# Supplementary material for: Single-Nucleotide Polymorphisms Promote Dysregulation Activation by Essential Gene Mediated Bio-Molecular Interaction in Breast Cancer
Source: Front Oncol. 2021 Dec 2;11:791943. doi: 10.3389/fonc.2021.791943 (PMC8674201; doi:10.3389/fonc.2021.791943)
Supplement: Supplementary file 3 [file Table_2.xlsx]

## Sheet: Biological Process
Supplement table S2-1. Biological process annotation of the suvival related modules.
ID	Description	GeneRatio	BgRatio	P.value	P.adjust	Qvalue	GeneID	Count	Associate with BRCA in CTD
GO:0034765	regulation of ion transmembrane transport	190/3992	489/18866	1.34321e-19	8.55624e-16	6.34277e-16	FHL1/FXYD1/CAV1/CEMIP/SCN4B/KCNIP2/CNIH2/DMD/ARF1/ADRB2/CXCL11/HCN2/SCN4A/CRHBP/SCN3A/GPR89A/CXCL10/CDK5/ARL6IP1/KCNJ16/KCNH1/CX3CL1/DPP6/SCN3B/KCNE1B/TMEM37/SNCA/TESC/KCNA2/KCNJ3/ANK2/TRDN/MAPK8IP2/SCN2B/KCNA4/KCNMB1/PRNP/OSR1/TSPAN13/CXCL9/CACNB3/CASQ2/CAPN3/SHANK3/GRIA4/AKAP6/SCN5A/ATP1A2/CLIC5/RGS4/BIN1/RELN/KCNG3/AHNAK/KCNE1/PKD2/KCNF1/CLCN2/TMC2/KCNC4/RGN/ABCB1/KCNK15/KCNE4/EPO/SLC9A3R1/GST…	190	YES
GO:0043062	extracellular structure organization	161/3992	396/18866	5.39739e-19	1.71907e-15	1.27435e-15	MMP11/COL10A1/COL11A1/IBSP/ADAMTS5/MMP13/MMP1/FN1/COMP/CAV1/MYH11/TNXB/MFAP2/MATN3/SULF1/CAV2/HAPLN1/BGN/ITGA7/HAS3/ADAMTS14/POSTN/LOXL4/ANGPTL7/DPT/CREB3L1/ELANE/ADAM8/MMP10/JAM2/EGFLAM/F11R/KLK4/P3H4/FBN2/NPNT/WT1/ADAM19/FAP/COL5A1/ADAMTS1/COL5A2/DDR2/VCAN/COL1A1/COL12A1/VWF/HPSE2/VIT/MMP27/MMP28/MFAP4/FGF2/RGCC/MMP14/COL17A1/ICAM2/ADAMTSL4/SCUBE3/ADAMTSL2/ECM2/ACAN/ADAMTS9/SPP1/SLC2A10/PHLDB1/…	161	YES
GO:0030198	extracellular matrix organization	160/3992	395/18866	1.06185e-18	2.25466e-15	1.67139e-15	MMP11/COL10A1/COL11A1/IBSP/ADAMTS5/MMP13/MMP1/FN1/COMP/CAV1/MYH11/TNXB/MFAP2/MATN3/SULF1/CAV2/HAPLN1/BGN/ITGA7/HAS3/ADAMTS14/POSTN/LOXL4/ANGPTL7/DPT/CREB3L1/ELANE/ADAM8/MMP10/JAM2/EGFLAM/F11R/KLK4/P3H4/FBN2/NPNT/WT1/ADAM19/FAP/COL5A1/ADAMTS1/COL5A2/DDR2/VCAN/COL1A1/COL12A1/VWF/HPSE2/VIT/MMP27/MMP28/MFAP4/FGF2/RGCC/MMP14/COL17A1/ICAM2/ADAMTSL4/SCUBE3/ADAMTSL2/ECM2/ACAN/ADAMTS9/SPP1/SLC2A10/PHLDB1/…	160	YES
GO:0006936	muscle contraction	139/3992	362/18866	3.32241e-14	5.29093e-11	3.92219e-11	TPM3/LMOD1/PPP1R12B/FXYD1/COMP/CAV1/MYOM1/SCN4B/KCNIP2/CNN1/MYH11/OXTR/ADRA1A/SORBS1/SULF1/HSPB6/NMUR1/DMD/ADRB2/MYLK/HTR1D/SCN4A/DES/MYH3/SYNM/CCDC78/CKMT2/SCN3B/KCNE1B/NPNT/TNNT3/KCNJ3/TNNT1/ANK2/TRDN/SCN2B/P2RX6/SPX/TMOD1/CRYAB/EDNRB/CASQ2/MYH1/SCN5A/MYOM2/ALDOA/ATP1A2/BIN1/KCNE1/SSTR2/MYOCD/KIT/HTR2A/KCNE4/TACR1/NPY2R/GSTM2/UTRN/SGCA/SSPN/F2R/NOS1/MYL9/MYLK2/NMU/CAV3/CTNNA3/EDN2/ACTG2/GRIP2/T…	139	YES
GO:0051480	regulation of cytosolic calcium ion concentration	136/3992	357/18866	1.27369e-13	1.45992e-10	1.08225e-10	SLC24A2/CAV1/CEMIP/OXTR/ADRA1A/GPR17/DMD/CAV2/RYR3/CXCL11/CXCL10/ADCYAP1R1/TMEM178A/CDK5/TRPA1/CX3CL1/SNCA/CCR8/ANK2/TRDN/GRIN2D/PRNP/CXCL9/EDNRB/CACNB3/CASQ2/HCRTR1/CAPN3/PTH1R/AKAP6/S1PR1/ATP1A2/PKD2/CD36/SYNPO/PTGER4/FGF2/PLCZ1/BAK1/HTR2A/GALR1/NMB/TACR1/EPO/NPY2R/PTGFR/GSTM2/SAA1/GRIN2B/TRPC6/JPH2/CDH23/F2R/NOS1/NMU/CAV3/EDN2/CALB2/FFAR4/CHRNA9/LRP1/JPH4/C1QTNF1/TRPM1/CACNA2D1/HAP1/CCR4/CCL21…	136	YES
GO:0072503	cellular divalent inorganic cation homeostasis	174/3992	492/18866	1.37512e-13	1.45992e-10	1.08225e-10	SLC24A2/CCL11/CAV1/CEMIP/OXTR/ADRA1A/GPR17/MICU3/DMD/CAV2/RYR3/CXCL11/CCL14/CXCL10/TMCO1/ADCYAP1R1/TMEM178A/CDK5/TRPA1/ELANE/CX3CL1/SNCA/CCR8/SLC25A27/ANK2/TRDN/GRIN2D/MT1M/CALR/SLC30A8/PRNP/CXCL9/EDNRB/CACNB3/CASQ2/HCRTR1/CAPN3/PTH1R/AKAP6/S1PR1/ATP1A2/C19orf12/MT1X/PKD2/CD36/SYNPO/CXCL12/PTGER4/FGF2/PLCZ1/RGN/BAK1/HTR2A/GALR1/NMB/TACR1/EPO/NPY2R/PTGFR/GSTM2/SAA1/GRIN2B/TRPC6/JPH2/CDH23/F2R/NOS1…	174	NO
GO:0043270	positive regulation of ion transport	114/3992	284/18866	2.1434e-13	1.95049e-10	1.44591e-10	FHL1/FXYD1/CAV1/CEMIP/SCN4B/KCNIP2/DMD/LEP/ARF1/ADRB2/MYLK/CXCL11/CXCL10/ADCYAP1R1/CDK5/ARL6IP1/CX3CL1/P2RY12/SCN3B/SNCA/TESC/ANK2/TRDN/KCNMB1/CXCL9/CACNB3/CAPN3/SHANK3/AKAP6/SCN5A/RELN/SLC6A4/KCNE1/PKD2/CXCL12/RGN/BAK1/PLA2R1/ABCB1/SLC9A3R1/NPY2R/GSTM2/SYT1/TRPC6/JPH2/LRRC38/F2R/STXBP1/NOS1/ANO6/ANTKMT/EDN3/CETP/KMO/ATP1B2/CACNG4/CACNA2D1/HAP1/GDNF/PLA2G10/P2RY6/NTSR1/KCNJ2/ADRA2A/CFTR/ABAT/KCNA…	114	YES
GO:0007204	positive regulation of cytosolic calcium ion concentration	125/3992	322/18866	2.6248e-13	2.09e-10	1.54932e-10	SLC24A2/CAV1/CEMIP/OXTR/ADRA1A/GPR17/DMD/RYR3/CXCL11/CXCL10/ADCYAP1R1/CDK5/TRPA1/CX3CL1/SNCA/CCR8/ANK2/TRDN/GRIN2D/PRNP/CXCL9/EDNRB/CACNB3/CASQ2/CAPN3/PTH1R/AKAP6/S1PR1/ATP1A2/PKD2/CD36/SYNPO/PTGER4/FGF2/PLCZ1/BAK1/HTR2A/GALR1/NMB/TACR1/EPO/NPY2R/PTGFR/GSTM2/SAA1/GRIN2B/TRPC6/JPH2/F2R/NOS1/NMU/CAV3/EDN2/FFAR4/CHRNA9/LRP1/JPH4/C1QTNF1/TRPM1/CACNA2D1/HAP1/CCR4/CCL21/CXCR2/P2RY6/PDGFRA/PROK2/JPH1/NT…	125	YES
GO:0042445	hormone metabolic process	94/3992	221/18866	5.10501e-13	3.61321e-10	2.67849e-10	HSD17B6/RDH5/LIPE/STAT5B/LEP/CRHBP/MME/CES1/ALDH1A2/ALDH1A1/ECE2/DGAT2/ADH1A/ADH4/PNPLA2/GHR/HSD17B7/RBP4/AKR1C3/BMP2/RDH16/EGR1/ADH1B/CGA/CYP26B1/CLCN2/SPP1/CRABP2/SRD5A3/CYP46A1/ADH1C/CORIN/BMP5/DIO1/CMA1/RPE65/CYP3A4/AKR1C1/RETSAT/CYP11A1/TPO/BMP6/HPN/CYP1A1/PCSK5/GATA3/CACNA1H/AKR1C2/CYP21A2/ALDH1A3/DHCR7/PDGFRA/DHRS13/FFAR3/SLCO1C1/DHRS3/HSD17B11/FOXA1/FDXR/STARD3/GAL/CYP3A5/ESR1/SDR16C5/ADM…	94	YES
GO:0006813	potassium ion transport	100/3992	242/18866	7.95964e-13	5.07029e-10	3.75863e-10	SLC24A2/FHL1/FXYD1/CAV1/KCNIP2/HCN2/ATP1A3/KCNJ16/KCNH1/P2RY12/DPP6/VIP/KCNE1B/AQP1/NSF/KCNA2/KCNJ3/ANK2/KCNA4/KCNMB1/PRNP/SLC12A8/CASQ2/AKAP6/ATP1A2/RGS4/BIN1/KCNG3/KCNE1/PKD2/KCNF1/KCNC4/KCNK15/HTR2A/KCNE4/KCNJ10/KCNAB1/KCNB1/LRRC38/NOS1/KCNK6/ANO6/CAV3/KCNK1/SLC9A9/ABCC9/KCNMB2/FXYD2/EDN3/HPN/KCNH5/ATP1B2/KCNJ6/NETO1/KCNK9/KCNQ5/KCNJ2/ADRA2A/KCNIP1/KCNT2/SLC12A5/KCNA1/KCNH3/ACTN2/KCNS3/SLC24A4…	100	YES
GO:0007188	adenylate cyclase-modulating G protein-coupled receptor signaling pathway	97/3992	233/18866	1.03079e-12	5.96921e-10	4.425e-10	GRM4/PDE2A/ADRA1A/ADRB2/CXCL11/AVPR2/HTR1D/ADCY4/ADGRB3/GNAL/GRM8/CXCL10/ADCYAP1R1/MRAP/P2RY12/ADGRD2/VIP/GLP2R/GNAI1/ADGRL3/AKAP12/CXCL9/PTH1R/SCTR/S1PR1/LHCGR/PTGER4/SSTR2/RAMP1/GALR1/SLC9A3R1/NPY2R/ADM2/PTGFR/GNG2/APLP1/GRK5/NOS1/ADGRB2/AKAP5/PTGDR2/ARRDC3/PALM/ADGRL4/ADGRD1/PRKCA/ADGRG4/LGR4/RGS2/FFAR3/ADRA2A/ADCY8/ADGRG3/ADRB3/LPAR2/OPRD1/CRHR2/VIPR1/GPR37L1/PF4/OXER1/DRD2/HTR4/ADORA2A/CACNA…	97	YES
GO:0006874	cellular calcium ion homeostasis	161/3992	456/18866	1.3274e-12	7.04626e-10	5.22342e-10	SLC24A2/CCL11/CAV1/CEMIP/OXTR/ADRA1A/GPR17/MICU3/DMD/CAV2/RYR3/CXCL11/CCL14/CXCL10/TMCO1/ADCYAP1R1/TMEM178A/CDK5/TRPA1/ELANE/CX3CL1/SNCA/CCR8/SLC25A27/ANK2/TRDN/GRIN2D/CALR/PRNP/CXCL9/EDNRB/CACNB3/CASQ2/HCRTR1/CAPN3/PTH1R/AKAP6/S1PR1/ATP1A2/C19orf12/PKD2/CD36/SYNPO/CXCL12/PTGER4/FGF2/PLCZ1/RGN/BAK1/HTR2A/GALR1/NMB/TACR1/EPO/NPY2R/PTGFR/GSTM2/SAA1/GRIN2B/TRPC6/JPH2/CDH23/F2R/NOS1/NMU/CDH5/CAV3/EDN…	161	YES
GO:0055074	calcium ion homeostasis	164/3992	468/18866	1.66441e-12	8.15559e-10	6.04577e-10	SLC24A2/CCL11/CAV1/CEMIP/OXTR/ADRA1A/GPR17/MICU3/DMD/CAV2/RYR3/CXCL11/CCL14/CXCL10/TMCO1/ADCYAP1R1/TMEM178A/CDK5/KL/TRPA1/ELANE/CX3CL1/SNCA/CCR8/SLC25A27/ANK2/TRDN/GRIN2D/CALR/PRNP/CXCL9/EDNRB/CACNB3/CASQ2/HCRTR1/CAPN3/PTH1R/AKAP6/S1PR1/ATP1A2/C19orf12/PKD2/CD36/SYNPO/CXCL12/PTGER4/FGF2/PLCZ1/RGN/BAK1/HTR2A/GALR1/NMB/TACR1/S100A14/EPO/NPY2R/PTGFR/GSTM2/SAA1/GRIN2B/TRPC6/JPH2/CDH23/F2R/NOS1/NMU/CD…	164	YES
GO:0042391	regulation of membrane potential	157/3992	443/18866	1.79338e-12	8.15989e-10	6.04896e-10	FHL1/FXYD1/GABRD/CAV1/SCN4B/PARP1/KCNIP2/CNIH2/ADRA1A/NTRK2/DMD/ADRB2/SLC17A7/MYOC/HCN2/SCN4A/ATP1A3/SCN3A/CHRNA6/CDK5/ABCB5/KCNH1/PYCR1/SCN3B/KCNE1B/KCNA2/SLC25A27/KCNJ3/ANK2/TRDN/GBA/GRIN2D/MAPK8IP2/SCN2B/P2RX6/PRKN/PTN/CLDN19/IFI6/CACNB3/CASQ2/SHANK3/INSYN2A/AKAP6/SCN5A/ATP1A2/RGS4/BIN1/RELN/KCNE1/CD36/NPAS4/HSH2D/PMAIP1/JUN/BAK1/KCNK15/KCNE4/NPY2R/PID1/GRIN2B/SCN9A/KCNJ10/RIMS4/GABRQ/KCNB1/ST…	157	YES
GO:0003012	muscle system process	163/3992	467/18866	2.81882e-12	1.19706e-09	8.87385e-10	TPM3/LMOD1/PPP1R12B/FXYD1/COMP/CAV1/MYOM1/SCN4B/GSN/PARP1/KCNIP2/CNN1/MYH11/OXTR/ADRA1A/SORBS1/EZH2/SULF1/HSPB6/NMUR1/DMD/LEP/ADRB2/MYOC/MYLK/HTR1D/KLF15/SCN4A/DES/MYH3/SYNM/FOXO1/CCDC78/CKMT2/SCN3B/KCNE1B/KLF4/NPNT/TNNT3/KCNJ3/TNNT1/ANK2/TRDN/SCN2B/P2RX6/SPX/TMOD1/GTF2IRD1/CRYAB/EDNRB/CASQ2/MYH1/AKAP6/SCN5A/MYOM2/ALDOA/ATP1A2/RGS4/PI16/BIN1/KCNE1/SSTR2/MYOCD/KIT/HTR2A/KCNE4/TACR1/NPY2R/GSTM2/UTR…	163	NO
GO:1904062	regulation of cation transmembrane transport	129/3992	349/18866	6.49952e-12	2.58762e-09	1.91821e-09	FHL1/FXYD1/CAV1/CEMIP/SCN4B/KCNIP2/CNIH2/DMD/ARF1/ADRB2/CXCL11/CRHBP/CXCL10/CDK5/CX3CL1/DPP6/SCN3B/KCNE1B/SNCA/TESC/ANK2/TRDN/MAPK8IP2/SCN2B/KCNMB1/PRNP/OSR1/TSPAN13/CXCL9/CACNB3/CASQ2/CAPN3/SHANK3/GRIA4/AKAP6/SCN5A/ATP1A2/RGS4/BIN1/RELN/AHNAK/KCNE1/PKD2/TMC2/RGN/KCNE4/EPO/SLC9A3R1/GSTM2/CACNG1/GRIN2B/UTRN/RRAD/KCNAB1/JPH2/LRRC38/F2R/NOS1/ANO6/CAV3/ANTKMT/FXYD2/EDN3/MMP9/NLGN1/DLG3/SLC6A9/JPH4/AT…	129	NO
GO:0098742	cell-cell adhesion via plasma-membrane adhesion molecules	108/3992	277/18866	7.95339e-12	2.98018e-09	2.20922e-09	ROBO3/CLDN5/TGFBR2/CDH11/CDH12/CX3CL1/PCDH17/PCDH9/KLF4/CELSR3/CEACAM5/PCDHGB7/ADGRL3/TENM1/CD209/BMP2/CDH20/ROBO4/CLDN19/CEACAM6/NECTIN2/ADIPOQ/CLDN11/RET/CNTN6/MPZ/SLITRK2/CDH23/NECTIN3/CRB2/PECAM1/MIR221/CLDN10/VSTM2L/CDH5/PCDH18/SPARCL1/CDH4/IGSF9/ROBO2/NLGN1/CDH13/CD177/PTPRM/GATA5/PCDHGB6/FAT2/LRRC4B/FAT4/CDHR2/NEXN/LRFN5/CELSR1/PCDHGA3/CDH2/GPC4/CADM3/TENM2/CLDN9/IGFN1/EPCAM/ESAM/PCDHA1/CL…	108	YES
GO:0071805	potassium ion transmembrane transport	90/3992	218/18866	1.16523e-11	4.12361e-09	3.05685e-09	SLC24A2/FHL1/CAV1/KCNIP2/HCN2/ATP1A3/KCNJ16/KCNH1/P2RY12/DPP6/KCNE1B/AQP1/KCNA2/KCNJ3/ANK2/KCNA4/KCNMB1/PRNP/SLC12A8/CASQ2/AKAP6/ATP1A2/RGS4/BIN1/KCNG3/KCNE1/PKD2/KCNF1/KCNC4/KCNK15/KCNE4/KCNJ10/KCNAB1/KCNB1/LRRC38/KCNK6/ANO6/CAV3/KCNK1/SLC9A9/ABCC9/KCNMB2/FXYD2/EDN3/HPN/KCNH5/ATP1B2/KCNJ6/NETO1/KCNK9/KCNQ5/KCNJ2/KCNIP1/KCNT2/SLC12A5/KCNA1/KCNH3/ACTN2/KCNS3/SLC24A4/GAL/CACNA1D/SLC1A3/KCNH2/KCNH8/…	90	YES
GO:0019932	second-messenger-mediated signaling	157/3992	456/18866	2.37848e-11	7.97417e-09	5.91128e-09	NPR1/PDE2A/ADRA1A/NMUR1/DMD/ADRB2/CXCL11/RAPGEF3/ADCY4/ADGRB3/GNAL/CXCL10/ADCYAP1R1/MRAP/P2RY12/ADGRD2/VIP/AQP1/SCT/CCR8/GNAI1/ADGRL3/ANK2/TRDN/GRIN2D/SAMD14/MT1M/PDE3B/PDE11A/PRNP/CXCL9/EDNRB/CASQ2/PTH1R/SCTR/AKAP6/S1PR1/ATP1A2/PKD2/CD36/LHCGR/PTGER4/NPR2/RGN/RAMP1/GALR1/SLC9A3R1/EGFR/NPY2R/PRKAR2B/ADM2/PTGFR/GSTM2/GNG2/TMEM100/GRIN2B/APLP1/JPH2/NOS1/IGF1/CIB1/EDN2/ADGRB2/FFAR4/TNNI3/PTGDR2/ARRD…	157	NO
GO:0070098	chemokine-mediated signaling pathway	47/3992	88/18866	2.84063e-11	9.04742e-09	6.70689e-09	CCL11/GPR17/CXCL2/CXCL11/CCL14/CXCL10/CX3CL1/CCL16/CCR8/CXCL9/SLIT3/CXCL12/ACKR1/CXCL3/CIB1/MPL/CCL24/CCR4/CCL21/CXCR2/CCL7/ACKR3/CXCR4/PPBP/THPO/CCL23/CCL20/PF4/GPR75/EDN1/CXCR3/SLIT2/ACKR4/CCL13/CCR5/CCR7/CCL17/CCL2/CXCL1/CCL25/CCL5/CXCL6/CCR3/PF4V1/CXCR5/CXCL13/CCL18	47	YES
GO:0051952	regulation of amine transport	48/3992	91/18866	3.15619e-11	9.57378e-09	7.09708e-09	OXTR/LEP/CHRNA6/SYT13/ARL6IP1/P2RY12/VIP/SNCA/KCNA2/PRKN/ATP1A2/RGS4/CXCL12/HTR2A/NPY2R/SYT1/RAB3A/KCNB1/STX1A/STXBP1/PER2/SYT5/SNCG/KMO/GDNF/RGS2/NTSR1/SYT9/FFAR3/ADRA2A/SYT2/ABAT/AVPR1A/SLC6A1/DRD2/ADORA2A/SYT17/ADRA2B/DRD4/DRD1/OXT/SYT8/CNR1/AGT/NPY5R/TRH/CCK/HRH3	48	NO
GO:0007187	G protein-coupled receptor signaling pathway, coupled to cyclic nucleotide second messenger	102/3992	263/18866	4.32374e-11	1.25192e-08	9.28053e-09	GRM4/PDE2A/ADRA1A/ANXA1/ADRB2/CXCL11/AVPR2/HTR1D/ADCY4/ADGRB3/GNAL/GRM8/CXCL10/ADCYAP1R1/SSTR1/MRAP/P2RY12/ADGRD2/VIP/GLP2R/GNAI1/ADGRL3/AKAP12/CXCL9/PTH1R/SCTR/S1PR1/LHCGR/PTGER4/SSTR2/RAMP1/HTR2A/GALR1/SLC9A3R1/NPY2R/ADM2/PTGFR/GNG2/APLP1/GRK5/NOS1/ADGRB2/AKAP5/PTGDR2/ARRDC3/PALM/ADGRL4/ADGRD1/PRKCA/ADGRG4/LGR4/RGS2/FFAR3/ADRA2A/ADCY8/ADGRG3/ADRB3/LPAR2/OPRD1/CRHR2/VIPR1/GPR37L1/PF4/OXER1/DRD2/…	102	YES
GO:0034764	positive regulation of transmembrane transport	86/3992	210/18866	5.48489e-11	1.51908e-08	1.1261e-08	FXYD1/CEMIP/KCNIP2/SORBS1/DMD/ARF1/ADRB2/CXCL11/KLF15/CXCL10/CDK5/ARL6IP1/CX3CL1/SNCA/TESC/ANK2/TRDN/KCNMB1/CXCL9/CACNB3/GPC3/CAPN3/SHANK3/AKAP6/RELN/KCNE1/ADIPOQ/PKD2/RGN/ABCB1/SLC9A3R1/GSTM2/TRPC6/JPH2/LRRC38/RHOQ/F2R/NOS1/IGF1/ANO6/IRS2/PIK3R1/ANTKMT/EDN3/ATP1B2/CACNG4/CACNA2D1/HAP1/P2RY6/NTSR1/KCNJ2/NR4A3/CFTR/KCNA1/ACTN2/GJC2/ARC/OCLN/GAL/ITLN1/THY1/ERFE/PIRT/KCNH2/STAC2/TERT/DRD4/CD19/IFNG/…	86	NO
GO:0034754	cellular hormone metabolic process	62/3992	134/18866	6.93264e-11	1.84004e-08	1.36403e-08	HSD17B6/RDH5/LIPE/STAT5B/ALDH1A2/ALDH1A1/DGAT2/ADH1A/ADH4/PNPLA2/HSD17B7/RBP4/AKR1C3/BMP2/RDH16/EGR1/ADH1B/CYP26B1/CLCN2/SPP1/CRABP2/SRD5A3/CYP46A1/ADH1C/BMP5/RPE65/CYP3A4/AKR1C1/RETSAT/CYP11A1/BMP6/CYP1A1/CACNA1H/AKR1C2/CYP21A2/ALDH1A3/PDGFRA/DHRS13/DHRS3/HSD17B11/FDXR/STARD3/CYP3A5/ESR1/SDR16C5/ADM/ADH6/SRD5A2/AFP/HSD17B3/CYP1B1/SHH/PPARGC1A/AKR1B15/DHRS9/CYP2W1/CYP1A2/AKR1D1/HSD17B2/UGT2B7/DHR…	62	NO
GO:0015837	amine transport	50/3992	99/18866	9.74672e-11	2.48346e-08	1.841e-08	OXTR/LEP/CHRNA6/SYT13/ARL6IP1/P2RY12/VIP/SNCA/KCNA2/PRKN/ATP1A2/RGS4/CXCL12/HTR2A/NPY2R/SYT1/RAB3A/KCNB1/STX1A/STXBP1/PER2/SYT5/SNCG/KMO/GDNF/RGS2/NTSR1/SYT9/FFAR3/ADRA2A/SYT2/ABAT/AVPR1A/SLC6A1/DRD2/ADORA2A/SYT17/TH/ADRA2B/DRD4/DRD1/OXT/SLC18A1/SYT8/CNR1/AGT/NPY5R/TRH/CCK/HRH3	50	NO
GO:0019933	cAMP-mediated signaling	82/3992	199/18866	1.05718e-10	2.59008e-08	1.92004e-08	PDE2A/ADRA1A/ADRB2/CXCL11/RAPGEF3/ADCY4/ADGRB3/GNAL/CXCL10/ADCYAP1R1/MRAP/ADGRD2/VIP/SCT/GNAI1/ADGRL3/PDE3B/PDE11A/CXCL9/PTH1R/SCTR/AKAP6/S1PR1/LHCGR/PTGER4/RAMP1/GALR1/SLC9A3R1/NPY2R/PRKAR2B/ADM2/PTGFR/GNG2/APLP1/NOS1/ADGRB2/FFAR4/ARRDC3/ADGRL4/PDE7B/ADGRD1/PRKCA/DEFB1/ADGRG4/LGR4/RGS2/PEX5L/ADRA2A/ADCY8/ADGRG3/ADRB3/LPAR2/RIMS2/PF4/RNF157/GAL/DRD2/ADORA2A/ADM/MRAP2/ABCA1/ADRA2B/RXFP1/RAMP2/ADGR…	82	YES
GO:0010959	regulation of metal ion transport	138/3992	396/18866	1.50637e-10	3.55392e-08	2.63454e-08	PLPP4/FHL1/FXYD1/CAV1/CEMIP/SCN4B/KCNIP2/DMD/ARF1/ADRB2/MYLK/CXCL11/CXCL10/ADCYAP1R1/CDK5/PER1/CX3CL1/P2RY12/DPP6/VIP/SCN3B/KCNE1B/SNCA/TESC/ANK2/TRDN/SCN2B/KCNMB1/NKAIN1/PRNP/OSR1/TSPAN13/CXCL9/CACNB3/CASQ2/CAPN3/AKAP6/SCN5A/ATP1A2/RGS4/BIN1/AHNAK/KCNE1/PKD2/CXCL12/TMC2/RGN/BAK1/HTR2A/KCNE4/EPO/SLC9A3R1/GSTM2/CACNG1/UTRN/RRAD/KCNAB1/TRPC6/JPH2/LRRC38/F2R/NOS1/ANO6/CAV3/FXYD2/EDN3/TF/JPH4/ATP1B2/…	138	NO
GO:1990266	neutrophil migration	57/3992	122/18866	2.5079e-10	5.40755e-08	4.00864e-08	CCL11/CXCL2/CXCL11/CCL14/CXCL10/ADAM8/CX3CL1/CCL16/CXCL9/UMODL1/SAA1/DPEP1/PECAM1/CXCL3/EDN2/EDN3/CD177/CCL24/SLAMF8/VAV3/ITGA9/CCL21/CXCR2/CCL7/CD99L2/PPBP/DAPK2/CCL23/CCL20/PF4/C5AR2/S100A8/FUT7/BST1/MDK/MCOLN2/EDN1/S100A9/SLIT2/CCL13/CSF3R/PREX1/XG/RHOH/CCR7/CCL17/CCL2/CXCL1/CCL25/CCL5/DPP4/GP2/UMOD/CXCL6/PF4V1/CXCL13/CCL18	57	YES
GO:0097530	granulocyte migration	66/3992	150/18866	2.54373e-10	5.40755e-08	4.00864e-08	CCL11/CXCL2/ANXA1/CXCL11/CCL14/CXCL10/ADAM8/CX3CL1/CCL16/S100A7/CXCL9/PTGER4/UMODL1/S100A14/SAA1/DPEP1/PECAM1/CXCL3/EDN2/EDN3/CD177/CCL24/SLAMF8/VAV3/ITGA9/CCL21/CXCR2/CCL7/RARRES2/CD99L2/PPBP/DAPK2/CCL23/CCL20/PF4/C5AR2/S100A8/FUT7/BST1/MDK/MCOLN2/EDN1/S100A9/SLIT2/CXCL17/CCL13/SCG2/CSF3R/PREX1/MSTN/XG/RHOH/CCR7/CCL17/CCL2/CXCL1/CCL25/CCL5/DPP4/GP2/IL34/UMOD/CXCL6/PF4V1/CXCL13/CCL18	66	NO
GO:0050804	modulation of chemical synaptic transmission	153/3992	454/18866	2.54673e-10	5.40755e-08	4.00864e-08	SLC24A2/GRM4/CDC20/OXTR/CNIH2/ADRA1A/NTRK2/ARF1/ADRB2/GRM8/MME/CHRNA6/CDH11/CDK5/RAB26/DLGAP2/CX3CL1/PCDH17/SNCA/SCT/FAM107A/GNAI1/TUBB2B/GRIN2D/NTF4/MAPK8IP2/ITPKA/AKAP12/PRNP/PRKN/VGF/PTN/CACNB3/SHANK3/SCTR/ATP1A2/RGS4/RELN/SLC6A4/ADIPOQ/SYNPO/NPAS4/NEURL1/KCNC4/KIT/EGR2/LRP8/HTR2A/APBA1/LRRTM2/EGFR/NPY2R/PRKAR2B/EPHB1/SYT1/GRIN2B/RAB3A/S100B/KCNJ10/CYP46A1/PHF24/RIMS4/SLC7A11/UNC13A/KCNB1/STX1…	153	YES
GO:0099177	regulation of trans-synaptic signaling	153/3992	455/18866	3.04749e-10	6.1562e-08	4.56362e-08	SLC24A2/GRM4/CDC20/OXTR/CNIH2/ADRA1A/NTRK2/ARF1/ADRB2/GRM8/MME/CHRNA6/CDH11/CDK5/RAB26/DLGAP2/CX3CL1/PCDH17/SNCA/SCT/FAM107A/GNAI1/TUBB2B/GRIN2D/NTF4/MAPK8IP2/ITPKA/AKAP12/PRNP/PRKN/VGF/PTN/CACNB3/SHANK3/SCTR/ATP1A2/RGS4/RELN/SLC6A4/ADIPOQ/SYNPO/NPAS4/NEURL1/KCNC4/KIT/EGR2/LRP8/HTR2A/APBA1/LRRTM2/EGFR/NPY2R/PRKAR2B/EPHB1/SYT1/GRIN2B/RAB3A/S100B/KCNJ10/CYP46A1/PHF24/RIMS4/SLC7A11/UNC13A/KCNB1/STX1…	153	NO
GO:0035637	multicellular organismal signaling	83/3992	206/18866	3.0926e-10	6.1562e-08	4.56362e-08	FXYD1/NPR1/CAV1/SCN4B/KCNIP2/NTRK2/RYR3/SCN4A/ATP1A3/SCN3A/SCN3B/KCNE1B/KCNA2/KCNJ3/ANK2/TRDN/GBA/SCN2B/CLDN19/CNTNAP2/CACNB3/CASQ2/S1PR1/SCN5A/ATP1A2/BIN1/KCNE1/NPR2/KCNK15/KCNE4/CACNG1/SCN9A/CORIN/NOS1/KCNK6/CTNNA3/SCN2A/TYMP/KCNK1/ABCC9/KCNMB2/FXYD2/SCN11A/ATP2A3/ATP1B2/CACNA1H/CACNG4/CACNA2D1/KCNJ2/TNR/HRC/KCNIP1/KCNA1/AVPR1A/DMRT3/FXYD3/CACNA1D/GPR88/KCNH2/KCNA5/CACNA1G/GJA1/RYR1/CACNA1I/KCN…	83	NO
GO:0006334	nucleosome assembly	64/3992	145/18866	4.03377e-10	7.49566e-08	5.55656e-08	ASF1B/MACROH2A1/HJURP/CENPI/CENPU/KNL1/H3C10/CENPA/CENPL/OIP5/H3-3A/SMYD3/H2BC9/CENPM/MIS18A/H4C9/H2BC5/CENPK/H2BC12/H2BC17/MCM2/H2AX/H2BC4/H4C14/CENPO/H2BC6/H2BC18/H2BU1/H3C4/H2BC11/CENPN/CHAF1B/H2BC21/CENPH/H3C8/H3C12/CENPP/H4C5/H4C8/H2BC7/H1-2/H4C4/H4C12/CENPX/H2BC19P/H2BC8/HMGB2/H2BC15/H1-6/CENPW/H2BC13/H3C6/H4C11/H1-5/H1-3/H4-16/NAP1L2/H3C7/H1-4/H3C13/H4C3/PADI4/H4C2/H3C1	64	YES
GO:0008217	regulation of blood pressure	77/3992	187/18866	4.03889e-10	7.49566e-08	5.55656e-08	NPR1/OXTR/ADRA1A/LEP/LVRN/ADRB2/AVPR2/CORO2B/POSTN/MME/CES1/HBB/F11R/PPARG/CD34/RNPEP/SPX/EDNRB/ATP1A2/ADIPOQ/NPR2/ADM2/TRHDE/COL1A2/CORIN/UTS2B/CMA1/F2R/NOS1/KCNK6/NMU/EDN2/GRIP2/TNNI3/EDN3/PPARA/ACTA2/PCSK5/CACNA1B/ACVRL1/DLL1/SERPINF2/KLK3/ACSM3/NTSR1/FFAR3/NAV2/NCALD/ADRB3/SGK1/KLK2/ABAT/AVPR1A/GPR37L1/DRD2/PTGS2/EDN1/NPR3/ADM/CTSG/ADRA2B/RAMP2/GJA1/TAC1/HSD11B2/RASL10B/TACR3/ADRA1B/UTS2/CYP4…	77	YES
GO:0034767	positive regulation of ion transmembrane transport	69/3992	161/18866	4.11849e-10	7.49566e-08	5.55656e-08	FXYD1/CEMIP/KCNIP2/DMD/ARF1/ADRB2/CXCL11/CXCL10/CDK5/ARL6IP1/CX3CL1/SNCA/TESC/ANK2/TRDN/KCNMB1/CXCL9/CACNB3/CAPN3/SHANK3/AKAP6/RELN/KCNE1/PKD2/RGN/ABCB1/SLC9A3R1/GSTM2/TRPC6/JPH2/LRRC38/F2R/NOS1/ANO6/ANTKMT/EDN3/ATP1B2/CACNG4/CACNA2D1/HAP1/P2RY6/NTSR1/KCNJ2/CFTR/KCNA1/ACTN2/GJC2/ARC/GAL/THY1/PIRT/KCNH2/STAC2/DRD4/CD19/IFNG/CALCR/DRD1/CCL2/F2/SLC34A1/GALR2/IL13/AGT/KCNE5/WNK4/LRRC26/LRRC52/HTR3A	69	YES
GO:0019935	cyclic-nucleotide-mediated signaling	88/3992	224/18866	4.26148e-10	7.54046e-08	5.58977e-08	NPR1/PDE2A/ADRA1A/ADRB2/CXCL11/RAPGEF3/ADCY4/ADGRB3/GNAL/CXCL10/ADCYAP1R1/MRAP/ADGRD2/VIP/AQP1/SCT/GNAI1/ADGRL3/PDE3B/PDE11A/CXCL9/EDNRB/PTH1R/SCTR/AKAP6/S1PR1/CD36/LHCGR/PTGER4/NPR2/RAMP1/GALR1/SLC9A3R1/NPY2R/PRKAR2B/ADM2/PTGFR/GNG2/APLP1/NOS1/ADGRB2/FFAR4/ARRDC3/ADGRL4/PDE7B/ADGRD1/PRKCA/DEFB1/ADGRG4/LGR4/RGS2/PEX5L/ADRA2A/ADCY8/ADGRG3/ADRB3/LPAR2/RIMS2/PF4/RNF157/GAL/DRD2/ADORA2A/ADM/MRAP2/ABC…	88	NO
GO:1990868	response to chemokine	48/3992	97/18866	5.65209e-10	9.47468e-08	7.02362e-08	CCL11/GPR17/CXCL2/CXCL11/CCL14/CXCL10/CX3CL1/CCL16/CCR8/CXCL9/SLIT3/CXCL12/DUSP1/ACKR1/CXCL3/CIB1/MPL/CCL24/CCR4/CCL21/CXCR2/CCL7/ACKR3/CXCR4/PPBP/THPO/CCL23/CCL20/PF4/GPR75/EDN1/CXCR3/SLIT2/ACKR4/CCL13/CCR5/CCR7/CCL17/CCL2/CXCL1/CCL25/CCL5/CXCL6/CCR3/PF4V1/CXCR5/CXCL13/CCL18	48	NO
GO:1990869	cellular response to chemokine	48/3992	97/18866	5.65209e-10	9.47468e-08	7.02362e-08	CCL11/GPR17/CXCL2/CXCL11/CCL14/CXCL10/CX3CL1/CCL16/CCR8/CXCL9/SLIT3/CXCL12/DUSP1/ACKR1/CXCL3/CIB1/MPL/CCL24/CCR4/CCL21/CXCR2/CCL7/ACKR3/CXCR4/PPBP/THPO/CCL23/CCL20/PF4/GPR75/EDN1/CXCR3/SLIT2/ACKR4/CCL13/CCR5/CCR7/CCL17/CCL2/CXCL1/CCL25/CCL5/CXCL6/CCR3/PF4V1/CXCR5/CXCL13/CCL18	48	YES
GO:1903522	regulation of blood circulation	110/3992	303/18866	7.72871e-10	1.26236e-07	9.35789e-08	FXYD1/NPR1/CAV1/HSPB7/SCN4B/KCNIP2/OXTR/ADRA1A/DMD/RYR3/LEP/AVPR2/ATP1A3/DES/SCN3B/KCNE1B/KCNJ3/ANK2/TRDN/SCN2B/SPX/CACNB3/CASQ2/SCN5A/EPAS1/ATP1A2/RGS4/CELF2/BIN1/KCNE1/NPR2/KCNK15/HTR2A/KCNE4/EGFR/GSTM2/CACNG1/CORIN/SLC1A1/F2R/NOS1/KCNK6/THRA/PER2/NMU/CAV3/CTNNA3/EDN2/KCNK1/TNNI3/THRB/ABCC9/KCNMB2/FXYD2/EDN3/ATP2A3/ATP1B2/CACNA1H/SEMA3A/CACNG4/CACNA1B/CACNA2D1/GATA4/RGS2/KCNJ2/ADRA2A/HRC/KCNIP1…	110	YES
GO:0098657	import into cell	89/3992	230/18866	8.41675e-10	1.34037e-07	9.9362e-08	SLC24A2/HCN2/ATP1A3/SYNGR3/ARL6IP1/KCNJ16/SNCA/EPRS1/KCNJ3/SLC7A5/SPX/PRNP/PRKN/SLC12A8/ATP1A2/RGS4/SLC6A4/CD36/ACSL1/SLC2A1/SLC2A10/KCNJ10/SLC7A11/SLC1A1/NOS1/SLC39A4/IRS2/PER2/SLC9A9/FOLR2/ABCC9/FXYD2/SLC39A6/SLC7A3/SLC6A9/SLC29A4/ATP1B2/CACNG4/KCNJ6/GPM6B/CACNA2D1/MX1/GDNF/SLC22A3/KCNK9/SLC1A7/RGS2/NTSR1/KCNJ2/MAPK15/FAM155B/FAM155A/SLC12A5/SLC6A1/ARC/SLC7A8/DRD2/SLC1A4/SLC1A3/KCNH2/SLC15A1/DR…	89	YES
GO:0022898	regulation of transmembrane transporter activity	102/3992	276/18866	1.03595e-09	1.60951e-07	1.19313e-07	FHL1/FXYD1/CAV1/SCN4B/KCNIP2/CNIH2/DMD/ADRB2/CRHBP/CDK5/SCN3B/KCNE1B/SNCA/TESC/ANK2/TRDN/MAPK8IP2/SCN2B/PRNP/OSR1/CACNB3/CASQ2/SHANK3/GRIA4/AKAP6/ATP1A2/RELN/AHNAK/KCNE1/PKD2/RGN/ABCB1/KCNE4/EPO/SLC9A3R1/GSTM2/GRIN2B/UTRN/RRAD/KCNAB1/TRPC6/JPH2/LRRC38/NOS1/CAV3/ANTKMT/FXYD2/MMP9/NLGN1/DLG3/SLC6A9/JPH4/ATP1B2/CACNG4/NETO1/SHISA9/CACNA2D1/HAP1/P2RY6/JPH1/NTSR1/ADRA2A/HRC/PM20D1/JPH3/CLIC2/CFTR/KCNA…	102	YES
GO:0032409	regulation of transporter activity	106/3992	291/18866	1.25906e-09	1.90957e-07	1.41557e-07	FHL1/FXYD1/CAV1/SCN4B/KCNIP2/CNIH2/DMD/ADRB2/CRHBP/CDK5/SYNGR3/SCN3B/KCNE1B/PPARG/SNCA/TESC/ANK2/TRDN/MAPK8IP2/SCN2B/PRNP/OSR1/CACNB3/CASQ2/SHANK3/GRIA4/AKAP6/ATP1A2/SGK2/RELN/AHNAK/KCNE1/PKD2/RGN/ABCB1/KCNE4/EPO/SLC9A3R1/GSTM2/GRIN2B/UTRN/RRAD/KCNAB1/TRPC6/JPH2/LRRC38/NOS1/CAV3/ANTKMT/FXYD2/MMP9/NLGN1/DLG3/SLC6A9/JPH4/ATP1B2/CACNG4/NETO1/SHISA9/CACNA2D1/HAP1/P2RY6/JPH1/NTSR1/ADRA2A/HRC/PM20D1/JP…	106	NO
GO:0008016	regulation of heart contraction	96/3992	256/18866	1.31644e-09	1.95017e-07	1.44567e-07	FXYD1/NPR1/CAV1/HSPB7/SCN4B/KCNIP2/ADRA1A/DMD/RYR3/ATP1A3/DES/SCN3B/KCNE1B/KCNJ3/ANK2/TRDN/SCN2B/SPX/CACNB3/CASQ2/SCN5A/EPAS1/ATP1A2/RGS4/CELF2/BIN1/KCNE1/NPR2/KCNK15/KCNE4/GSTM2/CACNG1/CORIN/SLC1A1/NOS1/KCNK6/THRA/NMU/CAV3/CTNNA3/EDN2/KCNK1/TNNI3/THRB/ABCC9/FXYD2/EDN3/ATP2A3/ATP1B2/CACNA1H/SEMA3A/CACNG4/CACNA1B/CACNA2D1/GATA4/RGS2/KCNJ2/HRC/KCNIP1/CLIC2/AVPR1A/SREBF1/DRD2/FXYD3/CACNA1D/EDN1/KCNH…	96	YES
GO:0097529	myeloid leukocyte migration	86/3992	222/18866	1.51142e-09	2.18812e-07	1.62206e-07	VEGFD/CCL11/CXCL2/ANXA1/STAT5B/CXCL11/CCL14/CXCL10/ADAM8/CX3CL1/CCL16/P2RY12/S100A7/CXCL9/EDNRB/CXCL12/MMP28/PTGER4/MMP14/UMODL1/KIT/S100A14/SAA1/CD200/DPEP1/DUSP1/PECAM1/CXCL3/ANO6/SIRPA/EDN2/PDGFD/IL6/EDN3/CD177/CCL24/DEFB124/SLAMF8/VAV3/ITGA9/CCL21/CXCR2/CCL7/RARRES2/CCN3/CD99L2/PPBP/DAPK2/MST1L/CCL23/CCL20/PF4/C5AR2/S100A8/MIF/FUT7/BST1/MDK/MCOLN2/EDN1/S100A9/SLIT2/CXCL17/CCL13/SCG2/CSF3R/GRE…	86	YES
GO:0050731	positive regulation of peptidyl-tyrosine phosphorylation	78/3992	195/18866	1.55819e-09	2.20571e-07	1.6351e-07	ADRA1A/ANGPT4/NTRK2/LEP/TSLP/ANGPT1/NCAPG2/TAL1/CD80/CSF3/GHR/PARP9/PRNP/ENPP2/RIPK2/RELN/ADIPOQ/CD36/NEURL1/KIT/TNFRSF18/LRP8/HTR2A/EPO/LRP4/IL20/FCGR1A/PECAM1/ALKAL2/MIR221/IGF1/EFNA1/IL6/BMP6/SOCS3/PTK6/DLG3/IL18/NRG1/GPRC5B/ADRA2A/FGFR3/IL24/NEDD9/FGF7/CD24/MIF/IL11/IL12B/LIF/KITLG/FGF8/IFNL1/ERBB3/NTF3/SRCIN1/HBEGF/IFNG/GREM1/IGF2/OSM/DOK7/BANK1/HPX/CSPG4/FGF10/FLT3/GH1/CCL5/IL34/EPGN/IL13/A…	78	YES
GO:0009612	response to mechanical stimulus	82/3992	209/18866	1.78473e-09	2.47146e-07	1.83211e-07	COL11A1/CCNB1/PDE2A/DMD/POSTN/STRBP/CXCL10/TGFBR2/TRPA1/F11R/AQP1/CHEK1/PPARG/FOSB/ABHD12/TXNIP/MEIS2/PTN/CNTNAP2/COL1A1/CACNB3/SHANK3/ATP1A2/PKD2/CXCL12/PTGER4/JUN/MMP14/TMC2/BAK1/KIT/HTR2A/SLC2A1/EGFR/HABP4/FOS/PKD1L2/PHF24/STAT1/KIAA0319/CAV3/CHRNA9/BMP6/PTCH1/HPN/LHFPL5/TLR4/FOXP2/TNFRSF8/COL3A1/FADD/DCN/PPL/GATA4/ASNS/KCNJ2/CXCR4/KCNA1/SLITRK6/MDK/DRD2/PTGS2/EDN1/SLC1A3/ASIC3/KCNA5/SERPINE2/…	82	YES
GO:0032412	regulation of ion transmembrane transporter activity	98/3992	265/18866	2.10143e-09	2.84811e-07	2.11131e-07	FHL1/FXYD1/CAV1/SCN4B/KCNIP2/CNIH2/DMD/ADRB2/CRHBP/CDK5/SCN3B/KCNE1B/TESC/ANK2/TRDN/MAPK8IP2/SCN2B/PRNP/OSR1/CACNB3/CASQ2/SHANK3/GRIA4/AKAP6/ATP1A2/RELN/AHNAK/KCNE1/PKD2/RGN/ABCB1/KCNE4/EPO/SLC9A3R1/GSTM2/GRIN2B/UTRN/RRAD/KCNAB1/TRPC6/JPH2/LRRC38/NOS1/CAV3/ANTKMT/FXYD2/MMP9/NLGN1/DLG3/SLC6A9/JPH4/ATP1B2/CACNG4/NETO1/SHISA9/CACNA2D1/HAP1/P2RY6/JPH1/NTSR1/ADRA2A/HRC/JPH3/CLIC2/CFTR/KCNA1/ACTN2/ARC/…	98	YES
GO:0050433	regulation of catecholamine secretion	32/3992	55/18866	2.36061e-09	3.13273e-07	2.3223e-07	OXTR/CHRNA6/SYT13/P2RY12/VIP/SNCA/KCNA2/PRKN/CXCL12/HTR2A/NPY2R/SYT1/RAB3A/KCNB1/STX1A/SYT5/SNCG/GDNF/SYT9/FFAR3/ADRA2A/SYT2/ABAT/DRD2/ADORA2A/SYT17/ADRA2B/OXT/SYT8/CNR1/AGT/HRH3	32	NO
GO:0007411	axon guidance	103/3992	284/18866	2.82174e-09	3.66826e-07	2.71929e-07	UNC5B/ROBO3/SEMA3G/HOXA2/MATN2/SPTBN1/CDK5/PLXNA4/TUBB3/BMPR1B/CELSR3/CHL1/TUBB2B/DPYSL2/LHX2/ARTN/ROBO4/SLIT3/SHANK3/GBX2/ENAH/LRTM2/BOC/RELN/EFNA3/EZR/CXCL12/NGFR/EGR2/FOXD1/EPHB1/RET/GFRA2/CNTN6/EFNB1/SEMA7A/FEZ1/VSTM2L/EFNA1/IRS2/PIK3R1/VLDLR/SHC3/CDK5R1/CDH4/PTCH1/IGSF9/ROBO2/FLRT2/EFNA4/LRP1/UNC5A/GATA3/NFIB/PTPRM/DLX5/SEMA3D/SEMA3A/EVL/GDNF/PRKCA/PLA2G10/EPHA8/NEXN/TNR/ERBB2/NR4A3/SEMA6A/N…	103	YES
GO:0051937	catecholamine transport	38/3992	72/18866	3.43326e-09	4.37398e-07	3.24245e-07	OXTR/CHRNA6/SYT13/P2RY12/VIP/SNCA/KCNA2/PRKN/CXCL12/HTR2A/NPY2R/SYT1/RAB3A/KCNB1/STX1A/SYT5/SNCG/SLC29A4/GDNF/SLC22A3/SYT9/FFAR3/ADRA2A/MAPK15/SYT2/ABAT/DRD2/ADORA2A/SYT17/ADRA2B/DRD4/DRD1/OXT/SYT8/CNR1/AGT/SLC6A2/HRH3	38	NO
GO:0097485	neuron projection guidance	103/3992	285/18866	3.50998e-09	4.38404e-07	3.2499e-07	UNC5B/ROBO3/SEMA3G/HOXA2/MATN2/SPTBN1/CDK5/PLXNA4/TUBB3/BMPR1B/CELSR3/CHL1/TUBB2B/DPYSL2/LHX2/ARTN/ROBO4/SLIT3/SHANK3/GBX2/ENAH/LRTM2/BOC/RELN/EFNA3/EZR/CXCL12/NGFR/EGR2/FOXD1/EPHB1/RET/GFRA2/CNTN6/EFNB1/SEMA7A/FEZ1/VSTM2L/EFNA1/IRS2/PIK3R1/VLDLR/SHC3/CDK5R1/CDH4/PTCH1/IGSF9/ROBO2/FLRT2/EFNA4/LRP1/UNC5A/GATA3/NFIB/PTPRM/DLX5/SEMA3D/SEMA3A/EVL/GDNF/PRKCA/PLA2G10/EPHA8/NEXN/TNR/ERBB2/NR4A3/SEMA6A/N…	103	NO
GO:0015844	monoamine transport	42/3992	84/18866	4.46254e-09	5.46661e-07	4.05242e-07	OXTR/CHRNA6/SYT13/P2RY12/VIP/SNCA/KCNA2/PRKN/SLC6A4/CXCL12/HTR2A/NPY2R/SYT1/RAB3A/KCNB1/STX1A/NOS1/SYT5/SNCG/SLC29A4/GPM6B/GDNF/SLC22A3/SYT9/FFAR3/ADRA2A/MAPK15/SYT2/ABAT/DRD2/ADORA2A/SYT17/ADRA2B/DRD4/DRD1/OXT/SLC18A1/SYT8/CNR1/AGT/SLC6A2/HRH3	42	NO
GO:0061448	connective tissue development	96/3992	262/18866	5.29025e-09	6.35828e-07	4.71342e-07	COL11A1/CCN4/EPYC/MMP13/COMP/BMP8A/POC1A/MATN3/TNMD/SULF1/LEP/HOXA5/BGN/TGFBR2/ARID5B/BMPR1B/TYMS/DGAT2/GPLD1/WT1/CD34/PITX1/NKX3-2/COL5A1/CHST11/BMP2/BMP3/OSR1/HOXA3/EGR1/COL1A1/PTH1R/ZBTB16/HYAL1/PKDCC/FGF2/UMODL1/FOXD1/ACAN/RUNX2/ZNF219/EBF2/HOXD3/BMP5/EFEMP1/ID4/PAX7/THRA/PDGFD/ARRDC3/BMP6/ACTA2/NFIB/SULF2/ACVRL1/CCN1/MAF/HYAL3/TRPS1/CCN3/SLC25A25/CYTL1/WNT7B/RARA/FGFR3/BMP8B/RARB/FOXA1/MSX1/…	96	YES
GO:0021537	telencephalon development	95/3992	259/18866	5.96827e-09	7.04035e-07	5.21904e-07	INHBA/KIF14/ASPM/WDR62/OXTR/NTRK2/EZH2/EZH1/TACC3/AVPR2/NME1/DAB2IP/CDK5/MBOAT7/PLXNA4/HPRT1/P2RY12/AQP1/H2AX/SCT/LHX2/BMP2/FBXO45/CNTNAP2/DIXDC1/SHANK3/LEF1/SCN5A/ATP1A2/RELN/CXCL12/EMX1/LHX6/LRP8/SLC2A1/EGFR/CRTAC1/RTN4RL2/SLC7A11/SEMA7A/ID4/FEZ1/ASCL1/CDK5R1/IGF2BP1/PROX1/ROBO2/LRP1/FOXP2/NFIB/DLX5/ATP1B2/COL3A1/SEMA3A/ZEB2/NRG1/ALDH1A3/FAT4/TACC1/SIX3/RARA/TNR/NR4A3/CDH2/RARB/CXCR4/KCNA1/AVPR…	95	YES
GO:0007189	adenylate cyclase-activating G protein-coupled receptor signaling pathway	62/3992	147/18866	6.61678e-09	7.52659e-07	5.57949e-07	ADRA1A/ADRB2/CXCL11/ADCY4/ADGRB3/GNAL/CXCL10/MRAP/ADGRD2/VIP/ADGRL3/CXCL9/PTH1R/S1PR1/LHCGR/PTGER4/RAMP1/GALR1/SLC9A3R1/ADM2/PTGFR/GNG2/APLP1/NOS1/ADGRB2/ARRDC3/ADGRL4/ADGRD1/PRKCA/ADGRG4/LGR4/ADRA2A/ADCY8/ADGRG3/ADRB3/LPAR2/PF4/DRD2/ADORA2A/ADM/MRAP2/ABCA1/ADRA2B/RXFP1/RAMP2/ADGRG2/PLN/CALCR/MC5R/PTHLH/GPR26/DRD1/ADRA1B/ADCY5/CNR2/PTGER3/CNR1/ADGRE3/GALR2/GHRH/GPHA2/GPR12	62	YES
GO:1904064	positive regulation of cation transmembrane transport	62/3992	147/18866	6.61678e-09	7.52659e-07	5.57949e-07	FXYD1/CEMIP/KCNIP2/DMD/ARF1/ADRB2/CXCL11/CXCL10/CDK5/CX3CL1/SNCA/TESC/ANK2/TRDN/KCNMB1/CXCL9/CACNB3/CAPN3/SHANK3/AKAP6/RELN/KCNE1/PKD2/RGN/GSTM2/JPH2/LRRC38/F2R/NOS1/ANO6/ANTKMT/EDN3/ATP1B2/CACNG4/CACNA2D1/HAP1/P2RY6/NTSR1/KCNJ2/KCNA1/ACTN2/GJC2/ARC/GAL/THY1/PIRT/KCNH2/STAC2/DRD4/CD19/IFNG/CALCR/DRD1/CCL2/F2/GALR2/IL13/AGT/KCNE5/WNK4/LRRC26/LRRC52	62	YES
GO:0048568	embryonic organ development	147/3992	451/18866	7.25383e-09	8.10648e-07	6.00936e-07	COL11A1/SPRY2/HOXA4/STIL/E2F8/MFAP2/CTHRC1/FLVCR1/HOXA5/HOXA2/PLK4/MICAL2/E2F7/TGFBR2/TPRN/ALDH1A2/RSPO3/NES/SCT/SOX17/FBN2/NKX3-2/HOXA6/TAL1/TUBB2B/RBP4/CHST11/SOBP/OSR1/HOXA3/GBX2/LEF1/EPAS1/HYAL1/PKD2/HOXB9/PKDCC/MMP14/LRIG3/KIT/HOXC11/SLC44A4/SLC9A3R1/EGFR/RUNX2/ASCL2/TBX15/HOXD3/BMP5/EFEMP1/CRB2/FZD2/EFNA1/PDGFA/CEBPA/TPO/HOXA7/CHRNA9/PTCH1/PROX1/OTX1/SIX4/HPN/SOCS3/LHFPL5/SOX11/RBPMS2/PBX1/…	147	YES
GO:0050432	catecholamine secretion	32/3992	57/18866	7.98141e-09	8.76579e-07	6.49812e-07	OXTR/CHRNA6/SYT13/P2RY12/VIP/SNCA/KCNA2/PRKN/CXCL12/HTR2A/NPY2R/SYT1/RAB3A/KCNB1/STX1A/SYT5/SNCG/GDNF/SYT9/FFAR3/ADRA2A/SYT2/ABAT/DRD2/ADORA2A/SYT17/ADRA2B/OXT/SYT8/CNR1/AGT/HRH3	32	NO
GO:0051897	positive regulation of protein kinase B signaling	71/3992	178/18866	9.54047e-09	1.03005e-06	7.63578e-07	SPRY2/LEP/KLB/MYOC/FGF1/ANGPT1/MAZ/F10/KL/ADAM8/CX3CL1/P2RY12/CD80/CSF3/AKR1C3/FGF17/FGF2/PIK3R2/ITSN1/KIT/EGFR/RET/NRG2/MIR126/TEK/MIR221/F3/IRS2/PIK3R1/PDGFA/F7/FGF5/ITGB1BP1/C1QTNF1/GATA3/IL18/GDF15/AKR1C2/NRG1/CCL21/MST1R/PDGFRA/MET/FGFR3/ERBB2/ICOS/FGF7/THPO/ESR1/KITLG/FGF8/SEMA5A/FGF9/ERBB3/HBEGF/CD19/IGF2/FGFR4/OSM/CALCR/FGF10/CCR7/IGF1R/RASD2/EPGN/LIN28A/TRAT1/C1QTNF12/EGF/FGF16/EREG	71	YES
GO:0072073	kidney epithelium development	60/3992	142/18866	1.06211e-08	1.12761e-06	8.35903e-07	KIF26B/FGF1/KLF15/CAT/NPNT/BMPER/WT1/CD34/FOXJ1/BMP2/OSR1/GPC3/KLHL3/SFRP1/MAGED1/ADIPOQ/PKD2/FGF2/IRX1/SDC1/FOXD1/RET/STAT1/PECAM1/SPRY1/PTCH1/SIX4/ROBO2/PBX1/TCF21/GATA3/DLL1/GDNF/FAT4/CXCR2/BASP1/LGR4/WNT7B/RARA/RARB/EPCAM/HEYL/CD24/SIX2/GREB1L/SLIT2/LIF/FGF8/PAX2/WNT9B/MYC/GREM1/CITED1/NPHS1/SHH/UMOD/POU3F3/AGT/SIM1/WNK4	60	NO
GO:0031055	chromatin remodeling at centromere	28/3992	47/18866	1.139e-08	1.18166e-06	8.75972e-07	HJURP/CENPI/CENPU/KNL1/CENPA/CENPL/OIP5/H3-3A/CENPM/MIS18A/H4C9/CENPK/H4C14/CENPO/HELLS/CENPN/CENPH/CENPP/H4C5/H4C8/H4C4/H4C12/CENPX/CENPW/H4C11/H4-16/H4C3/H4C2	28	NO
GO:0060047	heart contraction	102/3992	287/18866	1.15013e-08	1.18166e-06	8.75972e-07	FXYD1/NPR1/CAV1/HSPB7/SCN4B/KCNIP2/ADRA1A/DMD/RYR3/ATP1A3/DES/SCN3B/KCNE1B/KCNJ3/ANK2/TRDN/SCN2B/SPX/SGCG/CACNB3/CASQ2/SCN5A/EPAS1/ATP1A2/RGS4/CELF2/BIN1/KCNE1/NPR2/KCNK15/KCNE4/GSTM2/CACNG1/CORIN/SLC1A1/NOS1/MYLK2/KCNK6/THRA/NMU/CAV3/CTNNA3/EDN2/KCNK1/TNNI3/THRB/ABCC9/FXYD2/EDN3/ATP2A3/ATP1B2/CACNA1H/SEMA3A/SGCZ/CACNG4/CACNA1B/CACNA2D1/GATA4/TNNI2/RGS2/KCNJ2/HRC/KCNIP1/CLIC2/CXCR4/AVPR1A/SREBF1/…	102	YES
GO:0000280	nuclear division	140/3992	428/18866	1.2825e-08	1.29675e-06	9.61285e-07	NEK2/TPX2/KIF4A/AURKA/NUF2/CCNB1/CDK1/CENPF/ANLN/BUB1/CDCA8/CKS2/UBE2C/PTTG1/PLK1/NDC80/KIF11/KIF23/PRC1/KIF2C/NUSAP1/SPAG5/MACROH2A1/PKMYT1/CENPE/SGO1/CDC25C/CCNB2/DLGAP5/CDCA5/KIF14/RACGAP1/ASPM/KIF18A/NCAPG/ZWINT/KIFC1/CCNE2/CDC20/BUB1B/TTK/RAD51/MAD2L1/TOP2A/NCAPH/TRIP13/UBE2S/MYBL2/RMI1/KIF18B/TACC3/CAV2/SMC4/MKI67/AURKB/EME1/USP44/KIF22/CDC6/ESPL1/RAD54L/BIRC5/SGO2/ANKRD53/BRIP1/MND1/DSN1/C…	140	NO
GO:0072001	renal system development	103/3992	292/18866	1.53209e-08	1.52491e-06	1.13042e-06	CENPF/KIF26B/SULF1/FGF1/KLF15/MME/ANGPT1/CAT/ALDH1A2/ARID5B/TNS2/SOX17/NPNT/BMPER/WT1/CD34/FOXJ1/ADAMTS1/RBP4/BMP2/OSR1/DACT2/EGR1/GPC3/KLHL3/ZBTB16/SFRP1/MAGED1/ADIPOQ/PKD2/CYP26B1/FGF2/MYOCD/RGN/HOXC11/IRX1/SDC1/FOXD1/RET/LRP4/STAT1/PPAT/PECAM1/TEK/SPRY1/PDGFA/PDGFD/BMP6/PTCH1/PROX1/SIX4/SOX11/ROBO2/MMP9/PBX1/ACTA2/PCSK5/TCF21/GATA3/SULF2/FADD/DLL1/DCN/GDNF/FAT4/CXCR2/PDGFRA/BASP1/LGR4/WNT7B/RA…	103	NO
GO:0007611	learning or memory	94/3992	260/18866	1.63554e-08	1.60282e-06	1.18818e-06	SLC24A2/CCL11/OXTR/NTRK2/SLC2A4/SLC17A7/FEN1/CLDN5/ADGRB3/CRHBP/MME/CDK5/ARMCX5-GPRASP2/VIP/MEIS2/NTF4/MAPK8IP2/PRNP/PRKN/PTN/CNTNAP2/SHANK3/ATP1A2/RELN/SLC6A4/SYNPO/NPAS4/JUN/KIT/EGR2/HTR2A/EGFR/PRKAR2B/FOS/GRIN2B/S100B/PAK5/SLC7A11/KCNAB1/FOXO6/THRA/SCN2A/VLDLR/SHC3/PDE1B/JPH4/FOXP2/NETO1/TTBK1/NPTX2/BCHE/NTSR1/TNR/ADCY8/JPH3/SGK1/SLC12A5/SLC6A1/ARC/CAMK4/MDK/DRD2/PTGS2/GPR88/TH/LMX1A/DNAH11/AF…	94	YES
GO:0015850	organic hydroxy compound transport	96/3992	268/18866	1.96482e-08	1.89634e-06	1.40577e-06	CAV1/OXTR/LEP/LCAT/AQP7/EEPD1/KDM5B/CES1/CHRNA6/SYT13/NAXE/P2RY12/VIP/AQP1/PPARG/SNCA/KCNA2/ABCA5/SLC16A7/APOB/RBP4/PRKN/SLC6A4/ADIPOQ/CD36/CXCL12/HTR2A/GALR1/NPY2R/SYT1/SPP1/RAB3A/KCNB1/STX1A/AKR1C1/NOS1/SLC16A3/SYT5/SNCG/MIR27A/BMP6/PTCH1/ATP8B1/LRP1/C1QTNF1/CETP/SLC29A4/GPM6B/GDNF/SLC22A3/PLA2G10/MIR27B/SYT9/FFAR3/PLTP/ADRA2A/SLCO1C1/MAPK15/SYT2/CFTR/ABAT/SLC10A6/STARD3/SLC51B/GAL/OSBP2/DRD2/A…	96	NO
GO:0035725	sodium ion transmembrane transport	69/3992	174/18866	2.02722e-08	1.92737e-06	1.42877e-06	SLC24A2/FXYD1/SCN4B/SLC20A1/DMD/ARF1/SLC17A7/HCN2/SCN4A/ATP1A3/SCN3A/SCN3B/TESC/SCN2B/OSR1/SCN5A/ATP1A2/SLC6A4/PKD2/SLC9A3R1/UTRN/SCN9A/NOS1/ANO6/CAV3/SCN2A/KCNK1/SLC9A9/SHROOM2/FXYD2/SCN11A/SLC23A1/SLC6A9/ATP1B2/CACNA1H/NETO1/SLC4A8/SLC6A1/SLC24A4/FXYD3/ASIC3/SNTA1/TRPM5/CACNA1G/ABCB11/SLC34A3/DRD4/CACNA1I/PCSK9/HCN1/SLC6A17/SLC8A2/ATP1A4/SLC34A1/NETO2/SLC6A20/SLC9C1/HCN4/SCN1A/ASIC2/SLC9A2/SCN7…	69	NO
GO:0001655	urogenital system development	113/3992	330/18866	2.06535e-08	1.93475e-06	1.43423e-06	CENPF/KIF26B/SULF1/ANXA1/FGF1/KLF15/MME/ANGPT1/CAT/ALDH1A2/ARID5B/TNS2/SOX17/NPNT/BMPER/WT1/CD34/FOXJ1/FKBP4/ADAMTS1/RBP4/BMP2/OSR1/DACT2/EGR1/GPC3/KLHL3/ZBTB16/SFRP1/MAGED1/ADIPOQ/PKD2/CYP26B1/FGF2/MYOCD/RGN/HOXC11/IRX1/SDC1/FOXD1/RET/LRP4/STAT1/PPAT/PECAM1/ID4/TEK/SPRY1/HOXB13/PDGFA/PDGFD/BMP6/PTCH1/PROX1/SIX4/SOX11/ROBO2/MMP9/PBX1/ACTA2/PCSK5/TCF21/GATA3/SULF2/FADD/DLL1/DCN/TP63/GDNF/FAT4/CXCR…	113	YES
GO:0034508	centromere complex assembly	31/3992	56/18866	2.14414e-08	1.96184e-06	1.45432e-06	CENPF/CENPE/HJURP/DLGAP5/CENPI/CENPU/KNL1/CENPA/CENPL/OIP5/H3-3A/CENPM/MIS18A/H4C9/CENPK/H4C14/CENPO/HELLS/CENPN/CENPH/CENPP/H4C5/H4C8/H4C4/H4C12/CENPX/CENPW/H4C11/H4-16/H4C3/H4C2	31	NO
GO:0032355	response to estradiol	59/3992	141/18866	2.15586e-08	1.96184e-06	1.45432e-06	GJB2/KIF18A/CCNA2/OXTR/PCNA/EZH2/H2AZ1/ANXA1/STAT5B/LEP/POSTN/CRHBP/ADCYAP1R1/SSTR1/CAT/ALDH1A2/CSN1S1/TXNIP/APOB/CALR/CRYAB/PTN/ESR2/COL1A1/PENK/SFRP1/SLC6A4/SSTR2/EGFR/PTGFR/DNMT3B/ARNT2/DUSP1/STXBP1/PTCH1/F7/RARA/SOCS2/TFPI/FOXA1/SLC6A1/PTGS2/ZNF703/ESR1/TH/CCND1/RAMP2/GJA1/GGT2/FGF10/TACR3/OXT/GH1/SLC34A1/PPARGC1A/POU4F1/CYP1A2/AGT/GGT3P	59	YES
GO:0001822	kidney development	100/3992	283/18866	2.23169e-08	2.00223e-06	1.48426e-06	CENPF/KIF26B/SULF1/FGF1/KLF15/MME/ANGPT1/CAT/ALDH1A2/ARID5B/TNS2/SOX17/NPNT/BMPER/WT1/CD34/FOXJ1/ADAMTS1/BMP2/OSR1/DACT2/EGR1/GPC3/KLHL3/ZBTB16/SFRP1/MAGED1/ADIPOQ/PKD2/CYP26B1/FGF2/RGN/HOXC11/IRX1/SDC1/FOXD1/RET/LRP4/STAT1/PPAT/PECAM1/TEK/SPRY1/PDGFA/PDGFD/BMP6/PTCH1/PROX1/SIX4/SOX11/ROBO2/MMP9/PBX1/ACTA2/PCSK5/TCF21/GATA3/SULF2/FADD/DLL1/DCN/GDNF/FAT4/CXCR2/PDGFRA/BASP1/LGR4/WNT7B/RARA/RARB/EPC…	100	YES
GO:0034080	CENP-A containing nucleosome assembly	26/3992	43/18866	2.46721e-08	2.15289e-06	1.59595e-06	HJURP/CENPI/CENPU/KNL1/CENPA/CENPL/OIP5/CENPM/MIS18A/H4C9/CENPK/H4C14/CENPO/CENPN/CENPH/CENPP/H4C5/H4C8/H4C4/H4C12/CENPX/CENPW/H4C11/H4-16/H4C3/H4C2	26	NO
GO:0061641	CENP-A containing chromatin organization	26/3992	43/18866	2.46721e-08	2.15289e-06	1.59595e-06	HJURP/CENPI/CENPU/KNL1/CENPA/CENPL/OIP5/CENPM/MIS18A/H4C9/CENPK/H4C14/CENPO/CENPN/CENPH/CENPP/H4C5/H4C8/H4C4/H4C12/CENPX/CENPW/H4C11/H4-16/H4C3/H4C2	26	NO
GO:0070371	ERK1 and ERK2 cascade	111/3992	325/18866	3.21567e-08	2.76808e-06	2.05199e-06	SPRY2/CCL11/IQGAP3/FN1/FAM83D/OXTR/ADRA1A/NDRG2/ATP6AP1/GPBAR1/MTURN/DAB2IP/ANGPT1/CCL14/CX3CL1/CCL16/S100A7/KLF4/NPNT/BMPER/AKAP12/BMP2/HCRTR1/RIPK2/ADIPOQ/CD36/EZR/PTGER4/JUN/FGF2/PYCARD/HTR2A/EPO/SLC9A3R1/EGFR/EPHB1/DUSP1/ATF3/SEMA7A/MIR23A/MIR126/F2R/TEK/ALKAL2/SPRY1/MIR221/IGF1/CIB1/SIRPA/NOD2/PDGFA/MIR27A/PDGFD/FFAR4/PSCA/CHRNA9/ITGB1BP1/TF/LRP1/TLR4/FLT4/CCL24/DUSP6/RASGRP1/SPRED3/CCN1/PRK…	111	YES
GO:0014074	response to purine-containing compound	61/3992	149/18866	3.31917e-08	2.81769e-06	2.08877e-06	PDE2A/RYR3/CDO1/RAPGEF3/HCN2/GPD1/NME1/CRHBP/ADSS2/PER1/P2RY12/AQP1/PPARG/FOSB/WT1/P2RX6/PCK1/PFKFB1/VGF/COL1A1/CASQ2/AKAP6/PENK/SLC6A4/KCNE1/ADIPOQ/PKD2/EZR/SDC1/GSTM2/FOS/DNMT3B/DUSP1/STAT1/TEK/ABCC9/DMTN/P2RY6/PLA2G5/CFTR/SLC6A1/SREBF1/PTGS2/WNT10B/ADORA2A/THBD/RYR1/MMP19/SELL/HCN1/SLC26A3/CITED1/OXT/AGXT/HCN4/PPARGC1A/SLC5A5/P2RX5/CNGA3/P2RX2/PTPRN	61	YES
GO:0002027	regulation of heart rate	47/3992	104/18866	3.36177e-08	2.81769e-06	2.08877e-06	CAV1/SCN4B/ADRA1A/DMD/SCN3B/KCNE1B/KCNJ3/ANK2/SCN2B/SPX/CASQ2/SCN5A/EPAS1/RGS4/BIN1/KCNE1/KCNE4/SLC1A1/NMU/CAV3/CTNNA3/EDN2/EDN3/SEMA3A/CACNA2D1/KCNJ2/HRC/AVPR1A/SREBF1/DRD2/CACNA1D/EDN1/KCNH2/ADM/KCNA5/SNTA1/CACNA1G/TAC1/PLN/TACR3/KCNH6/ADRA1B/OXT/MYH6/HCN4/AGT/KCNE5	47	YES
GO:0042063	gliogenesis	106/3992	307/18866	3.44241e-08	2.8365e-06	2.10271e-06	CDK1/GSN/ASPA/GPR17/NTRK2/EZH2/LGI4/ANXA1/CERS2/APCDD1/MYOC/KLF15/DAB2IP/E2F1/LEPR/MATN2/CDK5/MBOAT7/DTX1/CX3CL1/P2RY12/WASF3/PPARG/PRX/TAL1/NDN/BMP2/PTN/METRN/LEF1/PENK/BIN1/RELN/PLP1/MMP14/EMX1/IL33/EGR2/EGFR/ASCL2/S100B/KCNJ10/NKX6-1/DAAM2/ID4/TPPP/MIR221/PRDM8/ASCL1/CDK5R1/IL6/VIM/FGF5/SOX11/LRP1/TLR4/NFIB/ATP1B2/RNF112/DLL1/B4GALT6/NRG1/TTBK1/BOK/CDKN2C/ERBB2/CDH2/CXCR4/LTA/GJC2/LAMA2/GPR37L…	106	YES
GO:0001505	regulation of neurotransmitter levels	86/3992	235/18866	3.47327e-08	2.8365e-06	2.10271e-06	GRM4/ADRA1A/SLC17A7/CHRNA6/CDK5/SYNGR3/SNCA/SYN2/NAALAD2/PRKN/ATP1A2/SLC6A4/STX11/KCNC4/HTR2A/APBA1/SLC44A4/SYT1/MAOA/ZNF219/RAB3A/KCNJ10/RIMS4/UNC13A/STX1A/STXBP1/NOS1/PER2/SYT5/SNCG/RIMS3/STXBP2/NLGN1/PRIMA1/PDE1B/SLC6A9/SLC29A4/KMO/CACNA1B/GPM6B/UNC13C/GDNF/CADPS/SLC22A3/SLC4A8/SYN1/GAD1/SLC1A7/SYT9/SYT2/ABAT/DOC2B/MOXD1/CPLX2/RIMS2/SLC6A1/PRRT2/CHRNA5/DRD2/ADORA2A/CACNA1D/CSPG5/SYT17/GRIK5/SL…	86	YES
GO:0051216	cartilage development	75/3992	197/18866	3.89315e-08	3.13916e-06	2.32707e-06	COL11A1/CCN4/EPYC/MMP13/COMP/BMP8A/POC1A/MATN3/SULF1/LEP/HOXA5/BGN/TGFBR2/BMPR1B/TYMS/GPLD1/PITX1/NKX3-2/CHST11/BMP2/BMP3/OSR1/HOXA3/COL1A1/PTH1R/ZBTB16/HYAL1/PKDCC/FGF2/ACAN/RUNX2/ZNF219/HOXD3/BMP5/EFEMP1/PAX7/THRA/BMP6/NFIB/SULF2/ACVRL1/CCN1/MAF/HYAL3/TRPS1/CCN3/CYTL1/WNT7B/RARA/FGFR3/BMP8B/RARB/MSX1/OTOR/ECM1/SIX2/SOX5/SFRP2/MDK/WNT10B/ADAMTS12/EDN1/LUM/HMGA2/SCX/ADAMTS7/CNMD/GDF5/FGF9/GREM1/P…	75	YES
GO:0048608	reproductive structure development	142/3992	443/18866	4.20248e-08	3.34622e-06	2.48057e-06	INHBA/GJB2/ASPM/KIF18A/ASB1/E2F8/SULF1/ANXA1/STAT5B/LEP/PLAC1/H3-3A/PLK4/E2F7/KDM5B/CCNF/MME/BRIP1/ARID5B/RSPO3/BMPR1B/PPARG/WT1/FZD4/ADAM19/BRCA2/FKBP4/ADAMTS1/RBP4/AKR1C3/KLHL10/OSR1/VGF/PTN/SLIT3/LEF1/FANCA/EPAS1/SFRP1/TYRO3/PKD2/LHCGR/MMP14/UMODL1/MYOCD/BAK1/KIT/SDC1/EGFR/SPP1/PTGIS/ASCL2/BMP5/ID4/TEX19/HOXB13/GAS2/HMGB2/CEBPA/BMP6/PTCH1/SIX4/SOCS3/ROBO2/TPPP3/TCF21/GATA3/SEMA3A/LRRC6/KRT8/DC…	142	YES
GO:0015849	organic acid transport	118/3992	353/18866	4.66633e-08	3.66969e-06	2.72036e-06	SLC35A2/NTRK2/ACACB/ANXA1/LEP/SLC17A7/SFXN1/CES1/FABP4/SLC7A10/ABCD2/ARL6IP1/PPARG/EPRS1/SLC7A5/SLC16A7/SPX/SLC16A12/OSR1/SLC7A14/SLC25A22/SLC38A5/ATP1A2/RGS4/SLC66A1L/CD36/ACSL1/SLC26A10/PLA2R1/LLGL2/APBA1/SLC2A1/NMB/SLC9A3R1/SYT1/RAB3A/KCNJ10/SLC7A11/STX1A/STARD10/SLC1A1/STXBP1/AKR1C1/SLC16A6/SLC16A3/IRS2/PER2/FOLR2/SLC27A6/ATP8B1/PPARA/SLC23A1/SLC7A3/SLC6A9/SLC13A5/SLC29A4/KMO/SFXN5/PLA2G4A/PL…	118	NO
GO:0042698	ovulation cycle	35/3992	69/18866	5.33808e-08	4.12739e-06	3.05965e-06	INHBA/OXTR/PCNA/STAT5B/LEP/BMPR1B/FZD4/ADAMTS1/TIMP4/PTN/EGR1/SLIT3/TYRO3/LHCGR/EGFR/GAS2/ROBO2/PDGFRA/KISS1/TGFB3/AMH/PTX3/MDK/ESR1/HAS1/GNRH1/SLIT2/SERPINF1/MMP19/AFP/MSTN/NPY5R/NR5A1/PTPRN/EREG	35	YES
GO:0050890	cognition	104/3992	302/18866	5.37791e-08	4.12739e-06	3.05965e-06	SLC24A2/CCL11/OXTR/NTRK2/SLC2A4/SLC17A7/FEN1/CLDN5/ADGRB3/CRHBP/MME/CDK5/ARMCX5-GPRASP2/DOP1B/VIP/FAM107A/CHL1/MEIS2/NTF4/MAPK8IP2/JAKMIP1/SOBP/PRNP/PRKN/PTN/CNTNAP2/SHANK3/ATP1A2/RELN/SLC6A4/SYNPO/NPAS4/LHCGR/JUN/KIT/EGR2/HTR2A/EGFR/PRKAR2B/FOS/GRIN2B/S100B/PAK5/SLC7A11/KCNAB1/FOXO6/THRA/SCN2A/MGAT3/VLDLR/SHC3/PDE1B/JPH4/FOXP2/NETO1/TTBK1/NPTX2/BCHE/NTSR1/TNR/ADCY8/JPH3/SGK1/SLC12A5/SLC6A1/ARC/C…	104	YES
GO:0051302	regulation of cell division	67/3992	171/18866	5.60951e-08	4.25387e-06	3.15341e-06	AURKA/VEGFD/PLK1/KIF23/PRC1/KIF20A/KIF14/RACGAP1/ASPM/ECT2/E2F8/KIF18B/CIT/AURKB/PLK4/FGF1/CDC6/ORC6/E2F7/ANKRD53/CDC14B/CAT/BLM/KLHL13/SOX17/TAL1/BRCA2/TXNIP/PTN/KLHL21/FGF2/KIF20B/PROK1/CIB1/PDGFA/PDGFD/PTCH1/FGF5/ITGB1BP1/MYO19/MRGPRX2/DLL1/TP63/RXFP3/PPBP/TGFB3/FGF7/NAP1L2/SFRP2/MDK/DRD2/DCDC1/RAB11FIP4/FGF8/WNT9B/FGF9/MYC/IGF2/FSD1/OSM/ESRRB/PLK5/TEX14/SHH/INSC/CXCR5/EREG	67	YES
GO:0030199	collagen fibril organization	30/3992	55/18866	5.6816e-08	4.25786e-06	3.15637e-06	MMP11/COL11A1/COMP/TNXB/ADAMTS14/LOXL4/DPT/P3H4/COL5A1/COL5A2/DDR2/COL1A1/COL12A1/ACAN/COL1A2/P4HA1/LOXL1/AEBP1/ADAMTS3/COL3A1/SERPINF2/SFRP2/LUM/SCX/GREM1/COL14A1/FMOD/CYP1B1/OPTC/COL2A1	30	YES
GO:0006814	sodium ion transport	87/3992	241/18866	5.96054e-08	4.33061e-06	3.2103e-06	SLC24A2/FXYD1/SCN4B/SLC20A1/DMD/ARF1/ADRB2/SLC17A7/HCN2/SCN4A/ATP1A3/SCN3A/PER1/SCN3B/TESC/SCN2B/NKAIN1/OSR1/KLHL3/SCN5A/ATP1A2/SLC6A4/PKD2/SLC9A3R1/UTRN/SCN9A/NOS1/ANO6/CAV3/SCN2A/KCNK1/SLC9A9/SHROOM2/FXYD2/SCN11A/SLC23A1/SLC6A9/SLC13A5/ATP1B2/CACNA1H/MAGED2/NETO1/SLC4A8/SGK1/SLC10A6/SLC6A1/SLC24A4/DRD2/FXYD3/SLC5A9/ASIC3/SNTA1/SERPINE2/TRPM5/CACNA1G/NKAIN4/PRSS8/ABCB11/SLC34A3/SLC5A8/SLC5A4/DRD…	87	YES
GO:0050673	epithelial cell proliferation	144/3992	453/18866	6.02207e-08	4.33061e-06	3.2103e-06	VEGFD/CCL11/IQGAP3/ATOH8/CAV1/UHRF1/LIMS2/TNMD/SULF1/CAV2/LEP/HOXA5/FGF1/GPBAR1/NME1/KDM5B/DAB2IP/CDKN1C/STAT5A/ALDH1A2/VIP/PPARG/BMPER/CD34/BRCA2/FAP/TGFBR3/KLF9/BMP2/OSR1/PTN/EDNRB/GPC3/SCN5A/SFRP1/MAGED1/HYAL1/CXCL12/JUN/FGF2/RGCC/MMP14/RGN/KIT/NGFR/ZFP36/EGFR/MIR23A/STAT1/NKX6-1/MIR126/BMP5/TEK/IGF1/F3/NOD2/MIR27A/HMGB2/IL6/EGR3/PPP1R16B/BMP6/PTCH1/PROX1/SIX4/ITGB1BP1/HPN/SOX11/CDH13/MIR10B/P…	144	YES
GO:0042572	retinol metabolic process	27/3992	47/18866	6.08658e-08	4.33061e-06	3.2103e-06	RDH5/LIPE/ALDH1A2/ALDH1A1/DGAT2/ADH1A/ADH4/PNPLA2/RBP4/AKR1C3/RDH16/ADH1B/ADH1C/RPE65/CYP3A4/RETSAT/CYP1A1/ALDH1A3/DHRS13/DHRS3/CYP3A5/SDR16C5/ADH6/CYP1B1/AKR1B15/DHRS9/CYP1A2	27	YES
GO:2001257	regulation of cation channel activity	71/3992	185/18866	6.10048e-08	4.33061e-06	3.2103e-06	CAV1/KCNIP2/CNIH2/DMD/ADRB2/CRHBP/CDK5/KCNE1B/ANK2/TRDN/MAPK8IP2/CACNB3/CASQ2/SHANK3/GRIA4/AKAP6/RELN/AHNAK/KCNE1/PKD2/KCNE4/EPO/GSTM2/GRIN2B/RRAD/KCNAB1/JPH2/LRRC38/NOS1/ANTKMT/MMP9/NLGN1/DLG3/SLC6A9/JPH4/CACNG4/NETO1/SHISA9/CACNA2D1/HAP1/P2RY6/JPH1/NTSR1/HRC/JPH3/CLIC2/KCNA1/ACTN2/ARC/GAL/DRD2/PIRT/STAC2/GRIA2/DRD4/RASGRF1/IFNG/PLN/CCL2/NEFL/NETO2/SHISA8/KCNG1/PPARGC1A/CACNG8/GALR2/KCNE5/KCNS1/…	71	YES
GO:0097305	response to alcohol	85/3992	234/18866	6.1186e-08	4.33061e-06	3.2103e-06	INHBA/CDK1/GSN/PARP1/RAD51/SLC2A4/LEP/CDO1/CRHBP/CES1/TGFBR2/ADCYAP1R1/TNFSF4/CAT/BLM/TYMS/PPARG/KLF4/FOSB/GPLD1/CA3/CSN1S1/GNAI1/CSF3/TGFBR3/KLF9/RBP4/KCNMB1/AKR1C3/SLIT3/PENK/SFRP1/RGS4/ADIPOQ/NPAS4/PTGER4/BAK1/LRP8/CYP7A1/TP53INP1/PTGFR/GNG2/FOS/GRIN2B/BRCA1/GGH/PTCH1/F7/PEMT/GATA3/KLF2/AKR1C2/CCL21/CCL7/P2RY6/RGS2/RARA/ADCY8/CFTR/ABAT/AVPR1A/S100A8/DRD2/GNRH1/TH/SLIT2/CLDN7/CCND1/CLDN18/ABCA1…	85	YES
GO:0001508	action potential	57/3992	138/18866	6.39935e-08	4.47955e-06	3.32071e-06	CAV1/SCN4B/KCNIP2/ADRA1A/NTRK2/DMD/HCN2/SCN4A/SCN3A/SCN3B/KCNE1B/KCNA2/KCNJ3/ANK2/GBA/SCN2B/CLDN19/CACNB3/AKAP6/SCN5A/ATP1A2/BIN1/KCNE1/CD36/KCNE4/SCN9A/KCNB1/CAV3/CTNNA3/SCN2A/KCNMB2/SCN11A/CACNA1H/CACNA2D1/NTSR1/KCNJ2/KCNA1/CACNA1D/GPR88/KCNH2/KCNA5/SNTA1/CACNA1G/GJA1/TAC1/CACNA1I/DRD1/SLC8A2/CHRNA1/CNR2/NTRK3/HCN4/CNR1/SCN1A/CHRNB4/SCN7A/KCNE5	57	NO
GO:0051047	positive regulation of secretion	114/3992	340/18866	6.53057e-08	4.52171e-06	3.35196e-06	INHBA/NPR1/MYOM1/CLEC5A/OXTR/ATP6AP1/LEP/TFR2/ARF1/GPR68/TNFSF4/CDK5/ADAM8/VIP/AQP1/SNCA/SCT/GPLD1/CD34/HCAR2/RBP4/SLC30A8/EDNRB/SLC6A4/NNAT/EZR/CXCL12/PTGER4/RGCC/ITSN1/PLA2R1/IL33/SDC1/GALR1/NMB/EGFR/NPY2R/SAA1/SYT1/SPP1/RAB3A/RAB3D/UNC13A/NKX6-1/KCNB1/STX1A/STXBP1/IGF1/IRS2/NMU/FFAR4/IL6/BMP6/EDN3/SOX11/NLGN1/LRP1/CD177/TLR4/C1QTNF1/KMO/CACNA1H/GDNF/CADPS/PLA2G10/HYAL3/SLC4A8/NTSR1/SYT9/ADCY8/…	114	NO
GO:0042493	response to drug	129/3992	397/18866	7.28465e-08	4.98959e-06	3.6988e-06	INHBA/CCNB1/CDK1/PPP1R14A/CENPF/PDE2A/OXTR/RAD51/ADRA1A/PPM1F/ACACB/ANXA1/LPL/RAD54L/NME1/CRHBP/TGFBR2/ADCYAP1R1/TRPA1/CAT/TDO2/TYMS/AQP1/PPARG/FOSB/GPLD1/TXNIP/CALR/TIMP4/PRNP/PTN/CA9/SLC22A12/COL1A1/CTPS1/SFRP1/SLC6A4/ADIPOQ/ACSL1/EMX1/BAK1/ABCB1/LRP8/HTR2A/EGFR/PRKAR2B/RET/CYP2U1/FOS/DNMT3B/DPEP1/PPM1E/STAT1/NKX6-1/PPAT/CYP3A4/GGH/NOS1/SORD/TFRC/HMGB2/HADH/PTCH1/F7/SCN11A/ATP8B1/AGPAT2/PNP/CYP…	129	YES
GO:0086010	membrane depolarization during action potential	23/3992	37/18866	7.65933e-08	5.19042e-06	3.84768e-06	SCN4B/HCN2/SCN4A/SCN3A/SCN3B/ANK2/SCN2B/SCN5A/ATP1A2/SCN9A/CAV3/SCN2A/SCN11A/CACNA1H/CACNA2D1/KCNJ2/CACNA1D/KCNH2/CACNA1G/CACNA1I/HCN4/SCN1A/SCN7A	23	NO
GO:0061458	reproductive system development	142/3992	447/18866	7.7635e-08	5.20563e-06	3.85895e-06	INHBA/GJB2/ASPM/KIF18A/ASB1/E2F8/SULF1/ANXA1/STAT5B/LEP/PLAC1/H3-3A/PLK4/E2F7/KDM5B/CCNF/MME/BRIP1/ARID5B/RSPO3/BMPR1B/PPARG/WT1/FZD4/ADAM19/BRCA2/FKBP4/ADAMTS1/RBP4/AKR1C3/KLHL10/OSR1/VGF/PTN/SLIT3/LEF1/FANCA/EPAS1/SFRP1/TYRO3/PKD2/LHCGR/MMP14/UMODL1/MYOCD/BAK1/KIT/SDC1/EGFR/SPP1/PTGIS/ASCL2/BMP5/ID4/TEX19/HOXB13/GAS2/HMGB2/CEBPA/BMP6/PTCH1/SIX4/SOCS3/ROBO2/TPPP3/TCF21/GATA3/SEMA3A/LRRC6/KRT8/DC…	142	YES
GO:0003015	heart process	102/3992	297/18866	8.39222e-08	5.54737e-06	4.11229e-06	FXYD1/NPR1/CAV1/HSPB7/SCN4B/KCNIP2/ADRA1A/DMD/RYR3/ATP1A3/DES/SCN3B/KCNE1B/KCNJ3/ANK2/TRDN/SCN2B/SPX/SGCG/CACNB3/CASQ2/SCN5A/EPAS1/ATP1A2/RGS4/CELF2/BIN1/KCNE1/NPR2/KCNK15/KCNE4/GSTM2/CACNG1/CORIN/SLC1A1/NOS1/MYLK2/KCNK6/THRA/NMU/CAV3/CTNNA3/EDN2/KCNK1/TNNI3/THRB/ABCC9/FXYD2/EDN3/ATP2A3/ATP1B2/CACNA1H/SEMA3A/SGCZ/CACNG4/CACNA1B/CACNA2D1/GATA4/TNNI2/RGS2/KCNJ2/HRC/KCNIP1/CLIC2/CXCR4/AVPR1A/SREBF1/…	102	YES
GO:0001656	metanephros development	42/3992	91/18866	8.53442e-08	5.54737e-06	4.11229e-06	KIF26B/SOX17/WT1/CD34/FOXJ1/OSR1/EGR1/GPC3/ADIPOQ/PKD2/HOXC11/IRX1/FOXD1/RET/STAT1/SPRY1/PDGFA/PTCH1/SIX4/ROBO2/TCF21/GATA3/GDNF/FAT4/CXCR2/PDGFRA/BASP1/LGR4/WNT7B/SIX2/GREB1L/LIF/FGF8/PAX2/WNT9B/MYC/GREM1/FGF10/CITED1/SHH/UMOD/POU3F3	42	YES
GO:0051899	membrane depolarization	42/3992	91/18866	8.53442e-08	5.54737e-06	4.11229e-06	FHL1/CAV1/SCN4B/PARP1/MYOC/HCN2/SCN4A/SCN3A/CHRNA6/SCN3B/ANK2/SCN2B/IFI6/CACNB3/SCN5A/ATP1A2/HSH2D/JUN/SCN9A/CAV3/SCN2A/SCN11A/CACNA1H/CACNG4/CACNA1B/CACNA2D1/DCN/BOK/NTSR1/MLLT11/KCNJ2/ADORA2A/CACNA1D/EDN1/KCNH2/CACNA1G/CACNA1I/CACNA1E/HCN4/SCN1A/SCN7A/CCK	42	YES
GO:0030539	male genitalia development	17/3992	23/18866	8.88255e-08	5.71534e-06	4.2368e-06	ASB1/WT1/KLHL10/LHCGR/BMP5/BMP6/PDGFRA/LGR4/DHCR24/GREB1L/SYCP2/FGF8/WNT9B/SRD5A2/FGF10/HSD17B3/SHH	17	YES
GO:0060541	respiratory system development	76/3992	204/18866	9.11074e-08	5.80354e-06	4.30219e-06	SPRY2/HOXA5/TIMELESS/FGF1/MME/TGFBR2/ALDH1A2/WT1/FOXJ1/RBP4/PPP1CA/PTN/GPC3/LEF1/EPAS1/PKDCC/FGF2/MMP14/MYOCD/ADAMTSL2/HSD11B1/EGFR/RAB3A/SLC7A11/CCBE1/KCNAB1/SPRY1/THRA/EDN2/PDGFA/ASCL1/CEBPA/THRB/SIM2/PROX1/SIX4/EDA/SOX11/SLC23A1/FLT4/TCF21/FOXP2/NFIB/DLX5/KLF2/ALDH1A3/DHCR7/PDGFRA/BASP1/WNT7B/CELSR1/RARA/FOXA1/NODAL/AGR2/TGFB3/LAMA1/FGF7/SREBF1/ID1/AARD/LIF/FGF8/PTK7/FGF9/EIF4EBP1/WNT2/HHIP/FG…	76	YES
GO:0061138	morphogenesis of a branching epithelium	71/3992	187/18866	1.00527e-07	6.34018e-06	4.7e-06	SPRY2/CCL11/SULF1/HOXA5/TIMELESS/FGF1/KDM5B/TGFBR2/RSPO3/NPNT/WT1/NOTCH4/BMP2/PPP1CA/GPC3/GBX2/LEF1/SFRP1/MAGED1/RASIP1/PKD2/FGF2/MMP14/FOXD1/SPRY1/HOXB13/CAV3/PDGFA/PTCH1/PROX1/SIX4/SOCS3/PBX1/TCF21/SEMA3A/TP63/GDNF/FAT4/LGR4/MET/CELSR1/SPINT2/EPHA2/FOXA1/LAMA1/FGF7/SIX2/SFRP2/MDK/ESR1/GREB1L/EDN1/ADM/SLIT2/FGF8/PAX2/WNT9B/MYC/GREM1/WNT2/HHIP/FGF10/CITED1/GDF7/GCM1/GRHL2/TBX20/SHH/AGT/EGF/RSPO2	71	NO
GO:0046942	carboxylic acid transport	116/3992	350/18866	1.01574e-07	6.34339e-06	4.70238e-06	SLC35A2/NTRK2/ACACB/ANXA1/LEP/SLC17A7/SFXN1/CES1/FABP4/SLC7A10/ABCD2/ARL6IP1/PPARG/EPRS1/SLC7A5/SLC16A7/SPX/SLC16A12/SLC7A14/SLC25A22/SLC38A5/ATP1A2/RGS4/SLC66A1L/CD36/ACSL1/SLC26A10/PLA2R1/LLGL2/APBA1/SLC2A1/NMB/SLC9A3R1/SYT1/RAB3A/KCNJ10/SLC7A11/STX1A/STARD10/SLC1A1/STXBP1/AKR1C1/SLC16A6/SLC16A3/IRS2/PER2/FOLR2/SLC27A6/ATP8B1/PPARA/SLC23A1/SLC7A3/SLC6A9/SLC13A5/KMO/SFXN5/PLA2G4A/PLA2G10/SLC1A7/…	116	NO
GO:0072006	nephron development	58/3992	143/18866	1.05383e-07	6.49384e-06	4.81391e-06	KIF26B/SULF1/FGF1/KLF15/ANGPT1/NPNT/WT1/CD34/FOXJ1/BMP2/OSR1/EGR1/GPC3/KLHL3/MAGED1/ADIPOQ/PKD2/FGF2/IRX1/FOXD1/RET/STAT1/PECAM1/TEK/PDGFD/PTCH1/SIX4/PBX1/ACTA2/TCF21/GATA3/SULF2/DLL1/GDNF/FAT4/PDGFRA/BASP1/LGR4/WNT7B/HEYL/CD24/SIX2/GREB1L/LIF/FGF8/PAX2/SERPINB7/WNT9B/MYC/COL4A3/GREM1/CITED1/NPHS1/SHH/UMOD/POU3F3/AGT/WNK4	58	YES
GO:1903532	positive regulation of secretion by cell	106/3992	313/18866	1.06022e-07	6.49384e-06	4.81391e-06	INHBA/MYOM1/CLEC5A/OXTR/ATP6AP1/LEP/TFR2/ARF1/GPR68/TNFSF4/CDK5/ADAM8/VIP/SNCA/SCT/GPLD1/CD34/HCAR2/RBP4/SLC30A8/SLC6A4/NNAT/EZR/CXCL12/PTGER4/RGCC/ITSN1/IL33/SDC1/GALR1/NMB/EGFR/NPY2R/SAA1/SYT1/SPP1/RAB3A/RAB3D/UNC13A/NKX6-1/KCNB1/STX1A/STXBP1/IGF1/IRS2/NMU/FFAR4/IL6/BMP6/EDN3/SOX11/NLGN1/LRP1/CD177/TLR4/C1QTNF1/KMO/CACNA1H/GDNF/CADPS/PLA2G10/HYAL3/SLC4A8/NTSR1/SYT9/ADCY8/KISS1/CFTR/ABAT/DOC2B/T…	106	YES
GO:0048562	embryonic organ morphogenesis	103/3992	302/18866	1.07588e-07	6.52699e-06	4.83849e-06	COL11A1/SPRY2/HOXA4/STIL/MFAP2/CTHRC1/FLVCR1/HOXA5/HOXA2/MICAL2/TGFBR2/TPRN/SOX17/FBN2/NKX3-2/HOXA6/RBP4/CHST11/SOBP/OSR1/HOXA3/GBX2/HYAL1/PKD2/HOXB9/MMP14/LRIG3/HOXC11/SLC44A4/SLC9A3R1/RUNX2/TBX15/HOXD3/EFEMP1/CRB2/FZD2/EFNA1/HOXA7/CHRNA9/PROX1/OTX1/SIX4/HPN/LHFPL5/SOX11/RBPMS2/TCF21/GATA3/DLX5/FOXH1/DLL1/PCGF2/ALDH1A3/ALX4/HOXD4/PDGFRA/HOXB2/GATA4/CELSR1/SIX3/TMIE/NR4A3/HOXD9/RARB/EPHA2/NODAL/T…	103	YES
GO:0048706	embryonic skeletal system development	54/3992	130/18866	1.12445e-07	6.75732e-06	5.00923e-06	COL11A1/HOXA4/SULF1/FLVCR1/HOXA5/HOXA2/TGFBR2/NKX3-2/HOXA6/HSD17B7/RBP4/CHST11/OSR1/HOXA3/COL1A1/HYAL1/HOXB9/MMP14/HOXC11/RUNX2/DMRT2/TBX15/SLC2A10/HOXD3/PAX7/HOXA7/SIX4/SOX11/PBX1/PCSK5/SULF2/PCGF2/ALX4/HOXD4/PDGFRA/HOXB2/HOXD9/NODAL/TWIST1/TGFB3/SIX2/HOXB5/SCX/FGF8/HOXB6/WNT9B/FGF9/HOXA9/HOXB1/DLX2/PAX5/GRHL2/SHH/COL2A1	54	YES
GO:0016101	diterpenoid metabolic process	49/3992	114/18866	1.21193e-07	7.21496e-06	5.34848e-06	RDH5/GPIHBP1/LIPE/LPL/ALDH1A2/ALDH1A1/DGAT2/ADH1A/ADH4/PNPLA2/APOB/RBP4/AKR1C3/RDH16/GPC3/ADH1B/CYP26B1/LRP8/SDC1/EGFR/CRABP2/ADH1C/RPE65/CYP3A4/AKR1C1/RETSAT/LRP1/CYP1A1/ALDH1A3/RARRES2/DHRS13/GPC4/DHRS3/CLPS/CYP3A5/PECR/SDR16C5/GPC2/APOC2/ADH6/RBP2/CYP1B1/APOA1/AKR1B15/DHRS9/CYP2W1/CYP1A2/RBP3/RHO	49	YES
GO:0071621	granulocyte chemotaxis	53/3992	127/18866	1.22382e-07	7.21829e-06	5.35094e-06	CCL11/CXCL2/ANXA1/CXCL11/CCL14/CXCL10/CX3CL1/CCL16/S100A7/CXCL9/S100A14/SAA1/DPEP1/CXCL3/EDN2/EDN3/CCL24/VAV3/ITGA9/CCL21/CXCR2/CCL7/RARRES2/PPBP/DAPK2/CCL23/CCL20/PF4/C5AR2/S100A8/BST1/MDK/EDN1/S100A9/SLIT2/CXCL17/CCL13/SCG2/CSF3R/PREX1/MSTN/CCR7/CCL17/CCL2/CXCL1/CCL25/CCL5/DPP4/IL34/CXCL6/PF4V1/CXCL13/CCL18	53	NO
GO:0098739	import across plasma membrane	62/3992	157/18866	1.23897e-07	7.24057e-06	5.36746e-06	SLC24A2/HCN2/ATP1A3/ARL6IP1/KCNJ16/KCNJ3/SLC7A5/PRNP/SLC12A8/ATP1A2/RGS4/SLC2A1/SLC9A3R1/SLC2A10/KCNJ10/SLC7A11/SLC1A1/SLC39A4/IRS2/PER2/SLC9A9/FOLR2/ABCC9/FXYD2/SLC39A6/SLC7A3/SLC6A9/ATP1B2/KCNJ6/CACNA2D1/KCNK9/RGS2/NTSR1/KCNJ2/FAM155B/FAM155A/SLC12A5/SLC6A1/SLC7A8/SLC1A4/SLC1A3/KCNH2/SLC15A1/KCNJ12/IFNG/SLC1A6/CALCR/SLC1A2/SLC8A2/SLC7A2/ATP1A4/SLC34A1/SLC6A20/SLC9C1/HCN4/AGT/SLC9A2/FOLR1/ATP4A/…	62	YES
GO:0001523	retinoid metabolic process	47/3992	108/18866	1.38608e-07	8.02668e-06	5.95021e-06	RDH5/GPIHBP1/LIPE/LPL/ALDH1A2/ALDH1A1/DGAT2/ADH1A/ADH4/PNPLA2/APOB/RBP4/AKR1C3/RDH16/GPC3/ADH1B/CYP26B1/LRP8/SDC1/CRABP2/ADH1C/RPE65/CYP3A4/AKR1C1/RETSAT/LRP1/CYP1A1/ALDH1A3/RARRES2/DHRS13/GPC4/DHRS3/CLPS/CYP3A5/SDR16C5/GPC2/APOC2/ADH6/RBP2/CYP1B1/APOA1/AKR1B15/DHRS9/CYP2W1/CYP1A2/RBP3/RHO	47	YES
GO:0007409	axonogenesis	150/3992	482/18866	1.41759e-07	8.12759e-06	6.02501e-06	UNC5B/FN1/NTRK2/ROBO3/SEMA3G/COL25A1/HOXA2/MATN2/CDH11/SPTBN1/CDK5/PLXNA4/STMN1/TUBB3/BMPR1B/PAK3/CELSR3/CHL1/TUBB2B/NDN/DPYSL2/LHX2/ARTN/FBXO45/ROBO4/SLIT3/SHTN1/SHANK3/GBX2/METRN/ENAH/LRTM2/BOC/RELN/EFNA3/EZR/CXCL12/LINGO1/NGFR/EGR2/FOXD1/EPHB1/RET/LIMK1/SPP1/CRABP2/LRP4/RAB3A/S100B/GFRA2/CNTN6/EFNB1/SEMA7A/NKX6-1/SLITRK2/STXBP1/KIAA0319/FEZ1/VSTM2L/EFNA1/IRS2/BRSK2/PIK3R1/VLDLR/SHC3/CDK5R1/CDH…	150	YES
GO:0045785	positive regulation of cell adhesion	136/3992	428/18866	1.42903e-07	8.12759e-06	6.02501e-06	IBSP/FN1/CAV1/GPAM/KIF26B/PPM1F/LIMS2/PLPP3/ANXA1/STAT5B/LEP/GFUS/MYOC/ANGPT1/TGFBR2/TNFSF4/ELANE/ADAM8/VSIR/CX3CL1/SOX12/P2RY12/EGFLAM/F11R/PAK3/NPNT/ADAM19/CD80/CALR/PCK1/FOXP3/CD209/PTN/ZBTB16/LEF1/VIT/CEACAM6/RIPK2/PLAUR/SFRP1/HYAL1/CD36/CXCL12/PYCARD/ECM2/TNFRSF18/EPO/NPY2R/RET/SAA1/UTRN/CYRIB/EFNB1/ABI3BP/BCL6/TEK/IGF1/CIB1/SIRPA/NOD2/PIK3R1/TFRC/IL6/EGR3/ITGB1BP1/HSPH1/CDH13/PNP/GATA3/DMP1…	136	YES
GO:0060402	calcium ion transport into cytosol	62/3992	158/18866	1.62176e-07	9.14216e-06	6.77712e-06	SLC24A2/CAV1/CEMIP/ADRA1A/DMD/RYR3/CXCL11/CXCL10/ADCYAP1R1/TRPA1/CX3CL1/SNCA/ANK2/TRDN/GRIN2D/PRNP/CXCL9/CACNB3/CASQ2/CAPN3/AKAP6/ATP1A2/PKD2/FGF2/BAK1/HTR2A/EPO/GSTM2/GRIN2B/JPH2/F2R/NOS1/JPH4/TRPM1/CACNA2D1/HAP1/CCL21/P2RY6/JPH1/NTSR1/HRC/FAM155B/JPH3/CLIC2/RASA3/FAM155A/MCOLN2/DRD2/THY1/CD19/RYR1/PLN/CALCR/CCR5/DRD1/CCR7/SLC8A2/MS4A1/F2/IL13/P2RX5/P2RX2	62	YES
GO:0048285	organelle fission	148/3992	476/18866	1.82144e-07	1.01777e-05	7.54478e-06	NEK2/TPX2/KIF4A/AURKA/NUF2/CCNB1/CDK1/CENPF/ANLN/BUB1/CDCA8/CKS2/UBE2C/PTTG1/PLK1/NDC80/KIF11/KIF23/PRC1/KIF2C/NUSAP1/SPAG5/MACROH2A1/PKMYT1/CENPE/SGO1/CDC25C/CCNB2/DLGAP5/CDCA5/KIF14/RACGAP1/ASPM/KIF18A/NCAPG/ZWINT/MTFR2/KIFC1/CCNE2/CDC20/BUB1B/TTK/RAD51/MAD2L1/TOP2A/NCAPH/TRIP13/UBE2S/MYBL2/RMI1/KIF18B/TACC3/CAV2/SMC4/MKI67/AURKB/EME1/USP44/KIF22/CDC6/ESPL1/RAD54L/BIRC5/SGO2/ANKRD53/BRIP1/MND1/…	148	NO
GO:0006939	smooth muscle contraction	47/3992	109/18866	1.93996e-07	1.07457e-05	7.96581e-06	COMP/CAV1/CNN1/MYH11/OXTR/ADRA1A/SULF1/NMUR1/ADRB2/MYLK/HTR1D/NPNT/SPX/EDNRB/ATP1A2/SSTR2/MYOCD/KIT/HTR2A/TACR1/NPY2R/F2R/NMU/EDN2/GRIP2/TNNI3/EDN3/ACTA2/SULF2/GDNF/PROK2/RGS2/ADRA2A/ABAT/DRD2/PTGS2/EDN1/ADRA2B/KCNB2/DRD1/TACR3/TIFAB/OXT/PTGER3/CHRNB4/AGT/P2RX2	47	YES
GO:0050679	positive regulation of epithelial cell proliferation	77/3992	211/18866	2.02047e-07	1.10952e-05	8.22488e-06	VEGFD/CCL11/IQGAP3/CAV2/FGF1/GPBAR1/NME1/KDM5B/STAT5A/VIP/BMP2/OSR1/PTN/SCN5A/SFRP1/HYAL1/CXCL12/JUN/FGF2/EGFR/MIR23A/MIR126/BMP5/TEK/IGF1/F3/NOD2/MIR27A/HMGB2/EGR3/PPP1R16B/BMP6/PROX1/HPN/SOX11/CDH13/MIR10B/PRKD1/TLR4/FLT4/CCL24/FOXP2/DLX5/ACVRL1/TP63/PRKCA/NR4A1/MIR27B/LRG1/ERBB2/NR4A3/NODAL/TWIST1/ECM1/FGF7/MST1L/C5AR2/ID1/MDK/ZNF703/CCND1/PAX2/SEMA5A/FGF9/MMP12/SCG2/MYC/IGF2/WNT2/FGF10/CCL5/E…	77	YES
GO:0019233	sensory perception of pain	46/3992	106/18866	2.07468e-07	1.12955e-05	8.37339e-06	MME/CDK5/TRPA1/VIP/SCN3B/KCNA2/GRIN2D/NDN/SPX/EDNRB/CACNB3/MGLL/PENK/NR2F6/CXCL12/HTR2A/NPY2R/EPHB1/TMEM100/SCN9A/PHF24/F2R/NMU/SCN11A/MRGPRX2/PROK2/CCN3/NTSR1/CXCR4/KCNA1/OPRD1/PTGS2/EDN1/IL12B/ASIC3/OPRPN/TAC1/SMR3B/PRDM12/CCL2/OXT/CNR2/ALOXE3/CNR1/SCN1A/CCK	46	YES
GO:0008202	steroid metabolic process	110/3992	332/18866	2.19173e-07	1.17382e-05	8.70157e-06	HSD17B6/RDH5/GPAM/LIPE/ACACB/STAT5B/LEP/LCAT/FGF1/SQLE/LEPR/CES1/CAT/DGAT2/ACADL/GBA/HSD17B7/APOB/AKR1C3/BMP2/RDH16/EGR1/CGA/CUBN/CYP26B1/CLCN2/KIT/HSD11B1/CYP7A1/FAXDC2/SPP1/SRD5A3/CYP46A1/BMP5/CYP3A4/AKR1C1/EBP/CYP11A1/VLDLR/MIR27A/CEBPA/BMP6/PROX1/ATP8B1/PBX1/CYP1A1/NR5A2/DISP3/CETP/SCARF1/CACNA1H/AKR1C2/CYP21A2/DHCR7/PDGFRA/MIR27B/ACAA2/CFTR/DHCR24/HSD17B11/FDXR/PRLR/SREBF1/STARD3/GAL/CYP3A5/…	110	YES
GO:0001823	mesonephros development	45/3992	103/18866	2.21128e-07	1.17382e-05	8.70157e-06	KIF26B/FGF1/CAT/NPNT/BMPER/WT1/FOXJ1/BMP2/OSR1/GPC3/ZBTB16/SFRP1/MAGED1/PKD2/FGF2/SDC1/FOXD1/RET/SPRY1/PTCH1/SIX4/ROBO2/PBX1/TCF21/GATA3/GDNF/FAT4/BASP1/LGR4/RARA/RARB/EPCAM/SIX2/GREB1L/SLIT2/FGF8/PAX2/WNT9B/MYC/GREM1/FGF10/CITED1/SHH/AGT/SIM1	45	YES
GO:0030593	neutrophil chemotaxis	45/3992	103/18866	2.21128e-07	1.17382e-05	8.70157e-06	CCL11/CXCL2/CXCL11/CCL14/CXCL10/CX3CL1/CCL16/CXCL9/SAA1/DPEP1/CXCL3/EDN2/EDN3/CCL24/VAV3/ITGA9/CCL21/CXCR2/CCL7/PPBP/DAPK2/CCL23/CCL20/PF4/C5AR2/S100A8/BST1/MDK/EDN1/S100A9/SLIT2/CCL13/CSF3R/PREX1/CCR7/CCL17/CCL2/CXCL1/CCL25/CCL5/DPP4/CXCL6/PF4V1/CXCL13/CCL18	45	YES
GO:0070372	regulation of ERK1 and ERK2 cascade	103/3992	306/18866	2.23536e-07	1.1768e-05	8.72363e-06	SPRY2/CCL11/FN1/FAM83D/ADRA1A/NDRG2/ATP6AP1/GPBAR1/MTURN/DAB2IP/ANGPT1/CCL14/CX3CL1/CCL16/S100A7/KLF4/NPNT/BMPER/AKAP12/BMP2/HCRTR1/RIPK2/ADIPOQ/CD36/EZR/JUN/FGF2/PYCARD/HTR2A/EPO/SLC9A3R1/EGFR/EPHB1/DUSP1/ATF3/SEMA7A/MIR23A/MIR126/F2R/TEK/ALKAL2/SPRY1/MIR221/CIB1/SIRPA/NOD2/PDGFA/MIR27A/PDGFD/FFAR4/PSCA/CHRNA9/ITGB1BP1/LRP1/TLR4/FLT4/CCL24/DUSP6/RASGRP1/SPRED3/CCN1/PRKCA/CCL21/CCL7/P2RY6/PDGFRA/…	103	YES
GO:0001763	morphogenesis of a branching structure	74/3992	201/18866	2.31531e-07	1.2089e-05	8.9616e-06	SPRY2/CCL11/SULF1/HOXA5/TIMELESS/FGF1/KDM5B/TGFBR2/RSPO3/NPNT/WT1/NOTCH4/BMP2/PPP1CA/ERMN/GPC3/GBX2/LEF1/SFRP1/MAGED1/RASIP1/PKD2/FGF2/MMP14/FOXD1/SPRY1/HOXB13/CAV3/PDGFA/PTCH1/PROX1/SIX4/SOCS3/PBX1/TCF21/SEMA3A/TP63/GDNF/FAT4/LGR4/MET/CELSR1/SPINT2/EPHA2/FOXA1/LAMA1/FGF7/SIX2/SFRP2/MDK/DRD2/ESR1/GREB1L/EDN1/ADM/SLIT2/FGF8/PAX2/WNT9B/MYC/GREM1/WNT2/HHIP/FGF10/DLX2/CITED1/GDF7/GCM1/GRHL2/TBX20/SHH…	74	YES
GO:0018108	peptidyl-tyrosine phosphorylation	121/3992	374/18866	2.3792e-07	1.23215e-05	9.13399e-06	MELK/CAV1/TTK/ADRA1A/ANGPT4/NTRK2/LEP/TSLP/ANGPT1/BMX/GPRC5A/NCAPG2/TAL1/CD80/CSF3/GHR/PARP9/PRNP/DDR2/RAP2C/ENPP2/RIPK2/SFRP1/RELN/TYRO3/ADIPOQ/CD36/NEURL1/PKDCC/KIT/TNFRSF18/LRP8/HTR2A/EPO/EGFR/EPHB1/RET/LRP4/IL20/FCGR1A/EFEMP1/PECAM1/TEK/ALKAL2/MIR221/IGF1/EFNA1/PDGFA/PDGFD/IL6/BMP6/SOCS3/PTK6/DLG3/SRMS/FLT4/IL18/NRG1/GPRC5B/TTBK1/DMTN/MST1R/EPHA8/PDGFRA/TIE1/MET/ADRA2A/FGFR3/ERBB2/IL24/EPHA2/…	121	YES
GO:0030324	lung development	67/3992	177/18866	2.59479e-07	1.3124e-05	9.72884e-06	SPRY2/HOXA5/TIMELESS/FGF1/MME/TGFBR2/ALDH1A2/FOXJ1/RBP4/PPP1CA/PTN/GPC3/EPAS1/PKDCC/FGF2/MMP14/MYOCD/ADAMTSL2/HSD11B1/EGFR/RAB3A/SLC7A11/CCBE1/SPRY1/THRA/EDN2/PDGFA/ASCL1/CEBPA/THRB/SIM2/PROX1/SOX11/SLC23A1/FLT4/TCF21/FOXP2/NFIB/KLF2/DHCR7/PDGFRA/WNT7B/CELSR1/FOXA1/NODAL/AGR2/TGFB3/LAMA1/FGF7/SREBF1/ID1/AARD/LIF/FGF8/PTK7/FGF9/EIF4EBP1/WNT2/HHIP/FGF10/SPDEF/GRHL2/ABCA12/SHH/CYP1A2/IL13/RSPO2	67	YES
GO:0034308	primary alcohol metabolic process	42/3992	94/18866	2.61546e-07	1.3124e-05	9.72884e-06	RDH5/LIPE/GPD1/ALDH1A2/ALDH1A1/DGAT2/ADH1A/ADH4/PNPLA2/RBP4/AKR1C3/BMP2/RDH16/ACSS2/ADH1B/CLCN2/ADH1C/BMP5/RPE65/CYP3A4/AKR1C1/RETSAT/IGF1/CYP11A1/ALDH2/BMP6/CYP1A1/CACNA1H/AKR1C2/ALDH1A3/DHRS13/GDPD1/DHRS3/CYP3A5/PECR/SDR16C5/ADH6/SULT1C4/CYP1B1/AKR1B15/DHRS9/CYP1A2	42	NO
GO:0051591	response to cAMP	42/3992	94/18866	2.61546e-07	1.3124e-05	9.72884e-06	PDE2A/CDO1/RAPGEF3/HCN2/GPD1/NME1/CRHBP/PER1/AQP1/FOSB/WT1/PCK1/PFKFB1/VGF/COL1A1/AKAP6/PENK/KCNE1/ADIPOQ/PKD2/EZR/SDC1/FOS/DUSP1/STAT1/TEK/DMTN/PLA2G5/CFTR/SREBF1/WNT10B/THBD/MMP19/HCN1/SLC26A3/CITED1/OXT/AGXT/HCN4/SLC5A5/CNGA3/PTPRN	42	YES
GO:0045834	positive regulation of lipid metabolic process	60/3992	153/18866	2.61655e-07	1.3124e-05	9.72884e-06	HSD17B13/SORBS1/ANXA1/FGF1/MLXIPL/CCDC3/CES1/ABCD2/P2RY12/DGAT2/PPARG/SCT/GPLD1/PNPLA2/ADIPOQ/CGA/FGF2/RGN/KIT/HTR2A/VAV2/CYP7A1/MLYCD/ADGRF5/EEF1A2/TEK/IRS2/AADAC/NOD2/BMP6/PPARA/PRKD1/DISP3/VAV3/CCN1/CCL21/EPHA8/PDGFRA/FGFR3/NR4A3/TWIST1/AVPR1A/SREBF1/ABHD6/PTGS2/ADM/APOC2/PLA2G3/CD19/IFNG/CCR7/FLT3/F2/APOA1/RAB38/PPARGC1A/PLIN5/ENPP7/MFSD2A/AGT	60	YES
GO:0072009	nephron epithelium development	47/3992	110/18866	2.6967e-07	1.34203e-05	9.94851e-06	KIF26B/FGF1/KLF15/NPNT/WT1/CD34/FOXJ1/BMP2/OSR1/GPC3/KLHL3/MAGED1/ADIPOQ/PKD2/FGF2/IRX1/FOXD1/STAT1/PECAM1/PTCH1/SIX4/PBX1/TCF21/GATA3/DLL1/GDNF/FAT4/BASP1/LGR4/WNT7B/HEYL/CD24/SIX2/GREB1L/LIF/FGF8/PAX2/WNT9B/MYC/GREM1/CITED1/NPHS1/SHH/UMOD/POU3F3/AGT/WNK4	47	NO
GO:1901342	regulation of vasculature development	139/3992	444/18866	2.75681e-07	1.35278e-05	1.00282e-05	VEGFD/SPRY2/CCL11/NPR1/ANGPT4/TNMD/SULF1/HSPB6/ANXA1/LEP/HOXA5/FGF1/RAPGEF3/CLDN5/ADGRB3/DAB2IP/CXCL10/TGFBR2/ANGPTL7/NAXE/CREB3L1/CX3CL1/E2F2/AQP1/PPARG/KLF4/MEOX2/BMPER/WT1/CD34/MMRN2/PDE3B/ADAMTS1/ECSCR/RHOJ/PTN/EGR1/ENPP2/SFRP1/HYAL1/EFNA3/FGF2/ISM1/RGCC/MYOCD/KIT/NGFR/ADAMTS9/ADM2/DNMT1/TMEM100/PTGIS/BRCA1/CCBE1/MIR23A/STAT1/PROK1/MIR126/CMA1/ADGRA2/TEK/MIR221/F3/CIB1/EFNA1/CDH5/RECK/PGK1/AD…	139	YES
GO:0048880	sensory system development	126/3992	394/18866	2.76077e-07	1.35278e-05	1.00282e-05	INHBA/SPRY2/MYOM1/MFAP2/NTRK2/SLC17A7/CHRDL1/MAB21L1/KDM5B/TGFBR2/ANGPTL7/ACTL6A/ABCB5/ALDH1A2/P2RY12/BMPR1B/NES/KLF4/FBN2/WT1/FZD4/MEIS2/COL5A1/LHX2/RBP4/RHOJ/ARHGEF15/COL5A2/TMOD1/CRYAB/PTN/LPCAT1/MYOM2/JUN/FGF2/CLCN2/BAK1/SLC44A4/EGFR/EPHB1/RET/CRYBG3/SLC7A11/EFEMP1/RP1L1/NECTIN3/RPE65/SPRY1/SIPA1L3/THRB/VIM/SHROOM2/BMP6/PROX1/SOX11/PBX1/CYP1A1/GATA3/FOXP2/PTPRM/SEMA3A/ACVRL1/TRPM1/DLL1/ZEB2/S…	126	NO
GO:0050730	regulation of peptidyl-tyrosine phosphorylation	91/3992	263/18866	2.80484e-07	1.35446e-05	1.00407e-05	CAV1/ADRA1A/ANGPT4/NTRK2/LEP/TSLP/ANGPT1/GPRC5A/NCAPG2/TAL1/CD80/CSF3/GHR/PARP9/PRNP/RAP2C/ENPP2/RIPK2/SFRP1/RELN/ADIPOQ/CD36/NEURL1/KIT/TNFRSF18/LRP8/HTR2A/EPO/EGFR/LRP4/IL20/FCGR1A/PECAM1/ALKAL2/MIR221/IGF1/EFNA1/PDGFA/PDGFD/IL6/BMP6/SOCS3/PTK6/DLG3/IL18/NRG1/GPRC5B/DMTN/ADRA2A/FGFR3/IL24/NEDD9/FGF7/CD24/MIF/SFRP2/BST1/IL11/THY1/IL12B/LIF/KITLG/FGF8/IFNL1/ERBB3/NTF3/SRCIN1/HBEGF/IFNG/GREM1/IGF2…	91	YES
GO:0060326	cell chemotaxis	104/3992	311/18866	2.80673e-07	1.35446e-05	1.00407e-05	VEGFD/CCL11/CXCL2/ANXA1/CXCL11/FGF1/CCL14/CXCL10/ADAM8/CX3CL1/CCL16/S100A7/CCR8/CALR/PTN/CXCL9/EDNRB/LEF1/S1PR1/HOXB9/CXCL12/MMP28/FGF2/KIT/S100A14/EPHB1/SAA1/DPEP1/DUSP1/CXCL3/ANO6/EDN2/PDGFD/HMGB2/IL6/EGR3/F7/EDN3/PLEKHG5/PRKD1/CCL24/DEFB124/SLAMF8/VAV3/ITGA9/CCR4/CCL21/CXCR2/NR4A1/CCL7/PDGFRA/RARRES2/CCN3/MET/ACKR3/CCL28/EPHA2/CXCR4/PPBP/DAPK2/MST1L/CCL23/CCL20/PF4/C5AR2/S100A8/MIF/BST1/MDK/ED…	104	YES
GO:0030323	respiratory tube development	68/3992	181/18866	2.94637e-07	1.41116e-05	1.0461e-05	SPRY2/HOXA5/TIMELESS/FGF1/MME/TGFBR2/ALDH1A2/FOXJ1/RBP4/PPP1CA/PTN/GPC3/EPAS1/PKDCC/FGF2/MMP14/MYOCD/ADAMTSL2/HSD11B1/EGFR/RAB3A/SLC7A11/CCBE1/SPRY1/THRA/EDN2/PDGFA/ASCL1/CEBPA/THRB/SIM2/PROX1/SOX11/SLC23A1/PCSK5/FLT4/TCF21/FOXP2/NFIB/KLF2/DHCR7/PDGFRA/WNT7B/CELSR1/FOXA1/NODAL/AGR2/TGFB3/LAMA1/FGF7/SREBF1/ID1/AARD/LIF/FGF8/PTK7/FGF9/EIF4EBP1/WNT2/HHIP/FGF10/SPDEF/GRHL2/ABCA12/SHH/CYP1A2/IL13/RSPO2	68	NO
GO:0007059	chromosome segregation	110/3992	334/18866	3.07988e-07	1.46409e-05	1.08534e-05	NEK2/KIF4A/NUF2/CCNB1/CENPF/SPC25/BUB1/CDCA8/UBE2C/PTTG1/PLK1/NDC80/KIF23/SKA1/PRC1/KIF2C/NUSAP1/SKA3/SPAG5/FAM83D/MACROH2A1/CENPE/HJURP/SGO1/DLGAP5/CDCA5/KIF14/RACGAP1/KIF18A/NCAPG/ZWINT/ECT2/KIFC1/CCNE2/CDC20/KNL1/BUB1B/TTK/MAD2L1/TOP2A/RMI2/NCAPH/TRIP13/OIP5/RMI1/ESCO2/KIF18B/TACC3/SMC4/MKI67/AURKB/EME1/USP44/CDCA2/KIF22/FEN1/CDC6/ESPL1/BIRC5/SGO2/ANKRD53/BRIP1/MIS18A/DSN1/CENPK/RCC2/BUB3/CCNE…	110	YES
GO:0030900	forebrain development	125/3992	391/18866	3.13512e-07	1.47931e-05	1.09662e-05	INHBA/KIF14/ASPM/WDR62/OXTR/STIL/NTRK2/EZH2/EZH1/TACC3/AVPR2/NME1/DAB2IP/E2F1/SSTR1/CDK5/MBOAT7/PLXNA4/ALDH1A2/HPRT1/P2RY12/AQP1/H2AX/SCT/PITX1/DCT/LHX2/BMP2/FBXO45/PTN/CNTNAP2/DIXDC1/SHANK3/GBX2/LEF1/SCN5A/ATP1A2/RELN/TYRO3/CXCL12/EMX1/LHX6/SSTR2/LRP8/SLC2A1/EGFR/CRTAC1/DLC1/KIF1A/RTN4RL2/SLC7A11/SEMA7A/ID4/FEZ1/ASCL1/CDK5R1/IGF2BP1/PROX1/OTX1/ROBO2/LRP1/FOXP2/NFIB/DLX5/GDPD5/ATP1B2/COL3A1/SEMA3…	125	YES
GO:0140014	mitotic nuclear division	97/3992	286/18866	3.35056e-07	1.56934e-05	1.16336e-05	NEK2/TPX2/KIF4A/AURKA/NUF2/CCNB1/CDK1/CENPF/ANLN/BUB1/CDCA8/UBE2C/PTTG1/PLK1/NDC80/KIF11/KIF23/PRC1/KIF2C/NUSAP1/SPAG5/MACROH2A1/PKMYT1/CENPE/SGO1/CDC25C/CCNB2/DLGAP5/CDCA5/KIF14/RACGAP1/KIF18A/NCAPG/ZWINT/KIFC1/CDC20/BUB1B/TTK/MAD2L1/NCAPH/TRIP13/UBE2S/MYBL2/KIF18B/TACC3/CAV2/SMC4/MKI67/AURKB/USP44/KIF22/CDC6/ESPL1/BIRC5/SGO2/ANKRD53/DSN1/CDC14B/CENPK/FBXO43/BUB3/NCAPG2/CHEK1/HASPIN/KNTC1/PSRC1/…	97	NO
GO:0045765	regulation of angiogenesis	128/3992	403/18866	3.38797e-07	1.57528e-05	1.16776e-05	VEGFD/SPRY2/CCL11/NPR1/ANGPT4/TNMD/SULF1/HSPB6/ANXA1/LEP/HOXA5/FGF1/RAPGEF3/CLDN5/ADGRB3/DAB2IP/CXCL10/TGFBR2/NAXE/CREB3L1/CX3CL1/E2F2/AQP1/PPARG/KLF4/MEOX2/BMPER/CD34/MMRN2/PDE3B/ADAMTS1/ECSCR/RHOJ/PTN/ENPP2/SFRP1/HYAL1/EFNA3/FGF2/ISM1/RGCC/NGFR/ADAMTS9/ADM2/PTGIS/BRCA1/CCBE1/MIR23A/STAT1/PROK1/MIR126/CMA1/ADGRA2/TEK/MIR221/F3/CIB1/EFNA1/CDH5/RECK/PGK1/ADGRB2/MIR27A/FBLN5/THBS2/IL6/PPP1R16B/ANGP…	128	YES
GO:0060249	anatomical structure homeostasis	145/3992	469/18866	3.50834e-07	1.61007e-05	1.19355e-05	NEK2/EXO1/PARP1/CCNE2/PCNA/RAD51/ATP6AP1/ILDR2/DMD/POLE2/CCT3/AURKB/ADRB2/SLC17A7/FEN1/CLDN5/LDB2/RECQL4/ANGPT1/PRIM2/H4C9/CDK5/PDK4/DNA2/CST4/ADAM8/CX3CL1/CFL2/BLM/CCNE1/JAM2/F11R/NELL2/PRDX1/BARD1/CD34/CRACD/RFC2/BRCA2/H4C14/RBP4/PRKN/KLHL10/LPCAT1/RFC4/CAPN3/PTH1R/NXNL1/S1PR1/EPAS1/ALDOA/TYRO3/CUBN/LSR/H4C5/ZNF675/SLC2A1/EGFR/PIF1/H4C8/PIWIL4/SPP1/ADGRF5/RAB3D/H4C4/CDH23/RP1L1/SLC1A1/PECAM1/RP…	145	NO
GO:0001657	ureteric bud development	43/3992	98/18866	3.52475e-07	1.61007e-05	1.19355e-05	KIF26B/FGF1/CAT/NPNT/BMPER/WT1/FOXJ1/BMP2/OSR1/GPC3/SFRP1/MAGED1/PKD2/FGF2/SDC1/FOXD1/RET/SPRY1/PTCH1/SIX4/ROBO2/PBX1/TCF21/GATA3/GDNF/FAT4/BASP1/LGR4/RARA/RARB/EPCAM/SIX2/GREB1L/SLIT2/FGF8/PAX2/WNT9B/MYC/GREM1/CITED1/SHH/AGT/SIM1	43	YES
GO:0060485	mesenchyme development	98/3992	290/18866	3.53861e-07	1.61007e-05	1.19355e-05	SPRY2/FN1/FAM83D/EZH2/SEMA3G/HOXA5/DAB2IP/TGFBR2/ADIPOR1/HNRNPAB/ALDH1A2/WT1/TGFBR3/NOTCH4/BMP2/OSR1/EDNRB/COL1A1/GBX2/LEF1/SFRP1/MEOX1/PKD2/RGCC/IL17RD/FOXD1/RET/TMEM100/PHLDB1/EFNB1/SEMA7A/STAT1/BMP5/CRB2/SPRY1/MIR221/EFNA1/ACTG2/IL6/TCF15/SIX4/EDN3/HPN/SOX11/ROBO2/ACTA2/TCF21/GATA3/PAX1/GATA5/SEMA3D/FOXH1/SEMA3A/ACVRL1/ZEB2/SPRED3/GDNF/NRG1/BASP1/GATA4/TGFBR3L/SEMA6A/FOXA1/NODAL/TWIST1/MSX1/TG…	98	YES
GO:0046683	response to organophosphorus	54/3992	134/18866	3.65978e-07	1.65339e-05	1.22566e-05	PDE2A/RYR3/CDO1/RAPGEF3/HCN2/GPD1/NME1/CRHBP/PER1/P2RY12/TYMS/AQP1/FOSB/WT1/P2RX6/PCK1/PFKFB1/VGF/COL1A1/AKAP6/PENK/SLC6A4/KCNE1/ADIPOQ/PKD2/EZR/SDC1/FOS/DUSP1/STAT1/TEK/AKR1C1/ABCC9/DMTN/P2RY6/PLA2G5/CFTR/SREBF1/PTGS2/WNT10B/THBD/MMP19/SELL/HCN1/SLC26A3/CITED1/OXT/AGXT/HCN4/SLC5A5/P2RX5/CNGA3/P2RX2/PTPRN	54	YES
GO:0001504	neurotransmitter uptake	24/3992	42/18866	3.78668e-07	1.69118e-05	1.25368e-05	SYNGR3/SNCA/PRKN/ATP1A2/SLC6A4/KCNJ10/NOS1/PER2/SLC6A9/SLC29A4/GPM6B/GDNF/SLC22A3/SLC1A7/SLC6A1/DRD2/SLC1A3/DRD4/SLC1A6/SLC1A2/DRD1/SLC18A1/SLC6A11/SLC6A2	24	NO
GO:0006336	DNA replication-independent nucleosome assembly	28/3992	53/18866	3.81827e-07	1.69118e-05	1.25368e-05	ASF1B/HJURP/CENPI/CENPU/KNL1/CENPA/CENPL/OIP5/H3-3A/CENPM/MIS18A/H4C9/CENPK/H4C14/CENPO/CENPN/CENPH/CENPP/H4C5/H4C8/H4C4/H4C12/CENPX/CENPW/H4C11/H4-16/H4C3/H4C2	28	NO
GO:0018212	peptidyl-tyrosine modification	121/3992	377/18866	3.82307e-07	1.69118e-05	1.25368e-05	MELK/CAV1/TTK/ADRA1A/ANGPT4/NTRK2/LEP/TSLP/ANGPT1/BMX/GPRC5A/NCAPG2/TAL1/CD80/CSF3/GHR/PARP9/PRNP/DDR2/RAP2C/ENPP2/RIPK2/SFRP1/RELN/TYRO3/ADIPOQ/CD36/NEURL1/PKDCC/KIT/TNFRSF18/LRP8/HTR2A/EPO/EGFR/EPHB1/RET/LRP4/IL20/FCGR1A/EFEMP1/PECAM1/TEK/ALKAL2/MIR221/IGF1/EFNA1/PDGFA/PDGFD/IL6/BMP6/SOCS3/PTK6/DLG3/SRMS/FLT4/IL18/NRG1/GPRC5B/TTBK1/DMTN/MST1R/EPHA8/PDGFRA/TIE1/MET/ADRA2A/FGFR3/ERBB2/IL24/EPHA2/…	121	YES
GO:0001894	tissue homeostasis	90/3992	261/18866	3.86234e-07	1.69676e-05	1.25782e-05	ATP6AP1/ILDR2/DMD/ADRB2/CLDN5/LDB2/ANGPT1/PDK4/CST4/ADAM8/JAM2/F11R/PRDX1/BARD1/CD34/CRACD/RBP4/KLHL10/LPCAT1/PTH1R/NXNL1/S1PR1/EPAS1/CUBN/LSR/ZNF675/SLC2A1/EGFR/PIWIL4/SPP1/ADGRF5/RAB3D/CDH23/RP1L1/SLC1A1/PECAM1/RPE65/F2R/CDH5/NOD2/TFRC/IL6/TF/TLR4/ATP1B2/IGHG3/PRKCA/MUC2/GPR137B/CYTL1/ZG16B/TJP3/TUB/PIGR/ESAM/LAMA2/OCLN/TFF3/PCDH15/PTGS2/VSIG1/ARMS2/OPRPN/CLDN18/MUC13/SCX/HSPB1/INAVA/GJA1/TFF1/…	90	YES
GO:0007586	digestion	56/3992	141/18866	3.9663e-07	1.7305e-05	1.28283e-05	OXTR/LEP/COPA/F11R/AQP1/SCT/CRACD/RBP4/CAPN9/CD36/EZR/CLPSL2/ACO1/ADM2/AKR1C1/NMU/NOD2/PGA5/TYMP/TLR4/AKR1C2/MUC2/ADRA2A/UGCG/SGK1/CLPSL1/CLPS/TFF3/PNLIPRP2/VSIG1/NPR3/MUC13/PLS1/INAVA/TFF1/CYP39A1/TAC1/VIL1/PRSS2/FGF10/MUC4/TIFAB/LRCOL1/OXT/PRSS1/PTGER3/APOA1/PPARGC1A/GCNT3/ENPP7/MGAM/ABCG8/AKR1D1/WNK4/CCK/ARX	56	NO
GO:0021700	developmental maturation	97/3992	287/18866	4.02148e-07	1.74264e-05	1.29183e-05	AURKA/CCNB1/KIF14/KCNIP2/CDC20/TRIP13/FLVCR1/LGI4/LEP/HOXA5/SLC17A7/MYOC/EPB42/ADGRB3/DAB2IP/ANGPTL8/ALDH1A2/CX3CL1/TYMS/PPARG/TAL1/BRCA2/ARHGEF15/BMP2/EDNRB/CNTNAP2/PTH1R/S1PR1/EPAS1/RELN/NEURL1/LHX6/NPR2/EPO/RET/RUNX2/TMEM79/RAB3A/UNC13A/NKX6-1/STXBP1/IGF1/ANO6/HOXB13/FBXO5/CDH5/RECK/ASCL1/CDK5R1/BNC1/CEBPA/PALM/GATA3/SCARF1/CLEC7A/ACVRL1/KLF2/B4GALT6/UNC13C/FAT4/CCL21/EPHA8/DEFB1/ABHD2/SIX3/TU…	97	NO
GO:1901654	response to ketone	73/3992	200/18866	4.10317e-07	1.76603e-05	1.30916e-05	GJB2/CBX3/CAV1/PARP1/OXTR/PCNA/SMYD3/NME1/TNFSF4/FOXO1/TYMS/AQP1/PPARG/NR3C1/KLF4/FOSB/CSN1S1/GNAI1/TXNIP/GBA/TGFBR3/CALR/PCK1/KLF9/AKR1C3/PTN/CA9/SLIT3/SFRP1/NPAS4/PTGER4/EPO/EGFR/PTGFR/GNG2/FOS/SPP1/DNMT3B/DUSP1/HOXB13/F7/TRERF1/FOXP2/KLF2/AKR1C2/CCL21/P2RY6/ABHD2/CATSPER1/ADCY8/CFTR/TGFB3/AVPR1A/SREBF1/EDN1/GNRH1/TH/SLIT2/CCND1/RAMP2/EIF4EBP1/SERPINF1/PLN/MSTN/CCR7/OXT/NEFL/ADCY5/NTRK3/CATSPER…	73	YES
GO:0090183	regulation of kidney development	29/3992	56/18866	4.14815e-07	1.7734e-05	1.31463e-05	WT1/OSR1/EGR1/MAGED1/ADIPOQ/FOXD1/RET/STAT1/PDGFA/PDGFD/SIX4/MMP9/GATA3/GDNF/FAT4/BASP1/LGR4/CD24/SIX2/LIF/PAX2/SERPINB7/WNT9B/MYC/GREM1/CITED1/SHH/LIN28A/AGT	29	NO
GO:0042481	regulation of odontogenesis	18/3992	27/18866	4.45273e-07	1.89093e-05	1.40175e-05	APCDD1/CD34/BMP2/NGFR/RUNX2/ASPN/DMP1/PAX9/MSX1/DMRT3/ENAM/EDN1/FGF8/MMP20/ODAPH/SHH/AMTN/RSPO2	18	NO
GO:0098810	neurotransmitter reuptake	20/3992	32/18866	4.83061e-07	2.03781e-05	1.51064e-05	SNCA/PRKN/ATP1A2/SLC6A4/KCNJ10/NOS1/PER2/SLC29A4/GPM6B/GDNF/SLC22A3/SLC1A7/SLC6A1/DRD2/DRD4/SLC1A2/DRD1/SLC18A1/SLC6A11/SLC6A2	20	NO
GO:0072163	mesonephric epithelium development	43/3992	99/18866	4.96329e-07	2.06641e-05	1.53184e-05	KIF26B/FGF1/CAT/NPNT/BMPER/WT1/FOXJ1/BMP2/OSR1/GPC3/SFRP1/MAGED1/PKD2/FGF2/SDC1/FOXD1/RET/SPRY1/PTCH1/SIX4/ROBO2/PBX1/TCF21/GATA3/GDNF/FAT4/BASP1/LGR4/RARA/RARB/EPCAM/SIX2/GREB1L/SLIT2/FGF8/PAX2/WNT9B/MYC/GREM1/CITED1/SHH/AGT/SIM1	43	NO
GO:0072164	mesonephric tubule development	43/3992	99/18866	4.96329e-07	2.06641e-05	1.53184e-05	KIF26B/FGF1/CAT/NPNT/BMPER/WT1/FOXJ1/BMP2/OSR1/GPC3/SFRP1/MAGED1/PKD2/FGF2/SDC1/FOXD1/RET/SPRY1/PTCH1/SIX4/ROBO2/PBX1/TCF21/GATA3/GDNF/FAT4/BASP1/LGR4/RARA/RARB/EPCAM/SIX2/GREB1L/SLIT2/FGF8/PAX2/WNT9B/MYC/GREM1/CITED1/SHH/AGT/SIM1	43	NO
GO:0035249	synaptic transmission, glutamatergic	42/3992	96/18866	5.28857e-07	2.18755e-05	1.62164e-05	GRM4/OXTR/CNIH2/SLC17A7/GRM8/CDK5/MAPK8IP2/PRKN/SHANK3/ATP1A2/RELN/HTR2A/EGFR/NPY2R/SYT1/UNC13A/STXBP1/SHC3/NLGN1/KMO/CACNG4/UNC13C/TNR/CDH2/DRD2/PTGS2/SLC1A4/ADORA2A/GRIK5/SERPINE2/GRIA2/NRXN1/CDH8/GRIK4/GRIK1/DRD1/CCL2/CNR1/CACNG8/DKK1/GRID2/GRM5	42	YES
GO:0050678	regulation of epithelial cell proliferation	125/3992	395/18866	5.7581e-07	2.36639e-05	1.75422e-05	VEGFD/CCL11/IQGAP3/ATOH8/CAV1/UHRF1/LIMS2/TNMD/SULF1/CAV2/LEP/HOXA5/FGF1/GPBAR1/NME1/KDM5B/DAB2IP/CDKN1C/STAT5A/ALDH1A2/VIP/PPARG/BRCA2/TGFBR3/KLF9/BMP2/OSR1/PTN/EDNRB/GPC3/SCN5A/SFRP1/MAGED1/HYAL1/CXCL12/JUN/FGF2/RGCC/RGN/NGFR/ZFP36/EGFR/MIR23A/STAT1/MIR126/BMP5/TEK/IGF1/F3/NOD2/MIR27A/HMGB2/EGR3/PPP1R16B/BMP6/PTCH1/PROX1/SIX4/HPN/SOX11/CDH13/MIR10B/PRKD1/TLR4/FLT4/GATA3/CCL24/FOXP2/NFIB/PTPRM/D…	125	YES
GO:0043491	protein kinase B signaling	94/3992	278/18866	5.90254e-07	2.4102e-05	1.78669e-05	SPRY2/NTRK2/LEP/KLB/MYOC/FGF1/ANGPT1/MAZ/PEAR1/F10/KL/ADAM8/CX3CL1/P2RY12/KLF4/CD80/CSF3/AKR1C3/TRIB3/FGF17/TYRO3/FGF2/PIK3R2/ITSN1/KIT/SLC9A3R1/EGFR/RET/TMEM100/NRG2/MIR126/TEK/MIR221/IGF1/F3/CIB1/IRS2/CAV3/PIK3R1/PDGFA/F7/FGF5/ITGB1BP1/C1QTNF1/GATA3/IL18/GDF15/AKR1C2/NRG1/CCL21/MST1R/PDGFRA/GATA4/MET/FGFR3/ERBB2/EPHA2/ICOS/FGF7/THPO/DRD2/ESR1/KITLG/FGF8/PAX2/SEMA5A/FGF9/ERBB3/HBEGF/CD19/IGF2/FG…	94	YES
GO:0007517	muscle organ development	128/3992	407/18866	6.14952e-07	2.49506e-05	1.8496e-05	COL11A1/CCNB1/CDK1/CENPF/FHL1/CAV1/MYOM1/BCL9/HLF/DMD/POU6F1/CAV2/ITGA7/MYLK/CXCL10/TGFBR2/CDK5/ARID5B/MYH3/CFL2/MRAS/SMYD1/MYMX/MEOX2/WT1/PITX1/TGFBR3/RBP4/BMP2/CCM2L/CRYAB/SGCG/EGR1/CAPN3/LEF1/AKAP6/S1PR1/MYOM2/RGS4/PI16/NEURL1/CYP26B1/FGF2/MYOCD/EGR2/EPHB1/FOS/UTRN/S100B/ATF3/KCNAB1/SGCA/JPH2/FZD2/PAX7/IGF1/MYLK2/CAV3/TNNI3/EGR3/PROX1/TCF15/SIX4/SOX11/PPARA/TCF21/FOXP2/TAGLN/FOXH1/COL3A1/CACNA…	128	YES
GO:0034724	DNA replication-independent nucleosome organization	28/3992	54/18866	6.33206e-07	2.55286e-05	1.89245e-05	ASF1B/HJURP/CENPI/CENPU/KNL1/CENPA/CENPL/OIP5/H3-3A/CENPM/MIS18A/H4C9/CENPK/H4C14/CENPO/CENPN/CENPH/CENPP/H4C5/H4C8/H4C4/H4C12/CENPX/CENPW/H4C11/H4-16/H4C3/H4C2	28	NO
GO:0010469	regulation of signaling receptor activity	65/3992	174/18866	6.74209e-07	2.70108e-05	2.00232e-05	CNIH2/ADRB2/CRHBP/CDK5/GPRC5A/DLGAP2/NCAPG2/TAL1/MAPK8IP2/ESR2/SHANK3/GRIA4/RELN/CGA/NEURL1/PLAU/GRIN2B/LYPD1/CNRIP1/CAV3/PSCA/BEGAIN/NLGN1/DLG3/SLC6A9/CACNG4/NETO1/SHISA9/NPTX2/LY6H/ADRA2A/GREM2/ACTN2/DLGAP3/ARC/LYNX1/GRIA2/ADRA2B/HBEGF/PHLDA2/RASGRF1/PCSK9/IFNG/GREM1/WFIKKN2/CALCR/SERPINE1/TAFA1/MUC4/CCL2/NEFL/CBLC/DKK4/NETO2/SLURP1/EPGN/SHISA8/PPARGC1A/CACNG8/NPTX1/DKK1/EGF/GRIA1/PATE4/EREG	65	YES
GO:0061098	positive regulation of protein tyrosine kinase activity	30/3992	60/18866	7.04526e-07	2.80489e-05	2.07928e-05	ADRA1A/NTRK2/NCAPG2/TAL1/PRNP/RELN/NEURL1/LRP8/FCGR1A/ALKAL2/EFNA1/DLG3/NRG1/GPRC5B/ADRA2A/NEDD9/CD24/ERBB3/SRCIN1/HBEGF/GREM1/DOK7/CCL5/IL34/EPGN/AGT/DOCK3/EGF/GRM5/EREG	30	YES
GO:0098813	nuclear chromosome segregation	92/3992	272/18866	7.62321e-07	3.01614e-05	2.23588e-05	NEK2/KIF4A/NUF2/CCNB1/CENPF/BUB1/CDCA8/UBE2C/PTTG1/PLK1/NDC80/KIF23/PRC1/KIF2C/NUSAP1/SPAG5/FAM83D/MACROH2A1/CENPE/SGO1/DLGAP5/CDCA5/KIF14/RACGAP1/KIF18A/NCAPG/ZWINT/ECT2/KIFC1/CCNE2/CDC20/KNL1/BUB1B/TTK/MAD2L1/TOP2A/RMI2/NCAPH/TRIP13/RMI1/ESCO2/KIF18B/TACC3/SMC4/AURKB/EME1/USP44/KIF22/FEN1/CDC6/ESPL1/SGO2/ANKRD53/BRIP1/DSN1/CENPK/RCC2/BUB3/CCNE1/NCAPG2/P3H4/HASPIN/FANCD2/PSRC1/DSCC1/CDT1/GEN1/RA…	92	YES
GO:0003002	regionalization	114/3992	355/18866	7.97148e-07	3.13446e-05	2.32359e-05	AURKA/HOXA4/HOXA5/HOXA2/FGF1/HES6/ALDH1A2/XRCC2/BMPR1B/MEOX2/SOX17/WT1/HOXA6/NTF4/FOXJ1/LHX2/BMP2/OSR1/HOXA3/GPC3/GBX2/ZBTB16/LEF1/SFRP1/RELN/MEOX1/HOXC13/HOXB9/CYP26B1/EMX1/HOXC11/EGR2/IRX1/FOXD1/DMRT2/LRP4/HOXC10/NKX6-1/HOXD3/CRB2/PAX7/SPRY1/ETS2/ASCL1/HOXA7/PTCH1/TCF15/OTX1/DZIP1L/ROBO2/PBX1/PCSK5/PAX1/GATA5/FOXH1/SEMA3A/ACVRL1/DLL1/ZEB2/TP63/PCGF2/GDNF/ALX4/HOXD4/HOXB2/BASP1/GATA4/SOSTDC1/WNT…	114	NO
GO:0043266	regulation of potassium ion transport	45/3992	107/18866	8.22747e-07	3.21527e-05	2.38349e-05	FHL1/CAV1/KCNIP2/DPP6/VIP/KCNE1B/ANK2/KCNMB1/PRNP/CASQ2/AKAP6/RGS4/BIN1/KCNE1/HTR2A/KCNE4/KCNAB1/LRRC38/NOS1/ANO6/CAV3/EDN3/ATP1B2/NETO1/KCNJ2/ADRA2A/KCNIP1/KCNA1/ACTN2/GAL/DRD2/CACNA1D/KCNH2/KCNA5/GCK/DRD1/NETO2/KCNG1/GALR2/KCNE5/DPP10/KCNS1/WNK4/LRRC26/LRRC52	45	NO
GO:0000070	mitotic sister chromatid segregation	61/3992	161/18866	8.42789e-07	3.27351e-05	2.42667e-05	NEK2/KIF4A/NUF2/CCNB1/CENPF/BUB1/CDCA8/UBE2C/PTTG1/PLK1/NDC80/KIF23/PRC1/KIF2C/NUSAP1/SPAG5/MACROH2A1/CENPE/SGO1/DLGAP5/CDCA5/KIF14/RACGAP1/KIF18A/NCAPG/ZWINT/KIFC1/CDC20/BUB1B/TTK/MAD2L1/NCAPH/TRIP13/KIF18B/TACC3/SMC4/AURKB/USP44/KIF22/CDC6/ESPL1/SGO2/ANKRD53/DSN1/CENPK/BUB3/NCAPG2/HASPIN/PSRC1/DSCC1/CDT1/GEN1/RAD21/KNSTRN/TUBG1/DUSP1/FBXO5/KIF25/KIF4B/RAD21L1/TEX14	61	YES
GO:0051954	positive regulation of amine transport	22/3992	38/18866	8.53105e-07	3.2935e-05	2.44149e-05	OXTR/ARL6IP1/VIP/CXCL12/NPY2R/SYT1/KCNB1/STX1A/STXBP1/KMO/GDNF/NTSR1/ABAT/AVPR1A/SLC6A1/DRD2/ADORA2A/DRD4/OXT/AGT/TRH/CCK	22	NO
GO:0015872	dopamine transport	26/3992	49/18866	8.87373e-07	3.40516e-05	2.52426e-05	CHRNA6/SYT13/SNCA/KCNA2/PRKN/CXCL12/HTR2A/NPY2R/SYT1/RAB3A/SYT5/SNCG/SLC29A4/GDNF/SLC22A3/SYT9/MAPK15/SYT2/ABAT/DRD2/SYT17/DRD4/DRD1/SYT8/CNR1/SLC6A2	26	NO
GO:0006836	neurotransmitter transport	80/3992	229/18866	9.27884e-07	3.53929e-05	2.62369e-05	GRM4/ADRA1A/SLC17A7/CHRNA6/CDK5/SYNGR3/SNCA/SYN2/PRKN/ATP1A2/SLC6A4/STX11/KCNC4/HTR2A/APBA1/SYT1/RAB3A/KCNJ10/RIMS4/GABRQ/UNC13A/STX1A/STXBP1/NOS1/PER2/SYT5/SNCG/RIMS3/STXBP2/NLGN1/SLC6A9/SLC29A4/KMO/CACNA1B/GPM6B/UNC13C/GDNF/CADPS/SLC22A3/SLC4A8/SYN1/GAD1/SLC1A7/SYT9/SYT2/DOC2B/CPLX2/RIMS2/SLC6A1/PRRT2/CHRNA5/DRD2/ADORA2A/CACNA1D/CSPG5/SYT17/GRIK5/SLC1A3/TH/NRXN1/CAMK2A/SV2B/DRD4/PTPRN2/STXBP5L/…	80	NO
GO:0006721	terpenoid metabolic process	50/3992	124/18866	9.55445e-07	3.61973e-05	2.68332e-05	RDH5/GPIHBP1/LIPE/LPL/ALDH1A2/ALDH1A1/DGAT2/ADH1A/ADH4/PNPLA2/APOB/RBP4/AKR1C3/RDH16/GPC3/ADH1B/CYP26B1/LRP8/SDC1/EGFR/CRABP2/ADH1C/RPE65/CYP3A4/AKR1C1/RETSAT/LRP1/CYP1A1/ALDH1A3/RARRES2/DHRS13/GPC4/DHRS3/CLPS/CYP3A5/PECR/SDR16C5/GPC2/APOC2/ADH6/RBP2/CYP1B1/APOA1/AKR1B15/DHRS9/CYP2W1/CYP1A2/RBP3/HMGCS2/RHO	50	YES
GO:0050806	positive regulation of synaptic transmission	64/3992	172/18866	9.60336e-07	3.61973e-05	2.68332e-05	SLC24A2/OXTR/ADRA1A/NTRK2/ADRB2/MME/CDK5/FAM107A/GRIN2D/PRNP/PTN/CACNB3/SHANK3/RGS4/RELN/LRRTM2/EGFR/SYT1/GRIN2B/S100B/CYP46A1/UNC13A/STX1A/STXBP1/NMU/CALB2/AKAP5/RIMS3/NLGN1/NSG1/KMO/CACNG4/NETO1/HAP1/SLC4A8/NTSR1/SYT9/TNR/ADCY8/ZDHHC2/KISS1/ABAT/CRHR2/RIMS2/ARC/LAMA2/PRRT2/DRD2/PTGS2/ADORA2A/CACNA1D/SLC1A3/SERPINE2/NRXN1/DRD4/TAC1/LRRTM1/DRD1/SLC8A2/CCL2/OXT/CNR1/CACNG8/SCGN	64	YES
GO:0009954	proximal/distal pattern formation	20/3992	33/18866	9.81846e-07	3.67903e-05	2.72728e-05	ALDH1A2/OSR1/HOXB9/CYP26B1/HOXC11/IRX1/LRP4/HOXC10/PBX1/DLL1/TP63/SIX3/HOXD9/NODAL/HOXA10/HOXA9/GREM1/EN1/FGF10/DLX2	20	YES
GO:0006816	calcium ion transport	132/3992	426/18866	1.0158e-06	3.77145e-05	2.79579e-05	PLPP4/SLC24A2/TRPM3/CAV1/CEMIP/ADRA1A/MICU3/NMUR1/DMD/RYR3/MYLK/CXCL11/CACHD1/CXCL10/TMCO1/ADCYAP1R1/CDK5/TRPA1/CX3CL1/P2RY12/TMEM37/SNCA/ANK2/TRDN/GRIN2D/PRNP/TSPAN13/CXCL9/CACNB3/CASQ2/CAPN3/AKAP6/ATP1A2/RGS4/BIN1/AHNAK/PKD2/ANXA9/CXCL12/FGF2/PLCZ1/TMC2/RGN/BAK1/RAMP1/HTR2A/EPO/GSTM2/CACNG1/GRIN2B/PKD1L2/RRAD/TRPC6/JPH2/CDH23/F2R/NOS1/ANO6/CAV3/TRPM6/CHRNA9/CALHM1/ATP2A3/JPH4/CACNA1H/CACNG4/CAC…	132	YES
GO:0070374	positive regulation of ERK1 and ERK2 cascade	76/3992	215/18866	1.02424e-06	3.77145e-05	2.79579e-05	SPRY2/CCL11/ADRA1A/ATP6AP1/GPBAR1/MTURN/ANGPT1/CCL14/CX3CL1/CCL16/S100A7/NPNT/BMPER/AKAP12/BMP2/HCRTR1/RIPK2/CD36/JUN/FGF2/PYCARD/HTR2A/EPO/EGFR/SEMA7A/MIR23A/MIR126/F2R/TEK/ALKAL2/MIR221/CIB1/NOD2/PDGFA/MIR27A/PDGFD/FFAR4/LRP1/TLR4/FLT4/CCL24/RASGRP1/PRKCA/CCL21/CCL7/P2RY6/PDGFRA/MIR27B/SERPINF2/GATA4/ACKR3/FGFR3/PLA2G5/NODAL/THPO/CCL23/CCL20/C5AR2/MIF/DRD2/FGF8/PLA2G2A/CCL13/FGFR4/CALCR/FGF10/C…	76	YES
GO:0099601	regulation of neurotransmitter receptor activity	36/3992	79/18866	1.02695e-06	3.77145e-05	2.79579e-05	CNIH2/ADRB2/CRHBP/CDK5/DLGAP2/MAPK8IP2/SHANK3/GRIA4/RELN/GRIN2B/PSCA/BEGAIN/NLGN1/DLG3/SLC6A9/CACNG4/NETO1/SHISA9/NPTX2/ACTN2/DLGAP3/ARC/LYNX1/GRIA2/RASGRF1/IFNG/CCL2/NEFL/NETO2/SLURP1/SHISA8/PPARGC1A/CACNG8/NPTX1/GRIA1/PATE4	36	NO
GO:0061337	cardiac conduction	57/3992	148/18866	1.03019e-06	3.77145e-05	2.79579e-05	FXYD1/NPR1/CAV1/SCN4B/KCNIP2/RYR3/ATP1A3/SCN3B/KCNE1B/KCNJ3/ANK2/TRDN/SCN2B/CACNB3/CASQ2/SCN5A/ATP1A2/BIN1/KCNE1/NPR2/KCNK15/KCNE4/CACNG1/CORIN/NOS1/KCNK6/CTNNA3/KCNK1/ABCC9/FXYD2/ATP2A3/ATP1B2/CACNG4/CACNA2D1/KCNJ2/HRC/KCNIP1/FXYD3/CACNA1D/KCNH2/KCNA5/CACNA1G/GJA1/RYR1/KCNJ12/PLN/KCNH6/SLC8A2/CACNG6/ATP1A4/HCN4/CACNG8/ATP2B3/AGT/FXYD4/KCNE5/NKX2-5	57	YES
GO:0120254	olefinic compound metabolic process	49/3992	121/18866	1.05238e-06	3.83066e-05	2.83968e-05	STAT5B/ALDH1A2/AKR1C3/BMP2/EGR1/MGLL/ACSL1/CLCN2/CYP2U1/GSTM2/PTGIS/CYP46A1/BMP5/RPE65/AKR1C1/CYP11A1/BMP6/CYP1A1/CACNA1H/AKR1C2/PLA2G4A/ALDH1A3/PLA2G10/DHRS13/STARD3/PTGS2/SDR16C5/ADM/FAAH2/PTGDS/SRD5A2/FADS2/ELOVL2/AFP/CYP4F12/HSD17B3/ALOXE3/CYP1B1/AWAT1/CYP2B6/PPARGC1A/CYP2F1/DHRS9/ELOVL3/CYP1A2/CYP2A13/CYP4F3/GSTA1/CYP2A6	49	NO
GO:0034728	nucleosome organization	67/3992	183/18866	1.06224e-06	3.84458e-05	2.85e-05	ASF1B/MACROH2A1/HJURP/CENPI/CENPU/KNL1/H3C10/CENPA/CENPL/OIP5/H3-3A/SMYD3/H2BC9/CENPM/MIS18A/H4C9/H2BC5/CENPK/H2BC12/H2BC17/MCM2/H2AX/H2BC4/H4C14/CENPO/H2BC6/H2BC18/H2BU1/H3C4/H2BC11/CENPN/CHAF1B/H2BC21/CENPH/H3C8/H3C12/CENPP/H4C5/H4C8/H2BC7/H1-2/HMGA1/H4C4/H4C12/CENPX/H2BC19P/H2BC8/HMGB2/H2BC15/H1-6/CENPW/H2BC13/H3C6/H4C11/H1-5/H1-3/H2AW/H4-16/NAP1L2/H3C7/H1-4/H3C13/H4C3/PADI4/H4C2/H3C1/BRDT	67	YES
GO:0002062	chondrocyte differentiation	45/3992	108/18866	1.12335e-06	4.02008e-05	2.9801e-05	COL11A1/CCN4/COMP/POC1A/SULF1/TGFBR2/BMPR1B/GPLD1/NKX3-2/CHST11/BMP2/OSR1/PTH1R/ZBTB16/PKDCC/ACAN/RUNX2/ZNF219/EFEMP1/BMP6/NFIB/SULF2/ACVRL1/MAF/TRPS1/CCN3/CYTL1/FGFR3/RARB/ECM1/SIX2/SOX5/SFRP2/MDK/WNT10B/ADAMTS12/HMGA2/SCX/ADAMTS7/GDF5/FGF9/GREM1/PTHLH/MUSTN1/COL2A1	45	YES
GO:0032526	response to retinoic acid	45/3992	108/18866	1.12335e-06	4.02008e-05	2.9801e-05	GJB2/LEP/HOXA2/ALDH1A2/AQP1/PPARG/KLF4/FZD4/TESC/RXRG/PCK1/RBP4/OSR1/COL1A1/SLC6A4/CYP26B1/RET/DUSP1/MICB/ASCL1/BMP6/PTCH1/PTK6/CDKN2D/TIE1/WNT7B/RARA/SREBF1/WNT10B/ABCA1/PAX2/PTK7/WNT9B/GJA1/SERPINF1/WNT2/BRINP1/STRA8/OXT/BRINP3/NTRK3/TRIML2/MYB/DKK1/HSD17B2	45	YES
GO:0150063	visual system development	122/3992	388/18866	1.13107e-06	4.0251e-05	2.98382e-05	INHBA/SPRY2/MYOM1/MFAP2/NTRK2/SLC17A7/CHRDL1/MAB21L1/KDM5B/TGFBR2/ANGPTL7/ACTL6A/ABCB5/ALDH1A2/P2RY12/BMPR1B/NES/KLF4/FBN2/WT1/FZD4/MEIS2/COL5A1/LHX2/RBP4/RHOJ/ARHGEF15/COL5A2/TMOD1/CRYAB/PTN/LPCAT1/MYOM2/JUN/FGF2/CLCN2/BAK1/EGFR/EPHB1/RET/CRYBG3/SLC7A11/EFEMP1/RP1L1/NECTIN3/RPE65/SPRY1/SIPA1L3/THRB/VIM/SHROOM2/BMP6/PROX1/SOX11/PBX1/CYP1A1/GATA3/FOXP2/PTPRM/ACVRL1/TRPM1/DLL1/ZEB2/SPRED3/ALDH1A3/M…	122	YES
GO:0140013	meiotic nuclear division	65/3992	177/18866	1.35244e-06	4.78313e-05	3.54575e-05	AURKA/NUF2/BUB1/CKS2/PTTG1/PLK1/SGO1/ASPM/KIF18A/CCNE2/CDC20/BUB1B/TTK/RAD51/TOP2A/NCAPH/TRIP13/RMI1/SMC4/EME1/ESPL1/RAD54L/SGO2/BRIP1/MND1/TDRKH/FBXO43/CCNE1/P3H4/RAD54B/BRCA2/CALR/FANCD2/FANCA/MYBL1/RAD21/CYP26B1/TEX19/HFM1/FBXO5/IHO1/CENPX/TUBB8/MAPK15/MSX1/SYCE3/MAEL/HORMAD1/SYCP2/LIF/MEIOC/NPM2/RAD21L1/TEX11/SPATA22/DAZL/TEX14/HORMAD2/SHOC1/PIWIL2/DMRTC2/KASH5/MAJIN/BRDT/EREG	65	NO
GO:2000241	regulation of reproductive process	63/3992	170/18866	1.36586e-06	4.78313e-05	3.54575e-05	INHBA/AURKA/CDC25C/ASPM/CDC20/OXTR/TTK/TRIP13/SULF1/ACVR1C/FBXO43/VIP/CDC25A/WT1/CALR/EDNRB/TPPP2/SFRP1/CCDC87/NPR2/UMODL1/RGN/TACR1/DUSP1/STXBP1/IGF1/CIB1/FBXO5/IHO1/BNC1/PTGDR2/CACNA1H/SEMA3A/PLA2G10/RNASE10/DEFB1/HYAL3/MAPK15/NODAL/MSX1/HORMAD1/AMH/OVOL1/ESR1/GNRH1/LIF/MEIOC/NPM2/GJA1/SERPINF1/PHLDA2/PRKACB/TACR3/SPATA22/DAZL/OXT/GCM1/PIWIL2/SHH/NOX5/CNR1/NR5A1/EPPIN	63	NO
GO:0051896	regulation of protein kinase B signaling	86/3992	253/18866	1.36661e-06	4.78313e-05	3.54575e-05	SPRY2/NTRK2/LEP/KLB/MYOC/FGF1/ANGPT1/MAZ/F10/KL/ADAM8/CX3CL1/P2RY12/KLF4/CD80/CSF3/AKR1C3/TRIB3/FGF17/FGF2/PIK3R2/ITSN1/KIT/SLC9A3R1/EGFR/RET/NRG2/MIR126/TEK/MIR221/F3/CIB1/IRS2/CAV3/PIK3R1/PDGFA/F7/FGF5/ITGB1BP1/C1QTNF1/GATA3/IL18/GDF15/AKR1C2/NRG1/CCL21/MST1R/PDGFRA/GATA4/MET/FGFR3/ERBB2/EPHA2/ICOS/FGF7/THPO/DRD2/ESR1/KITLG/FGF8/SEMA5A/FGF9/ERBB3/HBEGF/CD19/IGF2/FGFR4/OSM/MSTN/CALCR/BANK1/SFRP5…	86	YES
GO:0031497	chromatin assembly	70/3992	195/18866	1.42181e-06	4.94915e-05	3.66883e-05	ASF1B/MACROH2A1/HJURP/CENPI/CENPU/KNL1/H3C10/CENPA/CENPL/OIP5/EZH1/H3-3A/SMYD3/H2BC9/CENPM/MIS18A/H4C9/H2BC5/CENPK/H2BC12/H2BC17/MCM2/H2AX/H2BC4/H4C14/CENPO/H2BC6/H2BC18/H2BU1/H3C4/HELLS/H2BC11/CENPN/CHAF1B/H2BC21/CENPH/H3C8/H3C12/CENPP/H4C5/DNMT1/H4C8/H2BC7/H1-2/HMGA1/H4C4/H4C12/CENPX/H2BC19P/H2BC8/HMGB2/H2BC15/H1-6/CENPW/CDKN2A/H2BC13/H3C6/H4C11/H1-5/H1-3/H4-16/NAP1L2/H3C7/H1-4/H3C13/HMGA2/H4C3…	70	YES
GO:0072330	monocarboxylic acid biosynthetic process	84/3992	246/18866	1.46497e-06	5.07165e-05	3.75964e-05	ACACB/ANXA1/LPL/BGN/ACSM5/MLXIPL/CES1/ADIPOR1/PDK4/ABCD2/ALDH1A2/ACADL/AKR1C3/TRIB3/VCAN/ACSM2A/ACSS2/MGLL/ADIPOQ/PLP1/RGN/CYP7A1/GSTM2/MLYCD/PTGIS/ACCS/SDS/ACOT7/BRCA1/CYP46A1/FADS3/CYP3A4/PER2/EDN2/QKI/PROX1/CYP1A1/KMO/PLA2G4A/DCN/ALDH1A3/ABHD2/ACSM2B/ABHD3/GAD1/ACSM3/ASNS/HOGA1/ABAT/AVPR1A/MIF/PTGS2/PECR/CSPG5/EDN1/SLC1A3/LIPC/PTGDS/OLAH/ABCB11/FADS6/APOC2/ACOT4/PLA2G3/ACMSD/CYP39A1/FADS2/ELOV…	84	NO
GO:0031589	cell-substrate adhesion	114/3992	359/18866	1.47547e-06	5.08041e-05	3.76613e-05	LYVE1/FN1/KIF14/SORBS1/PPM1F/LIMS2/ITGA7/GFUS/MYOC/CORO2B/POSTN/ANGPT1/CDK5/TMEFF2/RCC2/FREM1/CX3CL1/EGFLAM/FAM107A/NPNT/FZD4/CD34/CALR/PTN/KANK1/COL1A1/VWF/VIT/CEACAM6/SFRP1/TYRO3/CD36/FERMT2/MMP14/COL17A1/ECM2/ADAMTS9/PLAU/NPY2R/EPHB1/UTRN/ONECUT2/DLC1/HOXD3/ABI3BP/PECAM1/BCL6/TEK/CIB1/EFNA1/PIK3R1/FBLN5/HOXA7/EDA/ITGB1BP1/LRP1/CDH13/CDKN2A/DMP1/ATP1B2/COL3A1/FAT2/ACVRL1/GPM6B/MSLNL/CCN1/RELL2/…	114	YES
GO:0046394	carboxylic acid biosynthetic process	116/3992	367/18866	1.54718e-06	5.29868e-05	3.92793e-05	CEMIP/ASPA/ALDH18A1/ACACB/ANXA1/LPL/BGN/CDO1/ACSM5/HAS3/BHMT2/MLXIPL/CES1/ADIPOR1/PDK4/ABCD2/NAT8L/GGTA1/ALDH1A2/PYCR1/ACADL/NAALAD2/SEPHS2/PYCR3/AKR1C3/TRIB3/VCAN/ACSM2A/ACSS2/MGLL/HYAL1/ADIPOQ/PLP1/RGN/CYP7A1/CLTC/GSTM2/MLYCD/PTGIS/ACCS/SDS/ACOT7/BRCA1/CYP46A1/FADS3/CYP3A4/AASS/PER2/EDN2/QKI/RIMKLA/PROX1/ABCC5/SHMT1/CYP1A1/KMO/UGP2/HAAO/PLA2G4A/DCN/ALDH1A3/ABHD2/ACSM2B/ABHD3/GAD1/ACSM3/ASNS/HOG…	116	NO
GO:0072080	nephron tubule development	40/3992	93/18866	1.66274e-06	5.63995e-05	4.18092e-05	KIF26B/FGF1/NPNT/WT1/BMP2/OSR1/GPC3/KLHL3/MAGED1/PKD2/FGF2/IRX1/FOXD1/STAT1/PTCH1/SIX4/PBX1/TCF21/GATA3/DLL1/GDNF/FAT4/LGR4/WNT7B/HEYL/CD24/SIX2/GREB1L/LIF/FGF8/PAX2/WNT9B/MYC/GREM1/CITED1/SHH/UMOD/POU3F3/AGT/WNK4	40	NO
GO:0030595	leukocyte chemotaxis	80/3992	232/18866	1.66903e-06	5.63995e-05	4.18092e-05	VEGFD/CCL11/CXCL2/ANXA1/CXCL11/CCL14/CXCL10/ADAM8/CX3CL1/CCL16/S100A7/CALR/PTN/CXCL9/EDNRB/S1PR1/CXCL12/MMP28/KIT/S100A14/SAA1/DPEP1/DUSP1/CXCL3/ANO6/EDN2/IL6/F7/EDN3/CCL24/DEFB124/SLAMF8/VAV3/ITGA9/CCL21/CXCR2/CCL7/RARRES2/CCN3/CXCR4/PPBP/DAPK2/MST1L/CCL23/CCL20/PF4/C5AR2/S100A8/MIF/BST1/MDK/EDN1/S100A9/CXCR3/SLIT2/CXCL17/CCL13/SCG2/CSF3R/GREM1/PREX1/MSTN/SERPINE1/CCR5/CH25H/CCR7/CCL17/CCL2/GPR1…	80	YES
GO:0045814	negative regulation of gene expression, epigenetic	50/3992	126/18866	1.67339e-06	5.63995e-05	4.18092e-05	MACROH2A1/H3C10/EZH2/EZH1/H2AZ1/H3-3A/CDC45/H2AC13/H4C9/ATAD2/H2AC17/H2AX/H4C14/LHX2/H3C4/H2AC7/H3C8/H3C12/H4C5/CDKN2B-AS1/DNMT1/H4C8/DNMT3B/H1-2/HMGA1/H4C4/H2AC6/H4C12/H1-6/H3C6/H2AC11/H2AC20/PCGF2/H4C11/DYDC2/H2AC16/H1-5/H1-3/HOTAIR/H2AW/H4-16/H3C7/H1-4/H2AC8/H3C13/H4C3/H2AC21/H4C2/H2AC12/H3C1	50	YES
GO:0060401	cytosolic calcium ion transport	65/3992	178/18866	1.69459e-06	5.68134e-05	4.2116e-05	SLC24A2/CAV1/CEMIP/ADRA1A/MICU3/DMD/RYR3/CXCL11/CXCL10/ADCYAP1R1/TRPA1/CX3CL1/SNCA/ANK2/TRDN/GRIN2D/PRNP/CXCL9/CACNB3/CASQ2/CAPN3/AKAP6/ATP1A2/PKD2/FGF2/BAK1/HTR2A/EPO/GSTM2/GRIN2B/JPH2/F2R/NOS1/ATP2A3/JPH4/TRPM1/CACNA2D1/HAP1/CCL21/P2RY6/JPH1/NTSR1/HRC/FAM155B/JPH3/CLIC2/RASA3/FAM155A/MCOLN2/DRD2/THY1/CD19/RYR1/PLN/CALCR/CCR5/DRD1/CCR7/SLC8A2/MS4A1/F2/ATP2B3/IL13/P2RX5/P2RX2	65	NO
GO:0016053	organic acid biosynthetic process	116/3992	368/18866	1.79497e-06	5.98638e-05	4.43773e-05	CEMIP/ASPA/ALDH18A1/ACACB/ANXA1/LPL/BGN/CDO1/ACSM5/HAS3/BHMT2/MLXIPL/CES1/ADIPOR1/PDK4/ABCD2/NAT8L/GGTA1/ALDH1A2/PYCR1/ACADL/NAALAD2/SEPHS2/PYCR3/AKR1C3/TRIB3/VCAN/ACSM2A/ACSS2/MGLL/HYAL1/ADIPOQ/PLP1/RGN/CYP7A1/CLTC/GSTM2/MLYCD/PTGIS/ACCS/SDS/ACOT7/BRCA1/CYP46A1/FADS3/CYP3A4/AASS/PER2/EDN2/QKI/RIMKLA/PROX1/ABCC5/SHMT1/CYP1A1/KMO/UGP2/HAAO/PLA2G4A/DCN/ALDH1A3/ABHD2/ACSM2B/ABHD3/GAD1/ACSM3/ASNS/HOG…	116	NO
GO:0070252	actin-mediated cell contraction	49/3992	123/18866	1.85334e-06	6.14883e-05	4.55815e-05	TPM3/CAV1/SCN4B/DMD/DES/MYH3/SCN3B/KCNE1B/TNNT3/KCNJ3/TNNT1/ANK2/SCN2B/TMOD1/SHTN1/SCN5A/ATP1A2/BIN1/KCNE1/KCNE4/MYLK2/CAV3/CTNNA3/TNNI3/VIM/CACNA2D1/TNNC2/GATA4/TNNI2/KCNJ2/MYBPC1/ACTN2/TPM2/CACNA1D/KCNH2/MYL3/KCNA5/SNTA1/CACNA1G/GJA1/VIL1/PLN/MYH6/HCN4/MYH2/SCN1A/ACTN3/KCNE5/MYL2	49	NO
GO:0006323	DNA packaging	82/3992	240/18866	1.89103e-06	6.24139e-05	4.62676e-05	CCNB1/CDK1/ASF1B/NUSAP1/MACROH2A1/HJURP/CDCA5/NCAPG/CENPI/CENPU/KNL1/H3C10/TOP2A/CENPA/NCAPH/CENPL/OIP5/EZH1/SMC4/H3-3A/SMYD3/H2BC9/CENPM/MIS18A/H4C9/H2BC5/CENPK/H2BC12/H2BC17/NCAPG2/MCM2/H2AX/H2BC4/H4C14/CENPO/H2BC6/H2BC18/H2BU1/H3C4/HELLS/H2BC11/CENPN/SRPK1/CHAF1B/H2BC21/CENPH/H3C8/H3C12/CENPP/H4C5/DNMT1/H4C8/H2BC7/H1-2/HMGA1/H4C4/H4C12/CENPX/H2BC19P/H2BC8/HMGB2/H2BC15/H1-6/CENPW/CDKN2A/H2BC13/…	82	NO
GO:0001654	eye development	120/3992	384/18866	1.94521e-06	6.38711e-05	4.73479e-05	INHBA/SPRY2/MYOM1/MFAP2/NTRK2/SLC17A7/CHRDL1/MAB21L1/KDM5B/TGFBR2/ANGPTL7/ACTL6A/ABCB5/ALDH1A2/BMPR1B/NES/KLF4/FBN2/WT1/FZD4/MEIS2/COL5A1/LHX2/RBP4/RHOJ/ARHGEF15/COL5A2/TMOD1/CRYAB/PTN/LPCAT1/MYOM2/JUN/FGF2/CLCN2/BAK1/EGFR/EPHB1/RET/CRYBG3/SLC7A11/EFEMP1/RP1L1/NECTIN3/RPE65/SPRY1/SIPA1L3/THRB/VIM/SHROOM2/BMP6/PROX1/SOX11/PBX1/CYP1A1/GATA3/FOXP2/PTPRM/ACVRL1/TRPM1/DLL1/ZEB2/SPRED3/ALDH1A3/MAF/PDGF…	120	YES
GO:1903046	meiotic cell cycle process	69/3992	193/18866	1.99168e-06	6.50615e-05	4.82303e-05	AURKA/NUF2/BUB1/CKS2/PTTG1/PLK1/SGO1/CDC25C/ASPM/KIF18A/CCNE2/CDC20/BUB1B/TTK/RAD51/TOP2A/NCAPH/TRIP13/RMI1/SMC4/EME1/ESPL1/RAD54L/SGO2/BRIP1/MND1/TDRKH/FBXO43/CCNE1/P3H4/CDC25A/RAD54B/BRCA2/CALR/FANCD2/FANCA/MYBL1/RAD21/CYP26B1/TUBG1/TEX19/HFM1/FBXO5/IHO1/CENPX/TUBB8/MAPK15/MSX1/SYCE3/MAEL/HORMAD1/OVOL1/SYCP2/LIF/MEIOC/NPM2/RAD21L1/TEX11/SPATA22/DAZL/TEX14/HORMAD2/SHOC1/PIWIL2/DMRTC2/KASH5/MAJIN…	69	NO
GO:0007389	pattern specification process	138/3992	455/18866	2.14189e-06	6.96114e-05	5.16032e-05	AURKA/HOXA4/STIL/HOXA5/HOXA2/MICAL2/FGF1/HES6/TGFBR2/RIPPLY3/ALDH1A2/XRCC2/BMPR1B/MEOX2/SOX17/C9orf116/WT1/NKX3-2/HOXA6/MEIS2/NTF4/FOXJ1/LHX2/BMP2/OSR1/HOXA3/GPC3/GBX2/ZBTB16/LEF1/SFRP1/RELN/MEOX1/HOXC13/PKD2/HOXB9/CYP26B1/EMX1/HOXC11/EGR2/IRX1/FOXD1/DMRT2/LRP4/HOXC10/EFNB1/NKX6-1/HOXD3/BMP5/DAAM2/CRB2/PAX7/SPRY1/ETS2/ASCL1/HOXA7/PTCH1/SIM2/TCF15/OTX1/DZIP1L/CCDC151/ROBO2/PBX1/PCSK5/PAX1/GATA5/FO…	138	YES
GO:0072088	nephron epithelium morphogenesis	34/3992	75/18866	2.35152e-06	7.60364e-05	5.6366e-05	KIF26B/FGF1/NPNT/WT1/BMP2/OSR1/GPC3/KLHL3/MAGED1/PKD2/FGF2/IRX1/FOXD1/STAT1/PTCH1/SIX4/PBX1/TCF21/GATA3/GDNF/FAT4/LGR4/SIX2/GREB1L/LIF/FGF8/PAX2/WNT9B/MYC/GREM1/CITED1/SHH/AGT/WNK4	34	NO
GO:0010524	positive regulation of calcium ion transport into cytosol	27/3992	54/18866	2.51592e-06	8.09414e-05	6.00021e-05	CAV1/CEMIP/CXCL11/CXCL10/ADCYAP1R1/CX3CL1/SNCA/TRDN/CXCL9/CAPN3/AKAP6/PKD2/BAK1/GSTM2/JPH2/F2R/HAP1/P2RY6/NTSR1/THY1/CD19/CALCR/DRD1/F2/IL13/P2RX5/P2RX2	27	YES
GO:0007626	locomotory behavior	70/3992	198/18866	2.66944e-06	8.54488e-05	6.33435e-05	LGI4/HPRT1/CHL1/FZD4/ABHD12/ADGRL3/TAL1/GRIN2D/NTF4/TMOD1/SOBP/PRKN/EGR1/PENK/ATP1A2/RELN/CXCL12/PREX2/DMBX1/APBA1/NPY2R/KCNJ10/PAK5/CDH23/SNCG/ARRDC3/PDE1B/ASTN1/CACNA1B/GDNF/NRG1/ALDH1A3/GAD1/NTSR1/CELSR1/NAV2/TNR/ADCY8/HOXD9/ABAT/OPRD1/DMRT3/SLITRK6/DRD2/ADORA2A/GPR88/TH/ESPN/LMX1A/SELENOP/CEND1/DRD4/CIART/IDO1/LRRTM1/EN1/EFNB3/DRD1/ALK/ADCY5/DPP4/RASD2/PPP1R1B/ZIC1/SLURP1/SEZ6L/SCN1A/NOVA1/CH…	70	YES
GO:0007215	glutamate receptor signaling pathway	42/3992	101/18866	2.68657e-06	8.55673e-05	6.34314e-05	GRM4/CNIH2/ADRB2/CRHBP/GRM8/SSTR1/CX3CL1/GRIN2D/MAPK8IP2/PRNP/SHANK3/GRIA4/RELN/GRIN2B/UNC13A/KCNB1/CDK5R1/NLGN1/DLG3/SLC6A9/CACNG4/TRPM1/NETO1/SHISA9/ACTN2/ARC/GRIK5/GRIA2/RASGRF1/IFNG/GRIK4/GRIK1/FRRS1L/CCL2/NEFL/NETO2/SHISA8/PPARGC1A/CACNG8/GRID2/GRM5/GRIA1	42	YES
GO:0021543	pallium development	63/3992	173/18866	2.70219e-06	8.56367e-05	6.34828e-05	KIF14/ASPM/WDR62/NTRK2/EZH2/EZH1/TACC3/NME1/DAB2IP/CDK5/MBOAT7/P2RY12/H2AX/SCT/LHX2/FBXO45/CNTNAP2/DIXDC1/LEF1/RELN/EMX1/LHX6/LRP8/SLC2A1/EGFR/ID4/FEZ1/ASCL1/CDK5R1/IGF2BP1/PROX1/LRP1/FOXP2/COL3A1/ZEB2/FAT4/TACC1/RARA/NR4A3/CDH2/KCNA1/MDK/TH/SLIT2/EMX2/LMX1A/FGF8/ANXA3/CDK5R2/DLX2/DRD1/ALK/NEFL/PAX5/BCL2A1/POU3F2/EOMES/DMRTA2/MFSD2A/POU3F3/TBR1/ARX/HSD3B1	63	NO
GO:0006821	chloride transport	45/3992	111/18866	2.75207e-06	8.67856e-05	6.43345e-05	FXYD1/GABRD/NMUR1/PACC1/SLC17A7/CLCA4/PRNP/SLC12A8/CLIC5/CLCN2/SLC26A10/ABCB1/GABRQ/SLC1A1/TTYH3/ANO6/GABRA3/P2RY6/SLC4A8/ANO7/CLIC2/GABRG1/SLC12A5/CFTR/CLCNKB/SLC6A1/GABRA4/CLIC3/SLC1A4/FXYD3/SLC1A3/CLIC6/SLC4A1/GABRE/SLC26A3/GABRA2/SLC26A4/ANO3/SLC26A9/CLCA3P/SLC12A1/GRM5/TTYH1/WNK4/GABRR1	45	YES
GO:0090184	positive regulation of kidney development	22/3992	40/18866	2.78469e-06	8.73818e-05	6.47765e-05	WT1/EGR1/MAGED1/ADIPOQ/FOXD1/RET/PDGFA/PDGFD/SIX4/GATA3/GDNF/BASP1/LGR4/CD24/LIF/PAX2/SERPINB7/MYC/GREM1/SHH/LIN28A/AGT	22	YES
GO:0006335	DNA replication-dependent nucleosome assembly	19/3992	32/18866	2.84755e-06	8.84824e-05	6.55924e-05	ASF1B/H3C10/H4C9/H4C14/H3C4/CHAF1B/H3C8/H3C12/H4C5/H4C8/H4C4/H4C12/H3C6/H4C11/H4-16/H3C7/H4C3/H4C2/H3C1	19	NO
GO:0034723	DNA replication-dependent nucleosome organization	19/3992	32/18866	2.84755e-06	8.84824e-05	6.55924e-05	ASF1B/H3C10/H4C9/H4C14/H3C4/CHAF1B/H3C8/H3C12/H4C5/H4C8/H4C4/H4C12/H3C6/H4C11/H4-16/H3C7/H4C3/H4C2/H3C1	19	NO
GO:0071695	anatomical structure maturation	80/3992	235/18866	2.94238e-06	9.09854e-05	6.74478e-05	AURKA/CCNB1/KIF14/KCNIP2/TRIP13/FLVCR1/LGI4/LEP/HOXA5/MYOC/EPB42/ADGRB3/ANGPTL8/ALDH1A2/CX3CL1/TYMS/PPARG/TAL1/BRCA2/BMP2/EDNRB/CNTNAP2/PTH1R/S1PR1/EPAS1/LHX6/NPR2/EPO/RET/RUNX2/TMEM79/NKX6-1/IGF1/ANO6/HOXB13/FBXO5/CDH5/RECK/ASCL1/CDK5R1/BNC1/CEBPA/GATA3/SCARF1/CLEC7A/ACVRL1/KLF2/B4GALT6/FAT4/CCL21/EPHA8/DEFB1/ABHD2/SIX3/TUBB8/FGFR3/GLDN/CFTR/FOXA1/TRIM58/GAL/WNT10B/CABYR/RND1/PAX2/ROPN1L/SOX18/C…	80	NO
GO:0034329	cell junction assembly	132/3992	434/18866	3.01405e-06	9.27512e-05	6.87568e-05	GJB2/FN1/CAV1/ECT2/TNS1/DST/OXTR/SORBS1/PPM1F/NTRK2/LIMS2/MYOC/GPBAR1/CLDN5/CORO2B/ADGRB3/CDH11/CDK5/ARMCX5-GPRASP2/SYNDIG1/RCC2/CDH12/CBLN2/PCDH17/F11R/SNCA/FAM107A/ADGRL3/ANK2/TLN2/CDH20/FBXO45/CLDN19/SHANK3/LRTM2/SFRP1/NPAS4/FERMT2/MMP14/COL17A1/CLDN11/LSR/LRRTM2/EPHB1/FLNC/DLC1/LRP4/SLITRK2/PECAM1/LRRN3/TEK/CLDN10/CDH5/ADGRB2/THBS2/LRFN1/SIX4/ITGB1BP1/ROBO2/FLRT2/NLGN1/LRP1/PARD6B/CRB3/ACVRL1…	132	YES
GO:0061326	renal tubule development	40/3992	95/18866	3.176e-06	9.7265e-05	7.21029e-05	KIF26B/FGF1/NPNT/WT1/BMP2/OSR1/GPC3/KLHL3/MAGED1/PKD2/FGF2/IRX1/FOXD1/STAT1/PTCH1/SIX4/PBX1/TCF21/GATA3/DLL1/GDNF/FAT4/LGR4/WNT7B/HEYL/CD24/SIX2/GREB1L/LIF/FGF8/PAX2/WNT9B/MYC/GREM1/CITED1/SHH/UMOD/POU3F3/AGT/WNK4	40	NO
GO:0051321	meiotic cell cycle	85/3992	254/18866	3.20207e-06	9.75942e-05	7.23469e-05	NEK2/AURKA/NUF2/BUB1/CKS2/PTTG1/PLK1/EXO1/PKMYT1/SGO1/CDC25C/ASPM/KIF18A/CCNE2/CDC20/BUB1B/TTK/RAD51/TOP2A/NCAPH/TRIP13/RMI1/SMC4/EME1/ESPL1/RAD54L/SGO2/BRIP1/MND1/TDRKH/FBXO43/BUB3/CCNE1/XRCC2/H2AX/P3H4/CDC25A/RAD54B/BRCA2/CALR/FANCD2/FANCA/MYBL1/RAD21/CYP26B1/NPR2/PIWIL4/TUBG1/DUSP1/TEX19/HFM1/FBXO5/IHO1/CENPX/SMC1B/DUSP13/TUBB8/MAPK15/MSX1/SYCE3/MAEL/HORMAD1/RSPH1/OVOL1/SYCP2/LIF/MEIOC/NPM2/PR…	85	YES
GO:0072511	divalent inorganic cation transport	143/3992	478/18866	3.23898e-06	9.82492e-05	7.28325e-05	PLPP4/SLC24A2/TRPM3/CAV1/CEMIP/ADRA1A/MICU3/NMUR1/DMD/RYR3/MYLK/CXCL11/CACHD1/CXCL10/TMCO1/ADCYAP1R1/CDK5/SLC39A11/TRPA1/CX3CL1/P2RY12/TMEM37/SNCA/ANK2/TRDN/GRIN2D/SLC30A8/PRNP/TSPAN13/CXCL9/CACNB3/CASQ2/CAPN3/AKAP6/ATP1A2/RGS4/BIN1/AHNAK/PKD2/ANXA9/CXCL12/FGF2/PLCZ1/TMC2/RGN/BAK1/RAMP1/HTR2A/EPO/GSTM2/CACNG1/GRIN2B/PKD1L2/RRAD/TRPC6/JPH2/CDH23/F2R/NOS1/SLC39A4/ANO6/CAV3/TRPM6/CHRNA9/CALHM1/SLC39…	143	NO
GO:0042476	odontogenesis	51/3992	132/18866	3.34456e-06	0.000100971	7.485e-05	INHBA/ADAMTS5/TUFT1/APCDD1/FOXO1/AQP1/KLK4/CD34/BMP2/OSR1/COL1A1/LEF1/SCN5A/NGFR/SDC1/RUNX2/LRP4/ALPL/COL1A2/ROGDI/RELT/ASPN/EDA/PPARA/DMP1/TP63/PDGFRA/SOSTDC1/PAX9/TWIST1/MSX1/TGFB3/SLC24A4/DMRT3/ENAM/EDN1/ADM/FGF8/DLX3/WDR72/CSF3R/SERPINE1/MMP20/FGF10/DLX2/EDAR/ODAPH/SLC34A1/SHH/AMTN/RSPO2	51	YES
GO:0001659	temperature homeostasis	63/3992	174/18866	3.37003e-06	0.00010126	7.50642e-05	ADAMTS5/CAV1/OXTR/MFAP2/LEP/ADRB2/G0S2/LEPR/ADIPOR1/FABP4/FOXO1/ALDH1A1/ACADL/CIDEA/EGR1/EDNRB/EPAS1/ADIPOQ/CD36/ACSL1/HTR2A/EBF2/HOXC10/THRA/PER2/NMU/EDN2/FFAR4/HADH/ARRDC3/NOVA2/TLR4/PEMT/IL18/LGR4/NTSR1/ADRB3/CXCR4/ABAT/PRLR/ABHD6/ID1/PRDM16/DRD2/PTGS2/WNT10B/LAMA4/NPR3/ZNF423/GJA1/UCP1/DRD1/IGF1R/OXT/PTGER3/SLN/PPARGC1A/CNR1/ELOVL3/NOVA1/IL13/SCD/ACTN3	63	YES
GO:0014046	dopamine secretion	20/3992	35/18866	3.56894e-06	0.000106234	7.87519e-05	CHRNA6/SYT13/SNCA/KCNA2/PRKN/CXCL12/HTR2A/NPY2R/SYT1/RAB3A/SYT5/SNCG/GDNF/SYT9/SYT2/ABAT/DRD2/SYT17/SYT8/CNR1	20	YES
GO:0014059	regulation of dopamine secretion	20/3992	35/18866	3.56894e-06	0.000106234	7.87519e-05	CHRNA6/SYT13/SNCA/KCNA2/PRKN/CXCL12/HTR2A/NPY2R/SYT1/RAB3A/SYT5/SNCG/GDNF/SYT9/SYT2/ABAT/DRD2/SYT17/SYT8/CNR1	20	YES
GO:0070838	divalent metal ion transport	141/3992	471/18866	3.63882e-06	0.000107811	7.99204e-05	PLPP4/SLC24A2/TRPM3/CAV1/CEMIP/ADRA1A/MICU3/NMUR1/DMD/RYR3/MYLK/CXCL11/CACHD1/CXCL10/TMCO1/ADCYAP1R1/CDK5/SLC39A11/TRPA1/CX3CL1/P2RY12/TMEM37/SNCA/ANK2/TRDN/GRIN2D/SLC30A8/PRNP/TSPAN13/CXCL9/CACNB3/CASQ2/CAPN3/AKAP6/ATP1A2/RGS4/BIN1/AHNAK/PKD2/ANXA9/CXCL12/FGF2/PLCZ1/TMC2/RGN/BAK1/RAMP1/HTR2A/EPO/GSTM2/CACNG1/GRIN2B/PKD1L2/RRAD/TRPC6/JPH2/CDH23/F2R/NOS1/SLC39A4/ANO6/CAV3/TRPM6/CHRNA9/CALHM1/SLC39…	141	YES
GO:0001503	ossification	126/3992	412/18866	3.70276e-06	0.000109042	8.08333e-05	COL11A1/CCN4/IBSP/MMP13/CLEC3B/COMP/CLEC5A/BMP8A/CTHRC1/ATP6AP1/LEP/TUFT1/H3-3A/ADRB2/ADAR/HOXA2/MYOC/CHRDL1/IGSF10/CDH11/KREMEN2/KL/CAT/CREB3L1/ISG15/GDF10/BMPR1B/TWIST2/GPLD1/FBN2/NPNT/HSPE1/COL5A2/BMP2/BMP3/DDR2/OSR1/PTN/VCAN/SUCO/COL1A1/GPC3/PTH1R/ZBTB16/LEF1/S1PR1/PENK/SFRP1/PKDCC/PTGER4/MMP14/NPR2/EGR2/CLTC/EGFR/RUNX2/SPP1/LRP4/ALPL/COL1A2/SEMA7A/BMP5/ID4/TEK/IGF1/ASPN/ANO6/THRA/FBXO5/FFAR4…	126	YES
GO:0000819	sister chromatid segregation	69/3992	196/18866	3.71462e-06	0.000109042	8.08333e-05	NEK2/KIF4A/NUF2/CCNB1/CENPF/BUB1/CDCA8/UBE2C/PTTG1/PLK1/NDC80/KIF23/PRC1/KIF2C/NUSAP1/SPAG5/MACROH2A1/CENPE/SGO1/DLGAP5/CDCA5/KIF14/RACGAP1/KIF18A/NCAPG/ZWINT/KIFC1/CDC20/BUB1B/TTK/MAD2L1/TOP2A/RMI2/NCAPH/TRIP13/ESCO2/KIF18B/TACC3/SMC4/AURKB/USP44/KIF22/FEN1/CDC6/ESPL1/SGO2/ANKRD53/DSN1/CENPK/BUB3/NCAPG2/HASPIN/PSRC1/DSCC1/CDT1/GEN1/RAD21/KNSTRN/TUBG1/DUSP1/FBXO5/SMC1B/KIF25/KIF4B/MAPK15/HORMAD1/…	69	NO
GO:0031960	response to corticosteroid	60/3992	164/18866	3.89264e-06	0.000113744	8.43187e-05	GJB2/CBX3/PARP1/PCNA/ANXA1/SMYD3/CDO1/FOXO1/TYMS/AQP1/NR3C1/FAM107A/FOSB/CSN1S1/GBA/PCK1/KLF9/AKR1C3/PFKFB1/SLIT3/COL1A1/ADIPOQ/NPAS4/SSTR2/SDC1/ZFP36/EPO/EGFR/FOS/DNMT3B/S100B/ALPL/DUSP1/IL6/BMP6/BCHE/WNT7B/AVPR1A/MDK/PTGS2/EDN1/GNRH1/TH/ADM/SLIT2/CCND1/EIF4EBP1/ANXA3/SERPINF1/HSD11B2/MSTN/CALCR/OXT/NEFL/FLT3/NTRK3/AGXT/TAT/CNGA3/HSD3B1	60	YES
GO:1900449	regulation of glutamate receptor signaling pathway	30/3992	64/18866	3.92045e-06	0.000114033	8.45333e-05	CNIH2/ADRB2/CRHBP/CX3CL1/MAPK8IP2/PRNP/SHANK3/GRIA4/RELN/GRIN2B/UNC13A/NLGN1/DLG3/SLC6A9/CACNG4/NETO1/SHISA9/ACTN2/ARC/GRIA2/RASGRF1/IFNG/FRRS1L/CCL2/NEFL/NETO2/SHISA8/PPARGC1A/CACNG8/GRIA1	30	NO
GO:0007156	homophilic cell adhesion via plasma membrane adhesion molecules	61/3992	168/18866	4.30692e-06	0.000123581	9.16114e-05	ROBO3/CDH11/CDH12/PCDH17/PCDH9/CELSR3/CEACAM5/PCDHGB7/CDH20/ROBO4/CEACAM6/NECTIN2/RET/CNTN6/CDH23/NECTIN3/PECAM1/VSTM2L/CDH5/PCDH18/CDH4/IGSF9/ROBO2/CDH13/PTPRM/PCDHGB6/FAT2/FAT4/CDHR2/NEXN/CELSR1/PCDHGA3/CDH2/CADM3/IGFN1/ESAM/PCDHA1/PCDH15/CDH7/CDH15/CDH22/DSC1/CDH8/PCDHA12/NECTIN4/PCDH10/PCDHB2/PCDHGB1/PCDHA5/PCDHA11/PCDH11X/PCDHA4/PCDHB8/PCDHA8/DSG1/CDH18/CDHR4/DSC3/DSG4/CDH19/CDH10	61	YES
GO:0071772	response to BMP	61/3992	168/18866	4.30692e-06	0.000123581	9.16114e-05	COMP/BMP8A/TNMD/SULF1/CHRDL1/BMPR1B/BMPER/TGFBR3/BMP2/EGR1/GPC3/LEF1/SFRP1/FOXD1/RUNX2/TMEM100/BMP5/CRB2/VSTM2A/CDH5/BMP6/SOX11/RBPMS2/GATA3/DLX5/GATA5/GDF15/ACVRL1/SMAD9/CCN1/GATA4/SOSTDC1/SPINT2/GREM2/BMP8B/NODAL/MSX1/TGFB3/HEYL/ID1/SFRP2/RGMA/TMPRSS6/AMH/ADAMTS12/ZNF423/SCX/ADAMTS7/GDF5/FSTL1/GREM1/RNF165/PCSK6/SFRP5/VWC2/GDF7/LEFTY2/DKK1/COL2A1/DSG4/SOST	61	NO
GO:0071773	cellular response to BMP stimulus	61/3992	168/18866	4.30692e-06	0.000123581	9.16114e-05	COMP/BMP8A/TNMD/SULF1/CHRDL1/BMPR1B/BMPER/TGFBR3/BMP2/EGR1/GPC3/LEF1/SFRP1/FOXD1/RUNX2/TMEM100/BMP5/CRB2/VSTM2A/CDH5/BMP6/SOX11/RBPMS2/GATA3/DLX5/GATA5/GDF15/ACVRL1/SMAD9/CCN1/GATA4/SOSTDC1/SPINT2/GREM2/BMP8B/NODAL/MSX1/TGFB3/HEYL/ID1/SFRP2/RGMA/TMPRSS6/AMH/ADAMTS12/ZNF423/SCX/ADAMTS7/GDF5/FSTL1/GREM1/RNF165/PCSK6/SFRP5/VWC2/GDF7/LEFTY2/DKK1/COL2A1/DSG4/SOST	61	YES
GO:0062013	positive regulation of small molecule metabolic process	57/3992	154/18866	4.44593e-06	0.000126998	9.41441e-05	SORBS1/ANXA1/FGF1/GPD1/MLXIPL/CES1/ADCYAP1R1/ABCD2/FOXO1/DGAT2/PPARG/SNCA/GPLD1/PFKFB1/PTH1R/ADIPOQ/LHCGR/PMAIP1/RGN/HTR2A/CYP7A1/PID1/MLYCD/PFKFB4/PFKFB3/NOS1/IGF1/IRS2/ANTKMT/KAT2B/BMP6/PPARA/P2RY6/PPP1R3G/NTSR1/NR4A3/TWIST1/AVPR1A/RCVRN/SREBF1/GUCA1A/LOC118142757/PTGS2/ADM/APOC2/GCK/PLA2G3/IFNG/IGF2/ESRRB/APOA1/PPARGC1A/PLIN5/GPT/ACTN3/SLC4A4/EGF	57	NO
GO:0010001	glial cell differentiation	78/3992	230/18866	4.57162e-06	0.000130006	9.63736e-05	CDK1/GSN/ASPA/GPR17/NTRK2/LGI4/MYOC/KLF15/CDK5/DTX1/WASF3/PPARG/PRX/TAL1/BMP2/PTN/METRN/LEF1/BIN1/RELN/PLP1/EMX1/EGR2/EGFR/S100B/KCNJ10/NKX6-1/DAAM2/ID4/TPPP/PRDM8/ASCL1/IL6/VIM/FGF5/SOX11/LRP1/TLR4/NFIB/RNF112/DLL1/B4GALT6/NRG1/TTBK1/BOK/CDKN2C/ERBB2/CDH2/CXCR4/LAMA2/GPR37L1/S100A8/MDK/ADORA2A/CSPG5/S100A9/LAMC3/SH3TC2/SERPINE2/LIF/PTPRZ1/PAX2/SOX2/ERBB3/IFNG/FGF10/DLX2/DRD1/NTRK3/F2/GCM1/IL34/D…	78	YES
GO:0007178	transmembrane receptor protein serine/threonine kinase signaling pathway	112/3992	359/18866	4.59517e-06	0.000130094	9.64394e-05	INHBA/SPRY2/ATOH8/COMP/CAV1/PARP1/BMP8A/TTK/SULF1/LTBP4/CAV2/CHRDL1/CLDN5/TGFBR2/ACVR1C/SPTBN1/CDKN1C/GDF10/BMPR1B/F11R/FBN2/NPNT/BMPER/TGFBR3/CIDEA/CHST11/BMP2/BMP3/DACT2/EGR1/GPC3/LEF1/SFRP1/FERMT2/JUN/MYOCD/ADAMTSL2/NREP/IL17RD/FOXD1/RUNX2/TMEM100/FOS/ONECUT2/FUT8/SLC2A10/COL1A2/RASL11B/BMP5/CRB2/SPRY1/KIAA0319/ASPN/CDH5/CAV3/VIM/BMP6/SOX11/RBPMS2/TF/DLX5/FOXH1/COL3A1/GDF15/ACVRL1/SMAD9/SPRED3…	112	YES
GO:0003018	vascular process in circulatory system	67/3992	190/18866	4.77774e-06	0.000134665	9.98273e-05	NPR1/COMP/CAV1/PDE2A/OXTR/ADRA1A/LEP/ADRB2/AVPR2/HTR1D/CLDN5/ANGPT1/VIP/AKAP12/KCNMB1/EDNRB/ATP1A2/SLC6A4/CD36/ABCB1/HTR2A/EGFR/MIR23A/UTS2B/F2R/TEK/NOS1/PER2/CDH5/EDN2/GRIP2/BMP6/KCNMB2/EDN3/ITGB1BP1/ACTA2/PTPRM/CXCR2/SERPINF2/RGS2/TJP3/ADRA2A/ADRB3/AVPR1A/C2CD4B/OCLN/PTGS2/ADORA2A/EDN1/ADM/SLIT2/KCNA5/C2CD4A/ADRA2B/RAMP2/ABCG2/GJA1/SMTNL2/DRD1/ADRA1B/UTS2/FGA/SH3GL2/MFSD2A/ASIC2/AGT/UTS2R	67	NO
GO:0072028	nephron morphogenesis	34/3992	77/18866	4.85005e-06	0.0001361	0.000100892	KIF26B/FGF1/NPNT/WT1/BMP2/OSR1/GPC3/KLHL3/MAGED1/PKD2/FGF2/IRX1/FOXD1/STAT1/PTCH1/SIX4/PBX1/TCF21/GATA3/GDNF/FAT4/LGR4/SIX2/GREB1L/LIF/FGF8/PAX2/WNT9B/MYC/GREM1/CITED1/SHH/AGT/WNK4	34	NO
GO:0019730	antimicrobial humoral response	52/3992	137/18866	4.95235e-06	0.000138362	0.000102568	CXCL2/CXCL11/CXCL10/H2BC12/ELANE/S100A7/H2BC4/H2BC6/CXCL9/H2BC11/H2BC21/CAMP/H2BC7/CXCL3/H2BC8/BPIFB1/TF/DEFB1/RARRES2/KLK3/PPBP/RNASE7/PF4/S100A8/ITLN1/S100A9/CTSG/PLA2G2A/SLC11A1/CCL13/COLEC11/PGLYRP4/SPINK5/PRSS2/PGLYRP2/DMBT1/LYZ/FGA/JCHAIN/CXCL1/F2/IGHA2/WFDC13/CXCL6/PF4V1/PGLYRP1/MUC7/WFDC10B/CXCL13/EPPIN/KRT6A/IL36RN	52	NO
GO:0015800	acidic amino acid transport	32/3992	71/18866	5.38198e-06	0.000149708	0.000110979	NTRK2/SLC17A7/ARL6IP1/SLC25A22/ATP1A2/APBA1/SLC9A3R1/SYT1/RAB3A/KCNJ10/SLC7A11/STX1A/SLC1A1/STXBP1/PER2/KMO/SLC1A7/NTSR1/ABAT/AVPR1A/SLC6A1/ADORA2A/SLC1A3/GJA1/SLC1A6/PPFIA4/SLC1A2/SLC25A18/NPY5R/TRH/CCK/HRH3	32	NO
GO:0048754	branching morphogenesis of an epithelial tube	57/3992	155/18866	5.59687e-06	0.000155009	0.000114909	SPRY2/CCL11/HOXA5/TIMELESS/FGF1/KDM5B/TGFBR2/NPNT/WT1/NOTCH4/BMP2/PPP1CA/GPC3/GBX2/LEF1/MAGED1/RASIP1/PKD2/FGF2/MMP14/FOXD1/SPRY1/CAV3/PTCH1/SIX4/PBX1/TCF21/GDNF/FAT4/LGR4/MET/CELSR1/EPHA2/FOXA1/LAMA1/SIX2/SFRP2/MDK/ESR1/GREB1L/EDN1/SLIT2/FGF8/PAX2/WNT9B/MYC/GREM1/WNT2/HHIP/FGF10/CITED1/GDF7/TBX20/SHH/AGT/EGF/RSPO2	57	YES
GO:0022602	ovulation cycle process	24/3992	47/18866	5.64233e-06	0.000155591	0.000115341	INHBA/STAT5B/LEP/BMPR1B/FZD4/ADAMTS1/SLIT3/LHCGR/GAS2/ROBO2/PDGFRA/KISS1/TGFB3/AMH/PTX3/ESR1/SLIT2/MMP19/AFP/MSTN/NPY5R/NR5A1/PTPRN/EREG	24	YES
GO:0019216	regulation of lipid metabolic process	130/3992	431/18866	5.68623e-06	0.000156126	0.000115737	MACROH2A1/CAV1/GPAM/HSD17B13/SORBS1/ACACB/ANXA1/STAT5B/LEP/ARF1/FGF1/G0S2/SQLE/DAB2IP/MLXIPL/CCDC3/CES1/ANGPTL8/ADIPOR1/PDK4/ABCD2/P2RY12/DGAT2/PPARG/KLF4/SCT/GPLD1/ACADL/HCAR2/PNPLA2/PDE3B/APOB/CIDEA/PCK1/AKR1C3/TRIB3/BMP2/PLPP1/EGR1/LPCAT1/LGALS12/ADIPOQ/CD36/CGA/ACSL1/FGF2/PIK3R2/CLCN2/LSR/RGN/KIT/RGL1/HTR2A/VAV2/CYP7A1/MLYCD/ADGRF5/ASXL3/BRCA1/EEF1A2/GOLM1/BMP5/TEK/IRS2/AADAC/THRA/NOD2/PIK3R1…	130	YES
GO:0007548	sex differentiation	91/3992	280/18866	5.76199e-06	0.000157527	0.000116776	INHBA/ASPM/KIF18A/CENPI/ASB1/STAT5B/LEP/H3-3A/BRIP1/ADCYAP1R1/ARID5B/CBX2/BMPR1B/WT1/FZD4/BRCA2/FKBP4/ADAMTS1/RBP4/AKR1C3/KLHL10/OSR1/VGF/SLIT3/FANCA/SFRP1/TYRO3/LHCGR/MMP14/UMODL1/BAK1/KIT/SDC1/DMRT2/BMP5/TEX19/GAS2/HMGB2/BMP6/SIX4/ROBO2/PBX1/TCF21/GATA3/SEMA3A/LRRC6/TP63/BOK/CNTFR/PDGFRA/HYAL3/BASP1/GATA4/LGR4/RARA/DHCR24/DMRT3/BIK/SFRP2/AMH/PTX3/ESR1/GREB1L/GNRH1/HOXA10/SLIT2/SYCP2/CCND1/SCX/K…	91	YES
GO:0048167	regulation of synaptic plasticity	67/3992	191/18866	5.85433e-06	0.000159368	0.00011814	SLC24A2/CDC20/NTRK2/ARF1/MME/CDK5/CX3CL1/SCT/FAM107A/GRIN2D/ITPKA/PRNP/VGF/PTN/SHANK3/SCTR/RELN/SYNPO/NPAS4/NEURL1/KIT/EGR2/LRRTM2/GRIN2B/RAB3A/S100B/KCNJ10/CYP46A1/UNC13A/KCNB1/STXBP1/CALB2/AKAP5/RIMS3/NLGN1/NSG1/JPH4/NETO1/SHISA9/UNC13C/RARA/TNR/ADCY8/JPH3/ZDHHC2/CRHR2/CPLX2/RIMS2/ARC/ABHD6/PRRT2/DRD2/PTGS2/ADORA2A/SERPINE2/CAMK2A/RASGRF1/LRRTM1/SORCS3/DRD1/SLC8A2/SHISA8/AGT/GRID2/GRM5/SCGN/GRI…	67	YES
GO:0048704	embryonic skeletal system morphogenesis	40/3992	97/18866	5.88762e-06	0.000159592	0.000118306	COL11A1/HOXA4/FLVCR1/HOXA5/HOXA2/TGFBR2/HOXA6/CHST11/OSR1/HOXA3/HYAL1/HOXB9/MMP14/HOXC11/RUNX2/TBX15/HOXD3/HOXA7/SIX4/SOX11/PCGF2/ALX4/HOXD4/PDGFRA/HOXB2/HOXD9/NODAL/TWIST1/TGFB3/SIX2/HOXB5/FGF8/HOXB6/WNT9B/HOXA9/HOXB1/DLX2/PAX5/GRHL2/COL2A1	40	YES
GO:0042487	regulation of odontogenesis of dentin-containing tooth	12/3992	16/18866	6.09423e-06	0.000164492	0.000121939	APCDD1/BMP2/NGFR/RUNX2/DMP1/DMRT3/ENAM/FGF8/MMP20/ODAPH/AMTN/RSPO2	12	YES
GO:0090092	regulation of transmembrane receptor protein serine/threonine kinase signaling pathway	84/3992	254/18866	6.13658e-06	0.000164937	0.000122268	INHBA/SPRY2/CAV1/PARP1/BMP8A/TTK/SULF1/LTBP4/CAV2/CHRDL1/TGFBR2/SPTBN1/CDKN1C/GDF10/FBN2/NPNT/BMPER/TGFBR3/CIDEA/CHST11/BMP2/BMP3/DACT2/GPC3/SFRP1/MYOCD/ADAMTSL2/NREP/IL17RD/FOXD1/ONECUT2/SLC2A10/RASL11B/BMP5/CRB2/SPRY1/KIAA0319/ASPN/CDH5/CAV3/BMP6/SOX11/RBPMS2/GDF15/ACVRL1/SPRED3/CCN1/GATA4/LRG1/CCN3/SOSTDC1/TGFBR3L/GREM2/BMP8B/NODAL/MSX1/TGFB3/BAMBI/SFRP2/TMPRSS6/PRDM16/ZNF703/ZNF423/GDF5/FGF9/…	84	NO
GO:0060993	kidney morphogenesis	39/3992	94/18866	6.43416e-06	0.000172208	0.000127659	KIF26B/FGF1/NPNT/WT1/FOXJ1/BMP2/OSR1/GPC3/KLHL3/MAGED1/PKD2/FGF2/IRX1/FOXD1/STAT1/PTCH1/SIX4/PBX1/TCF21/GATA3/GDNF/FAT4/BASP1/LGR4/WNT7B/SIX2/GREB1L/LIF/FGF8/PAX2/WNT9B/MYC/GREM1/FGF10/CITED1/SHH/GCNT3/AGT/WNK4	39	YES
GO:0048545	response to steroid hormone	108/3992	346/18866	6.57333e-06	0.000175197	0.000129874	GJB2/CBX3/CAV1/GPAM/PARP1/OXTR/PCNA/CALCOCO1/ANXA1/SMYD3/CDO1/ATP1A3/TGFBR2/NR3C2/PER1/FOXO1/TYMS/RHOXF1/AQP1/NR3C1/MGARP/FAM107A/FOSB/CSN1S1/TXNIP/GBA/FKBP4/RXRG/CALR/PCK1/KLF9/AKR1C3/PFKFB1/PLPP1/PTN/SLIT3/ESR2/COL1A1/LEF1/ATP1A2/SFRP1/ADIPOQ/NPAS4/CRY2/SSTR2/SDC1/ZFP36/EPO/EGFR/FOS/SPP1/DNMT3B/S100B/BRCA1/ALPL/DUSP1/HMGB2/IL6/BMP6/PPARA/TRERF1/ZNF366/TCF21/FOXH1/TP63/ABHD2/BCHE/WNT7B/CATSPER1/…	108	YES
GO:0051783	regulation of nuclear division	66/3992	188/18866	6.64229e-06	0.000176297	0.00013069	NEK2/AURKA/CCNB1/CENPF/ANLN/BUB1/UBE2C/PTTG1/PLK1/NDC80/KIF11/NUSAP1/MACROH2A1/PKMYT1/CENPE/CDC25C/DLGAP5/CDCA5/CDC20/BUB1B/TTK/MAD2L1/TRIP13/TACC3/CAV2/MKI67/AURKB/USP44/CDC6/ESPL1/CDC14B/FBXO43/BUB3/CHEK1/CALR/KNTC1/CEP85/CDT1/GEN1/RAD21/RCC1/RGCC/MTBP/DUSP1/KIF20B/CCDC8/IGF1/FBXO5/IHO1/EDN3/KIF25/TOM1L1/MAPK15/MSX1/HORMAD1/EDN1/LIF/FGF8/NPM2/IGF2/DAZL/TEX14/PIWIL2/EPGN/EGF/EREG	66	NO
GO:0009914	hormone transport	102/3992	323/18866	6.73326e-06	0.00017797	0.00013193	INHBA/BMP8A/ILDR2/ANXA1/LTBP4/LEP/TFR2/RAPGEF3/KDM5B/CRHBP/GPR68/ACVR1C/VIP/SCT/GPLD1/FZD4/HCAR2/SLC7A5/RBP4/SLC30A8/PRKN/VGF/SFRP1/NNAT/ADIPOQ/ITSN1/SLC2A1/GALR1/FOXD1/NMB/EGFR/SPP1/NKX6-1/KCNB1/STX1A/IRS2/PER2/NMU/BRSK2/FFAR4/IL6/HADH/BMP6/EDN3/SOX11/LRP1/C1QTNF1/GATA3/PRKCA/CCN3/SYT9/FFAR3/ADRA2A/SLCO1C1/ADCY8/KISS1/CFTR/ABAT/DOC2B/KCNS3/RIMS2/SREBF1/MAFA/SLC7A8/GAL/IL11/DRD2/CACNA1D/EDN1/ADM/…	102	NO
GO:0051938	L-glutamate import	11/3992	14/18866	7.19872e-06	0.000189487	0.000140468	SLC17A7/ARL6IP1/ATP1A2/KCNJ10/SLC7A11/SLC1A1/PER2/NTSR1/SLC1A3/SLC1A6/SLC1A2	11	YES
GO:0070588	calcium ion transmembrane transport	99/3992	312/18866	7.28918e-06	0.000191078	0.000141647	SLC24A2/TRPM3/CEMIP/MICU3/DMD/RYR3/CXCL11/CACHD1/CXCL10/TMCO1/CDK5/TRPA1/CX3CL1/P2RY12/TMEM37/SNCA/ANK2/TRDN/GRIN2D/PRNP/TSPAN13/CXCL9/CACNB3/CASQ2/CAPN3/AKAP6/ATP1A2/BIN1/AHNAK/PKD2/ANXA9/FGF2/TMC2/RGN/HTR2A/GSTM2/CACNG1/GRIN2B/PKD1L2/RRAD/TRPC6/JPH2/F2R/NOS1/ANO6/CAV3/TRPM6/CHRNA9/CALHM1/ATP2A3/JPH4/CACNA1H/CACNG4/CACNA1B/TRPM1/CACNA2D1/HAP1/CCL21/P2RY6/SLC25A25/JPH1/NTSR1/CATSPER1/ADRA2A/HRC/F…	99	YES
GO:0086091	regulation of heart rate by cardiac conduction	21/3992	39/18866	7.34426e-06	0.000191733	0.000142133	CAV1/SCN4B/SCN3B/KCNE1B/KCNJ3/ANK2/SCN2B/SCN5A/BIN1/KCNE1/KCNE4/CTNNA3/CACNA2D1/KCNJ2/CACNA1D/KCNH2/KCNA5/CACNA1G/KCNH6/HCN4/KCNE5	21	YES
GO:0003014	renal system process	48/3992	125/18866	7.799e-06	0.000202774	0.000150317	NPR1/GSN/ADRA1A/SULF1/AVPR2/CORO2B/ADCY4/HBB/AQP1/CD34/SPX/MCAM/AKR1C3/EDNRB/KLHL3/ADIPOQ/SLC9A3R1/PRKAR2B/ADGRF5/CORIN/F2R/PCSK5/MAGED2/SULF2/AQP4/SERPINF2/ADCY8/SGK1/AVPR1A/TMEM63C/DRD2/ADORA2A/EDN1/NPR3/ADM/SLC4A1/GJA1/TAC1/PRKACB/HSD11B2/CYP4F12/OXT/JCHAIN/ADCY5/IGHA2/CHRNB4/AGT/WNK4	48	YES
GO:0046883	regulation of hormone secretion	87/3992	267/18866	8.16449e-06	0.000211414	0.000156722	INHBA/BMP8A/ANXA1/LEP/TFR2/RAPGEF3/KDM5B/CRHBP/GPR68/ACVR1C/SCT/GPLD1/HCAR2/RBP4/SLC30A8/PRKN/SFRP1/NNAT/ADIPOQ/ITSN1/SLC2A1/GALR1/NMB/EGFR/SPP1/NKX6-1/KCNB1/STX1A/IRS2/PER2/NMU/BRSK2/FFAR4/IL6/HADH/BMP6/EDN3/SOX11/LRP1/C1QTNF1/PRKCA/CCN3/SYT9/FFAR3/ADRA2A/ADCY8/KISS1/CFTR/ABAT/DOC2B/KCNS3/SREBF1/GAL/IL11/DRD2/CACNA1D/EDN1/KCNA5/LIF/RAB11FIP1/GJA1/GCK/PLA2G3/STXBP5L/TAC1/IFNG/CACNA1E/OSM/RASL10B/…	87	NO
GO:0043090	amino acid import	23/3992	45/18866	8.64472e-06	0.000222943	0.000165268	SLC17A7/ARL6IP1/SLC7A5/ATP1A2/RGS4/SLC9A3R1/KCNJ10/SLC7A11/SLC1A1/PER2/SLC7A3/SLC6A9/RGS2/NTSR1/SLC6A1/SLC7A8/SLC1A4/SLC1A3/SLC1A6/SLC1A2/SLC7A2/SLC6A20/AGT	23	YES
GO:0003073	regulation of systemic arterial blood pressure	39/3992	95/18866	8.70324e-06	0.000223547	0.000165716	OXTR/ADRA1A/ADRB2/AVPR2/CORO2B/POSTN/MME/CES1/SPX/CORIN/CMA1/F2R/KCNK6/NMU/EDN2/TNNI3/EDN3/PCSK5/SERPINF2/KLK3/NTSR1/NAV2/NCALD/ADRB3/KLK2/AVPR1A/GPR37L1/DRD2/EDN1/ADM/CTSG/GJA1/HSD11B2/RASL10B/ADRA1B/CYP4F12/ASIC2/AGT/P2RX2	39	YES
GO:0051784	negative regulation of nuclear division	28/3992	60/18866	9.08637e-06	0.00023245	0.000172316	CCNB1/CENPF/BUB1/PTTG1/PLK1/NDC80/CDC20/BUB1B/TTK/MAD2L1/TRIP13/AURKB/USP44/FBXO43/BUB3/CHEK1/CDT1/GEN1/RAD21/RGCC/MTBP/DUSP1/FBXO5/KIF25/TOM1L1/HORMAD1/LIF/TEX14	28	NO
GO:0061005	cell differentiation involved in kidney development	27/3992	57/18866	9.25285e-06	0.000235763	0.000174772	KLF15/WT1/CD34/FOXJ1/OSR1/ADIPOQ/STAT1/PTCH1/MMP9/ACTA2/TCF21/GATA3/GDNF/FAT4/BASP1/LGR4/GLIS2/CD24/SIX2/LIF/PAX2/WNT9B/GREM1/CITED1/NPHS1/SHH/POU3F3	27	NO
GO:0035633	maintenance of blood-brain barrier	19/3992	34/18866	9.7749e-06	0.000248072	0.000183897	DMD/CLDN5/ANGPT1/JAM2/F11R/LSR/SLC1A1/PECAM1/CDH5/IL6/TJP3/ESAM/LAMA2/OCLN/PTGS2/GJA1/SH3GL2/MFSD2A/CLDN3	19	YES
GO:0046879	hormone secretion	99/3992	314/18866	9.83527e-06	0.000248614	0.000184298	INHBA/BMP8A/ILDR2/ANXA1/LTBP4/LEP/TFR2/RAPGEF3/KDM5B/CRHBP/GPR68/ACVR1C/VIP/SCT/GPLD1/FZD4/HCAR2/RBP4/SLC30A8/PRKN/VGF/SFRP1/NNAT/ADIPOQ/ITSN1/SLC2A1/GALR1/FOXD1/NMB/EGFR/SPP1/NKX6-1/KCNB1/STX1A/IRS2/PER2/NMU/BRSK2/FFAR4/IL6/HADH/BMP6/EDN3/SOX11/LRP1/C1QTNF1/GATA3/PRKCA/CCN3/SYT9/FFAR3/ADRA2A/ADCY8/KISS1/CFTR/ABAT/DOC2B/KCNS3/RIMS2/SREBF1/MAFA/GAL/IL11/DRD2/CACNA1D/EDN1/ADM/KCNA5/LIF/RAB11FIP1/GJ…	99	NO
GO:0051384	response to glucocorticoid	54/3992	147/18866	1.01047e-05	0.000254197	0.000188437	GJB2/CBX3/PCNA/ANXA1/SMYD3/CDO1/FOXO1/TYMS/AQP1/NR3C1/FAM107A/FOSB/GBA/PCK1/KLF9/PFKFB1/SLIT3/ADIPOQ/NPAS4/SSTR2/SDC1/ZFP36/EPO/EGFR/FOS/DNMT3B/S100B/ALPL/DUSP1/IL6/BMP6/BCHE/WNT7B/AVPR1A/MDK/PTGS2/EDN1/TH/ADM/SLIT2/CCND1/EIF4EBP1/ANXA3/SERPINF1/HSD11B2/MSTN/CALCR/OXT/NEFL/FLT3/NTRK3/AGXT/TAT/HSD3B1	54	YES
GO:0051146	striated muscle cell differentiation	94/3992	295/18866	1.01359e-05	0.000254197	0.000188437	CCNB1/CDK1/LMOD1/COMP/MYH11/BCL9/ADRA1A/EZH2/DMD/CAV2/SMYD3/ADGRB3/CXCL10/MYH3/KCNH1/CFL2/JAM2/SMYD1/MYMX/CEACAM5/PGM5/WT1/TNNT3/TNNT1/CALR/BMP2/CAPN9/TMOD1/CXCL9/EHD2/CASQ2/CAPN3/AKAP6/RGS4/PI16/CACYBP/CYP26B1/MMP14/MYOCD/SDC1/FLNC/CSRP1/MIR23A/NOS1/IGF1/CAV3/PROX1/SIX4/PPARA/FHOD3/CACNA1H/GDF15/ADAM12/DLL1/KRT8/NRG1/PLPP7/LDB3/PDGFRA/GATA4/ALPK3/CCN3/RGS2/RARA/TRIM72/CDH2/MYOZ2/OBSCN/RARB/MSX1/…	94	YES
GO:0097553	calcium ion transmembrane import into cytosol	52/3992	140/18866	1.01981e-05	0.000254753	0.000188849	SLC24A2/CEMIP/DMD/RYR3/CXCL11/CXCL10/TRPA1/CX3CL1/SNCA/ANK2/TRDN/GRIN2D/PRNP/CXCL9/CASQ2/CAPN3/AKAP6/ATP1A2/PKD2/FGF2/HTR2A/GSTM2/GRIN2B/JPH2/F2R/NOS1/JPH4/CACNA2D1/HAP1/CCL21/P2RY6/JPH1/NTSR1/HRC/FAM155B/JPH3/CLIC2/RASA3/FAM155A/MCOLN2/DRD2/THY1/CD19/RYR1/PLN/CALCR/CCR5/DRD1/CCR7/SLC8A2/F2/IL13	52	NO
GO:1903034	regulation of response to wounding	64/3992	183/18866	1.04619e-05	0.000260322	0.000192978	CCN4/CAV1/PLPP3/ANXA1/CERS2/MYLK/PROC/PROS1/F11R/KLF4/CD34/FAP/F12/PTN/KANK1/CLDN19/PLAUR/CD36/FGF2/PLAU/SPP1/RAB3A/F2R/MIR221/KIAA0319/F3/ANO6/PDGFA/F7/LRP1/TLR4/C1QTNF1/SCARF1/CLEC7A/PLA2G4A/DMTN/PRKCA/PDGFRA/SERPINF2/ADRA2A/TNR/TFPI/CXCR4/ABAT/OCLN/RGMA/MDK/SELP/EDN1/SERPINE2/PHLDB2/ADAMTS18/THBD/GJA1/HBEGF/VIL1/SERPINE1/FGA/NTRK3/F2/EPPK1/BLK/CLDN3/SERPINB2	64	YES
GO:0015807	L-amino acid transport	32/3992	73/18866	1.09919e-05	0.000271389	0.000201182	SLC17A7/SFXN1/SLC7A10/ARL6IP1/SLC7A5/SLC25A22/SLC38A5/ATP1A2/RGS4/SLC66A1L/KCNJ10/SLC7A11/SLC1A1/PER2/SLC7A3/SLC6A9/SLC1A7/RGS2/NTSR1/SLC36A2/SLC7A8/SLC1A4/SLC1A3/SLC11A1/SLC1A6/SLC1A2/SLC6A17/SLC7A2/SLC7A13/SLC6A20/SLC25A18/AGT	32	NO
GO:0072078	nephron tubule morphogenesis	32/3992	73/18866	1.09919e-05	0.000271389	0.000201182	KIF26B/FGF1/NPNT/WT1/BMP2/OSR1/GPC3/KLHL3/MAGED1/PKD2/FGF2/IRX1/FOXD1/PTCH1/SIX4/PBX1/TCF21/GATA3/GDNF/FAT4/LGR4/SIX2/GREB1L/FGF8/PAX2/WNT9B/MYC/GREM1/CITED1/SHH/AGT/WNK4	32	NO
GO:0098656	anion transmembrane transport	99/3992	315/18866	1.13998e-05	0.000280373	0.000207842	SLC24A2/SLC35A2/FXYD1/GABRD/SLC20A1/ACACB/PACC1/SLC17A7/SLC7A10/ABCD2/ARL6IP1/CLCA4/SLC7A5/SLC16A7/SLC16A12/PRNP/OSR1/SLC7A14/SLC12A8/SLC37A1/SLC25A22/SLC38A5/ATP1A2/CLIC5/RGS4/SLC66A1L/CLCN2/SLC26A10/ABCB1/SLC2A1/SLC44A4/KCNJ10/GABRQ/SLC7A11/SLC35B1/SLC1A1/SLC16A3/TTYH3/ANO6/IRS2/PER2/SLC9A9/FOLR2/SLC23A1/SLC7A3/SLC6A9/SLC13A5/GABRA3/SLC4A8/SLC1A7/RGS2/NTSR1/ANO7/THRSP/CLIC2/SLC36A2/GABRG1/SLC12…	99	NO
GO:0050727	regulation of inflammatory response	127/3992	425/18866	1.19453e-05	0.00029266	0.00021695	CCN4/PBK/PDE2A/GPR17/ANXA1/STAT5B/LEP/LPL/TSLP/PROC/TNFSF4/FABP4/ABCD2/ELANE/ADAM8/PER1/CX3CL1/IL17B/PPARG/DNASE1L3/KLF4/SNCA/ABHD12/GBA/FOXP3/F12/CASP12/FANCD2/EDNRB/FANCA/MGLL/TYRO3/ADIPOQ/PTGER4/NLRP1/PYCARD/IL33/GBP5/EGFR/SAA1/CD200/PTGIS/SEMA7A/IL20/MIR126/CMA1/BCL6/TEK/MIR221/IGF1/SIRPA/CDH5/NOD2/FFAR4/IL6/CEBPA/MMP3/SOCS3/FNDC4/PPARA/IL17D/MMP9/TLR4/GATA3/CCL24/IL18/CLEC7A/SLAMF8/GPRC5B/TT…	127	YES
GO:0048705	skeletal system morphogenesis	76/3992	228/18866	1.21198e-05	0.000294346	0.0002182	COL11A1/MMP13/COMP/HOXA4/POC1A/FLVCR1/HOXA5/HOXA2/PAPPA2/TGFBR2/ARID5B/FREM1/BMPR1B/FBN2/NKX3-2/HOXA6/CSRNP1/CHST11/OSR1/HOXA3/COL1A1/FOXN3/SFRP1/HYAL1/HOXB9/CYP26B1/MMP14/HOXC11/ACAN/RUNX2/TBX15/ALPL/HOXD3/TEK/THRA/HOXA7/BMP6/TCF15/SIX4/SOX11/PAX1/DLX5/PCGF2/ALX4/HOXD4/PDGFRA/HOXB2/RARA/FGFR3/HOXD9/DHRS3/RARB/NODAL/TWIST1/MSX1/OTOR/TGFB3/SIX2/SOX5/SFRP2/HOXB5/WNT10B/SCX/FGF8/HOXB6/WNT9B/CHAD/HOX…	76	YES
GO:0032963	collagen metabolic process	44/3992	113/18866	1.21428e-05	0.000294346	0.0002182	MMP11/MMP13/MMP1/TNXB/ADAMTS14/CREB3L1/VSIR/TNS2/MMP10/PPARG/P3H4/FAP/COL5A1/P3H2/SUCO/COL1A1/MMP27/MMP28/MFAP4/RGCC/MMP14/COL1A2/CBX8/F2R/LARP6/IL6/VIM/MMP3/CYGB/MMP9/ADAMTS3/SERPINF2/CTSD/TGFB3/ID1/TMPRSS6/SCX/SERPINB7/MMP12/MMP19/PRSS2/MMP20/F2/MYB	44	YES
GO:0002548	monocyte chemotaxis	30/3992	67/18866	1.2311e-05	0.000294346	0.0002182	CCL11/ANXA1/CCL14/CXCL10/CX3CL1/CCL16/S100A7/CXCL12/S100A14/DUSP1/ANO6/IL6/CCL24/DEFB124/SLAMF8/CCL21/CCL7/CCN3/CCL23/CCL20/SLIT2/CXCL17/CCL13/GREM1/SERPINE1/CCL17/CCL2/CCL25/CCL5/CCL18	30	YES
GO:1900046	regulation of hemostasis	35/3992	83/18866	1.23201e-05	0.000294346	0.0002182	COMP/CAV1/PROC/PROS1/F11R/CD34/FAP/F12/PLAUR/CD36/PLAU/F2R/F3/ANO6/PDGFA/F7/TLR4/C1QTNF1/PLA2G4A/DMTN/PRKCA/PDGFRA/SERPINF2/TFPI/ABAT/SELP/EDN1/SERPINE2/ADAMTS18/THBD/SERPINE1/FGA/F2/BLK/SERPINB2	35	NO
GO:0045956	positive regulation of calcium ion-dependent exocytosis	13/3992	19/18866	1.23598e-05	0.000294346	0.0002182	ARF1/CDK5/SYT1/KCNB1/STX1A/STXBP1/CACNA1H/HYAL3/SYT9/DOC2B/CACNA1G/CACNA1I/CDK5R2	13	YES
GO:0008207	C21-steroid hormone metabolic process	21/3992	40/18866	1.23838e-05	0.000294346	0.0002182	STAT5B/AKR1C3/BMP2/EGR1/CLCN2/CYP46A1/BMP5/AKR1C1/CYP11A1/BMP6/CACNA1H/AKR1C2/FDXR/STARD3/ADM/AFP/PPARGC1A/DHRS9/AKR1D1/DHRS2/HSD3B1	21	YES
GO:0051281	positive regulation of release of sequestered calcium ion into cytosol	21/3992	40/18866	1.23838e-05	0.000294346	0.0002182	CEMIP/CXCL11/CXCL10/CX3CL1/SNCA/TRDN/CXCL9/CAPN3/AKAP6/PKD2/GSTM2/JPH2/F2R/HAP1/P2RY6/NTSR1/THY1/CD19/DRD1/F2/IL13	21	YES
GO:0072210	metanephric nephron development	21/3992	40/18866	1.23838e-05	0.000294346	0.0002182	KIF26B/WT1/CD34/OSR1/EGR1/ADIPOQ/PKD2/IRX1/FOXD1/RET/STAT1/TCF21/GDNF/PDGFRA/LGR4/SIX2/LIF/PAX2/WNT9B/GREM1/CITED1	21	YES
GO:0050954	sensory perception of mechanical stimulus	61/3992	173/18866	1.24826e-05	0.000295592	0.000219123	COL11A1/EPYC/GJB2/SPRY2/CEMIP/BIRC5/TPRN/TRPA1/FZD4/PJVK/SOBP/CCDC50/COL1A1/CACNB3/CLIC5/KCNE1/CXCL12/TMC2/KIT/HTR2A/SLC9A3R1/RAB3A/PHF24/CDH23/THRB/CHRNA9/HPN/LHFPL5/ATP8B1/SLC52A3/CDKN2D/MYO7B/NAV2/TMIE/CXCR4/KCNA1/OTOR/TUB/MARVELD2/MYO3B/PCDH15/SLITRK6/CACNA1D/SLC1A3/TH/ESPN/ASIC3/PAX3/SERPINE2/COL4A3/USH1G/SLC26A4/CNTN5/KCNQ4/DCDC2/USH1C/SCN1A/TMPRSS3/ASIC2/COL2A1/P2RX2	61	YES
GO:0042692	muscle cell differentiation	118/3992	390/18866	1.28739e-05	0.000303235	0.000224789	CCNB1/CDK1/LMOD1/COMP/MYH11/BCL9/ADRA1A/EZH2/DMD/CAV2/H3-3A/SMYD3/ADGRB3/CXCL10/MYH3/KCNH1/CFL2/JAM2/SMYD1/MYMX/CEACAM5/PGM5/NPNT/WT1/TNNT3/TNNT1/ANK2/CALR/BMP2/CAPN9/TMOD1/CXCL9/EDNRB/EHD2/SYNE1/CASQ2/CAPN3/AKAP6/BOC/RGS4/PI16/BIN1/CACYBP/CYP26B1/MMP14/MYOCD/KIT/SDC1/CAMK1/FLNC/DNMT1/CSRP1/MIR23A/NOS1/MIR221/IGF1/CAV3/QKI/PROX1/SIX4/PPARA/RBPMS2/FHOD3/CACNA1H/SGCZ/GDF15/ADAM12/DLL1/KRT8/NRG1/PLP…	118	YES
GO:0016042	lipid catabolic process	106/3992	343/18866	1.29006e-05	0.000303235	0.000224789	HSD17B6/PAFAH1B3/LIPE/ACACB/LEP/LPL/PDXDC1/PLIN1/CES1/FABP4/ABCD2/SCT/GPLD1/ACADL/ABHD12/HCAR2/GBA/PNPLA2/PDE3B/APOB/CIDEA/PCK1/AKR1C3/ACADS/ENPP2/LGALS12/MGLL/ADIPOQ/CYP26B1/PLCZ1/CLPSL2/HSD11B1/CYP7A1/SPP1/MLYCD/ECHDC1/PNPLA7/SRD5A3/CYP46A1/NUDT7/CYP3A4/IRS2/AADAC/THRA/LIPM/FABP6/HADH/PPARA/LRP1/LIPJ/SCARF1/PLCXD3/PLA2G4A/PLA2G10/ABHD2/RARRES2/ACAA2/GDPD1/ABHD3/ACAD11/ADRA2A/PLAAT4/PLA2G4D/PLA2…	106	YES
GO:0043010	camera-type eye development	103/3992	332/18866	1.41708e-05	0.000331868	0.000246015	INHBA/SPRY2/MYOM1/NTRK2/SLC17A7/MAB21L1/KDM5B/TGFBR2/ANGPTL7/ACTL6A/ALDH1A2/BMPR1B/NES/KLF4/FBN2/WT1/FZD4/LHX2/RBP4/RHOJ/ARHGEF15/TMOD1/CRYAB/PTN/LPCAT1/MYOM2/JUN/FGF2/CLCN2/BAK1/EGFR/EPHB1/RET/CRYBG3/SLC7A11/EFEMP1/RP1L1/NECTIN3/RPE65/SPRY1/THRB/VIM/SHROOM2/PROX1/SOX11/CYP1A1/GATA3/FOXP2/PTPRM/ACVRL1/TRPM1/DLL1/ZEB2/SPRED3/ALDH1A3/MAF/PDGFRA/SLC25A25/WNT7B/SIX3/RARA/EPHA2/TWIST1/LCTL/TUB/IGFN1/L…	103	YES
GO:0045839	negative regulation of mitotic nuclear division	25/3992	52/18866	1.42384e-05	0.00033223	0.000246283	CCNB1/CENPF/BUB1/PTTG1/PLK1/NDC80/CDC20/BUB1B/TTK/MAD2L1/TRIP13/AURKB/USP44/BUB3/CHEK1/CDT1/GEN1/RAD21/RGCC/MTBP/DUSP1/FBXO5/KIF25/TOM1L1/TEX14	25	YES
GO:0048511	rhythmic process	96/3992	305/18866	1.4363e-05	0.000333914	0.000247532	INHBA/CDK1/DTL/CBX3/OXTR/PCNA/TOP2A/NTRK2/EZH2/HLF/STAT5B/LEP/TIMELESS/KDM5B/CDK5/PER1/FBXL6/BMPR1B/TYMS/PPARG/FZD4/SIAH2/KCNA2/ADAMTS1/KLF9/TIMP4/PPP1CA/PTN/EGR1/SLIT3/MAGED1/TYRO3/SLC6A4/ADIPOQ/TEF/NR2F6/LHCGR/CRY2/JUN/NGFR/EGR2/EGFR/NPY2R/PROK1/RPE65/ID4/OPN3/PER2/NMU/GAS2/CDK5R1/EGR3/KAT2B/PROX1/F7/ROBO2/PPARA/NLGN1/KLF10/PDGFRA/PROK2/LGR4/SIX3/KISS1/TWIST1/TGFB3/SREBF1/MAPK10/ID1/AMH/PTX3/MD…	96	YES
GO:0007088	regulation of mitotic nuclear division	58/3992	163/18866	1.47916e-05	0.000342628	0.000253991	NEK2/AURKA/CCNB1/CENPF/ANLN/BUB1/UBE2C/PTTG1/PLK1/NDC80/KIF11/NUSAP1/MACROH2A1/PKMYT1/CENPE/CDC25C/DLGAP5/CDCA5/CDC20/BUB1B/TTK/MAD2L1/TRIP13/TACC3/CAV2/MKI67/AURKB/USP44/CDC6/ESPL1/CDC14B/FBXO43/BUB3/CHEK1/KNTC1/CEP85/CDT1/GEN1/RAD21/RCC1/RGCC/MTBP/DUSP1/KIF20B/CCDC8/IGF1/FBXO5/EDN3/KIF25/TOM1L1/EDN1/FGF8/NPM2/IGF2/TEX14/EPGN/EGF/EREG	58	YES
GO:0006865	amino acid transport	56/3992	156/18866	1.5353e-05	0.000354303	0.000262646	NTRK2/LEP/SLC17A7/SFXN1/SLC7A10/ARL6IP1/SLC7A5/SLC7A14/SLC25A22/SLC38A5/ATP1A2/RGS4/SLC66A1L/LLGL2/APBA1/SLC9A3R1/SYT1/RAB3A/KCNJ10/SLC7A11/STX1A/SLC1A1/STXBP1/PER2/SLC7A3/SLC6A9/KMO/SFXN5/SLC1A7/RGS2/NTSR1/SLC36A2/ABAT/AVPR1A/SLC6A1/SLC7A8/SLC1A4/ADORA2A/SLC1A3/SLC11A1/GJA1/SLC25A48/SLC1A6/PPFIA4/SLC1A2/SLC6A17/SLC7A2/SLC7A13/SLC6A20/SLC25A18/AGT/NPY5R/SLC6A11/TRH/CCK/HRH3	56	YES
GO:0043434	response to peptide hormone	132/3992	447/18866	1.54212e-05	0.000354303	0.000262646	GJB2/CAV1/CCNA2/PARP1/OXTR/SORBS1/SLC2A4/ATP6AP1/ANXA1/STAT5B/CAV2/LEP/LPL/CDC6/CDO1/SIK2/ADCY4/KLF15/CRHBP/BRIP1/ATP6V0B/ADIPOR1/ACVR1C/KL/CAT/PDK4/STAT5A/TNS2/FOXO1/GLP2R/PPARG/MGARP/GPLD1/EPRS1/TRARG1/GNAI1/GHR/TGFBR3/PDE3B/PCK1/TRIB3/TIMP4/RAB31/PFKFB1/VGF/EGR1/KANK1/EDNRB/COL1A1/TBC1D4/CACYBP/ADIPOQ/LHCGR/CXCL12/PIK3R2/UMODL1/EGR2/SLC2A1/ZNF106/PRKAR2B/PID1/ECHDC3/STAT1/NKX6-1/PPAT/RPE65/RHO…	132	YES
GO:1903036	positive regulation of response to wounding	32/3992	74/18866	1.54625e-05	0.000354303	0.000262646	CCN4/PLPP3/ANXA1/MYLK/F11R/F12/PTN/KANK1/CD36/F2R/MIR221/F3/ANO6/F7/LRP1/TLR4/SCARF1/CLEC7A/PLA2G4A/DMTN/SERPINF2/ADRA2A/CXCR4/OCLN/MDK/SELP/THBD/HBEGF/SERPINE1/NTRK3/F2/CLDN3	32	NO
GO:1902476	chloride transmembrane transport	39/3992	97/18866	1.55893e-05	0.000355928	0.00026385	FXYD1/GABRD/PACC1/SLC17A7/CLCA4/SLC12A8/CLIC5/CLCN2/SLC26A10/GABRQ/SLC1A1/TTYH3/ANO6/GABRA3/SLC4A8/ANO7/CLIC2/GABRG1/SLC12A5/CFTR/CLCNKB/SLC6A1/GABRA4/CLIC3/SLC1A4/FXYD3/SLC1A3/CLIC6/SLC4A1/GABRE/SLC26A3/GABRA2/SLC26A4/ANO3/SLC26A9/CLCA3P/SLC12A1/TTYH1/GABRR1	39	YES
GO:0007613	memory	46/3992	121/18866	1.61906e-05	0.000367026	0.000272078	SLC24A2/OXTR/SLC2A4/SLC17A7/FEN1/NTF4/PRNP/PTN/SHANK3/RELN/SLC6A4/NPAS4/HTR2A/S100B/PAK5/FOXO6/SCN2A/VLDLR/NETO1/ADCY8/JPH3/SGK1/SLC6A1/ARC/CAMK4/MDK/DRD2/PTGS2/TH/LMX1A/PTCHD1/NGF/NTF3/SERPINF1/RASGRF1/TAC1/SORCS3/BRINP1/DRD1/SLC8A2/OXT/PPP1R1B/CNR1/KCNK10/GRIA1/CCK	46	YES
GO:0098661	inorganic anion transmembrane transport	46/3992	121/18866	1.61906e-05	0.000367026	0.000272078	FXYD1/GABRD/SLC20A1/PACC1/SLC17A7/CLCA4/PRNP/SLC12A8/SLC37A1/CLIC5/CLCN2/SLC26A10/GABRQ/SLC1A1/TTYH3/ANO6/GABRA3/SLC4A8/ANO7/CLIC2/GABRG1/SLC12A5/CFTR/CLCNKB/SLC6A1/GABRA4/CLIC3/SLC1A4/FXYD3/SLC1A3/CLIC6/SLC4A1/ADAMTS8/GABRE/SLC26A3/GABRA2/SLC26A4/SLC34A1/SLC5A5/ANO3/SLC26A9/CLCA3P/SLC12A1/GRM5/TTYH1/GABRR1	46	NO
GO:0001558	regulation of cell growth	125/3992	420/18866	1.71874e-05	0.000387306	0.000287111	INHBA/FHL1/FN1/NPR1/KIF14/LTBP4/SEMA3G/H3-3A/PAPPA2/ADIPOR1/CDK5/MEG3/PLXNA4/PPARG/FAM107A/SOX17/WT1/PRDM11/DPYSL2/CRYAB/PRKN/SLIT3/ESR2/JADE1/PSRC1/SHTN1/LAMTOR2/LEF1/AKAP6/SFRP1/RGS4/SGK2/PI16/HYAL1/CXCL12/MMP14/TMEM97/MYOCD/SLC44A4/EGFR/LIMK1/SYT1/SPP1/CRABP2/PAK5/UNC13A/SEMA7A/NKX6-1/DCUN1D3/PTCH2/BCL6/KIF26A/IGF1/KIAA0319/CIB1/CAV3/FBLN5/CDK5R1/CDH4/PAK4/HPN/OSTN/PPARA/EXOSC4/LRP1/CDKN2A/SEM…	125	YES
GO:1905954	positive regulation of lipid localization	38/3992	94/18866	1.72068e-05	0.000387306	0.000287111	CAV1/ACACB/LPL/EEPD1/CES1/APOB/CIDEA/ADIPOQ/CD36/PLA2R1/GALR1/SPP1/VSTM2A/IKBKE/BMP6/PTCH1/LRP1/C1QTNF1/CETP/PLA2G10/NTSR1/PLTP/GAL/MIF/EDN1/ERFE/ABCA1/ABCB11/TAC1/C3/MSR1/ATP8A2/OXT/ABCA12/APOA1/PLIN5/MYB/ENPP7	38	YES
GO:0030856	regulation of epithelial cell differentiation	60/3992	171/18866	1.73628e-05	0.000389441	0.000288694	SPRY2/ATOH8/MACROH2A1/CAV1/EZH2/STAT5B/CLDN5/PROC/F11R/FOXJ1/NOTCH4/OSR1/ADIPOQ/FGF2/ZFP36/TMEM100/STAT1/IL20/NKX6-1/PTCH2/SPRY1/CDH5/ASCL1/HOXA7/BMP6/PTCH1/MMP9/ESRP1/GATA3/ACVRL1/MAFF/DLL1/ZEB2/TP63/SPRED3/GDNF/FAT4/APOLD1/ZBED2/PLAAT4/NODAL/PRLR/CD24/ID1/WNT10B/CYP27B1/CCND1/LIF/PAX2/WNT9B/MYCL/CDSN/IFNG/SERPINE1/MIR125B1/CITED1/GRHL2/FOXE3/IL13/XDH	60	YES
GO:0010466	negative regulation of peptidase activity	87/3992	272/18866	1.81325e-05	0.000405278	0.000300434	ITIH5/PTTG1/CST1/BIRC5/CST2/PROS1/ARL6IP1/CST4/CRIM1/AQP1/KLF4/SNCA/SIAH2/TIMP4/CRYAB/PRNP/IFI6/GPC3/LEF1/PLAUR/PI16/BIN1/CST6/UMODL1/NGFR/ITIH2/DPEP1/PZP/CST5/CRB2/A2M/RECK/MMP9/LRP1/CDKN2D/SPINK4/SERPINF2/A2ML1/SPINT2/SPOCK3/TFPI/DHCR24/LAMP3/SERPINA9/ECM1/PI15/SFRP2/CARD17/COL6A3/PTGS2/BST2/ADORA2A/SERPINA12/LPA/SERPINE2/ITIH3/OPRPN/C4A/PAX2/SERPINB7/CR1/NGF/C4B/SERPINF1/SPINK5/VIL1/COL4A3/C3/…	87	YES
GO:0010522	regulation of calcium ion transport into cytosol	40/3992	101/18866	1.86164e-05	0.000414637	0.000307372	CAV1/CEMIP/DMD/CXCL11/CXCL10/ADCYAP1R1/CX3CL1/SNCA/ANK2/TRDN/PRNP/CXCL9/CASQ2/CAPN3/AKAP6/ATP1A2/PKD2/BAK1/EPO/GSTM2/JPH2/F2R/NOS1/JPH4/HAP1/P2RY6/JPH1/NTSR1/HRC/JPH3/CLIC2/THY1/CD19/PLN/CALCR/DRD1/F2/IL13/P2RX5/P2RX2	40	NO
GO:0033273	response to vitamin	37/3992	91/18866	1.89571e-05	0.000419295	0.000310825	GSN/LEP/POSTN/BRIP1/CXCL10/CAT/ALDH1A2/TYMS/PPARG/PTN/COL1A1/PENK/SFRP1/CYP26B1/EPO/EGFR/SPP1/DNMT3B/ALPL/ASCL1/FOLR2/F7/CYP1A1/PEMT/CDKN2D/GATA4/BCHE/RARA/PTGS2/TSHB/CYP27B1/CCND1/OTC/MIR125B1/SLC34A1/FOLR1/CYP24A1	37	NO
GO:1901379	regulation of potassium ion transmembrane transport	37/3992	91/18866	1.89571e-05	0.000419295	0.000310825	FHL1/CAV1/KCNIP2/DPP6/KCNE1B/ANK2/KCNMB1/PRNP/CASQ2/AKAP6/RGS4/BIN1/KCNE1/KCNE4/KCNAB1/LRRC38/ANO6/CAV3/EDN3/ATP1B2/NETO1/KCNJ2/KCNIP1/KCNA1/ACTN2/GAL/CACNA1D/KCNH2/NETO2/KCNG1/GALR2/KCNE5/DPP10/KCNS1/WNK4/LRRC26/LRRC52	37	NO
GO:0002685	regulation of leukocyte migration	71/3992	212/18866	1.9314e-05	0.000425709	0.00031558	VEGFD/ANXA1/CXCL10/ELANE/ADAM8/CX3CL1/P2RY12/JAM2/S100A7/CALR/PTN/CXCL12/MMP28/PTGER4/MMP14/PYCARD/IL33/TNFRSF18/S100A14/CD200/DUSP1/BMP5/ANO6/EDN2/PDGFD/IL6/HOXA7/F7/EDN3/CCL24/DEFB124/SLAMF8/FADD/CCL21/CXCR2/CCL7/RARRES2/CCN3/CD99L2/CCL28/DAPK2/ECM1/MST1L/CCL20/C5AR2/MIF/FUT7/BST1/MDK/SELP/THY1/EDN1/CXCR3/SLIT2/CXCL17/KITLG/GREM1/APOD/MSTN/SERPINE1/XG/RHOH/CCR7/CCL2/GPR18/CCL25/CCL5/DPP4/IL34/S…	71	NO
GO:1902475	L-alpha-amino acid transmembrane transport	28/3992	62/18866	1.956e-05	0.000429646	0.000318498	SLC17A7/SLC7A10/ARL6IP1/SLC7A5/SLC25A22/SLC38A5/ATP1A2/RGS4/SLC66A1L/KCNJ10/SLC7A11/SLC1A1/PER2/SLC7A3/SLC6A9/SLC1A7/RGS2/NTSR1/SLC7A8/SLC1A4/SLC1A3/SLC1A6/SLC1A2/SLC7A2/SLC7A13/SLC6A20/SLC25A18/AGT	28	NO
GO:0006835	dicarboxylic acid transport	39/3992	98/18866	2.06516e-05	0.000451811	0.000334929	NTRK2/SLC17A7/ARL6IP1/SLC25A22/ATP1A2/SLC26A10/APBA1/SYT1/RAB3A/KCNJ10/SLC7A11/STX1A/SLC1A1/STXBP1/PER2/FOLR2/SLC13A5/KMO/SLC1A7/NTSR1/ABAT/AVPR1A/SLC1A4/ADORA2A/SLC1A3/GJA1/SLC1A6/SLC26A3/PPFIA4/SLC1A2/SLC26A4/AGXT/SLC25A18/SLC26A9/NPY5R/FOLR1/TRH/CCK/HRH3	39	NO
GO:0010811	positive regulation of cell-substrate adhesion	46/3992	122/18866	2.07109e-05	0.000451811	0.000334929	FN1/PPM1F/LIMS2/GFUS/MYOC/CX3CL1/EGFLAM/NPNT/CALR/PTN/VIT/CEACAM6/SFRP1/CD36/ECM2/NPY2R/UTRN/ABI3BP/TEK/CIB1/ITGB1BP1/CDH13/DMP1/CCN1/RELL2/DMTN/CCL21/SKAP1/CCL28/EDIL3/NEDD9/AGR2/MDK/COL8A1/THY1/CSPG5/CCDC80/FBLN2/EGFL6/PREX1/VWC2/CCR7/FGA/CCL25/APOA1/OLFM4	46	YES
GO:0061844	antimicrobial humoral immune response mediated by antimicrobial peptide	32/3992	75/18866	2.15349e-05	0.000468181	0.000347065	CXCL2/CXCL11/CXCL10/H2BC12/ELANE/S100A7/H2BC4/H2BC6/CXCL9/H2BC11/H2BC21/CAMP/H2BC7/CXCL3/H2BC8/DEFB1/KLK3/PPBP/RNASE7/PF4/S100A9/CCL13/PGLYRP4/SPINK5/CXCL1/F2/CXCL6/PF4V1/PGLYRP1/MUC7/CXCL13/KRT6A	32	YES
GO:0048806	genitalia development	23/3992	47/18866	2.16907e-05	0.000469965	0.000348387	ASB1/WT1/RBP4/KLHL10/TYRO3/LHCGR/BAK1/BMP5/BMP6/TP63/PDGFRA/LGR4/DHCR24/ESR1/GREB1L/SYCP2/FGF8/WNT9B/SRD5A2/FGF10/TIFAB/HSD17B3/SHH	23	NO
GO:0110110	positive regulation of animal organ morphogenesis	35/3992	85/18866	2.28652e-05	0.000493734	0.000366007	FGF1/TGFBR2/WT1/CD34/BMP2/PTN/MAGED1/HOXC11/NGFR/SPRY1/SIX4/HPN/ROBO2/GATA3/FOXP2/GATA5/GDNF/BASP1/LGR4/TWIST1/FGF7/ENAM/MDK/EDN1/LIF/FGF8/PAX2/MYC/GREM1/WNT2/FGF10/ODAPH/DKK1/AGT/AMTN	35	NO
GO:0019226	transmission of nerve impulse	31/3992	72/18866	2.31954e-05	0.000499172	0.000370038	NTRK2/SCN4A/SCN3A/KCNA2/GBA/CLDN19/CNTNAP2/S1PR1/SCN5A/SCN9A/SCN2A/TYMP/KCNMB2/SCN11A/CACNA1H/CACNG4/TNR/KCNA1/AVPR1A/DMRT3/GPR88/CACNA1G/CACNA1I/DRD1/CHRNA1/NTRK3/CACNG8/SCN1A/CHRNB4/AGT/SCN7A	31	YES
GO:0010810	regulation of cell-substrate adhesion	72/3992	217/18866	2.41278e-05	0.000517488	0.000383616	FN1/PPM1F/LIMS2/GFUS/MYOC/CORO2B/POSTN/RCC2/CX3CL1/EGFLAM/FAM107A/NPNT/FZD4/CALR/PTN/KANK1/COL1A1/VIT/CEACAM6/SFRP1/CD36/MMP14/ECM2/PLAU/NPY2R/UTRN/ONECUT2/DLC1/ABI3BP/BCL6/TEK/CIB1/PIK3R1/HOXA7/ITGB1BP1/LRP1/CDH13/CDKN2A/DMP1/ACVRL1/GPM6B/CCN1/RELL2/DMTN/CCL21/ARHGAP6/SKAP1/CCL28/EDIL3/NEDD9/AGR2/BST1/MDK/COL8A1/THY1/CSPG5/CCDC80/FBLN2/PHLDB2/EGFL6/MMP12/GREM1/PREX1/APOD/SERPINE1/VWC2/CCR7/FGA/S…	72	NO
GO:0007162	negative regulation of cell adhesion	94/3992	301/18866	2.47379e-05	0.000527359	0.000390933	PPM1F/ANXA1/MYOC/CORO2B/POSTN/ANGPT1/TNFSF4/CLEC4G/DTX1/PLXNA4/RCC2/VSIR/CX3CL1/JAM2/KLF4/FAM107A/FZD4/CD80/FOXJ1/PDE3B/FOXP3/NOTCH4/BMP2/CCM2L/PRNP/MUC1/DACT2/KANK1/COL1A1/ADIPOQ/CXCL12/RGCC/MMP14/DLC1/DUSP1/BCL6/MIR221/PIK3R1/MIR27A/HOXA7/BMP6/ITGB1BP1/PPARA/LRP1/CDH13/CDKN2A/TIGIT/C1QTNF1/ACVRL1/ADAMDEC1/DMTN/CCL21/LAG3/ARHGAP6/TNR/ERBB2/SPINT2/SEMA6A/CCL28/LGALS9B/ABAT/B4GALNT2/EPCAM/FGL2/MDK…	94	YES
GO:0022407	regulation of cell-cell adhesion	129/3992	439/18866	2.47536e-05	0.000527359	0.000390933	CAV1/GPAM/KIF26B/PPM1F/PLPP3/ANXA1/STAT5B/LEP/TGFBR2/TNFSF4/CLEC4G/DTX1/ELANE/ADAM8/VSIR/CX3CL1/SOX12/F11R/PAK3/KLF4/ADAM19/CD80/FOXJ1/PCK1/FOXP3/CD209/NOTCH4/BMP2/CCM2L/PRNP/ZBTB16/LEF1/CEACAM6/RIPK2/PLAUR/ADIPOQ/CXCL12/RGCC/PYCARD/EPO/CYRIB/EFNB1/BCL6/MIR221/IGF1/SIRPA/NOD2/PIK3R1/MIR27A/TFRC/IL6/EGR3/BMP6/PPARA/HSPH1/PNP/TIGIT/C1QTNF1/GATA3/IL18/RASGRP1/FADD/MAP3K8/DMTN/PRKCA/CCL21/RNASE10/LAG…	129	YES
GO:0030193	regulation of blood coagulation	34/3992	82/18866	2.50211e-05	0.000531282	0.000393841	CAV1/PROC/PROS1/F11R/CD34/FAP/F12/PLAUR/CD36/PLAU/F2R/F3/ANO6/PDGFA/F7/TLR4/C1QTNF1/PLA2G4A/DMTN/PRKCA/PDGFRA/SERPINF2/TFPI/ABAT/SELP/EDN1/SERPINE2/ADAMTS18/THBD/SERPINE1/FGA/F2/BLK/SERPINB2	34	YES
GO:0006720	isoprenoid metabolic process	52/3992	144/18866	2.52244e-05	0.000533818	0.000395722	RDH5/GPIHBP1/LIPE/LPL/ALDH1A2/ALDH1A1/DGAT2/ADH1A/ADH4/PNPLA2/APOB/RBP4/AKR1C3/RDH16/GPC3/ADH1B/CYP26B1/LRP8/SDC1/EGFR/CRABP2/SRD5A3/ADH1C/RPE65/CYP3A4/AKR1C1/RETSAT/LRP1/CYP1A1/ALDH1A3/RARRES2/DHRS13/GPC4/DHRS3/CLPS/CYP3A5/PECR/SDR16C5/TH/GPC2/APOC2/ADH6/RBP2/CYP1B1/APOA1/AKR1B15/DHRS9/CYP2W1/CYP1A2/RBP3/HMGCS2/RHO	52	NO
GO:0006937	regulation of muscle contraction	60/3992	173/18866	2.58665e-05	0.000545595	0.000404451	PPP1R12B/CAV1/CNN1/OXTR/ADRA1A/HSPB6/DMD/ADRB2/SCN4A/NPNT/TNNT3/TNNT1/ANK2/SPX/CASQ2/SCN5A/ATP1A2/BIN1/SSTR2/MYOCD/KIT/TACR1/NPY2R/GSTM2/F2R/NOS1/MYL9/MYLK2/NMU/CAV3/CTNNA3/EDN2/TNNI3/PROK2/TNNC2/GATA4/TNNI2/RGS2/KCNJ2/ADRA2A/HRC/CLIC2/ABAT/KCNA1/PTGS2/EDN1/MYL3/ADRA2B/PLN/KCNB2/TACR3/ADRA1B/OXT/HCN4/MYBPH/CHRNB4/ACTN3/PVALEF/MYL2/NKX2-5	60	YES
GO:0072171	mesonephric tubule morphogenesis	29/3992	66/18866	2.65333e-05	0.000557812	0.000413508	KIF26B/FGF1/NPNT/WT1/BMP2/OSR1/GPC3/MAGED1/PKD2/FGF2/FOXD1/PTCH1/SIX4/PBX1/TCF21/GATA3/GDNF/FAT4/LGR4/SIX2/GREB1L/FGF8/PAX2/WNT9B/MYC/GREM1/CITED1/SHH/AGT	29	NO
GO:0098712	L-glutamate import across plasma membrane	10/3992	13/18866	2.6945e-05	0.000564604	0.000418543	ARL6IP1/ATP1A2/KCNJ10/SLC7A11/SLC1A1/PER2/NTSR1/SLC1A3/SLC1A6/SLC1A2	10	NO
GO:0015874	norepinephrine transport	15/3992	25/18866	2.72701e-05	0.000569543	0.000422204	OXTR/P2RY12/SNCA/KCNB1/STX1A/SLC29A4/SLC22A3/FFAR3/ADRA2A/ADORA2A/ADRA2B/OXT/AGT/SLC6A2/HRH3	15	NO
GO:0045841	negative regulation of mitotic metaphase/anaphase transition	19/3992	36/18866	2.9116e-05	0.000606107	0.00044931	CCNB1/CENPF/BUB1/PLK1/NDC80/CDC20/BUB1B/TTK/MAD2L1/TRIP13/AURKB/USP44/BUB3/CDT1/GEN1/RAD21/DUSP1/FBXO5/TEX14	19	NO
GO:0030049	muscle filament sliding	20/3992	39/18866	3.12312e-05	0.000643829	0.000477273	TPM3/DMD/DES/MYH3/TNNT3/TNNT1/TMOD1/MYLK2/TNNI3/VIM/TNNC2/TNNI2/MYBPC1/ACTN2/TPM2/MYL3/MYH6/MYH2/ACTN3/MYL2	20	YES
GO:0033275	actin-myosin filament sliding	20/3992	39/18866	3.12312e-05	0.000643829	0.000477273	TPM3/DMD/DES/MYH3/TNNT3/TNNT1/TMOD1/MYLK2/TNNI3/VIM/TNNC2/TNNI2/MYBPC1/ACTN2/TPM2/MYL3/MYH6/MYH2/ACTN3/MYL2	20	NO
GO:2000816	negative regulation of mitotic sister chromatid separation	20/3992	39/18866	3.12312e-05	0.000643829	0.000477273	CCNB1/CENPF/BUB1/PTTG1/PLK1/NDC80/CDC20/BUB1B/TTK/MAD2L1/TRIP13/AURKB/USP44/BUB3/CDT1/GEN1/RAD21/DUSP1/FBXO5/TEX14	20	NO
GO:0051966	regulation of synaptic transmission, glutamatergic	31/3992	73/18866	3.22028e-05	0.000661715	0.000490532	GRM4/OXTR/GRM8/CDK5/MAPK8IP2/SHANK3/ATP1A2/RELN/HTR2A/EGFR/NPY2R/SYT1/UNC13A/STXBP1/NLGN1/KMO/CACNG4/TNR/CDH2/DRD2/PTGS2/ADORA2A/SERPINE2/NRXN1/GRIK1/DRD1/CCL2/CNR1/CACNG8/DKK1/GRM5	31	YES
GO:0014047	glutamate secretion	22/3992	45/18866	3.32614e-05	0.0006785	0.000502975	NTRK2/SLC17A7/APBA1/SYT1/RAB3A/STX1A/SLC1A1/STXBP1/KMO/SLC1A7/NTSR1/AVPR1A/ADORA2A/SLC1A3/GJA1/SLC1A6/PPFIA4/SLC1A2/NPY5R/TRH/CCK/HRH3	22	YES
GO:0045214	sarcomere organization	22/3992	45/18866	3.32614e-05	0.0006785	0.000502975	MYH3/CFL2/TNNT3/TNNT1/CAPN9/CASQ2/CAPN3/CSRP1/CAV3/PROX1/SIX4/FHOD3/KRT8/LDB3/MYOZ2/OBSCN/ACTN2/KRT19/EDN1/MYH6/ANKRD1/NKX2-5	22	YES
GO:0051924	regulation of calcium ion transport	81/3992	253/18866	3.33392e-05	0.0006785	0.000502975	PLPP4/CAV1/CEMIP/DMD/MYLK/CXCL11/CXCL10/ADCYAP1R1/CDK5/CX3CL1/P2RY12/SNCA/ANK2/TRDN/PRNP/TSPAN13/CXCL9/CACNB3/CASQ2/CAPN3/AKAP6/ATP1A2/RGS4/BIN1/AHNAK/PKD2/CXCL12/TMC2/RGN/BAK1/EPO/GSTM2/CACNG1/RRAD/TRPC6/JPH2/F2R/NOS1/CAV3/JPH4/CACNA1B/CACNA2D1/HAP1/P2RY6/JPH1/NTSR1/ADRA2A/HRC/JPH3/CLIC2/CXCR4/OPRD1/GJC2/RCVRN/DRD2/PTGS2/ADORA2A/THY1/CACNA1D/STAC2/CAMK2A/GJA1/DRD4/CD19/PLN/CALCR/MCHR1/DRD1/ATP2C…	81	YES
GO:0045132	meiotic chromosome segregation	37/3992	93/18866	3.35231e-05	0.000680071	0.000504139	NUF2/BUB1/PTTG1/PLK1/SGO1/CCNE2/BUB1B/TTK/TOP2A/NCAPH/TRIP13/RMI1/SMC4/EME1/ESPL1/SGO2/BRIP1/CCNE1/P3H4/FANCD2/RAD21/HFM1/IHO1/CENPX/MAPK15/SYCE3/MAEL/HORMAD1/SYCP2/MEIOC/RAD21L1/TEX11/SPATA22/HORMAD2/SHOC1/KASH5/MAJIN	37	NO
GO:0051590	positive regulation of neurotransmitter transport	16/3992	28/18866	3.42008e-05	0.000691616	0.000512697	CDK5/PRKN/SYT1/UNC13A/STX1A/STXBP1/NLGN1/KMO/SLC4A8/SYT9/PRRT2/DRD2/ADORA2A/CACNA1D/DRD4/CNR1	16	NO
GO:0052547	regulation of peptidase activity	135/3992	466/18866	3.44216e-05	0.000693878	0.000514374	ITIH5/PTTG1/FN1/CAV1/GSN/PPM1F/CST1/BIRC5/CST2/PCOLCE2/ACVR1C/PROS1/PSENEN/ARL6IP1/CST4/CRIM1/VSIR/AQP1/PPARG/KLF4/SNCA/SIAH2/HSPE1/TIMP4/CRYAB/PRNP/IFI6/GPC3/PSME2/LEF1/RIPK2/PLAUR/PI16/BIN1/EFNA3/CST6/PMAIP1/NLRP1/UMODL1/BAK1/PYCARD/NGFR/GRIN2B/ITIH2/DLC1/DPEP1/PZP/SOX7/CST5/CRB2/F2R/EGLN3/F3/EFNA1/A2M/RECK/MMP9/CYFIP2/LRP1/ATP2A3/CLEC7A/FADD/TP63/CDKN2D/CCN1/TTBK1/SPINK4/BOK/MIR27B/SERPINF2/A2…	135	YES
GO:0071248	cellular response to metal ion	65/3992	193/18866	3.49296e-05	0.000701898	0.000520319	CCNB1/ECT2/GSN/PARP1/RYR3/TFR2/CRHBP/FABP4/SYT13/KCNH1/AQP1/SNCA/FOSB/GPLD1/MT1M/CALR/AKR1C3/PRNP/PRKN/CAPN3/SCN5A/CACYBP/MT1X/PKD2/JUN/EGFR/FOS/SYT1/DPEP1/RASA4/SYT5/CEBPA/BMP6/MMP9/TF/NLGN1/CYP1A1/CACNA1H/DMTN/CPNE7/SYT9/ADCY8/SYT2/KCNA1/GUCA1A/LOC118142757/PTGS2/AOC1/EDN1/SYT17/TH/MT1H/MT1E/RASGRP2/SERPINF1/RYR1/JUNB/SLC34A1/SHH/SYT8/PPARGC1A/MT3/CYP1A2/RASA4B/MT1A	65	YES
GO:0060562	epithelial tube morphogenesis	101/3992	331/18866	3.61076e-05	0.000723287	0.000536175	SPRY2/CCL11/KIF26B/SALL4/STIL/CTHRC1/HOXA5/TIMELESS/MICAL2/FGF1/KDM5B/CXCL10/TGFBR2/SOX17/NPNT/WT1/LHX2/NOTCH4/BMP2/PPP1CA/OSR1/GPC3/KLHL3/GBX2/LEF1/SFRP1/MAGED1/RASIP1/PKD2/FGF2/MMP14/IRX1/FOXD1/RET/DLC1/KIF20B/BMP5/FZD2/SPRY1/CAV3/PTCH1/PROX1/SIX4/SOX11/PBX1/TCF21/GATA3/FOXH1/ACVRL1/DLL1/ZEB2/GDNF/FAT4/CXCR2/GATA4/SOSTDC1/LGR4/MET/CELSR1/RARA/SPINT2/EPHA2/CXCR4/FOXA1/NODAL/TWIST1/LAMA1/SIX2/SFR…	101	NO
GO:0051983	regulation of chromosome segregation	41/3992	107/18866	3.68578e-05	0.000736001	0.0005456	NEK2/CCNB1/CENPF/BUB1/UBE2C/PTTG1/PLK1/NDC80/KIF2C/SPAG5/MACROH2A1/CENPE/DLGAP5/CDCA5/RACGAP1/ECT2/CDC20/BUB1B/TTK/MAD2L1/RMI2/TRIP13/TACC3/MKI67/AURKB/USP44/FEN1/CDC6/ESPL1/RCC2/BUB3/CDT1/GEN1/RAD21/KNSTRN/DUSP1/FBXO5/IHO1/MAPK15/HORMAD1/TEX14	41	YES
GO:0032890	regulation of organic acid transport	29/3992	67/18866	3.73871e-05	0.000744238	0.000551706	LEP/CES1/ARL6IP1/EPRS1/OSR1/ATP1A2/RGS4/PLA2R1/STXBP1/IRS2/PER2/KMO/PLA2G10/RGS2/NTSR1/ABAT/AVPR1A/SLC6A1/MIF/ADORA2A/EDN1/ERFE/ABCB11/OXT/AGT/NPY5R/TRH/CCK/HRH3	29	NO
GO:0032411	positive regulation of transporter activity	43/3992	114/18866	3.75381e-05	0.000744915	0.000552208	KCNIP2/DMD/ADRB2/CDK5/SYNGR3/TESC/ANK2/TRDN/CACNB3/SHANK3/AKAP6/SGK2/RELN/PKD2/RGN/ABCB1/GSTM2/TRPC6/JPH2/LRRC38/ANTKMT/ATP1B2/CACNG4/CACNA2D1/HAP1/P2RY6/NTSR1/SGK1/CFTR/KCNA1/ACTN2/ARC/GAL/PIRT/STAC2/DRD4/IFNG/CCL2/GALR2/WNK4/LRRC26/LRRC52/HTR3A	43	NO
GO:0046661	male sex differentiation	57/3992	164/18866	3.79284e-05	0.000750323	0.000556218	INHBA/ASPM/KIF18A/ASB1/STAT5B/H3-3A/BRIP1/ARID5B/WT1/FKBP4/AKR1C3/KLHL10/FANCA/SFRP1/LHCGR/MMP14/KIT/SDC1/BMP5/TEX19/HMGB2/BMP6/SIX4/TCF21/GATA3/SEMA3A/LRRC6/BOK/PDGFRA/GATA4/LGR4/RARA/DHCR24/DMRT3/BIK/SFRP2/AMH/ESR1/GREB1L/HOXA10/SYCP2/CCND1/SCX/KITLG/FGF8/WNT9B/FGF9/SRD5A2/HOXA9/RAD21L1/FGF10/TEX11/HSD17B3/LHX9/SHH/NR0B1/NR5A1	57	YES
GO:0071674	mononuclear cell migration	38/3992	97/18866	3.96193e-05	0.000776859	0.000575889	CCL11/ANXA1/CCL14/CXCL10/CX3CL1/CCL16/S100A7/CXCL12/S100A14/DUSP1/BMP5/PECAM1/ANO6/SIRPA/PDGFD/IL6/CCL24/DEFB124/SLAMF8/CCL21/CCL7/RARRES2/CCN3/CCL23/CCL20/MDK/SLIT2/CXCL17/CCL13/GREM1/MSTN/SERPINE1/CCL17/CCL2/CCL25/CCL5/IL34/CCL18	38	YES
GO:0034368	protein-lipid complex remodeling	17/3992	31/18866	4.00817e-05	0.000776859	0.000575889	GPIHBP1/LCAT/LPL/ABCA5/APOB/CETP/PLA2G10/PLTP/PLA2G5/LPA/LIPC/PLA2G2A/APOC2/PLA2G3/ALB/APOA1/AGT	17	NO
GO:0034369	plasma lipoprotein particle remodeling	17/3992	31/18866	4.00817e-05	0.000776859	0.000575889	GPIHBP1/LCAT/LPL/ABCA5/APOB/CETP/PLA2G10/PLTP/PLA2G5/LPA/LIPC/PLA2G2A/APOC2/PLA2G3/ALB/APOA1/AGT	17	NO
GO:0045987	positive regulation of smooth muscle contraction	17/3992	31/18866	4.00817e-05	0.000776859	0.000575889	OXTR/ADRA1A/NPNT/SPX/MYOCD/KIT/NPY2R/F2R/NMU/EDN2/PROK2/ABAT/PTGS2/EDN1/ADRA2B/TACR3/OXT	17	YES
GO:0050974	detection of mechanical stimulus involved in sensory perception	17/3992	31/18866	4.00817e-05	0.000776859	0.000575889	COL11A1/TRPA1/CACNB3/CXCL12/TMC2/KIT/HTR2A/PHF24/CHRNA9/HPN/LHFPL5/CXCR4/KCNA1/ASIC3/SERPINE2/SCN1A/ASIC2	17	YES
GO:0006333	chromatin assembly or disassembly	72/3992	220/18866	4.0175e-05	0.000776859	0.000575889	ASF1B/MACROH2A1/HJURP/CENPI/CENPU/KNL1/H3C10/CENPA/CENPL/OIP5/EZH1/H3-3A/SMYD3/H2BC9/CENPM/MIS18A/H4C9/H2BC5/CENPK/H2BC12/H2BC17/MCM2/H2AX/H2BC4/TAL1/H4C14/CENPO/H2BC6/H2BC18/H2BU1/H3C4/HELLS/H2BC11/CENPN/CHAF1B/H2BC21/CENPH/H3C8/H3C12/CENPP/H4C5/DNMT1/H4C8/H2BC7/H1-2/HMGA1/H4C4/H4C12/CENPX/H2BC19P/H2BC8/HMGB2/H2BC15/H1-6/CENPW/CDKN2A/H2BC13/H3C6/H4C11/H1-5/H1-3/H2AW/H4-16/NAP1L2/H3C7/H1-4/H3C13/…	72	NO
GO:0045653	negative regulation of megakaryocyte differentiation	12/3992	18/18866	4.04253e-05	0.000776859	0.000575889	H4C9/H4C14/H4C5/H4C8/H4C4/H4C12/CIB1/H4C11/PF4/H4-16/H4C3/H4C2	12	NO
GO:0061333	renal tubule morphogenesis	32/3992	77/18866	4.05935e-05	0.000776859	0.000575889	KIF26B/FGF1/NPNT/WT1/BMP2/OSR1/GPC3/KLHL3/MAGED1/PKD2/FGF2/IRX1/FOXD1/PTCH1/SIX4/PBX1/TCF21/GATA3/GDNF/FAT4/LGR4/SIX2/GREB1L/FGF8/PAX2/WNT9B/MYC/GREM1/CITED1/SHH/AGT/WNK4	32	NO
GO:0015813	L-glutamate transmembrane transport	14/3992	23/18866	4.06113e-05	0.000776859	0.000575889	SLC17A7/ARL6IP1/SLC25A22/ATP1A2/KCNJ10/SLC7A11/SLC1A1/PER2/SLC1A7/NTSR1/SLC1A3/SLC1A6/SLC1A2/SLC25A18	14	YES
GO:0016338	calcium-independent cell-cell adhesion via plasma membrane cell-adhesion molecules	14/3992	23/18866	4.06113e-05	0.000776859	0.000575889	CLDN5/CX3CL1/BMP2/CLDN19/CLDN11/CLDN10/CLDN9/CLDN2/CLDN7/CLDN18/CLDN6/CLDN14/CLDN3/CLDN8	14	YES
GO:0072215	regulation of metanephros development	14/3992	23/18866	4.06113e-05	0.000776859	0.000575889	WT1/EGR1/ADIPOQ/RET/STAT1/PDGFA/GDNF/FAT4/BASP1/LIF/PAX2/WNT9B/MYC/CITED1	14	YES
GO:0065004	protein-DNA complex assembly	78/3992	243/18866	4.18089e-05	0.000797372	0.000591095	CENPF/ASF1B/MACROH2A1/CENPE/HJURP/DLGAP5/CENPI/CENPU/PARP1/KNL1/RAD51/H3C10/CENPA/CENPL/OIP5/H3-3A/CDC45/SMYD3/H2BC9/MCM4/CENPM/MIS18A/H4C9/H2BC5/CENPK/H2BC12/H2BC17/SOX12/MCM2/H2AX/H2BC4/H4C14/CENPO/H2BC6/MCM6/H2BC18/H2BU1/H3C4/HELLS/H2BC11/CENPN/CHAF1B/H2BC21/CENPH/H3C8/CDT1/H3C12/CENPP/H4C5/H4C8/H2BC7/H1-2/H4C4/H4C12/THRA/CENPX/H2BC19P/H2BC8/HMGB2/H2BC15/H1-6/CENPW/H2BC13/H3C6/H4C11/H1-5/H1-3/…	78	YES
GO:0090303	positive regulation of wound healing	27/3992	61/18866	4.25345e-05	0.00080879	0.000599559	CCN4/PLPP3/ANXA1/MYLK/F11R/F12/KANK1/CD36/F2R/MIR221/F3/ANO6/F7/TLR4/CLEC7A/PLA2G4A/DMTN/SERPINF2/ADRA2A/CXCR4/OCLN/SELP/THBD/HBEGF/SERPINE1/F2/CLDN3	27	YES
GO:0097549	chromatin organization involved in negative regulation of transcription	51/3992	143/18866	4.3944e-05	0.000833106	0.000617584	MACROH2A1/H3C10/EZH2/EZH1/H2AZ1/H3-3A/CDC45/H2AC13/H4C9/ATAD2/H2AC17/H2AX/H4C14/H3C4/HELLS/H2AC7/H3C8/H3C12/H4C5/CDKN2B-AS1/DNMT1/H4C8/H1-2/HMGA1/H4C4/H2AC6/H4C12/H1-6/CDKN2A/H3C6/H2AC11/H2AC20/PCGF2/H4C11/DYDC2/H2AC16/H1-5/H1-3/HOTAIR/H2AW/H4-16/H3C7/H1-4/H2AC8/H3C13/HMGA2/H4C3/H2AC21/H4C2/H2AC12/H3C1	51	NO
GO:0010876	lipid localization	128/3992	440/18866	4.41465e-05	0.00083446	0.000618588	INHBA/CAV1/ACACB/ANXA1/STAT5B/LEP/LCAT/ABCA10/LPL/SQLE/EEPD1/KDM5B/ABCA9/CES1/FABP4/ACVR1C/ABCD2/NAXE/PLSCR4/DGAT2/PPARG/ABCA8/EPRS1/FZD4/ABCA5/PNPLA2/APOB/CIDEA/SPX/RBP4/ABCA6/PRKN/ADIPOQ/CD36/ACSL1/PLA2R1/ABCB1/SLC2A1/GALR1/NMB/SLC9A3R1/SPP1/STARD10/VSTM2A/AKR1C1/ANO6/IRS2/VLDLR/FABP6/MIR27A/IL6/IKBKE/SMIM22/BMP6/PTCH1/SLC27A6/ATP8B1/PPARA/LRP1/DISP3/C1QTNF1/CETP/ATP8B4/PLA2G4A/PLA2G10/MIR27B/A…	128	YES
GO:0019228	neuronal action potential	18/3992	34/18866	4.46979e-05	0.000842383	0.000624462	SCN4A/SCN3A/KCNA2/GBA/SCN5A/SCN9A/SCN2A/KCNMB2/SCN11A/CACNA1H/KCNA1/GPR88/CACNA1G/CACNA1I/DRD1/CHRNA1/SCN1A/SCN7A	18	YES
GO:0014065	phosphatidylinositol 3-kinase signaling	54/3992	154/18866	4.55044e-05	0.000855053	0.000633854	CEP55/UNC5B/NTRK2/LEP/MYOC/DAB2IP/ANGPT1/MAZ/PEAR1/CAT/KLF4/CSF3/NYAP1/RELN/TYRO3/PIK3R2/PREX2/KIT/HTR2A/EPO/SLC9A3R1/EGFR/MIR126/F2R/TEK/IGF1/IRS2/PIK3R1/PDGFA/PIK3C2G/PDGFD/PPP1R16B/GATA3/IL18/RASGRP1/DCN/PDGFRA/ERBB2/TWIST1/SELP/EDN1/SERPINA12/SERPINE2/ERBB3/NTF3/OSM/IGF1R/FLT3/GH1/NTRK3/F2/CCL5/MYO16/AGT	54	YES
GO:0060191	regulation of lipase activity	39/3992	101/18866	4.61857e-05	0.000865303	0.000641452	GPIHBP1/ADRA1A/NTRK2/NMUR1/ANXA1/LPL/ANGPTL8/ADCYAP1R1/P2RY12/SNCA/NTF4/FGF2/PLA2R1/KIT/HTR2A/EGFR/ANGPTL4/LRP1/PCSK5/CCN1/P2RY6/PDGFRA/ARHGAP6/RGS2/FGFR3/LPAR2/PLA2G5/AVPR1A/ESR1/LIPC/APOC2/NTF3/PCSK6/NTRK3/CCL5/APOA1/PLIN5/SELE/AGT	39	NO
GO:0051346	negative regulation of hydrolase activity	136/3992	473/18866	4.76562e-05	0.000890235	0.000659935	PPP1R14A/SPRY2/ITIH5/PTTG1/PKMYT1/KNL1/CST1/ANXA1/BIRC5/DAB2IP/LEPR/CST2/PROS1/ARL6IP1/RCC2/CST4/CRIM1/F11R/AQP1/MCM2/KLF4/SNCA/SIAH2/GPATCH2/TIMP4/CRYAB/PRNP/PTN/SLC7A14/IFI6/GPC3/PPP1R1A/LEF1/CSRNP3/PLAUR/PI16/BIN1/CST6/CRY2/PPP1R14B/UMODL1/RGN/PLA2R1/PPP1R15A/NGFR/ITIH2/DPEP1/PZP/CCDC8/CST5/CRB2/RASA4/NOS1/SPRY1/A2M/RECK/TSKS/TNNI3/ANGPTL4/MMP9/LRP1/DLG3/CDKN2D/SPOCD1/SPINK4/SERPINF2/A2ML1/RGS…	136	YES
GO:0060428	lung epithelium development	19/3992	37/18866	4.80072e-05	0.000891562	0.000660918	HOXA5/FOXJ1/ADAMTSL2/THRA/ASCL1/THRB/FOXP2/NFIB/KLF2/WNT7B/FOXA1/AGR2/FGF7/WNT2/FGF10/SPDEF/GRHL2/SHH/IL13	19	YES
GO:1902100	negative regulation of metaphase/anaphase transition of cell cycle	19/3992	37/18866	4.80072e-05	0.000891562	0.000660918	CCNB1/CENPF/BUB1/PLK1/NDC80/CDC20/BUB1B/TTK/MAD2L1/TRIP13/AURKB/USP44/BUB3/CDT1/GEN1/RAD21/DUSP1/FBXO5/TEX14	19	NO
GO:0042475	odontogenesis of dentin-containing tooth	36/3992	91/18866	4.90558e-05	0.000908387	0.000673391	APCDD1/FOXO1/KLK4/BMP2/LEF1/SCN5A/NGFR/RUNX2/LRP4/ROGDI/RELT/EDA/PPARA/DMP1/TP63/PDGFRA/SOSTDC1/MSX1/SLC24A4/DMRT3/ENAM/ADM/FGF8/DLX3/WDR72/CSF3R/SERPINE1/MMP20/FGF10/DLX2/EDAR/ODAPH/SLC34A1/SHH/AMTN/RSPO2	36	YES
GO:1905819	negative regulation of chromosome separation	20/3992	40/18866	5.00787e-05	0.000924642	0.00068544	CCNB1/CENPF/BUB1/PTTG1/PLK1/NDC80/CDC20/BUB1B/TTK/MAD2L1/TRIP13/AURKB/USP44/BUB3/CDT1/GEN1/RAD21/DUSP1/FBXO5/TEX14	20	NO
GO:0060537	muscle tissue development	120/3992	409/18866	5.028e-05	0.000925676	0.000686207	COL11A1/CCNB1/CDK1/CENPF/CAV1/MYOM1/MYH11/BCL9/ADRA1A/HLF/CAV2/MYLK/TGFBR2/CDK5/ALDH1A2/CFL2/SMYD1/PGM5/MEOX2/WT1/PITX1/TGFBR3/CALR/RBP4/BMP2/CCM2L/OSR1/SGCG/EGR1/LEF1/AKAP6/S1PR1/MYOM2/RGS4/PI16/CACYBP/PKD2/NEURL1/CYP26B1/FGF2/MYOCD/EGR2/ADAMTS9/EPHB1/FOS/CSRP1/S100B/ATF3/KCNAB1/MIR23A/JPH2/BMP5/PAX7/IGF1/MYLK2/CAV3/TNNI3/PTCH1/PROX1/SIX4/SOX11/PPARA/TCF21/FOXP2/GATA5/FHOD3/FOXH1/COL3A1/SGCZ/SRP…	120	NO
GO:0090287	regulation of cellular response to growth factor stimulus	95/3992	310/18866	5.05723e-05	0.000928373	0.000688206	SPRY2/CAV1/TNMD/SULF1/LTBP4/CAV2/FGF1/CHRDL1/DAB2IP/TGFBR2/CDKN1C/CREB3L1/FBN2/NPNT/BMPER/FZD4/MMRN2/TGFBR3/CIDEA/CHST11/GPC3/SFRP1/FGF2/MYOCD/ADAMTSL2/NGFR/NREP/IL17RD/FOXD1/RUNX2/ONECUT2/SLC2A10/CCBE1/RASL11B/CRB2/ADGRA2/SPRY1/ASPN/CDH5/CAV3/SOX11/RBPMS2/CYFIP2/MIR10B/ADAMTS3/GATA3/SULF2/ACVRL1/DLL1/DCN/SPRED3/CCN1/GATA4/LRG1/SOSTDC1/TGFBR3L/SEMA6A/GREM2/MSX1/TGFB3/BAMBI/SFRP2/TMPRSS6/PRDM16/ZN…	95	NO
GO:0050920	regulation of chemotaxis	74/3992	229/18866	5.07657e-05	0.000929246	0.000688854	VEGFD/PPM1F/SEMA3G/FGF1/CXCL10/PLXNA4/ELANE/P2RY12/S100A7/TUBB2B/CALR/ARTN/PTN/S1PR1/CXCL12/MMP28/FGF2/S100A14/DUSP1/CYRIB/SEMA7A/ADGRA2/F3/ANO6/EDN2/PDGFD/IL6/F7/EDN3/ROBO2/CDH13/PRKD1/SEMA3D/DEFB124/SEMA3A/SLAMF8/CCR4/CCL21/CXCR2/CCL7/PDGFRA/RARRES2/CCN3/MET/SEMA6A/CXCR4/DAPK2/MST1L/C5AR2/MIF/BST1/MDK/EDN1/SLIT2/CXCL17/HSPB1/SEMA5A/SCG2/NTF3/SEMA6D/GREM1/MSTN/SERPINE1/FGF10/CCR7/CCL2/GPR18/NTRK…	74	YES
GO:0061041	regulation of wound healing	53/3992	151/18866	5.16715e-05	0.000943115	0.000699135	CCN4/CAV1/PLPP3/ANXA1/MYLK/PROC/PROS1/F11R/CD34/FAP/F12/KANK1/CLDN19/PLAUR/CD36/FGF2/PLAU/RAB3A/F2R/MIR221/F3/ANO6/PDGFA/F7/TLR4/C1QTNF1/CLEC7A/PLA2G4A/DMTN/PRKCA/PDGFRA/SERPINF2/ADRA2A/TFPI/CXCR4/ABAT/OCLN/SELP/EDN1/SERPINE2/PHLDB2/ADAMTS18/THBD/GJA1/HBEGF/VIL1/SERPINE1/FGA/F2/EPPK1/BLK/CLDN3/SERPINB2	53	YES
GO:0072202	cell differentiation involved in metanephros development	15/3992	26/18866	5.18404e-05	0.000943496	0.000699417	CD34/OSR1/ADIPOQ/STAT1/TCF21/GDNF/FAT4/LGR4/SIX2/LIF/PAX2/WNT9B/GREM1/CITED1/POU3F3	15	NO
GO:0090257	regulation of muscle system process	81/3992	256/18866	5.27956e-05	0.000958142	0.000710275	PPP1R12B/CAV1/PARP1/CNN1/OXTR/ADRA1A/HSPB6/DMD/ADRB2/SCN4A/FOXO1/KLF4/NPNT/TNNT3/TNNT1/ANK2/SPX/GTF2IRD1/CASQ2/AKAP6/SCN5A/ATP1A2/RGS4/PI16/BIN1/SSTR2/MYOCD/KIT/TACR1/NPY2R/GSTM2/UTRN/SGCA/F2R/NOS1/MYL9/IGF1/MYLK2/NMU/CAV3/CTNNA3/EDN2/TNNI3/PPARA/GATA5/PRKCA/PROK2/TNNC2/GATA4/TNNI2/RGS2/KCNJ2/ADRA2A/HRC/NR4A3/CLIC2/ABAT/KCNA1/PTGS2/EDN1/MYL3/ADRA2B/PDE9A/PLN/MSTN/KCNB2/TACR3/ADRA1B/TIFAB/OXT/MLIP…	81	NO
GO:0044070	regulation of anion transport	40/3992	105/18866	5.31855e-05	0.000962477	0.000713488	LEP/CES1/ARL6IP1/EPRS1/PRNP/OSR1/ATP1A2/RGS4/CRY2/PLA2R1/ABCB1/STXBP1/IRS2/PER2/CETP/KMO/PLA2G10/RGS2/NTSR1/CFTR/ABAT/AVPR1A/SLC6A1/MIF/ADORA2A/EDN1/ERFE/ABCB11/GABRE/ATP8A2/OXT/SLC34A1/APOA1/AGT/NPY5R/ROS1/GRM5/TRH/CCK/HRH3	40	YES
GO:0050818	regulation of coagulation	35/3992	88/18866	5.44724e-05	0.000982973	0.000728682	CAV1/PROC/PROS1/F11R/CD34/FAP/F12/PLAUR/CD36/PLAU/F2R/F3/ANO6/PDGFA/F7/TLR4/C1QTNF1/PLA2G4A/DMTN/PRKCA/PDGFRA/SERPINF2/TFPI/ABAT/SELP/EDN1/SERPINE2/ADAMTS18/THBD/SERPINE1/FGA/F2/BLK/HS3ST5/SERPINB2	35	NO
GO:0042310	vasoconstriction	32/3992	78/18866	5.49796e-05	0.000989322	0.000733388	COMP/CAV1/OXTR/ADRA1A/LEP/AVPR2/HTR1D/EDNRB/ATP1A2/SLC6A4/HTR2A/EGFR/F2R/PER2/EDN2/GRIP2/KCNMB2/EDN3/ACTA2/ADRA2A/AVPR1A/PTGS2/EDN1/ADM/KCNA5/ADRA2B/GJA1/SMTNL2/ADRA1B/FGA/ASIC2/AGT	32	YES
GO:1990845	adaptive thermogenesis	54/3992	155/18866	5.56232e-05	0.000998084	0.000739883	ADAMTS5/CAV1/BMP8A/OXTR/MFAP2/LEP/ADRB2/G0S2/LEPR/ADIPOR1/FABP4/ALDH1A1/SCT/ACADL/CIDEA/SCTR/EPAS1/ADIPOQ/CD36/ACSL1/EBF2/HOXC10/THRA/PER2/FFAR4/HADH/ARRDC3/NOVA2/TLR4/PEMT/IL18/LGR4/PM20D1/ADRB3/CXCR4/PRLR/ABHD6/ID1/PRDM16/WNT10B/LAMA4/NPR3/ZNF423/GJA1/UCP1/IGF1R/OXT/SLN/PPARGC1A/ELOVL3/NOVA1/IL13/SCD/ACTN3	54	YES
GO:0017156	calcium-ion regulated exocytosis	28/3992	65/18866	5.61712e-05	0.00100227	0.000742987	ARF1/SYT13/CDK5/SYN2/SYT1/RAB3A/UNC13A/KCNB1/STX1A/STXBP1/SYT5/RIMS3/EQTN/CACNA1H/UNC13C/CADPS/HYAL3/SYT9/ADRA2A/SYT2/DOC2B/RIMS2/SYT17/CACNA1G/CACNA1I/CDK5R2/SYT8/DOC2A	28	NO
GO:0060675	ureteric bud morphogenesis	28/3992	65/18866	5.61712e-05	0.00100227	0.000742987	KIF26B/FGF1/NPNT/WT1/BMP2/GPC3/MAGED1/PKD2/FGF2/FOXD1/PTCH1/SIX4/PBX1/TCF21/GATA3/GDNF/FAT4/LGR4/SIX2/GREB1L/FGF8/PAX2/WNT9B/MYC/GREM1/CITED1/SHH/AGT	28	YES
GO:0014061	regulation of norepinephrine secretion	11/3992	16/18866	5.63427e-05	0.00100252	0.000743173	OXTR/P2RY12/KCNB1/STX1A/FFAR3/ADRA2A/ADORA2A/ADRA2B/OXT/AGT/HRH3	11	NO
GO:0048015	phosphatidylinositol-mediated signaling	64/3992	192/18866	5.67839e-05	0.00100756	0.000746906	CEP55/UNC5B/GSN/NTRK2/LEP/MYOC/DAB2IP/ANGPT1/MAZ/PEAR1/CAT/KCNH1/KLF4/CSF3/NYAP1/RELN/TYRO3/EZR/PIK3R2/PLCZ1/PREX2/KIT/HTR2A/EPO/SLC9A3R1/EGFR/MIR126/F2R/TEK/IGF1/IRS2/PIK3R1/PDGFA/PIK3C2G/PDGFD/PPP1R16B/MUC5AC/GATA3/IL18/RASGRP1/DCN/PDGFRA/GPR143/ERBB2/TWIST1/SELP/EDN1/PIRT/SERPINA12/NPR3/PLCH2/SERPINE2/NGF/ERBB3/NTF3/OSM/IGF1R/FLT3/GH1/NTRK3/F2/CCL5/MYO16/AGT	64	YES
GO:0045638	negative regulation of myeloid cell differentiation	37/3992	95/18866	5.76631e-05	0.00102032	0.000756365	INHBA/HMGB3/STAT5B/HOXA5/NME1/GPR68/H4C9/TMEM178A/NCAPG2/TAL1/MEIS2/H4C14/ZBTB16/SFRP1/ADIPOQ/H4C5/ZNF675/ZFP36/H4C8/H4C4/H4C12/CIB1/PIK3R1/HOXA7/TLR4/DLL1/H4C11/GPR137B/RARA/PF4/H4-16/CLDN18/H4C3/MYC/HOXA9/MIR125B1/H4C2	37	YES
GO:0048736	appendage development	61/3992	181/18866	5.84813e-05	0.00102908	0.000762859	COMP/SALL4/FLVCR1/KREMEN2/ALDH1A2/MYH3/BMPR1B/MEOX2/FBN2/PITX1/CHST11/OSR1/GPC3/ZBTB16/LEF1/HOXC13/PKDCC/CYP26B1/BAK1/HOXC11/RUNX2/CRABP2/LRP4/ZNF219/HOXC10/SLC7A11/RECK/KAT2B/PTCH1/SOX11/PBX1/PCSK5/DLX5/TP63/ALX4/RARA/MAP3K20/HOXD9/RARB/TWIST1/MSX1/SALL3/SFRP2/SP9/HOXA10/SCX/FGF8/GDF5/FGF9/HOXA9/GREM1/EN1/RNF165/FGF10/GRHL2/SHH/DKK1/COL2A1/SMOC1/RSPO2/FREM2	61	NO
GO:0060173	limb development	61/3992	181/18866	5.84813e-05	0.00102908	0.000762859	COMP/SALL4/FLVCR1/KREMEN2/ALDH1A2/MYH3/BMPR1B/MEOX2/FBN2/PITX1/CHST11/OSR1/GPC3/ZBTB16/LEF1/HOXC13/PKDCC/CYP26B1/BAK1/HOXC11/RUNX2/CRABP2/LRP4/ZNF219/HOXC10/SLC7A11/RECK/KAT2B/PTCH1/SOX11/PBX1/PCSK5/DLX5/TP63/ALX4/RARA/MAP3K20/HOXD9/RARB/TWIST1/MSX1/SALL3/SFRP2/SP9/HOXA10/SCX/FGF8/GDF5/FGF9/HOXA9/GREM1/EN1/RNF165/FGF10/GRHL2/SHH/DKK1/COL2A1/SMOC1/RSPO2/FREM2	61	YES
GO:0022600	digestive system process	39/3992	102/18866	5.96572e-05	0.00104688	0.000776054	OXTR/LEP/COPA/F11R/AQP1/SCT/CRACD/RBP4/CD36/EZR/ACO1/AKR1C1/NMU/NOD2/TYMP/TLR4/MUC2/ADRA2A/UGCG/SGK1/TFF3/VSIG1/NPR3/MUC13/PLS1/INAVA/TFF1/TAC1/VIL1/FGF10/MUC4/TIFAB/OXT/PTGER3/APOA1/GCNT3/ENPP7/ABCG8/WNK4	39	NO
GO:0014821	phasic smooth muscle contraction	13/3992	21/18866	6.01724e-05	0.00105013	0.000778467	HTR1D/EDNRB/SSTR2/KIT/EDN2/EDN3/GDNF/DRD2/EDN1/DRD1/TIFAB/PTGER3/P2RX2	13	NO
GO:0072111	cell proliferation involved in kidney development	13/3992	21/18866	6.01724e-05	0.00105013	0.000778467	WT1/BMP2/OSR1/EGR1/GPC3/STAT1/PDGFD/PTCH1/GATA3/SERPINB7/MYC/SHH/LIN28A	13	NO
GO:0008209	androgen metabolic process	16/3992	29/18866	6.13187e-05	0.00106721	0.000791129	HSD17B6/HSD17B7/SPP1/SRD5A3/CYP3A4/HSD17B11/ESR1/ADM/SRD5A2/HSD17B3/SHH/PPARGC1A/DHRS9/AKR1D1/UGT2B7/HSD3B1	16	YES
GO:0048732	gland development	128/3992	443/18866	6.17689e-05	0.00107212	0.000794767	AURKA/CCL11/IQGAP3/CAV1/CCNB2/OXTR/PCNA/E2F8/LIMS2/EZH2/SULF1/ANXA1/STAT5B/HOXA5/FGF1/CDO1/E2F7/NME1/KDM5B/TGFBR2/STAT5A/ALDH1A2/ARID5B/TYMS/WT1/PITX1/BRCA2/TGFBR3/FKBP4/PCK1/NOTCH4/BMP2/PTN/HOXA3/LEF1/SFRP1/PKD2/NEURL1/HOXB9/JUN/CLCN2/LSR/RGN/SLC9A3R1/EGFR/ONECUT2/HOXD3/PPAT/ID4/OAS2/HOXB13/IRS2/THRA/CAV3/PDGFA/ASCL1/IL6/CEBPA/PTCH1/PROX1/SIX4/EDA/HPN/PBX1/CYP1A1/TCF21/GATA3/NFIB/PAX1/CSN3/SEMA3…	128	YES
GO:0071103	DNA conformation change	106/3992	355/18866	6.26962e-05	0.00108526	0.000804505	CCNB1/CDK1/ERCC6L/ASF1B/NUSAP1/MACROH2A1/HJURP/CDCA5/NCAPG/CENPI/CENPU/HMGB3/PARP1/KNL1/RAD51/H3C10/TOP2A/CENPA/NCAPH/CENPL/OIP5/EZH1/ANXA1/SMC4/H3-3A/POLQ/SMYD3/RAD54L/RECQL4/H2BC9/BRIP1/MCM4/CENPM/MIS18A/H4C9/DQX1/H2BC5/CENPK/H2BC12/DNA2/H2BC17/BLM/NCAPG2/MCM2/H2AX/RAD54B/H2BC4/GINS2/RFC2/H4C14/CENPO/H2BC6/MCM6/H2BC18/H2BU1/H3C4/HELLS/RFC4/H2BC11/CENPN/DSCC1/SRPK1/GINS4/CHAF1B/H2BC21/CENPH/H3C8…	106	YES
GO:0009952	anterior/posterior pattern specification	71/3992	219/18866	6.34783e-05	0.00109252	0.000809887	AURKA/HOXA4/HOXA5/HOXA2/HES6/ALDH1A2/XRCC2/MEOX2/SOX17/WT1/HOXA6/BMP2/OSR1/HOXA3/GPC3/GBX2/ZBTB16/LEF1/SFRP1/MEOX1/HOXC13/HOXB9/HOXC11/DMRT2/HOXC10/HOXD3/CRB2/ETS2/HOXA7/TCF15/OTX1/PBX1/PCSK5/PAX1/FOXH1/DLL1/ZEB2/PCGF2/ALX4/HOXD4/HOXB2/BASP1/GATA4/CELSR1/SIX3/HOXD9/NODAL/MSX1/HEYL/ARC/SIX2/SFRP2/DLL3/HOXB5/WLS/HOXA10/EMX2/FGF8/HOXB6/MESP2/HOXA9/WNT2/EN1/HOXB1/PCSK6/HES2/TIFAB/SHH/TDRD5/DKK1/BARX1	71	YES
GO:0031214	biomineral tissue development	56/3992	163/18866	6.36301e-05	0.00109252	0.000809887	IBSP/MMP13/CLEC3B/COMP/SLC20A1/LEP/TUFT1/ADRB2/KL/ISG15/FOXO1/BMPR1B/KLK4/FBN2/BMP2/DDR2/OSR1/PTN/COL1A1/GPC3/PTH1R/S1PR1/PKDCC/SPP1/ALPL/FAM83H/COL1A2/IGF1/ASPN/ANO6/FBXO5/BMP6/ITGB1BP1/PPARA/DMP1/KLF10/GPM6B/CCN1/LGR4/FGFR3/TWIST1/TGFB3/ECM1/ENAM/PTGS2/WNT10B/CYP27B1/WDR72/GREM1/NELL1/PTHLH/MMP20/ODAPH/AMTN/RSPO2/MEPE	56	YES
GO:0110148	biomineralization	56/3992	163/18866	6.36301e-05	0.00109252	0.000809887	IBSP/MMP13/CLEC3B/COMP/SLC20A1/LEP/TUFT1/ADRB2/KL/ISG15/FOXO1/BMPR1B/KLK4/FBN2/BMP2/DDR2/OSR1/PTN/COL1A1/GPC3/PTH1R/S1PR1/PKDCC/SPP1/ALPL/FAM83H/COL1A2/IGF1/ASPN/ANO6/FBXO5/BMP6/ITGB1BP1/PPARA/DMP1/KLF10/GPM6B/CCN1/LGR4/FGFR3/TWIST1/TGFB3/ECM1/ENAM/PTGS2/WNT10B/CYP27B1/WDR72/GREM1/NELL1/PTHLH/MMP20/ODAPH/AMTN/RSPO2/MEPE	56	NO
GO:0001658	branching involved in ureteric bud morphogenesis	26/3992	59/18866	6.42735e-05	0.00109765	0.00081369	FGF1/NPNT/WT1/BMP2/GPC3/MAGED1/PKD2/FGF2/FOXD1/PTCH1/SIX4/PBX1/TCF21/GDNF/FAT4/LGR4/SIX2/GREB1L/FGF8/PAX2/WNT9B/MYC/GREM1/CITED1/SHH/AGT	26	YES
GO:0043486	histone exchange	26/3992	59/18866	6.42735e-05	0.00109765	0.00081369	HJURP/CENPI/CENPU/KNL1/CENPA/CENPL/OIP5/CENPM/MIS18A/H4C9/CENPK/H4C14/CENPO/CENPN/CENPH/CENPP/H4C5/H4C8/H4C4/H4C12/CENPX/CENPW/H4C11/H4-16/H4C3/H4C2	26	NO
GO:0032414	positive regulation of ion transmembrane transporter activity	40/3992	106/18866	6.81411e-05	0.00116059	0.000860346	KCNIP2/DMD/ADRB2/CDK5/TESC/ANK2/TRDN/CACNB3/SHANK3/AKAP6/RELN/PKD2/RGN/ABCB1/GSTM2/TRPC6/JPH2/LRRC38/ANTKMT/ATP1B2/CACNG4/CACNA2D1/HAP1/P2RY6/NTSR1/CFTR/KCNA1/ACTN2/ARC/GAL/PIRT/STAC2/DRD4/IFNG/CCL2/GALR2/WNK4/LRRC26/LRRC52/HTR3A	40	YES
GO:0010743	regulation of macrophage derived foam cell differentiation	17/3992	32/18866	6.86803e-05	0.00116355	0.000862542	LPL/PPARG/ABCA5/APOB/ADIPOQ/CD36/PPARA/CETP/IL18/PLA2G10/PLA2G5/PF4/ABCA1/PLA2G2A/PLA2G3/MSR1/AGT	17	YES
GO:0034367	protein-containing complex remodeling	17/3992	32/18866	6.86803e-05	0.00116355	0.000862542	GPIHBP1/LCAT/LPL/ABCA5/APOB/CETP/PLA2G10/PLTP/PLA2G5/LPA/LIPC/PLA2G2A/APOC2/PLA2G3/ALB/APOA1/AGT	17	NO
GO:0010951	negative regulation of endopeptidase activity	81/3992	258/18866	7.10946e-05	0.00120125	0.000890494	ITIH5/PTTG1/CST1/BIRC5/CST2/PROS1/ARL6IP1/CST4/CRIM1/AQP1/KLF4/SNCA/SIAH2/TIMP4/CRYAB/PRNP/IFI6/LEF1/PLAUR/BIN1/CST6/NGFR/ITIH2/DPEP1/PZP/CST5/CRB2/A2M/RECK/MMP9/CDKN2D/SPINK4/SERPINF2/A2ML1/SPINT2/SPOCK3/TFPI/DHCR24/LAMP3/SERPINA9/SFRP2/CARD17/COL6A3/PTGS2/BST2/ADORA2A/SERPINA12/LPA/SERPINE2/ITIH3/OPRPN/C4A/PAX2/SERPINB7/CR1/NGF/C4B/SERPINF1/SPINK5/VIL1/COL4A3/C3/WFIKKN2/SERPINE1/SMR3B/PCSK1N/CP…	81	YES
GO:0045787	positive regulation of cell cycle	116/3992	396/18866	7.16208e-05	0.00120483	0.000893146	AURKA/CCNB1/CDK1/DTL/CKS2/UBE2C/NDC80/KIF23/NUSAP1/SPAG5/FAM83D/MACROH2A1/CDC25C/DLGAP5/CDCA5/KIF14/RACGAP1/ECT2/POC1A/PCNA/MAD2L1/E2F8/GTSE1/EZH2/PLAGL1/ANXA1/STAT5B/CIT/AURKB/PLK4/CDC45/FEN1/CDC6/ESPL1/E2F7/DAB2IP/DBF4/E2F1/MLXIPL/CDC14B/RCC2/RHNO1/CHEK1/CDC25A/TAL1/CDC7/BRCA2/MEIS2/FAP/ADAMTS1/CALR/MUC1/PSRC1/HYAL1/SLC6A4/CDT1/GEN1/RAD21/PKD2/RGCC/GPSM2/EGFR/MTBP/BRCA1/KIF20B/MIR221/IGF1/FBXO5…	116	YES
GO:1905952	regulation of lipid localization	58/3992	171/18866	7.16846e-05	0.00120483	0.000893146	CAV1/ACACB/LEP/LPL/EEPD1/KDM5B/CES1/NAXE/PPARG/EPRS1/PNPLA2/APOB/CIDEA/PRKN/ADIPOQ/CD36/PLA2R1/GALR1/SPP1/VSTM2A/IRS2/MIR27A/IL6/IKBKE/BMP6/PTCH1/PPARA/LRP1/DISP3/C1QTNF1/CETP/PLA2G10/MIR27B/MEST/NTSR1/PLTP/GAL/MIF/EDN1/ERFE/ABCA1/ABCB11/APOC2/TAC1/PCSK9/C3/MSR1/ATP8A2/OXT/ABCA12/SHH/APOA1/PLIN5/MYB/ENPP7/ABCG8/AGT/EGF	58	NO
GO:0050769	positive regulation of neurogenesis	138/3992	485/18866	7.19783e-05	0.00120658	0.000894445	FN1/ASPM/ECT2/ASPA/NTRK2/EZH2/ARF1/NME1/DAB2IP/MME/E2F1/PACSIN1/ARMCX5-GPRASP2/PLXNA4/CX3CL1/P2RY12/XRCC2/PAK3/PPARG/FZD4/TUBB2B/DCT/ITPKA/BMP2/MMD/PRKN/PTN/SHTN1/SHANK3/METRN/BIN1/RELN/NEURL1/CXCL12/ITSN1/KIT/NGFR/EGR2/LRP8/CAMK1/EPO/RET/LIMK1/SYT1/CRABP2/DNMT3B/KIF20B/PLPPR5/ENC1/UNC13A/SEMA7A/NKX6-1/TRPC6/HOXD3/BMP5/BCL6/ALKAL2/MIR221/FEZ1/FOXO6/VLDLR/ASCL1/IL6/CDH4/BMP6/PROX1/PTK6/SOX11/ROBO2…	138	YES
GO:0046887	positive regulation of hormone secretion	47/3992	131/18866	7.25739e-05	0.00121338	0.00089948	INHBA/LEP/TFR2/GPR68/SCT/GPLD1/HCAR2/RBP4/SLC30A8/NNAT/ITSN1/GALR1/NMB/EGFR/SPP1/NKX6-1/IRS2/NMU/FFAR4/BMP6/EDN3/SOX11/LRP1/C1QTNF1/ADCY8/KISS1/CFTR/ABAT/DOC2B/GAL/DRD2/EDN1/GJA1/GCK/PLA2G3/TAC1/RASL10B/MYRIP/ILDR1/C1QTNF3/FGA/MYB/C1QTNF12/RFX6/GHRH/BLK/TRH	47	NO
GO:0031099	regeneration	66/3992	201/18866	7.35553e-05	0.00122656	0.000909256	AURKA/CCNB1/CDK1/GSN/CCNA2/BCL9/PCNA/EZH2/ANXA1/CERS2/POSTN/MATN2/TGFBR2/TYMS/MYMX/PPARG/KLF4/TGFBR3/PFKFB1/PTN/SPAAR/CAPN3/CXCL12/JUN/RGN/BAK1/NREP/EGFR/SPP1/RTN4RL2/SGCA/PPAT/PAX7/MIR221/IGF1/KIAA0319/IL6/PTCH1/F7/LRP1/SCARF1/SULF2/GATA4/CCN3/TNR/NR4A3/RGMA/MDK/WNT10B/THY1/ADM/CCND1/SOX2/LGR6/ANXA3/APOD/MSTN/FGF10/IGFBP1/NEFL/FLT3/MUSTN1/NTRK3/APOA1/EPPK1/FOLR1	66	YES
GO:0045104	intermediate filament cytoskeleton organization	23/3992	50/18866	7.46182e-05	0.00123798	0.000917721	DST/DES/SYNM/NES/GFAP/FAM83H/VIM/KRT74/EVPL/PPL/KRT3/KRT18/KRT14/KRT2/BFSP2/ATP8A2/NEFL/KRT17/SHH/EPPK1/PRPH/INA/KRT20	23	YES
GO:0051208	sequestering of calcium ion	45/3992	124/18866	7.48231e-05	0.00123798	0.000917721	CEMIP/DMD/RYR3/CXCL11/CXCL10/TRPA1/CX3CL1/SNCA/ANK2/TRDN/CALR/CXCL9/CASQ2/CAPN3/AKAP6/ATP1A2/PKD2/FGF2/HTR2A/GSTM2/JPH2/F2R/NOS1/JPH4/HAP1/CCL21/P2RY6/JPH1/NTSR1/HRC/JPH3/CLIC2/RASA3/ATP7B/MCOLN2/DRD2/THY1/CD19/RYR1/PLN/CCR5/DRD1/CCR7/F2/IL13	45	YES
GO:0061982	meiosis I cell cycle process	45/3992	124/18866	7.48231e-05	0.00123798	0.000917721	AURKA/CKS2/PTTG1/PLK1/SGO1/CDC25C/CCNE2/RAD51/TOP2A/TRIP13/RMI1/EME1/ESPL1/RAD54L/SGO2/BRIP1/MND1/CCNE1/P3H4/CDC25A/RAD54B/BRCA2/FANCD2/MYBL1/RAD21/TEX19/HFM1/FBXO5/IHO1/CENPX/MAPK15/SYCE3/MAEL/HORMAD1/SYCP2/MEIOC/RAD21L1/TEX11/SPATA22/SHOC1/PIWIL2/DMRTC2/KASH5/MAJIN/BRDT	45	NO
GO:0072216	positive regulation of metanephros development	10/3992	14/18866	7.63107e-05	0.00125932	0.000933542	WT1/EGR1/ADIPOQ/RET/PDGFA/GDNF/BASP1/LIF/PAX2/MYC	10	NO
GO:1901890	positive regulation of cell junction assembly	39/3992	103/18866	7.66043e-05	0.0012609	0.000934712	CAV1/OXTR/PPM1F/NTRK2/MYOC/CLDN5/ADGRB3/ARMCX5-GPRASP2/SYNDIG1/CBLN2/ADGRL3/CLDN19/LRTM2/SFRP1/LRRTM2/EPHB1/SLITRK2/LRRN3/TEK/ADGRB2/THBS2/ITGB1BP1/FLRT2/NLGN1/LRRC4B/EPHA2/SLITRK6/THY1/NRXN1/LRRTM1/PTPRD/OXT/NTRK3/SLITRK3/ASIC2/AGT/LINGO2/CLDN3/GRID2	39	NO
GO:0043268	positive regulation of potassium ion transport	22/3992	47/18866	7.6918e-05	0.0012628	0.000936121	FHL1/KCNIP2/ANK2/KCNMB1/AKAP6/KCNE1/LRRC38/ANO6/EDN3/ATP1B2/KCNJ2/ADRA2A/KCNA1/ACTN2/GAL/KCNH2/DRD1/GALR2/KCNE5/WNK4/LRRC26/LRRC52	22	YES
GO:0033046	negative regulation of sister chromatid segregation	21/3992	44/18866	7.82701e-05	0.00127846	0.00094773	CCNB1/CENPF/BUB1/PTTG1/PLK1/NDC80/CDC20/BUB1B/TTK/MAD2L1/TRIP13/AURKB/USP44/ESPL1/BUB3/CDT1/GEN1/RAD21/DUSP1/FBXO5/TEX14	21	NO
GO:0089718	amino acid import across plasma membrane	20/3992	41/18866	7.84043e-05	0.00127846	0.00094773	ARL6IP1/SLC7A5/ATP1A2/RGS4/KCNJ10/SLC7A11/SLC1A1/PER2/SLC7A3/SLC6A9/RGS2/NTSR1/SLC7A8/SLC1A4/SLC1A3/SLC1A6/SLC1A2/SLC7A2/SLC6A20/AGT	20	NO
GO:0044062	regulation of excretion	14/3992	24/18866	7.8474e-05	0.00127846	0.00094773	NPR1/AVPR2/SPX/EDNRB/SLC9A3R1/CORIN/AVPR1A/DRD2/ADORA2A/EDN1/TAC1/OXT/NPHS1/AGT	14	YES
GO:0006066	alcohol metabolic process	113/3992	385/18866	8.07088e-05	0.00131152	0.000972234	RDH5/GPAM/LIPE/PLPP3/ACACB/LEP/LCAT/FGF1/SQLE/GPD1/LEPR/BPNT1/CES1/ADCYAP1R1/CAT/ALDH1A2/ALDH1A1/DGAT2/SNCA/INPP1/ACADL/ADH1A/ADH4/GK/GBA/PNPLA2/HSD17B7/APOB/ITPKA/PCK1/RBP4/AKR1C3/BMP2/RDH16/PLPP1/ACSS2/PTH1R/ADH1B/LHCGR/CUBN/FGF2/PLCZ1/CLCN2/CYP7A1/SRD5A3/CYP46A1/ADH1C/DEGS2/BMP5/RPE65/CYP3A4/AKR1C1/RETSAT/SORD/IGF1/EBP/PGP/CYP11A1/VLDLR/ALDH2/CEBPA/BMP6/MOGAT1/CYP1A1/DISP3/CETP/SCARF1/CACNA1H/…	113	NO
GO:0061097	regulation of protein tyrosine kinase activity	36/3992	93/18866	8.37836e-05	0.00135802	0.0010067	CAV1/ADRA1A/NTRK2/GPRC5A/NCAPG2/TAL1/PRNP/RAP2C/RELN/NEURL1/LRP8/FCGR1A/ALKAL2/EFNA1/PTK6/DLG3/NRG1/GPRC5B/ADRA2A/NEDD9/CD24/THY1/ERBB3/SRCIN1/HBEGF/GREM1/DOK7/CBLC/CCL5/IL34/EPGN/AGT/DOCK3/EGF/GRM5/EREG	36	NO
GO:0015698	inorganic anion transport	58/3992	172/18866	8.61321e-05	0.00139254	0.0010323	FXYD1/GABRD/RACGAP1/SLC20A1/NMUR1/PACC1/SLC17A7/GPR89A/CLCA4/PRNP/SLC12A8/SLC37A1/CLIC5/CRY2/CLCN2/SLC26A10/ABCB1/GABRQ/SLC1A1/TTYH3/ANO6/GABRA3/P2RY6/SLC4A8/ANO7/CLIC2/GABRG1/SLC12A5/CFTR/CLCNKB/SLC6A1/GABRA4/CLIC3/SLC1A4/FXYD3/SLC1A3/CLIC6/SLC22A11/SLC4A1/SLC11A1/SLC34A3/ADAMTS8/GABRE/SLC26A3/GABRA2/SLC26A4/SLC34A1/SLC5A5/ANO3/SLC26A9/CLCA3P/ROS1/SLC4A4/SLC12A1/GRM5/TTYH1/WNK4/GABRR1	58	YES
GO:0052548	regulation of endopeptidase activity	125/3992	434/18866	8.71625e-05	0.00140151	0.00103895	ITIH5/PTTG1/GSN/PPM1F/CST1/BIRC5/CST2/ACVR1C/PROS1/PSENEN/ARL6IP1/CST4/CRIM1/VSIR/AQP1/PPARG/KLF4/SNCA/SIAH2/HSPE1/TIMP4/CRYAB/PRNP/IFI6/PSME2/LEF1/RIPK2/PLAUR/BIN1/EFNA3/CST6/PMAIP1/NLRP1/BAK1/PYCARD/NGFR/GRIN2B/ITIH2/DLC1/DPEP1/PZP/SOX7/CST5/CRB2/F2R/EGLN3/F3/EFNA1/A2M/RECK/MMP9/CYFIP2/ATP2A3/CLEC7A/FADD/TP63/CDKN2D/CCN1/TTBK1/SPINK4/BOK/MIR27B/SERPINF2/A2ML1/CTSD/SPINT2/SPOCK3/TFPI/DHCR24/NODA…	125	NO
GO:0071241	cellular response to inorganic substance	71/3992	221/18866	8.7444e-05	0.00140151	0.00103895	CCNB1/ECT2/GSN/CCNA2/PARP1/RAD51/RYR3/TFR2/TIMELESS/CRHBP/FABP4/SYT13/KCNH1/FOXO1/BLM/AQP1/SNCA/FOSB/GPLD1/MT1M/CALR/AKR1C3/PRNP/PRKN/CAPN3/SCN5A/CACYBP/MT1X/PKD2/JUN/EGFR/FOS/SYT1/DPEP1/RASA4/SYT5/CEBPA/MMP3/BMP6/MMP9/TF/NLGN1/CYP1A1/CACNA1H/DMTN/CPNE7/SYT9/ADCY8/SYT2/KCNA1/GUCA1A/LOC118142757/PTGS2/AOC1/EDN1/SYT17/TH/MT1H/MT1E/RASGRP2/SERPINF1/RYR1/JUNB/SLC34A1/SHH/SYT8/PPARGC1A/MT3/CYP1A2/RASA…	71	YES
GO:0035107	appendage morphogenesis	52/3992	150/18866	8.75671e-05	0.00140151	0.00103895	SALL4/FLVCR1/ALDH1A2/MYH3/BMPR1B/FBN2/PITX1/CHST11/OSR1/GPC3/ZBTB16/LEF1/PKDCC/CYP26B1/BAK1/HOXC11/RUNX2/CRABP2/LRP4/ZNF219/HOXC10/RECK/PTCH1/SOX11/PBX1/PCSK5/DLX5/TP63/ALX4/MAP3K20/HOXD9/RARB/TWIST1/MSX1/SALL3/SFRP2/SP9/HOXA10/FGF8/GDF5/FGF9/HOXA9/GREM1/EN1/RNF165/FGF10/GRHL2/SHH/DKK1/COL2A1/RSPO2/FREM2	52	NO
GO:0035108	limb morphogenesis	52/3992	150/18866	8.75671e-05	0.00140151	0.00103895	SALL4/FLVCR1/ALDH1A2/MYH3/BMPR1B/FBN2/PITX1/CHST11/OSR1/GPC3/ZBTB16/LEF1/PKDCC/CYP26B1/BAK1/HOXC11/RUNX2/CRABP2/LRP4/ZNF219/HOXC10/RECK/PTCH1/SOX11/PBX1/PCSK5/DLX5/TP63/ALX4/MAP3K20/HOXD9/RARB/TWIST1/MSX1/SALL3/SFRP2/SP9/HOXA10/FGF8/GDF5/FGF9/HOXA9/GREM1/EN1/RNF165/FGF10/GRHL2/SHH/DKK1/COL2A1/RSPO2/FREM2	52	YES
GO:0033189	response to vitamin A	12/3992	19/18866	8.85376e-05	0.00140419	0.00104094	CAT/ALDH1A2/TYMS/PPARG/CYP26B1/EPO/DNMT3B/CYP1A1/GATA4/RARA/TSHB/SLC34A1	12	YES
GO:0072074	kidney mesenchyme development	12/3992	19/18866	8.85376e-05	0.00140419	0.00104094	WT1/OSR1/PKD2/FOXD1/STAT1/SIX4/TCF21/BASP1/SIX2/PAX2/MYC/SHH	12	NO
GO:2000696	regulation of epithelial cell differentiation involved in kidney development	12/3992	19/18866	8.85376e-05	0.00140419	0.00104094	OSR1/ADIPOQ/STAT1/MMP9/GATA3/GDNF/FAT4/CD24/LIF/PAX2/WNT9B/CITED1	12	NO
GO:0071277	cellular response to calcium ion	33/3992	83/18866	8.86164e-05	0.00140419	0.00104094	ECT2/RYR3/CRHBP/SYT13/KCNH1/FOSB/GPLD1/AKR1C3/CAPN3/SCN5A/CACYBP/PKD2/JUN/FOS/SYT1/DPEP1/RASA4/SYT5/NLGN1/DMTN/CPNE7/SYT9/ADCY8/SYT2/GUCA1A/LOC118142757/EDN1/SYT17/RASGRP2/RYR1/JUNB/SYT8/RASA4B	33	YES
GO:0010517	regulation of phospholipase activity	30/3992	73/18866	8.94476e-05	0.00141385	0.00104809	ADRA1A/NTRK2/NMUR1/ANXA1/ADCYAP1R1/P2RY12/SNCA/NTF4/FGF2/PLA2R1/KIT/HTR2A/EGFR/LRP1/CCN1/P2RY6/PDGFRA/ARHGAP6/RGS2/FGFR3/LPAR2/PLA2G5/AVPR1A/ESR1/APOC2/NTF3/NTRK3/CCL5/SELE/AGT	30	NO
GO:0019229	regulation of vasoconstriction	26/3992	60/18866	9.07515e-05	0.00142502	0.00105638	CAV1/OXTR/ADRA1A/LEP/AVPR2/ATP1A2/HTR2A/EGFR/F2R/PER2/EDN2/KCNMB2/EDN3/ADRA2A/AVPR1A/PTGS2/EDN1/ADM/KCNA5/ADRA2B/GJA1/SMTNL2/ADRA1B/FGA/ASIC2/AGT	26	YES
GO:0044784	metaphase/anaphase transition of cell cycle	26/3992	60/18866	9.07515e-05	0.00142502	0.00105638	CCNB1/CENPF/BUB1/UBE2C/PLK1/NDC80/CENPE/DLGAP5/CDC20/BUB1B/TTK/MAD2L1/TRIP13/TACC3/AURKB/USP44/CDC6/ESPL1/BUB3/CDT1/GEN1/RAD21/DUSP1/FBXO5/MAPK15/TEX14	26	NO
GO:0010038	response to metal ion	108/3992	366/18866	9.08257e-05	0.00142502	0.00105638	CCNB1/CDK1/CAV1/ECT2/GSN/PARP1/KCNIP2/PCNA/RYR3/TFR2/CRHBP/FABP4/SYT13/CAT/KCNH1/AQP1/SNCA/FOSB/GPLD1/TXNIP/MT1M/CALR/KCNMB1/AKR1C3/SLC30A8/PPP1CA/PRNP/PRKN/CASQ2/CAPN3/SCN5A/PENK/CACYBP/MT1X/PKD2/JUN/KIT/SOD3/ACO1/SDC1/EGFR/FOS/SYT1/TESMIN/DPEP1/DUSP1/GGH/RASA4/SORD/SYT5/ASCL1/CEBPA/BMP6/KCNMB2/MMP9/TF/NLGN1/CYP1A1/CACNA1H/HAAO/DMTN/CPNE7/S100A16/SYT9/ADCY8/ATP7B/SYT2/ABAT/KCNA1/SLC6A1/S100A8/GU…	108	YES
GO:0048762	mesenchymal cell differentiation	73/3992	229/18866	9.25316e-05	0.00144822	0.00107357	SPRY2/FN1/FAM83D/EZH2/SEMA3G/DAB2IP/TGFBR2/ADIPOR1/HNRNPAB/ALDH1A2/TGFBR3/NOTCH4/BMP2/OSR1/EDNRB/COL1A1/GBX2/LEF1/SFRP1/RGCC/IL17RD/RET/TMEM100/PHLDB1/EFNB1/SEMA7A/STAT1/BMP5/CRB2/SPRY1/MIR221/EFNA1/IL6/EDN3/HPN/SOX11/TCF21/GATA3/GATA5/SEMA3D/SEMA3A/ZEB2/SPRED3/GDNF/NRG1/TGFBR3L/SEMA6A/FOXA1/TWIST1/MSX1/TGFB3/HEYL/BAMBI/SIX2/SFRP2/MDK/ZNF703/EDN1/S100A4/HMGA2/KITLG/FGF8/PAX2/PHLDB2/SEMA5A/SEMA6D/…	73	YES
GO:0070542	response to fatty acid	35/3992	90/18866	9.36481e-05	0.00145793	0.00108077	CCNB1/LPL/NME1/E2F1/TNFSF4/CAT/PDK4/FOXO1/DGAT2/PPARG/TGFBR3/APOB/AKR1C3/SFRP1/ADIPOQ/CD36/ACSL1/PTGER4/PTGFR/GNG2/PID1/AKR1C2/CCL21/P2RY6/FFAR3/SREBF1/GLDC/PTGS2/EDN1/GNRH1/UCP1/CCR7/OXT/PPARGC1A/SCD	35	YES
GO:0001963	synaptic transmission, dopaminergic	15/3992	27/18866	9.38385e-05	0.00145793	0.00108077	CRHBP/CDK5/SNCA/PRKN/SLC6A4/GDNF/DRD2/PTGS2/ADORA2A/TH/DRD4/DRD1/RASD2/CNTNAP4/SLC6A2	15	NO
GO:0010996	response to auditory stimulus	15/3992	27/18866	9.38385e-05	0.00145793	0.00108077	CXCL10/ABHD12/PTN/CNTNAP2/SHANK3/ATP1A2/KIAA0319/FOXP2/SLITRK6/MDK/DRD2/SLC1A3/NRXN1/ATP8A2/TIFAB	15	YES
GO:0051209	release of sequestered calcium ion into cytosol	43/3992	118/18866	9.58271e-05	0.0014852	0.00110099	CEMIP/DMD/RYR3/CXCL11/CXCL10/TRPA1/CX3CL1/SNCA/ANK2/TRDN/CXCL9/CASQ2/CAPN3/AKAP6/ATP1A2/PKD2/FGF2/HTR2A/GSTM2/JPH2/F2R/NOS1/JPH4/HAP1/CCL21/P2RY6/JPH1/NTSR1/HRC/JPH3/CLIC2/RASA3/MCOLN2/DRD2/THY1/CD19/RYR1/PLN/CCR5/DRD1/CCR7/F2/IL13	43	YES
GO:0098659	inorganic cation import across plasma membrane	37/3992	97/18866	9.66279e-05	0.00149036	0.00110481	SLC24A2/HCN2/ATP1A3/KCNJ16/KCNJ3/PRNP/SLC12A8/ATP1A2/KCNJ10/SLC39A4/SLC9A9/ABCC9/FXYD2/SLC39A6/ATP1B2/KCNJ6/CACNA2D1/KCNK9/KCNJ2/FAM155B/FAM155A/SLC12A5/SLC6A1/KCNH2/KCNJ12/IFNG/CALCR/SLC8A2/ATP1A4/SLC34A1/SLC9C1/HCN4/SLC9A2/ATP4A/CNGA3/SLC12A1/WNK4	37	YES
GO:0099587	inorganic ion import across plasma membrane	37/3992	97/18866	9.66279e-05	0.00149036	0.00110481	SLC24A2/HCN2/ATP1A3/KCNJ16/KCNJ3/PRNP/SLC12A8/ATP1A2/KCNJ10/SLC39A4/SLC9A9/ABCC9/FXYD2/SLC39A6/ATP1B2/KCNJ6/CACNA2D1/KCNK9/KCNJ2/FAM155B/FAM155A/SLC12A5/SLC6A1/KCNH2/KCNJ12/IFNG/CALCR/SLC8A2/ATP1A4/SLC34A1/SLC9C1/HCN4/SLC9A2/ATP4A/CNGA3/SLC12A1/WNK4	37	NO
GO:0007200	phospholipase C-activating G protein-coupled receptor signaling pathway	39/3992	104/18866	9.78012e-05	0.00150482	0.00111553	ADRA1A/GPR17/NMUR1/P2RY12/VIP/EDNRB/PTH1R/S1PR1/LHCGR/GNG13/HTR2A/TACR1/SLC9A3R1/F2R/FFAR4/CXCR2/P2RY6/ADRA2A/F2RL2/KISS1/OPRD1/ACTN2/C5AR2/DRD2/ESR1/EDN1/NPR3/P2RY10/DRD1/ADRA1B/GPR18/F2/PTGER3/GRPR/CCKAR/GALR2/AGT/GRM5/GPR33	39	YES
GO:0001935	endothelial cell proliferation	65/3992	199/18866	9.89242e-05	0.00151843	0.00112562	VEGFD/CCL11/ATOH8/CAV1/TNMD/SULF1/CAV2/LEP/STAT5A/ALDH1A2/VIP/PPARG/BMPER/CD34/BMP2/CXCL12/JUN/FGF2/RGCC/MMP14/NGFR/MIR23A/STAT1/MIR126/TEK/F3/MIR27A/HMGB2/EGR3/PPP1R16B/BMP6/PROX1/ITGB1BP1/CDH13/MIR10B/PRKD1/FLT4/CCL24/PTPRM/ACVRL1/PRKCA/NR4A1/MIR27B/PROK2/LRG1/EPHA2/ECM1/FUT2/MDK/IL12B/CNMD/SEMA5A/GJA1/SCG2/COL4A3/IGF2/WNT2/CCL2/MIR342/NOX5/APOA1/CCR3/XDH/FGFBP1/MIR193A	65	YES
GO:0030203	glycosaminoglycan metabolic process	54/3992	158/18866	9.95834e-05	0.00152121	0.00112768	ITIH5/LYVE1/CEMIP/HMMR/BGN/HAS3/ANGPT1/B4GALT3/STAB2/EGFLAM/CHST11/VCAN/GPC3/HPSE2/CHPF/HYAL1/FGF2/SDC1/CHST6/ACAN/CLTC/HS3ST3A1/ITIH2/ST3GAL3/CHST7/CHST3/OGN/ABCC5/B4GALT6/DCN/HYAL3/SPOCK3/GPC4/CHST1/GALNT5/UGDH/CSPG5/HAS1/LUM/ITIH3/GPC2/CHST9/PRELP/PGLYRP4/FMOD/CSPG4/B3GAT1/PGLYRP2/ITIH6/NDST3/HS3ST5/PGLYRP1/EGF/HS3ST6	54	YES
GO:1903707	negative regulation of hemopoiesis	54/3992	158/18866	9.95834e-05	0.00152121	0.00112768	INHBA/HMGB3/ANXA1/STAT5B/HOXA5/NME1/GPR68/TNFSF4/H4C9/TMEM178A/DTX1/NCAPG2/TAL1/MEIS2/FOXJ1/H4C14/FOXP3/ZBTB16/SFRP1/ADIPOQ/H4C5/ZNF675/ZFP36/H4C8/H4C4/H4C12/BCL6/MIR221/CIB1/PIK3R1/HOXA7/IL17D/TLR4/DLL1/H4C11/LAG3/GPR137B/RARA/ERBB2/PF4/H4-16/FGL2/MDK/CLDN18/IFNL1/H4C3/MYC/HOXA9/MIR125B1/PGLYRP2/H4C2/SHH/CTLA4/PGLYRP1	54	YES
GO:0019722	calcium-mediated signaling	71/3992	222/18866	0.000102309	0.00155911	0.00115578	NMUR1/DMD/P2RY12/CCR8/ANK2/TRDN/GRIN2D/SAMD14/PRNP/EDNRB/CASQ2/AKAP6/ATP1A2/PKD2/RGN/EGFR/PTGFR/GSTM2/TMEM100/GRIN2B/JPH2/NOS1/IGF1/CIB1/EDN2/ADGRB2/TNNI3/PTGDR2/CDH13/JPH4/NR5A2/HAP1/NRG1/CCR4/DMTN/CXCR2/P2RY6/DEFB1/GPR143/JPH1/ACKR3/NCALD/HRC/JPH3/CLIC2/MYOZ2/CXCR4/AVPR1A/CCL20/BST1/SELP/EDN1/CXCR3/ACKR4/RCAN1/ERBB3/PLN/CCR5/CCR7/CALML5/SLC8A2/TRAT1/SELE/CCR3/CXCR5/CALML3/ACTN3/P2RX5/NR5A1/GRM5…	71	YES
GO:0051781	positive regulation of cell division	34/3992	87/18866	0.000104557	0.00158957	0.00117835	VEGFD/KIF23/KIF14/RACGAP1/ECT2/CIT/AURKB/FGF1/CDC6/CDC14B/CAT/TAL1/PTN/FGF2/KIF20B/PROK1/PDGFA/PDGFD/FGF5/ITGB1BP1/MRGPRX2/RXFP3/PPBP/TGFB3/FGF7/MDK/DRD2/FGF8/FGF9/IGF2/OSM/SHH/CXCR5/EREG	34	YES
GO:0030239	myofibril assembly	28/3992	67/18866	0.000107175	0.00161395	0.00119643	LMOD1/MYH11/MYH3/CFL2/PGM5/TNNT3/TNNT1/CAPN9/TMOD1/CASQ2/CAPN3/CSRP1/CAV3/PROX1/SIX4/FHOD3/KRT8/LDB3/PDGFRA/MYOZ2/OBSCN/ACTN2/KRT19/EDN1/MYH6/ANKRD1/MYL2/NKX2-5	28	YES
GO:0045123	cellular extravasation	28/3992	67/18866	0.000107175	0.00161395	0.00119643	LEP/ELANE/ADAM8/CX3CL1/JAM2/F11R/CXCL12/PTGER4/PECAM1/SIRPA/PDGFD/CD177/FADD/PODXL2/CCL21/CD99L2/CCL28/FUT7/BST1/MDK/SELP/THY1/ITGAL/SELL/XG/CCL2/CCL25/SELE	28	YES
GO:0050918	positive chemotaxis	28/3992	67/18866	0.000107175	0.00161395	0.00119643	VEGFD/ROBO3/ANGPT1/CXCL10/CX3CL1/CCL16/ARTN/S1PR1/CXCL12/FGF2/F3/HMGB2/F7/LRP1/CDH13/GDNF/CCR4/MET/FGF7/MIF/COLEC10/FGF8/SEMA5A/SCG2/NTF3/FGF10/NTRK3/CCL5	28	YES
GO:0071300	cellular response to retinoic acid	28/3992	67/18866	0.000107175	0.00161395	0.00119643	LEP/HOXA2/ALDH1A2/AQP1/PPARG/KLF4/FZD4/TESC/PCK1/OSR1/COL1A1/SLC6A4/CYP26B1/RET/PTK6/WNT7B/WNT10B/ABCA1/PAX2/PTK7/WNT9B/SERPINF1/WNT2/BRINP1/STRA8/BRINP3/NTRK3/MYB	28	YES
GO:0045778	positive regulation of ossification	36/3992	94/18866	0.000108406	0.00162786	0.00120674	CCN4/CTHRC1/ATP6AP1/ADRB2/KL/ISG15/BMPR1B/FBN2/NPNT/BMP2/DDR2/OSR1/PTN/SUCO/ZBTB16/PKDCC/RUNX2/IGF1/ANO6/FBXO5/FFAR4/IL6/CEBPA/BMP6/SOX11/PRKD1/GPM6B/TP63/CCN1/WNT7B/TGFB3/SFRP2/WNT10B/TAC1/NELL1/OXT	36	YES
GO:0045103	intermediate filament-based process	23/3992	51/18866	0.000108864	0.00162786	0.00120674	DST/DES/SYNM/NES/GFAP/FAM83H/VIM/KRT74/EVPL/PPL/KRT3/KRT18/KRT14/KRT2/BFSP2/ATP8A2/NEFL/KRT17/SHH/EPPK1/PRPH/INA/KRT20	23	YES
GO:0048146	positive regulation of fibroblast proliferation	23/3992	51/18866	0.000108864	0.00162786	0.00120674	CCNB1/FN1/CCNA2/CDC6/E2F1/AQP1/DDR2/JUN/NGFR/EGFR/IGF1/PDGFA/PDGFD/PDGFRA/MIF/ESR1/MYC/WNT2/FGF10/MYB/IL13/AGT/EREG	23	YES
GO:0048017	inositol lipid-mediated signaling	64/3992	196/18866	0.000112539	0.00167659	0.00124286	CEP55/UNC5B/GSN/NTRK2/LEP/MYOC/DAB2IP/ANGPT1/MAZ/PEAR1/CAT/KCNH1/KLF4/CSF3/NYAP1/RELN/TYRO3/EZR/PIK3R2/PLCZ1/PREX2/KIT/HTR2A/EPO/SLC9A3R1/EGFR/MIR126/F2R/TEK/IGF1/IRS2/PIK3R1/PDGFA/PIK3C2G/PDGFD/PPP1R16B/MUC5AC/GATA3/IL18/RASGRP1/DCN/PDGFRA/GPR143/ERBB2/TWIST1/SELP/EDN1/PIRT/SERPINA12/NPR3/PLCH2/SERPINE2/NGF/ERBB3/NTF3/OSM/IGF1R/FLT3/GH1/NTRK3/F2/CCL5/MYO16/AGT	64	NO
GO:0060078	regulation of postsynaptic membrane potential	50/3992	144/18866	0.000113176	0.00167659	0.00124286	GABRD/ADRB2/SLC17A7/CHRNA6/CDK5/GRIN2D/MAPK8IP2/P2RX6/CACNB3/SHANK3/INSYN2A/RGS4/RELN/NPAS4/NPY2R/GRIN2B/STX1A/CHRNA9/NLGN1/NETO1/GABRA3/NTSR1/GABRG1/ABAT/KCNA1/RIMS2/GABRA4/CHRNA5/DRD2/ADORA2A/GRIK5/NRXN1/RGS7BP/GABRE/DRD4/GRIK4/GRIK1/CELF4/SLC8A2/GABRA2/CHRNA1/INSYN1/CHRNA2/CHRNB4/P2RX5/GRID2/GRM5/GRIA1/GABRR1/P2RX2	50	NO
GO:0106106	cold-induced thermogenesis	50/3992	144/18866	0.000113176	0.00167659	0.00124286	ADAMTS5/CAV1/OXTR/MFAP2/LEP/ADRB2/G0S2/LEPR/ADIPOR1/FABP4/ALDH1A1/ACADL/CIDEA/EPAS1/ADIPOQ/CD36/ACSL1/EBF2/HOXC10/THRA/PER2/FFAR4/HADH/ARRDC3/NOVA2/TLR4/PEMT/IL18/LGR4/ADRB3/CXCR4/PRLR/ABHD6/ID1/PRDM16/WNT10B/LAMA4/NPR3/ZNF423/GJA1/UCP1/IGF1R/OXT/SLN/PPARGC1A/ELOVL3/NOVA1/IL13/SCD/ACTN3	50	NO
GO:0120161	regulation of cold-induced thermogenesis	50/3992	144/18866	0.000113176	0.00167659	0.00124286	ADAMTS5/CAV1/OXTR/MFAP2/LEP/ADRB2/G0S2/LEPR/ADIPOR1/FABP4/ALDH1A1/ACADL/CIDEA/EPAS1/ADIPOQ/CD36/ACSL1/EBF2/HOXC10/THRA/PER2/FFAR4/HADH/ARRDC3/NOVA2/TLR4/PEMT/IL18/LGR4/ADRB3/CXCR4/PRLR/ABHD6/ID1/PRDM16/WNT10B/LAMA4/NPR3/ZNF423/GJA1/UCP1/IGF1R/OXT/SLN/PPARGC1A/ELOVL3/NOVA1/IL13/SCD/ACTN3	50	NO
GO:0002691	regulation of cellular extravasation	17/3992	33/18866	0.000113806	0.001682	0.00124687	ELANE/ADAM8/CXCL12/PTGER4/PDGFD/FADD/CCL21/CD99L2/CCL28/FUT7/BST1/MDK/SELP/THY1/XG/CCL25/SELE	17	NO
GO:0050886	endocrine process	33/3992	84/18866	0.000116592	0.0017192	0.00127445	INHBA/OXTR/LEP/AVPR2/CRHBP/MME/CES1/FZD4/HCAR2/GALR1/FOXD1/CORIN/CMA1/F2R/EDN2/BMP6/EDN3/PCSK5/C1QTNF1/GATA3/SERPINF2/KISS1/AVPR1A/GAL/EDN1/CTSG/RAB11FIP1/GJA1/TAC1/HSD11B2/RASL10B/C1QTNF3/AGT	33	NO
GO:0051985	negative regulation of chromosome segregation	21/3992	45/18866	0.000117653	0.00173052	0.00128284	CCNB1/CENPF/BUB1/PTTG1/PLK1/NDC80/CDC20/BUB1B/TTK/MAD2L1/TRIP13/AURKB/USP44/ESPL1/BUB3/CDT1/GEN1/RAD21/DUSP1/FBXO5/TEX14	21	YES
GO:0051383	kinetochore organization	13/3992	22/18866	0.000118569	0.00173052	0.00128284	NUF2/CENPF/NDC80/CENPE/DLGAP5/CENPA/SMC4/CENPK/CENPN/CENPH/CDT1/CENPX/CENPW	13	NO
GO:0060487	lung epithelial cell differentiation	13/3992	22/18866	0.000118569	0.00173052	0.00128284	HOXA5/FOXJ1/THRA/ASCL1/THRB/NFIB/KLF2/FOXA1/AGR2/FGF10/SPDEF/GRHL2/IL13	13	YES
GO:0051955	regulation of amino acid transport	18/3992	36/18866	0.000118628	0.00173052	0.00128284	LEP/ARL6IP1/ATP1A2/RGS4/STXBP1/PER2/KMO/RGS2/NTSR1/ABAT/AVPR1A/SLC6A1/ADORA2A/AGT/NPY5R/TRH/CCK/HRH3	18	NO
GO:0072203	cell proliferation involved in metanephros development	8/3992	10/18866	0.000118718	0.00173052	0.00128284	WT1/OSR1/EGR1/GPC3/STAT1/PTCH1/MYC/SHH	8	NO
GO:0051283	negative regulation of sequestering of calcium ion	43/3992	119/18866	0.000119671	0.00174043	0.00129018	CEMIP/DMD/RYR3/CXCL11/CXCL10/TRPA1/CX3CL1/SNCA/ANK2/TRDN/CXCL9/CASQ2/CAPN3/AKAP6/ATP1A2/PKD2/FGF2/HTR2A/GSTM2/JPH2/F2R/NOS1/JPH4/HAP1/CCL21/P2RY6/JPH1/NTSR1/HRC/JPH3/CLIC2/RASA3/MCOLN2/DRD2/THY1/CD19/RYR1/PLN/CCR5/DRD1/CCR7/F2/IL13	43	NO
GO:0033048	negative regulation of mitotic sister chromatid segregation	20/3992	42/18866	0.000120055	0.00174089	0.00129053	CCNB1/CENPF/BUB1/PTTG1/PLK1/NDC80/CDC20/BUB1B/TTK/MAD2L1/TRIP13/AURKB/USP44/BUB3/CDT1/GEN1/RAD21/DUSP1/FBXO5/TEX14	20	NO
GO:2001259	positive regulation of cation channel activity	30/3992	74/18866	0.00012025	0.00174089	0.00129053	KCNIP2/ADRB2/CDK5/ANK2/TRDN/CACNB3/SHANK3/AKAP6/RELN/PKD2/GSTM2/JPH2/LRRC38/ANTKMT/CACNG4/CACNA2D1/HAP1/P2RY6/NTSR1/KCNA1/ACTN2/ARC/GAL/PIRT/STAC2/IFNG/CCL2/GALR2/LRRC26/LRRC52	30	NO
GO:0051931	regulation of sensory perception	19/3992	39/18866	0.000120544	0.0017412	0.00129076	VIP/GRIN2D/SPX/EDNRB/CACNB3/MGLL/NPY2R/TMEM100/F2R/NMU/SCN11A/CCN3/NTSR1/OPRD1/EDN1/OPRPN/SMR3B/OXT/CCK	19	NO
GO:0031644	regulation of nervous system process	51/3992	148/18866	0.000121041	0.00174441	0.00129314	CNIH2/ADRB2/DLGAP2/JAM2/WASF3/VIP/GBA/GRIN2D/SPX/EDNRB/CACNB3/SHANK3/MGLL/RGS4/RELN/EGR2/NPY2R/TMEM100/S100B/STX1A/F2R/TPPP/NMU/TYMP/SCN11A/BEGAIN/NLGN1/CACNG4/NETO1/SHISA9/NPTX2/CCN3/NTSR1/TNR/ABAT/OPRD1/DLGAP3/RIMS2/AVPR1A/EDN1/OPRPN/NRXN1/CELF4/SMR3B/SLC8A2/OXT/NCMAP/NPTX1/CHRNB4/AGT/CCK	51	YES
GO:0015718	monocarboxylic acid transport	58/3992	174/18866	0.000123283	0.00177272	0.00131412	ACACB/ANXA1/LEP/CES1/FABP4/ABCD2/PPARG/EPRS1/SLC16A7/SPX/SLC16A12/SLC38A5/CD36/ACSL1/PLA2R1/APBA1/SLC2A1/NMB/SLC9A3R1/STARD10/AKR1C1/SLC16A6/SLC16A3/IRS2/SLC27A6/ATP8B1/PPARA/PLA2G4A/PLA2G10/NTSR1/SLCO1C1/THRSP/PLA2G5/ABAT/SLC10A6/SLC6A1/SLC51B/MIF/SLC16A11/DRD2/EDN1/ERFE/SLCO1A2/PLA2G2A/ABCB11/ABCG2/SLC5A8/PLA2G3/DRD4/PLA2G4F/LCN12/OXT/PLA2G2C/MFSD2A/SLC6A11/SLC27A2/TRH/PLA2G2F	58	NO
GO:0045766	positive regulation of angiogenesis	67/3992	208/18866	0.000124629	0.00178803	0.00132548	VEGFD/CCL11/ANGPT4/HSPB6/ANXA1/FGF1/RAPGEF3/TGFBR2/CX3CL1/AQP1/KLF4/BMPER/CD34/RHOJ/HYAL1/FGF2/ADM2/PTGIS/BRCA1/CCBE1/MIR23A/MIR126/CMA1/TEK/F3/CIB1/CDH5/MIR27A/PPP1R16B/ANGPTL4/PAK4/MIR10B/PRKD1/CCL24/SASH1/ACVRL1/ADAM12/DLL1/PRKCA/CXCR2/TIE1/MIR27B/GATA4/LRG1/CXCR4/NODAL/TWIST1/ECM1/SFRP2/MDK/PTGS2/ADM/C6/HMGA2/HSPB1/SEMA5A/RAMP2/TERT/ANXA3/GREM1/C3/SERPINE1/CYP1B1/RLN2/CCR3/FGFBP1/MIR378A	67	YES
GO:0010965	regulation of mitotic sister chromatid separation	26/3992	61/18866	0.00012657	0.0018118	0.00134309	CCNB1/CENPF/BUB1/UBE2C/PTTG1/PLK1/NDC80/CENPE/DLGAP5/CDC20/BUB1B/TTK/MAD2L1/TRIP13/TACC3/AURKB/USP44/CDC6/ESPL1/BUB3/CDT1/GEN1/RAD21/DUSP1/FBXO5/TEX14	26	YES
GO:0014706	striated muscle tissue development	113/3992	389/18866	0.000127914	0.00182256	0.00135107	COL11A1/CCNB1/CDK1/CENPF/CAV1/MYOM1/MYH11/BCL9/ADRA1A/HLF/CAV2/TGFBR2/CDK5/ALDH1A2/CFL2/SMYD1/PGM5/MEOX2/WT1/PITX1/TGFBR3/CALR/RBP4/BMP2/CCM2L/SGCG/EGR1/LEF1/AKAP6/S1PR1/MYOM2/RGS4/PI16/CACYBP/NEURL1/CYP26B1/FGF2/MYOCD/EGR2/ADAMTS9/EPHB1/FOS/S100B/ATF3/KCNAB1/MIR23A/JPH2/BMP5/PAX7/IGF1/MYLK2/CAV3/TNNI3/PROX1/SIX4/SOX11/PPARA/TCF21/FOXP2/GATA5/FHOD3/FOXH1/SGCZ/SRPK3/MAFF/DLL1/DCN/NRG1/PDGFRA/GATA4…	113	NO
GO:1904018	positive regulation of vasculature development	74/3992	235/18866	0.000128356	0.00182256	0.00135107	VEGFD/CCL11/ANGPT4/HSPB6/ANXA1/FGF1/RAPGEF3/TGFBR2/CX3CL1/AQP1/KLF4/BMPER/CD34/RHOJ/EGR1/HYAL1/FGF2/MYOCD/KIT/ADM2/TMEM100/PTGIS/BRCA1/CCBE1/MIR23A/MIR126/CMA1/TEK/F3/CIB1/CDH5/MIR27A/PDGFD/PPP1R16B/ANGPTL4/PAK4/MIR10B/PRKD1/CCL24/SASH1/ACVRL1/ADAM12/DLL1/PRKCA/CXCR2/TIE1/MIR27B/GATA4/LRG1/CXCR4/NODAL/TWIST1/ECM1/SFRP2/MDK/PTGS2/ADM/C6/HMGA2/HSPB1/SERPINB7/SEMA5A/RAMP2/TERT/ANXA3/GREM1/C3/SERPINE…	74	YES
GO:1903169	regulation of calcium ion transmembrane transport	52/3992	152/18866	0.000128898	0.00182256	0.00135107	CEMIP/DMD/CXCL11/CXCL10/CDK5/CX3CL1/SNCA/ANK2/TRDN/PRNP/TSPAN13/CXCL9/CACNB3/CASQ2/CAPN3/AKAP6/ATP1A2/BIN1/AHNAK/PKD2/TMC2/RGN/GSTM2/CACNG1/RRAD/JPH2/F2R/NOS1/CAV3/JPH4/CACNA2D1/HAP1/P2RY6/JPH1/NTSR1/ADRA2A/HRC/JPH3/CLIC2/GJC2/DRD2/THY1/STAC2/DRD4/CD19/PLN/CALCR/DRD1/CACNG6/F2/SLN/IL13	52	YES
GO:0042448	progesterone metabolic process	11/3992	17/18866	0.000129009	0.00182256	0.00135107	STAT5B/AKR1C3/EGR1/CYP46A1/AKR1C1/AKR1C2/STARD3/ADM/AFP/PPARGC1A/DHRS9	11	YES
GO:0048243	norepinephrine secretion	11/3992	17/18866	0.000129009	0.00182256	0.00135107	OXTR/P2RY12/KCNB1/STX1A/FFAR3/ADRA2A/ADORA2A/ADRA2B/OXT/AGT/HRH3	11	YES
GO:0006941	striated muscle contraction	59/3992	178/18866	0.000129038	0.00182256	0.00135107	CAV1/SCN4B/ADRA1A/DMD/SCN4A/MYH3/SYNM/CCDC78/SCN3B/KCNE1B/TNNT3/KCNJ3/TNNT1/ANK2/SCN2B/CASQ2/SCN5A/ALDOA/ATP1A2/BIN1/KCNE1/KCNE4/GSTM2/NOS1/MYLK2/CAV3/CTNNA3/TNNI3/MB/CACNA2D1/TNNC2/GATA4/TNNI2/RGS2/KCNJ2/HRC/CLIC2/CXCR4/CACNA1D/KCNH2/MYL3/KCNA5/SNTA1/CACNA1G/STAC2/GJA1/PLN/ATP8A2/ADRA1B/CHRNA1/MYH6/HCN4/MYBPH/SCN1A/ACTN3/PVALEF/KCNE5/MYL2/NKX2-5	59	YES
GO:0071902	positive regulation of protein serine/threonine kinase activity	102/3992	345/18866	0.000129378	0.00182332	0.00135163	CCNB1/CDK1/IGFBP6/SPRY2/CKS2/IQGAP3/GRM4/CEMIP/PBK/EZH2/ADRB2/FGF1/CDC6/DAB2IP/DBF4/ELANE/ADAM8/PAK3/SNCA/FZD4/MAPKAPK2/GHR/TENM1/BMP2/PSRC1/LAMTOR2/RIPK2/MAGED1/ADIPOQ/PKD2/ACSL1/FGF2/RGCC/KIT/HTR2A/CAMK1/EGFR/RET/SAA1/PROK1/F2R/IGF1/CIB1/NOD2/PDGFA/CCND2/CDK5R1/PDGFD/PROX1/EDN3/MAP3K15/TF/TLR4/DUSP6/CKS1B/SASH1/GDF15/RASGRP1/ZEB2/MAP3K8/NRG1/MST1R/PROK2/WNT7B/ADRA2A/ERBB2/MAP3K20/CXCR4/TGFB3/MA…	102	YES
GO:0051279	regulation of release of sequestered calcium ion into cytosol	32/3992	81/18866	0.000129833	0.00182569	0.00135339	CEMIP/DMD/CXCL11/CXCL10/CX3CL1/SNCA/ANK2/TRDN/CXCL9/CASQ2/CAPN3/AKAP6/ATP1A2/PKD2/GSTM2/JPH2/F2R/NOS1/JPH4/HAP1/P2RY6/JPH1/NTSR1/HRC/JPH3/CLIC2/THY1/CD19/PLN/DRD1/F2/IL13	32	NO
GO:0042471	ear morphogenesis	44/3992	123/18866	0.000131151	0.00184016	0.00136412	COL11A1/SPRY2/CTHRC1/HOXA2/TPRN/NKX3-2/SOBP/OSR1/GBX2/LRIG3/SLC44A4/SLC9A3R1/FZD2/CHRNA9/PROX1/OTX1/SIX4/HPN/LHFPL5/GATA3/DLX5/ALDH1A3/CELSR1/TMIE/NR4A3/TWIST1/MSX1/MYO3B/SIX2/SLITRK6/GRHL3/EDN1/FGF8/PAX2/PTK7/FGF9/USH1G/ATP8A2/FGF10/TIFAB/KCNQ4/ZIC1/USH1C/COL2A1	44	NO
GO:0051051	negative regulation of transport	136/3992	483/18866	0.00013537	0.00189518	0.00140491	INHBA/CAV1/BMP8A/OXTR/CNIH2/PPM1F/ANXA1/LEP/AVPR2/CRHBP/PACSIN1/ANGPT1/CABP1/ACVR1C/CDK5/P2RY12/VIP/KCNE1B/SNCA/SCT/BARD1/TRDN/CIDEA/SPX/FOXP3/CRYAB/PRKN/OSR1/CACNB3/CASQ2/TBC1D4/ATP1A2/SFRP1/RGS4/BIN1/KCNE1/ADIPOQ/PKD2/CD36/PKDCC/PTGER4/RGCC/PLA2R1/IL33/HTR2A/KCNE4/NMB/EPO/LRRTM2/SLC9A3R1/NPY2R/GSTM2/CD200/PID1/RRAD/KCNAB1/OAZ3/LYPLA1/KCNB1/F2R/NOS1/STXBP6/IRS2/SIRPA/NMU/CAV3/MIR27A/FFAR4/HADH/I…	136	YES
GO:0014068	positive regulation of phosphatidylinositol 3-kinase signaling	34/3992	88/18866	0.000136092	0.0018974	0.00140655	UNC5B/NTRK2/LEP/MYOC/ANGPT1/MAZ/CAT/CSF3/RELN/KIT/EPO/MIR126/F2R/TEK/IGF1/IRS2/PIK3R1/PDGFA/PDGFD/IL18/DCN/PDGFRA/SELP/SERPINA12/ERBB3/NTF3/OSM/IGF1R/FLT3/GH1/NTRK3/F2/CCL5/AGT	34	YES
GO:0007091	metaphase/anaphase transition of mitotic cell cycle	25/3992	58/18866	0.000136612	0.0018974	0.00140655	CCNB1/CENPF/BUB1/UBE2C/PLK1/NDC80/CENPE/DLGAP5/CDC20/BUB1B/TTK/MAD2L1/TRIP13/TACC3/AURKB/USP44/CDC6/ESPL1/BUB3/CDT1/GEN1/RAD21/DUSP1/FBXO5/TEX14	25	NO
GO:1902099	regulation of metaphase/anaphase transition of cell cycle	25/3992	58/18866	0.000136612	0.0018974	0.00140655	CCNB1/CENPF/BUB1/UBE2C/PLK1/NDC80/CENPE/DLGAP5/CDC20/BUB1B/TTK/MAD2L1/TRIP13/AURKB/USP44/CDC6/ESPL1/BUB3/CDT1/GEN1/RAD21/DUSP1/FBXO5/MAPK15/TEX14	25	NO
GO:0034401	chromatin organization involved in regulation of transcription	53/3992	156/18866	0.00013672	0.0018974	0.00140655	MACROH2A1/H3C10/EZH2/EZH1/H2AZ1/H3-3A/CDC45/H2AC13/H4C9/ATAD2/H2AC17/CHEK1/H2AX/H4C14/CDCA4/H3C4/HELLS/H2AC7/H3C8/H3C12/H4C5/CDKN2B-AS1/DNMT1/H4C8/H1-2/HMGA1/H4C4/H2AC6/H4C12/H1-6/CDKN2A/H3C6/H2AC11/H2AC20/PCGF2/H4C11/DYDC2/H2AC16/H1-5/H1-3/HOTAIR/H2AW/H4-16/H3C7/H1-4/H2AC8/H3C13/HMGA2/H4C3/H2AC21/H4C2/H2AC12/H3C1	53	NO
GO:0043583	ear development	71/3992	224/18866	0.000139187	0.00192744	0.00142882	COL11A1/GJB2/SPRY2/CCNA2/CTHRC1/HOXA2/TPRN/MCM2/BMPER/SLC25A27/NKX3-2/MAPKAPK2/BMP2/SOBP/OSR1/GBX2/PVALB/LRIG3/SLC44A4/SLC9A3R1/BMP5/CDH23/FZD2/CEBPA/SHROOM2/CHRNA9/PROX1/TCF15/OTX1/SIX4/HPN/LHFPL5/ATP8B1/ESRP1/GATA3/DLX5/DLL1/ALDH1A3/FAT4/MAF/CYTL1/CELSR1/TMIE/NR4A3/TWIST1/MSX1/TGFB3/MYO3B/SIX2/PCDH15/SLITRK6/GRHL3/EDN1/FGF8/PAX2/SOX2/PTK7/FGF9/MYCL/USH1G/ATP8A2/ESRRB/FGF10/TIFAB/NTRK3/KCNQ4/ZIC…	71	YES
GO:0045637	regulation of myeloid cell differentiation	81/3992	263/18866	0.00014517	0.0020049	0.00148624	INHBA/HMGB3/H3C10/ATP6AP1/STAT5B/HOXA5/H3-3A/MTURN/NME1/GPR68/H4C9/TMEM178A/ISG15/NCAPG2/TESC/TAL1/CSF3/MEIS2/H4C14/IRF7/H3C4/ZBTB16/LEF1/SFRP1/H3C8/ADIPOQ/H3C12/JUN/H4C5/ZNF675/ZFP36/FAXDC2/H4C8/FOS/STAT1/IL20/H4C4/H4C12/MYL9/MIR221/CIB1/PIK3R1/HMGB2/MPL/HOXA7/KAT2B/TLR4/KLF10/H3C6/FADD/DLL1/H4C11/PRKCA/GPR137B/RARA/NR4A3/PRXL2A/TRIM58/THPO/PF4/H4-16/H3C7/CAMK4/RAB7B/IL12B/CLDN18/H3C13/LIF/KITLG…	81	YES
GO:0051048	negative regulation of secretion	62/3992	190/18866	0.000145676	0.0020049	0.00148624	INHBA/BMP8A/OXTR/ANXA1/LEP/AVPR2/CRHBP/ACVR1C/P2RY12/SNCA/SCT/CIDEA/SPX/FOXP3/PRKN/SFRP1/ADIPOQ/PTGER4/RGCC/PLA2R1/IL33/NMB/NPY2R/CD200/KCNB1/F2R/STXBP6/NMU/FFAR4/HADH/RSAD2/NRG1/CCN3/LGR4/ADRA2A/ABAT/SREBF1/IL11/DRD2/EDN1/IDH2/IL12B/LIF/ADRA2B/RAB11FIP1/GJA1/ERBB3/SRCIN1/DRD4/STXBP5L/OSM/NLRP12/FAM3D/TIFAB/OXT/PTGER3/CNR1/NPY5R/EGF/WNK4/TRH/HRH3	62	YES
GO:0042446	hormone biosynthetic process	28/3992	68/18866	0.000145725	0.0020049	0.00148624	HSD17B6/HSD17B7/BMP2/EGR1/CLCN2/SRD5A3/BMP5/DIO1/CYP11A1/TPO/BMP6/CACNA1H/CYP21A2/DHCR7/FFAR3/HSD17B11/FDXR/STARD3/ADM/CHST8/CHST9/SRD5A2/DIO3/HSD17B3/PPARGC1A/AKR1B15/HSD17B2/HSD3B1	28	YES
GO:0071825	protein-lipid complex subunit organization	24/3992	55/18866	0.000146638	0.00201312	0.00149233	GPIHBP1/LCAT/ARF1/LPL/ABCA5/APOB/BIN1/CETP/PLA2G10/PCDHGA3/PLTP/PLA2G5/LPA/LIPC/ABCA1/PLA2G2A/APOC2/PLA2G3/PRKACB/ALB/SH3GL2/APOA1/MFSD2A/AGT	24	NO
GO:0048469	cell maturation	59/3992	179/18866	0.000153303	0.002099	0.001556	AURKA/CCNB1/KIF14/KCNIP2/TRIP13/FLVCR1/LGI4/HOXA5/MYOC/EPB42/ADGRB3/ANGPTL8/CX3CL1/TYMS/PPARG/TAL1/BRCA2/EDNRB/CNTNAP2/PTH1R/EPAS1/LHX6/NPR2/EPO/RET/RUNX2/TMEM79/NKX6-1/HOXB13/FBXO5/ASCL1/BNC1/CEBPA/GATA3/SCARF1/CLEC7A/KLF2/B4GALT6/CCL21/EPHA8/DEFB1/ABHD2/SIX3/TUBB8/GLDN/CFTR/FOXA1/TRIM58/CABYR/RND1/ROPN1L/SOX18/BFSP2/C3/SLC26A3/DAZL/TDRD5/ROPN1/EREG	59	YES
GO:1903510	mucopolysaccharide metabolic process	41/3992	113/18866	0.000153554	0.002099	0.001556	ITIH5/LYVE1/CEMIP/HMMR/BGN/HAS3/ANGPT1/B4GALT3/STAB2/EGFLAM/CHST11/VCAN/CHPF/HYAL1/FGF2/CHST6/ACAN/CLTC/ITIH2/ST3GAL3/CHST7/CHST3/OGN/ABCC5/B4GALT6/DCN/HYAL3/SPOCK3/CHST1/UGDH/CSPG5/HAS1/LUM/ITIH3/CHST9/PRELP/FMOD/CSPG4/ITIH6/NDST3/EGF	41	NO
GO:0030048	actin filament-based movement	52/3992	153/18866	0.000155602	0.00212245	0.00157338	TPM3/CAV1/SCN4B/DMD/DES/MYH3/SCN3B/KCNE1B/TNNT3/KCNJ3/TNNT1/ANK2/SCN2B/TMOD1/SHTN1/SCN5A/ATP1A2/BIN1/KCNE1/KCNE4/MYLK2/CAV3/CTNNA3/TNNI3/VIM/MYO19/CACNA2D1/MYO7B/TNNC2/GATA4/TNNI2/KCNJ2/MYBPC1/ACTN2/TPM2/MYO1H/CACNA1D/KCNH2/MYL3/KCNA5/SNTA1/CACNA1G/GJA1/VIL1/PLN/MYH6/HCN4/MYH2/SCN1A/ACTN3/KCNE5/MYL2	52	YES
GO:0051445	regulation of meiotic cell cycle	23/3992	52/18866	0.000156386	0.00212405	0.00157457	CDC25C/ASPM/CDC20/TTK/TRIP13/FBXO43/CDC25A/CALR/NPR2/DUSP1/FBXO5/IHO1/MAPK15/MSX1/HORMAD1/OVOL1/LIF/MEIOC/NPM2/PRKACB/SPATA22/DAZL/PIWIL2	23	NO
GO:0060425	lung morphogenesis	23/3992	52/18866	0.000156386	0.00212405	0.00157457	SPRY2/HOXA5/TGFBR2/SPRY1/SOX11/TCF21/FOXP2/NFIB/WNT7B/CELSR1/FOXA1/NODAL/LAMA1/FGF7/ID1/LIF/FGF8/WNT2/HHIP/FGF10/GRHL2/SHH/RSPO2	23	YES
GO:0055001	muscle cell development	60/3992	183/18866	0.000159602	0.00215574	0.00159806	CCNB1/CDK1/LMOD1/COMP/MYH11/ADRA1A/DMD/CAV2/SMYD3/MYH3/CFL2/PGM5/TNNT3/TNNT1/ANK2/CAPN9/TMOD1/CASQ2/CAPN3/AKAP6/RGS4/PI16/BIN1/SDC1/FLNC/CSRP1/MIR23A/IGF1/CAV3/PROX1/SIX4/PPARA/FHOD3/SGCZ/KRT8/LDB3/PDGFRA/GATA4/ALPK3/RGS2/MYOZ2/OBSCN/ACTN2/KRT19/WNT10B/EDN1/ADM/SYPL2/RAMP2/RYR1/WFIKKN2/MYH6/FER1L5/DNER/MYO18B/ANKRD1/AGT/MYL2/NKX2-5/P2RX2	60	YES
GO:0006940	regulation of smooth muscle contraction	27/3992	65/18866	0.000159724	0.00215574	0.00159806	CAV1/CNN1/OXTR/ADRA1A/ADRB2/NPNT/SPX/ATP1A2/MYOCD/KIT/TACR1/NPY2R/F2R/NMU/EDN2/TNNI3/PROK2/RGS2/ADRA2A/ABAT/PTGS2/EDN1/ADRA2B/KCNB2/TACR3/OXT/CHRNB4	27	YES
GO:0060538	skeletal muscle organ development	56/3992	168/18866	0.000159735	0.00215574	0.00159806	CAV1/MYOM1/BCL9/HLF/CAV2/CDK5/CFL2/SMYD1/MYMX/MEOX2/WT1/PITX1/EGR1/MYOM2/NEURL1/CYP26B1/MYOCD/EGR2/EPHB1/FOS/S100B/ATF3/KCNAB1/PAX7/MYLK2/SIX4/SOX11/TCF21/FOXP2/SRPK3/MAFF/DLL1/DCN/CNTFR/BASP1/HOXD9/MYOZ2/TLL2/TWIST1/HEYL/WNT10B/SCX/RYR1/ZBTB18/MSTN/CHRNA1/PAX5/ANKRD33/NPHS1/DNER/EOMES/SHH/ANKRD1/DMRTA2/ACTN3/P2RX2	56	NO
GO:0015909	long-chain fatty acid transport	30/3992	75/18866	0.000160223	0.00215776	0.00159955	ACACB/ANXA1/FABP4/ABCD2/PPARG/EPRS1/SPX/CD36/ACSL1/PLA2R1/SLC2A1/NMB/IRS2/SLC27A6/PLA2G4A/PLA2G10/NTSR1/THRSP/PLA2G5/MIF/DRD2/PLA2G2A/PLA2G3/DRD4/PLA2G4F/LCN12/PLA2G2C/MFSD2A/SLC27A2/PLA2G2F	30	NO
GO:0030194	positive regulation of blood coagulation	15/3992	28/18866	0.000162651	0.00218124	0.00161696	F11R/F12/CD36/F2R/F3/ANO6/F7/TLR4/PLA2G4A/DMTN/SERPINF2/SELP/THBD/SERPINE1/F2	15	YES
GO:1900048	positive regulation of hemostasis	15/3992	28/18866	0.000162651	0.00218124	0.00161696	F11R/F12/CD36/F2R/F3/ANO6/F7/TLR4/PLA2G4A/DMTN/SERPINF2/SELP/THBD/SERPINE1/F2	15	NO
GO:0086009	membrane repolarization	22/3992	49/18866	0.000165513	0.00221031	0.00163851	CAV1/SCN4B/KCNIP2/KCNE1B/KCNJ3/ANK2/CACNB3/CASQ2/AKAP6/SCN5A/ATP1A2/KCNE1/KCNE4/CAV3/ATP1B2/CACNA2D1/KCNJ2/CACNA1D/KCNH2/KCNA5/SNTA1/KCNE5	22	NO
GO:0120178	steroid hormone biosynthetic process	22/3992	49/18866	0.000165513	0.00221031	0.00163851	HSD17B6/HSD17B7/BMP2/EGR1/CLCN2/SRD5A3/BMP5/CYP11A1/BMP6/CACNA1H/CYP21A2/DHCR7/HSD17B11/FDXR/STARD3/ADM/SRD5A2/HSD17B3/PPARGC1A/AKR1B15/HSD17B2/HSD3B1	22	NO
GO:0048565	digestive tract development	47/3992	135/18866	0.00016635	0.00221684	0.00164335	CCNB1/OXTR/HOXA5/TGFBR2/ALDH1A2/TYMS/SCT/SOX17/CLMP/NKX3-2/EDNRB/SFRP1/PKDCC/MYOCD/KIT/EGFR/RET/ASCL1/PTK6/SOX11/RBPMS2/CYP1A1/PCSK5/TCF21/GATA5/COL3A1/TP63/FAT4/ALX4/PDGFRA/RARRES2/GATA4/LGR4/RARB/NODAL/AGR2/TGFB3/SIX2/SFRP2/CLDN18/OTC/PYY/FGF9/SFRP5/FGF10/SPDEF/SHH	47	YES
GO:0001667	ameboidal-type cell migration	135/3992	481/18866	0.000166914	0.00221971	0.00164548	ANLN/ATOH8/FN1/TNS1/ANGPT4/PPM1F/PLPP3/ANXA1/SEMA3G/GFUS/FGF1/PDXDC1/S100P/DAB2IP/ANGPT1/TGFBR2/ADIPOR1/ACVR1C/STAT5A/RCC2/ARID5B/P2RY12/PAK3/PPARG/KLF4/MEOX2/SOX17/GPLD1/BMPER/AMOTL1/AMOTL2/MMRN2/FAP/CALR/AKAP12/RHOJ/DDR2/PTN/KANK1/ENPP2/EDNRB/GPC3/LAMTOR2/LGALS12/GBX2/HYAL1/JUN/FGF2/RGCC/KIT/ADAMTS9/RET/CCBE1/EFNB1/SEMA7A/MIR23A/MIR126/CRB2/PECAM1/ADGRA2/TEK/MIR221/CIB1/EFNA1/CDH5/MIR27A/EGR3/C…	135	YES
GO:0022617	extracellular matrix disassembly	32/3992	82/18866	0.000170152	0.00225806	0.00167391	MMP11/ADAMTS5/MMP13/MMP1/ELANE/ADAM8/MMP10/KLK4/FAP/DDR2/MMP14/SCUBE3/CMA1/A2M/IL6/MMP3/HPN/MMP9/LRP1/TLL2/KLK2/TMPRSS6/CTSG/MMP12/MMP19/WDR72/PRSS2/FGFR4/MMP20/CARMIL2/PRSS1/DPP4	32	YES
GO:0050982	detection of mechanical stimulus	21/3992	46/18866	0.000173585	0.00229882	0.00170413	COL11A1/TRPA1/CACNB3/PKD2/CXCL12/TMC2/KIT/HTR2A/PKD1L2/PHF24/CAV3/CHRNA9/HPN/LHFPL5/CXCR4/KCNA1/ASIC3/SERPINE2/ANO3/SCN1A/ASIC2	21	NO
GO:0140115	export across plasma membrane	26/3992	62/18866	0.000174462	0.00230565	0.00170919	FXYD1/KCNIP2/ATP1A3/KCNE1B/KCNA2/ATP1A2/KCNE1/ABCB1/KCNE4/ANO6/FXYD2/ABCC5/SLC29A4/ATP1B2/KCNT2/KCNH2/KCNA5/ABCA1/ABCG2/GJA1/SLC8A2/ATP1A4/ATP2B3/ATP4A/SLC4A4/KCNE5	26	YES
GO:1904427	positive regulation of calcium ion transmembrane transport	29/3992	72/18866	0.000177488	0.00234078	0.00173523	CEMIP/CXCL11/CXCL10/CDK5/CX3CL1/SNCA/ANK2/TRDN/CXCL9/CACNB3/CAPN3/AKAP6/PKD2/RGN/GSTM2/JPH2/F2R/CACNA2D1/HAP1/P2RY6/NTSR1/GJC2/THY1/STAC2/CD19/CALCR/DRD1/F2/IL13	29	NO
GO:0060231	mesenchymal to epithelial transition	12/3992	20/18866	0.000178674	0.00235156	0.00174322	WT1/STAT1/TCF15/GATA3/GDNF/BASP1/SIX2/LIF/PAX2/WNT9B/GREM1/CITED1	12	YES
GO:0017158	regulation of calcium ion-dependent exocytosis	20/3992	43/18866	0.000180063	0.00236315	0.00175181	ARF1/SYT13/CDK5/SYT1/KCNB1/STX1A/STXBP1/SYT5/CACNA1H/HYAL3/SYT9/ADRA2A/SYT2/DOC2B/SYT17/CACNA1G/CACNA1I/CDK5R2/SYT8/DOC2A	20	NO
GO:0016049	cell growth	137/3992	490/18866	0.000180297	0.00236315	0.00175181	INHBA/AURKA/FHL1/FN1/NPR1/KIF14/ADRA1A/LTBP4/SEMA3G/H3-3A/POSTN/PAPPA2/TGFBR2/ADIPOR1/CDK5/MEG3/PLXNA4/PPARG/FAM107A/SOX17/WT1/PRDM11/NDN/DPYSL2/LHX2/CRYAB/PRKN/SLIT3/ESR2/JADE1/PSRC1/SHTN1/LAMTOR2/LEF1/AKAP6/SFRP1/RGS4/SGK2/PI16/HYAL1/CXCL12/MMP14/EMX1/TMEM97/MYOCD/SLC44A4/EGFR/LIMK1/SYT1/SPP1/CRABP2/PAK5/UNC13A/SEMA7A/MIR23A/NKX6-1/DCUN1D3/PTCH2/BCL6/KIF26A/IGF1/KIAA0319/CIB1/CAV3/FBLN5/CDK5R1/…	137	YES
GO:0007094	mitotic spindle assembly checkpoint	17/3992	34/18866	0.000182914	0.00236691	0.0017546	CCNB1/CENPF/BUB1/PLK1/NDC80/CDC20/BUB1B/TTK/MAD2L1/TRIP13/AURKB/USP44/BUB3/CDT1/GEN1/DUSP1/TEX14	17	YES
GO:0008608	attachment of spindle microtubules to kinetochore	17/3992	34/18866	0.000182914	0.00236691	0.0017546	NEK2/NUF2/CCNB1/NDC80/KIF2C/SPAG5/CENPE/SGO1/RACGAP1/ECT2/KNL1/AURKB/RCC2/BUB3/CDT1/KNSTRN/TEX14	17	YES
GO:0031577	spindle checkpoint	17/3992	34/18866	0.000182914	0.00236691	0.0017546	CCNB1/CENPF/BUB1/PLK1/NDC80/CDC20/BUB1B/TTK/MAD2L1/TRIP13/AURKB/USP44/BUB3/CDT1/GEN1/DUSP1/TEX14	17	NO
GO:0071173	spindle assembly checkpoint	17/3992	34/18866	0.000182914	0.00236691	0.0017546	CCNB1/CENPF/BUB1/PLK1/NDC80/CDC20/BUB1B/TTK/MAD2L1/TRIP13/AURKB/USP44/BUB3/CDT1/GEN1/DUSP1/TEX14	17	NO
GO:0071174	mitotic spindle checkpoint	17/3992	34/18866	0.000182914	0.00236691	0.0017546	CCNB1/CENPF/BUB1/PLK1/NDC80/CDC20/BUB1B/TTK/MAD2L1/TRIP13/AURKB/USP44/BUB3/CDT1/GEN1/DUSP1/TEX14	17	NO
GO:0032956	regulation of actin cytoskeleton organization	105/3992	360/18866	0.000183892	0.00236691	0.0017546	CCL11/IQGAP3/LMOD1/ECT2/GSN/PPM1F/ARF1/MYOC/RAPGEF3/CORO2B/KANK3/SYNPO2/SPTBN1/CDK5/TMEFF2/STMN1/CX3CL1/CFL2/WASF3/F11R/PAK3/FAM107A/CRACD/CSF3/TENM1/ARHGEF15/TMOD1/PRKN/KANK1/IQANK1/DIXDC1/SHANK3/S1PR1/PLEKHH2/SFRP1/CYRIA/RGS4/BIN1/SYNPO/CXCL12/PTGER4/RGCC/KIRREL1/PYCARD/LIMK1/DLC1/CYRIB/PPM1E/RND3/CDC42EP2/RHOQ/TEK/CAV3/PIK3R1/PDGFA/CDK5R1/SMIM22/PROX1/ITGB1BP1/CYFIP2/LRP1/BAIAP2L1/CCL24/FHOD3/…	105	YES
GO:0051282	regulation of sequestering of calcium ion	43/3992	121/18866	0.000184083	0.00236691	0.0017546	CEMIP/DMD/RYR3/CXCL11/CXCL10/TRPA1/CX3CL1/SNCA/ANK2/TRDN/CXCL9/CASQ2/CAPN3/AKAP6/ATP1A2/PKD2/FGF2/HTR2A/GSTM2/JPH2/F2R/NOS1/JPH4/HAP1/CCL21/P2RY6/JPH1/NTSR1/HRC/JPH3/CLIC2/RASA3/MCOLN2/DRD2/THY1/CD19/RYR1/PLN/CCR5/DRD1/CCR7/F2/IL13	43	NO
GO:0002237	response to molecule of bacterial origin	104/3992	356/18866	0.000184247	0.00236691	0.0017546	GJB2/CXCL2/CXCL11/DAB2IP/CXCL10/TNFSF4/ELANE/CX3CL1/PLSCR4/S100A7/SNCA/MAPKAPK2/CD80/CSF3/APOB/AKAP12/PCK1/TIMP4/CXCL9/EDNRB/RIPK2/PENK/CD36/PTGER4/PYCARD/ZFP36/S100A14/EPO/PTGFR/FOS/ALPL/CYRIB/F2R/CXCL3/NOS1/SIRPA/NOD2/HMGB2/IL6/LOXL1/VIM/BMP6/CYP1A1/TLR4/KMO/MRC1/IL18/DEFB124/SASH1/DCN/PRKCA/CMPK2/RARA/IL24/TNIP3/TFPI/PPBP/LTA/PF4/CD24/S100A8/MIF/CARD17/SELP/PTGS2/EDN1/S100A9/GNRH1/TH/ADM/IL12B…	104	YES
GO:0000183	rDNA heterochromatin assembly	19/3992	40/18866	0.000184299	0.00236691	0.0017546	H3C10/H3-3A/H4C9/H4C14/H3C4/H3C8/H3C12/H4C5/H4C8/H4C4/H4C12/H3C6/H4C11/H4-16/H3C7/H3C13/H4C3/H4C2/H3C1	19	YES
GO:1901381	positive regulation of potassium ion transmembrane transport	19/3992	40/18866	0.000184299	0.00236691	0.0017546	KCNIP2/ANK2/KCNMB1/AKAP6/KCNE1/LRRC38/ANO6/EDN3/ATP1B2/KCNJ2/KCNA1/ACTN2/GAL/KCNH2/GALR2/KCNE5/WNK4/LRRC26/LRRC52	19	YES
GO:0072075	metanephric mesenchyme development	10/3992	15/18866	0.000185338	0.00237547	0.00176094	WT1/OSR1/PKD2/STAT1/SIX4/TCF21/BASP1/PAX2/MYC/SHH	10	YES
GO:0021675	nerve development	31/3992	79/18866	0.000189907	0.00242913	0.00180073	SULF1/COL25A1/PLXNA4/KCNA2/NTF4/FBXO45/HOXA3/NGFR/EGR2/EPHB1/RET/UNC13A/HOXD3/SIX4/ATP8B1/SEMA3A/SULF2/HOXB2/NAV2/SLITRK6/SLC1A3/SERPINE2/PAX2/NGF/ERBB3/NTF3/RNF165/HOXB1/TIFAB/POU4F1/NPTX1	31	NO
GO:0022604	regulation of cell morphogenesis	139/3992	499/18866	0.000194216	0.00247927	0.00183789	CCL11/FN1/NTRK2/LIMS2/ANXA1/SEMA3G/ITGA7/MYOC/SYNE3/EPB42/ADGRB3/POSTN/CDK5/ARMCX5-GPRASP2/PLXNA4/RCC2/PALMD/SH3D19/WASF3/F11R/PAK3/PALM2AKAP2/FZD4/TUBB2B/ITPKA/DPYSL2/CALR/RHOJ/PRKN/ERMN/PTN/KANK1/ENPP2/SHTN1/SHANK3/METRN/ALDOA/RELN/FERMT2/EZR/CXCL12/LINGO1/KIT/NGFR/LRP8/SLC9A3R1/RET/LIMK1/SYT1/SPP1/CRABP2/DLC1/LRP4/KIF1A/S100B/UNC13A/SEMA7A/NKX6-1/TRPC6/RND3/CDC42EP2/TANC2/RHOQ/KIAA0319/CIB1/EF…	139	YES
GO:0032970	regulation of actin filament-based process	116/3992	405/18866	0.000195938	0.00249626	0.00185048	CCL11/IQGAP3/LMOD1/CAV1/ECT2/GSN/PPM1F/ARF1/MYOC/RAPGEF3/CORO2B/KANK3/SYNPO2/SPTBN1/CDK5/TMEFF2/STMN1/CX3CL1/CFL2/WASF3/F11R/PAK3/FAM107A/CRACD/ANK2/CSF3/TENM1/ARHGEF15/TMOD1/PRKN/KANK1/IQANK1/DIXDC1/SHANK3/S1PR1/SCN5A/PLEKHH2/ATP1A2/SFRP1/CYRIA/RGS4/BIN1/SYNPO/CXCL12/PTGER4/RGCC/KIRREL1/PYCARD/ABRACL/LIMK1/DLC1/CYRIB/PPM1E/RND3/CDC42EP2/RHOQ/TEK/MYLK2/CAV3/CTNNA3/PIK3R1/PDGFA/CDK5R1/SMIM22/PROX1…	116	NO
GO:0050729	positive regulation of inflammatory response	53/3992	158/18866	0.000197211	0.00250745	0.00185879	CCN4/PDE2A/STAT5B/LPL/TSLP/TNFSF4/FABP4/ADAM8/CX3CL1/IL17B/SNCA/F12/PTGER4/IL33/GBP5/EGFR/MIR126/NOD2/IL6/CEBPA/IL17D/TLR4/CCL24/IL18/CLEC7A/GPRC5B/TTBK1/FFAR3/LTA/C2CD4B/S100A8/MDK/PTGS2/S100A9/IL12B/ZBP1/C2CD4A/PLA2G2A/PLA2G3/TAC1/IFNG/IDO1/C3/OSM/NLRP12/SERPINE1/CCR7/PTGER3/CNR1/AGT/NPY5R/NLRP10/CREB3L3	53	YES
GO:0055123	digestive system development	50/3992	147/18866	0.000201603	0.00255819	0.00189639	CCNB1/OXTR/HOXA5/TGFBR2/ALDH1A2/TYMS/SCT/SOX17/CLMP/NKX3-2/EDNRB/SFRP1/PKDCC/MYOCD/KIT/EGFR/RET/ASCL1/PTK6/SOX11/RBPMS2/CYP1A1/PCSK5/TCF21/GATA5/COL3A1/TP63/FAT4/ALX4/PDGFRA/RARRES2/GATA4/LGR4/RARB/NODAL/AGR2/TGFB3/SIX2/SFRP2/WLS/CLDN18/OTC/PYY/FGF9/IGF2/SFRP5/FGF10/SPDEF/SHH/BARX1	50	NO
GO:0030071	regulation of mitotic metaphase/anaphase transition	24/3992	56/18866	0.000205538	0.00260294	0.00192957	CCNB1/CENPF/BUB1/UBE2C/PLK1/NDC80/CENPE/DLGAP5/CDC20/BUB1B/TTK/MAD2L1/TRIP13/AURKB/USP44/CDC6/ESPL1/BUB3/CDT1/GEN1/RAD21/DUSP1/FBXO5/TEX14	24	NO
GO:0021987	cerebral cortex development	42/3992	118/18866	0.000209	0.00264153	0.00195817	KIF14/ASPM/WDR62/NTRK2/TACC3/DAB2IP/CDK5/MBOAT7/P2RY12/H2AX/LHX2/FBXO45/CNTNAP2/DIXDC1/RELN/EMX1/LHX6/LRP8/SLC2A1/EGFR/ASCL1/CDK5R1/LRP1/FOXP2/COL3A1/FAT4/TACC1/CDH2/MDK/TH/SLIT2/EMX2/CDK5R2/NEFL/PAX5/BCL2A1/POU3F2/EOMES/DMRTA2/POU3F3/TBR1/ARX	42	YES
GO:0045926	negative regulation of growth	78/3992	254/18866	0.000211057	0.00266224	0.00197353	INHBA/FHL1/NPR1/SEMA3G/ADRB2/TGFBR2/ADIPOR1/CDK5/MEG3/PPARG/SOX17/WT1/PRDM11/MT1M/RBP4/CRYAB/SLIT3/ESR2/JADE1/PSRC1/GPC3/SFRP1/RGS4/PI16/HYAL1/SLC6A4/MT1X/SPP1/SEMA7A/DCUN1D3/BCL6/KIAA0319/CAV3/CDK5R1/PTCH1/PTK6/OSTN/PPARA/CDKN2A/SEMA3D/SEMA3A/GDF15/MINAR1/ACVRL1/CDKN2D/GNG4/CDHR2/CDKN2C/CCN3/RGS2/TNR/FGFR3/SOCS2/SEMA6A/FSTL4/TLL2/TMPRSS4/MSX1/TRIM46/SFRP2/BST2/SLIT2/MT1H/SERPINE2/CYP27B1/MT1E/SE…	78	YES
GO:0002683	negative regulation of immune system process	130/3992	463/18866	0.000214243	0.00269709	0.00199937	INHBA/GPAM/HMGB3/GPR17/ANXA1/STAT5B/HOXA5/ADAR/NME1/GPR68/TNFSF4/H4C9/TMEM178A/CLEC4G/DTX1/VSIR/CX3CL1/NCAPG2/PPARG/TAL1/CD80/MEIS2/FOXJ1/H4C14/FOXP3/PRNP/ZBTB16/SFRP1/TYRO3/ADIPOQ/EZR/CXCL12/MMP28/PTGER4/H4C5/IL33/ZNF675/ZFP36/FCRLB/H4C8/CD200/TTLL12/ADGRF5/DUSP1/H4C4/BMP5/H4C12/MICB/BCL6/MIR221/CIB1/PIK3R1/A2M/MIR27A/HOXA7/SOX11/IL17D/TIGIT/TLR4/COL3A1/RNF125/SLAMF8/FADD/DLL1/H4C11/CCL21/CXCR2/…	130	YES
GO:1905818	regulation of chromosome separation	27/3992	66/18866	0.000216295	0.00271755	0.00201453	CCNB1/CENPF/BUB1/UBE2C/PTTG1/PLK1/NDC80/CENPE/DLGAP5/CDC20/BUB1B/TTK/MAD2L1/TRIP13/TACC3/AURKB/USP44/CDC6/ESPL1/BUB3/CDT1/GEN1/RAD21/DUSP1/FBXO5/MAPK15/TEX14	27	NO
GO:0001956	positive regulation of neurotransmitter secretion	13/3992	23/18866	0.000219914	0.00274677	0.00203619	CDK5/SYT1/UNC13A/STX1A/STXBP1/NLGN1/KMO/SLC4A8/SYT9/PRRT2/ADORA2A/CACNA1D/CNR1	13	YES
GO:0060479	lung cell differentiation	13/3992	23/18866	0.000219914	0.00274677	0.00203619	HOXA5/FOXJ1/THRA/ASCL1/THRB/NFIB/KLF2/FOXA1/AGR2/FGF10/SPDEF/GRHL2/IL13	13	YES
GO:0086012	membrane depolarization during cardiac muscle cell action potential	13/3992	23/18866	0.000219914	0.00274677	0.00203619	SCN4B/HCN2/SCN3B/ANK2/SCN2B/SCN5A/ATP1A2/CAV3/CACNA2D1/KCNJ2/CACNA1D/CACNA1G/HCN4	13	NO
GO:1901653	cellular response to peptide	114/3992	398/18866	0.000220906	0.00275375	0.00204137	GJB2/CAV1/CCNA2/PARP1/SORBS1/SLC2A4/ATP6AP1/STAT5B/CAV2/LEP/LPL/TIMELESS/ADRB2/CDC6/SIK2/ADCY4/KLF15/CRHBP/ATP1A3/BRIP1/ATP6V0B/ADIPOR1/CDK5/KL/PDK4/STAT5A/TNS2/FOXO1/GLP2R/PPARG/KLF4/MGARP/GPLD1/EPRS1/TRARG1/GHR/PDE3B/PCK1/TRIB3/RAB31/PRNP/KANK1/TBC1D4/RIPK2/ADIPOQ/CD36/LHCGR/PIK3R2/UMODL1/NGFR/ZNF106/PRKAR2B/PID1/ECHDC3/STAT1/NKX6-1/PPAT/RPE65/RHOQ/IGF1/CYP11A1/FOXO6/IRS2/NOD2/PIK3R1/VIM/KAT2B/…	114	YES
GO:0030509	BMP signaling pathway	52/3992	155/18866	0.000224549	0.0027937	0.00207098	COMP/BMP8A/SULF1/CHRDL1/BMPR1B/BMPER/TGFBR3/BMP2/EGR1/GPC3/LEF1/SFRP1/FOXD1/RUNX2/TMEM100/BMP5/CRB2/CDH5/BMP6/SOX11/RBPMS2/DLX5/GDF15/ACVRL1/SMAD9/CCN1/GATA4/SOSTDC1/GREM2/BMP8B/NODAL/MSX1/TGFB3/ID1/SFRP2/RGMA/TMPRSS6/AMH/ZNF423/SCX/GDF5/FSTL1/GREM1/RNF165/PCSK6/SFRP5/VWC2/GDF7/LEFTY2/DKK1/DSG4/SOST	52	YES
GO:0006029	proteoglycan metabolic process	34/3992	90/18866	0.000225859	0.00280453	0.00207901	COL11A1/SULF1/BGN/BMPR1B/EGFLAM/CHST11/BMP2/CANT1/VCAN/CHPF/HYAL1/HS3ST4/ACAN/SLC2A10/CHST7/CHST3/HS6ST3/IGF1/SULF2/DCN/CYTL1/SPOCK3/UGDH/ADAMTS12/CSPG5/CNMD/CHST8/CHST9/CSPG4/B3GAT1/GAL3ST3/NDST3/COL2A1/HS3ST5	34	YES
GO:0051928	positive regulation of calcium ion transport	43/3992	122/18866	0.000226788	0.00281058	0.00208349	CAV1/CEMIP/MYLK/CXCL11/CXCL10/ADCYAP1R1/CDK5/CX3CL1/SNCA/ANK2/TRDN/CXCL9/CACNB3/CAPN3/AKAP6/PKD2/CXCL12/RGN/BAK1/GSTM2/TRPC6/JPH2/F2R/CACNA2D1/HAP1/P2RY6/NTSR1/GJC2/THY1/CACNA1D/STAC2/CAMK2A/CD19/CALCR/MCHR1/DRD1/ATP2C2/CCL2/F2/CCL5/IL13/P2RX5/P2RX2	43	YES
GO:0009582	detection of abiotic stimulus	49/3992	144/18866	0.000229509	0.00283328	0.00210032	COL11A1/TRPM3/TIMELESS/TRPA1/NMT2/CACNB3/PKD2/NR2F6/CXCL12/TMC2/KIT/NGFR/HTR2A/TACR1/EPHB1/PKD1L2/PHF24/RPE65/OPN3/CAV3/CHRNA9/HPN/LHFPL5/NTSR1/CDS1/CXCR4/KCNA1/RCVRN/RGS9BP/GUCA1A/LOC118142757/PPEF1/GPR88/ASIC3/SERPINE2/TAC1/ATP8A2/PRDM12/REEP6/GRK1/OPN4/SAG/ANO3/NPFFR2/SCN1A/ASIC2/RP1/RHO/GNAT1	49	NO
GO:1902850	microtubule cytoskeleton organization involved in mitosis	49/3992	144/18866	0.000229509	0.00283328	0.00210032	NEK2/TPX2/KIF4A/AURKA/NUF2/CCNB1/SPRY2/SPC25/PLK1/NDC80/KIF11/KIF23/PRC1/NUSAP1/CENPE/DLGAP5/RACGAP1/KIFC1/CDC20/WDR62/POC1A/TTK/MAD2L1/STIL/CENPA/MYBL2/TACC3/AURKB/ESPL1/BIRC5/ANKRD53/STMN1/GNAI1/PSRC1/MISP/CENPH/RCC1/GPSM2/CLTC/TUBG1/SAPCD2/KIFC2/SPRY1/KIF4B/TACC1/GJA1/FSD1/FGF10/INSC	49	YES
GO:0030534	adult behavior	47/3992	137/18866	0.000246029	0.00303134	0.00224714	LGI4/LEP/CRHBP/CDK5/PCDH17/CHL1/ABHD12/GRIN2D/NTF4/TMOD1/PRKN/CNTNAP2/SHANK3/ATP1A2/CXCL12/PREX2/DMBX1/HTR2A/KCNJ10/SLC7A11/SNCG/PPARA/FADD/GDNF/NTSR1/NR4A3/HOXD9/ABAT/OPRD1/DMRT3/SLITRK6/CHRNA5/DRD2/NRXN1/CEND1/DRD4/EN1/EFNB3/SLC1A2/DRD1/ALK/PAX5/PPP1R1B/ZIC1/SEZ6L/SCN1A/CHRNB4	47	YES
GO:0060314	regulation of ryanodine-sensitive calcium-release channel activity	14/3992	26/18866	0.000250745	0.00307694	0.00228094	DMD/TRDN/CASQ2/AKAP6/PKD2/GSTM2/JPH2/NOS1/JPH4/JPH1/HRC/JPH3/CLIC2/PLN	14	NO
GO:0090025	regulation of monocyte chemotaxis	14/3992	26/18866	0.000250745	0.00307694	0.00228094	CXCL10/S100A7/CXCL12/S100A14/DUSP1/ANO6/DEFB124/SLAMF8/CCN3/SLIT2/CXCL17/GREM1/SERPINE1/CCL5	14	NO
GO:0007157	heterophilic cell-cell adhesion via plasma membrane cell adhesion molecules	21/3992	47/18866	0.000251661	0.00307694	0.00228094	CEACAM5/TENM1/CD209/CEACAM6/NECTIN3/CRB2/CDH4/NLGN1/FAT4/CDH2/CADM3/TENM2/SELP/ITGAL/CEACAM8/NECTIN4/LGALS7B/PTPRD/UMOD/SELE/GRID2	21	YES
GO:0035850	epithelial cell differentiation involved in kidney development	21/3992	47/18866	0.000251661	0.00307694	0.00228094	KLF15/WT1/CD34/FOXJ1/OSR1/ADIPOQ/STAT1/MMP9/ACTA2/GATA3/GDNF/FAT4/BASP1/CD24/SIX2/LIF/PAX2/WNT9B/GREM1/CITED1/NPHS1	21	NO
GO:0051304	chromosome separation	35/3992	94/18866	0.000255288	0.00311529	0.00230938	CCNB1/CENPF/BUB1/UBE2C/PTTG1/PLK1/NDC80/CENPE/DLGAP5/CDC20/BUB1B/TTK/MAD2L1/TOP2A/NCAPH/TRIP13/RMI1/TACC3/AURKB/EME1/USP44/CDC6/ESPL1/BUB3/CDT1/GEN1/RAD21/DUSP1/HFM1/FBXO5/CENPX/MAPK15/TEX11/TEX14/SHOC1	35	NO
GO:0007127	meiosis I	42/3992	119/18866	0.000257724	0.00313901	0.00232696	AURKA/CKS2/PTTG1/PLK1/SGO1/CCNE2/RAD51/TOP2A/TRIP13/RMI1/EME1/ESPL1/RAD54L/SGO2/BRIP1/MND1/CCNE1/P3H4/RAD54B/BRCA2/FANCD2/MYBL1/RAD21/TEX19/HFM1/FBXO5/IHO1/CENPX/SYCE3/MAEL/HORMAD1/SYCP2/MEIOC/RAD21L1/TEX11/SPATA22/SHOC1/PIWIL2/DMRTC2/KASH5/MAJIN/BRDT	42	YES
GO:0033605	positive regulation of catecholamine secretion	9/3992	13/18866	0.000260611	0.00316812	0.00234854	OXTR/VIP/CXCL12/NPY2R/SYT1/KCNB1/STX1A/GDNF/OXT	9	YES
GO:0032370	positive regulation of lipid transport	28/3992	70/18866	0.000261589	0.00317394	0.00235286	CAV1/EEPD1/CES1/ADIPOQ/PLA2R1/GALR1/SPP1/BMP6/PTCH1/LRP1/C1QTNF1/CETP/PLA2G10/NTSR1/PLTP/GAL/MIF/EDN1/ERFE/ABCA1/ABCB11/TAC1/ATP8A2/OXT/ABCA12/APOA1/MYB/ENPP7	28	YES
GO:0051895	negative regulation of focal adhesion assembly	11/3992	18/18866	0.000268212	0.00324196	0.00240328	RCC2/FAM107A/MMP14/DLC1/ITGB1BP1/LRP1/ACVRL1/DMTN/ARHGAP6/PHLDB2/APOD	11	YES
GO:0150118	negative regulation of cell-substrate junction organization	11/3992	18/18866	0.000268212	0.00324196	0.00240328	RCC2/FAM107A/MMP14/DLC1/ITGB1BP1/LRP1/ACVRL1/DMTN/ARHGAP6/PHLDB2/APOD	11	NO
GO:0033032	regulation of myeloid cell apoptotic process	15/3992	29/18866	0.000271222	0.00326594	0.00242105	CLEC5A/ANXA1/HCAR2/IRF7/ADIPOQ/EPO/SLC7A11/THRA/NOD2/CDKN2A/CXCR2/MIF/KITLG/CCR5/CCL5	15	YES
GO:0050820	positive regulation of coagulation	15/3992	29/18866	0.000271222	0.00326594	0.00242105	F11R/F12/CD36/F2R/F3/ANO6/F7/TLR4/PLA2G4A/DMTN/SERPINF2/SELP/THBD/SERPINE1/F2	15	NO
GO:0007612	learning	49/3992	145/18866	0.000276381	0.00332179	0.00246246	SLC24A2/NTRK2/CLDN5/ADGRB3/CDK5/MEIS2/MAPK8IP2/PRKN/PTN/CNTNAP2/SHANK3/ATP1A2/RELN/SYNPO/NPAS4/JUN/KIT/PRKAR2B/FOS/PAK5/SLC7A11/PDE1B/JPH4/FOXP2/NETO1/NPTX2/BCHE/NTSR1/TNR/JPH3/SLC12A5/SLC6A1/ARC/DRD2/PTGS2/GPR88/TH/NRXN1/TAC1/SORCS3/EN1/DRD1/SLC8A2/PPP1R1B/DKK1/AGT/GRM5/CCK/TBR1	49	YES
GO:0007631	feeding behavior	38/3992	105/18866	0.000278898	0.00334572	0.0024802	OXTR/NTRK2/RMI1/LEP/LEPR/HCRTR1/DMBX1/NPY2R/ADM2/FOS/NPW/NMU/TCF15/GDF15/CNTFR/NR4A3/PMCH/OPRD1/GAL/DRD2/ADORA2A/TH/MRAP2/PYY/EN1/ATP8A2/MCHR1/DRD1/TACR3/OXT/POU4F1/CNR1/GALR2/AGT/NPY5R/TRH/CCK/TBR1	38	YES
GO:0034694	response to prostaglandin	16/3992	32/18866	0.000282436	0.00334701	0.00248115	TNFSF4/PPARG/TGFBR3/APOB/AKR1C3/SFRP1/PTGER4/PTGFR/GNG2/AKR1C2/CCL21/P2RY6/EDN1/GNRH1/CCR7/OXT	16	NO
GO:0046320	regulation of fatty acid oxidation	16/3992	32/18866	0.000282436	0.00334701	0.00248115	ACACB/PDK4/ABCD2/DGAT2/PPARG/ACADL/MLYCD/IRS2/PPARA/NR4A3/TWIST1/ABCB11/PPARGC1A/PLIN5/CNR1/MFSD2A	16	YES
GO:0010742	macrophage derived foam cell differentiation	18/3992	38/18866	0.000283182	0.00334701	0.00248115	LPL/PPARG/ABCA5/APOB/ADIPOQ/CD36/STAT1/PPARA/CETP/IL18/PLA2G10/PLA2G5/PF4/ABCA1/PLA2G2A/PLA2G3/MSR1/AGT	18	YES
GO:0045923	positive regulation of fatty acid metabolic process	18/3992	38/18866	0.000283182	0.00334701	0.00248115	ANXA1/MLXIPL/ABCD2/PPARG/ADIPOQ/RGN/MLYCD/IRS2/PPARA/NR4A3/TWIST1/AVPR1A/PTGS2/APOC2/PLA2G3/APOA1/PPARGC1A/PLIN5	18	NO
GO:0051930	regulation of sensory perception of pain	18/3992	38/18866	0.000283182	0.00334701	0.00248115	VIP/GRIN2D/SPX/EDNRB/MGLL/NPY2R/TMEM100/F2R/NMU/SCN11A/CCN3/NTSR1/OPRD1/EDN1/OPRPN/SMR3B/OXT/CCK	18	YES
GO:0060306	regulation of membrane repolarization	18/3992	38/18866	0.000283182	0.00334701	0.00248115	CAV1/SCN4B/KCNE1B/ANK2/CACNB3/CASQ2/AKAP6/SCN5A/KCNE1/KCNE4/CAV3/CACNA2D1/KCNJ2/CACNA1D/KCNH2/KCNA5/SNTA1/KCNE5	18	NO
GO:0090077	foam cell differentiation	18/3992	38/18866	0.000283182	0.00334701	0.00248115	LPL/PPARG/ABCA5/APOB/ADIPOQ/CD36/STAT1/PPARA/CETP/IL18/PLA2G10/PLA2G5/PF4/ABCA1/PLA2G2A/PLA2G3/MSR1/AGT	18	YES
GO:0032102	negative regulation of response to external stimulus	122/3992	433/18866	0.000283208	0.00334701	0.00248115	PBK/GPR17/CERS2/SEMA3G/LEP/ADAR/PROC/PROS1/ABCD2/ELANE/CX3CL1/PPARG/KLF4/CD34/GBA/FAP/SPX/FOXP3/F12/CLDN19/CACNB3/PLAUR/TYRO3/ADIPOQ/MMP28/PTGER4/FGF2/PYCARD/PLAU/SAA1/CD200/SPP1/TTLL12/PTGIS/DUSP1/SEMA7A/MIR126/MICB/TEK/MIR221/IGF1/KIAA0319/SIRPA/CDH5/A2M/PDGFA/FFAR4/SOCS3/FNDC4/ROBO2/PPARA/C1QTNF1/GATA3/SEMA3D/SEMA3A/RNF125/SLAMF8/NUCB2/PDGFRA/SERPINF2/CCN3/LRFN5/TNR/MIR135A1/SEMA6A/TFPI/ENPP3/…	122	NO
GO:0045913	positive regulation of carbohydrate metabolic process	32/3992	84/18866	0.000285754	0.0033663	0.00249545	SORBS1/GPD1/MLXIPL/ADCYAP1R1/FOXO1/DGAT2/SNCA/GPLD1/PFKFB1/PTH1R/LHCGR/PMAIP1/RGN/HTR2A/PFKFB4/PFKFB3/IGF1/IRS2/KAT2B/PPARA/P2RY6/PPP1R3G/NTSR1/GCK/IFNG/IGF2/ESRRB/PPARGC1A/GPT/ACTN3/SLC4A4/EGF	32	YES
GO:0070306	lens fiber cell differentiation	17/3992	35/18866	0.000285898	0.0033663	0.00249545	SPRY2/KDM5B/TMOD1/FGF2/SLC7A11/SPRY1/VIM/PROX1/ZEB2/SPRED3/MAF/WNT7B/SIX3/EPHA2/BFSP2/NTRK3/FOXE3	17	YES
GO:0007159	leukocyte cell-cell adhesion	105/3992	364/18866	0.000288605	0.00339191	0.00251444	CAV1/GPAM/ANXA1/STAT5B/LEP/GFUS/TGFBR2/TNFSF4/CLEC4G/DTX1/ELANE/ADAM8/VSIR/SOX12/JAM2/F11R/PAK3/KLF4/OLR1/CD80/FOXJ1/PCK1/FOXP3/CD209/PRNP/ZBTB16/LEF1/RIPK2/EZR/CXCL12/PYCARD/EPO/CYRIB/EFNB1/PECAM1/BCL6/MIR221/IGF1/SIRPA/NOD2/PIK3R1/MIR27A/TFRC/IL6/EGR3/PPARA/HSPH1/PNP/TIGIT/CD177/GATA3/IL18/RASGRP1/FADD/MAP3K8/PODXL2/CCL21/LAG3/CLEC4M/RARA/SKAP1/ERBB2/NR4A3/CCL28/LGALS9B/ICOS/CD24/TNFSF13B/S100A…	105	YES
GO:0051965	positive regulation of synapse assembly	27/3992	67/18866	0.000289951	0.00340145	0.00252151	OXTR/NTRK2/ADGRB3/ARMCX5-GPRASP2/SYNDIG1/CBLN2/ADGRL3/LRTM2/LRRTM2/EPHB1/SLITRK2/LRRN3/ADGRB2/THBS2/FLRT2/NLGN1/LRRC4B/SLITRK6/NRXN1/LRRTM1/PTPRD/OXT/NTRK3/SLITRK3/ASIC2/LINGO2/GRID2	27	YES
GO:0001764	neuron migration	54/3992	164/18866	0.000293144	0.00343259	0.00254459	ASPM/NTRK2/IGSF10/DAB2IP/MATN2/CDK5/CX3CL1/CELSR3/CHL1/ADGRL3/TUBB2B/NDN/FBXO45/SHTN1/RELN/CXCL12/LHX6/KIF20B/NKX6-1/KIAA0319/ASCL1/CDK5R1/FLRT2/GATA3/COL3A1/SEMA3A/ASTN1/NRG1/CCR4/CELSR1/SEMA6A/CXCR4/TWIST1/TRIM46/MDK/DRD2/GNRH1/CAMK2A/NTNG1/CDK5R2/MARK1/DCX/DRD1/UNC5D/SPOCK1/NTRK3/DCDC2/DNER/TBX20/CCKAR/GPM6A/CTNNA2/CCK/ARX	54	YES
GO:0051235	maintenance of location	95/3992	324/18866	0.000296933	0.00347058	0.00257275	CAV1/CEMIP/ASPM/GSN/ACACB/DMD/STAT5B/RYR3/LEP/LPL/SLC17A7/CXCL11/SQLE/CES1/CXCL10/ACVR1C/CDK5/TRPA1/CX3CL1/DGAT2/PPARG/S100A7/SNCA/FBN2/TONSL/BARD1/ANK2/TRDN/PNPLA2/APOB/CIDEA/CALR/SLC30A8/CXCL9/SYNE1/CASQ2/CAPN3/AKAP6/ATP1A2/PKD2/CD36/FGF2/GPSM2/HTR2A/GSTM2/JPH2/F2R/VSTM2A/NOS1/IL6/IKBKE/SMIM22/PPARA/JPH4/KDELR3/HAP1/CCL21/PLA2G10/P2RY6/MEST/JPH1/NTSR1/HRC/CDS1/JPH3/CLIC2/RASA3/ATP7B/B4GALNT1/S1…	95	NO
GO:0006869	lipid transport	112/3992	393/18866	0.000308195	0.00359561	0.00266544	INHBA/CAV1/ACACB/ANXA1/LEP/LCAT/ABCA10/EEPD1/KDM5B/ABCA9/CES1/FABP4/ABCD2/NAXE/PLSCR4/PPARG/ABCA8/EPRS1/FZD4/ABCA5/APOB/SPX/RBP4/ABCA6/PRKN/ADIPOQ/CD36/ACSL1/PLA2R1/ABCB1/SLC2A1/GALR1/NMB/SLC9A3R1/SPP1/STARD10/AKR1C1/ANO6/IRS2/VLDLR/FABP6/MIR27A/BMP6/PTCH1/SLC27A6/ATP8B1/PPARA/LRP1/DISP3/C1QTNF1/CETP/ATP8B4/PLA2G4A/PLA2G10/MIR27B/APOLD1/NTSR1/PLTP/SLCO1C1/ANO7/THRSP/UGCG/PLA2G5/CFTR/SLC10A6/XKR4/…	112	NO
GO:0030857	negative regulation of epithelial cell differentiation	23/3992	54/18866	0.000309055	0.00359905	0.00266799	SPRY2/CAV1/EZH2/NOTCH4/OSR1/STAT1/SPRY1/HOXA7/MMP9/ACVRL1/DLL1/TP63/SPRED3/NODAL/ID1/CCND1/CDSN/IFNG/CITED1/GRHL2/FOXE3/IL13/XDH	23	YES
GO:0006022	aminoglycan metabolic process	56/3992	172/18866	0.000316527	0.00367934	0.00272751	ITIH5/LYVE1/CEMIP/HMMR/BGN/B3GALT1/HAS3/ANGPT1/B4GALT3/STAB2/EGFLAM/CHST11/VCAN/GPC3/HPSE2/CHPF/HYAL1/FGF2/SDC1/CHST6/ACAN/CLTC/HS3ST3A1/ITIH2/ST3GAL3/CHST7/CHST3/OGN/ABCC5/B4GALT6/DCN/HYAL3/SPOCK3/GPC4/CHST1/GALNT5/UGDH/CSPG5/HAS1/LUM/ITIH3/GPC2/CHST9/PRELP/PGLYRP4/FMOD/CSPG4/B3GAT1/PGLYRP2/ITIH6/GAL3ST3/NDST3/HS3ST5/PGLYRP1/EGF/HS3ST6	56	NO
GO:0051306	mitotic sister chromatid separation	26/3992	64/18866	0.00032063	0.00372025	0.00275783	CCNB1/CENPF/BUB1/UBE2C/PTTG1/PLK1/NDC80/CENPE/DLGAP5/CDC20/BUB1B/TTK/MAD2L1/TRIP13/TACC3/AURKB/USP44/CDC6/ESPL1/BUB3/CDT1/GEN1/RAD21/DUSP1/FBXO5/TEX14	26	NO
GO:0002028	regulation of sodium ion transport	33/3992	88/18866	0.000324967	0.0037637	0.00279005	FXYD1/SCN4B/DMD/ARF1/ADRB2/PER1/SCN3B/TESC/SCN2B/NKAIN1/OSR1/SCN5A/ATP1A2/SLC9A3R1/UTRN/NOS1/CAV3/FXYD2/ATP1B2/NETO1/DRD2/FXYD3/SNTA1/SERPINE2/NKAIN4/PRSS8/DRD4/PCSK9/NKAIN2/NETO2/FXYD4/WNK4/NKX2-5	33	YES
GO:0048638	regulation of developmental growth	102/3992	353/18866	0.000326819	0.00377829	0.00280086	CCNB1/CDK1/FN1/GPAM/FLVCR1/ACACB/SEMA3G/STAT5B/LEP/ADRB2/TGFBR2/CDK5/PLXNA4/STAT5A/WT1/GHR/TGFBR3/DPYSL2/RBP4/PRKN/SHTN1/SPAAR/CAPN3/AKAP6/SFRP1/RGS4/PI16/SLC6A4/EZR/CXCL12/FGF2/LIMK1/SYT1/SPP1/CRABP2/UNC13A/SEMA7A/NKX6-1/IGF1/KIAA0319/CAV3/CDK5R1/CDH4/PTCH1/PROX1/SIX4/OSTN/PPARA/LRP1/SEMA3D/DUSP6/SEMA3A/GDF15/DLL1/BASP1/RGS2/TNR/FGFR3/SOCS2/SEMA6A/FSTL4/ISLR2/SYT2/TLL2/CXCR4/AGR2/TRIM46/RIMS2/RN…	102	YES
GO:1900047	negative regulation of hemostasis	22/3992	51/18866	0.000334083	0.00384882	0.00285315	COMP/PROC/PROS1/CD34/FAP/F12/PLAUR/PLAU/PDGFA/C1QTNF1/PDGFRA/SERPINF2/TFPI/ABAT/EDN1/SERPINE2/ADAMTS18/THBD/SERPINE1/FGA/F2/SERPINB2	22	YES
GO:0007160	cell-matrix adhesion	71/3992	230/18866	0.000334129	0.00384882	0.00285315	LYVE1/FN1/SORBS1/PPM1F/ITGA7/GFUS/MYOC/CORO2B/POSTN/CDK5/RCC2/FREM1/CX3CL1/FAM107A/NPNT/CD34/CEACAM6/SFRP1/CD36/FERMT2/MMP14/COL17A1/ECM2/ADAMTS9/PLAU/UTRN/ONECUT2/DLC1/HOXD3/PECAM1/BCL6/TEK/CIB1/PIK3R1/FBLN5/HOXA7/EDA/ITGB1BP1/LRP1/CDH13/CDKN2A/COL3A1/ACVRL1/GPM6B/MSLNL/DMTN/CCL21/EPDR1/SGCE/ARHGAP6/SKAP1/CCL28/ITGA11/ACTN2/BST1/THY1/ADAMTS12/MSLN/PHLDB2/ITGBL1/ITGAL/MMP12/GREM1/APOD/SERPINE1/LY…	71	YES
GO:0035813	regulation of renal sodium excretion	12/3992	21/18866	0.000336676	0.00387117	0.00286971	NPR1/AVPR2/SPX/EDNRB/CORIN/AVPR1A/DRD2/ADORA2A/EDN1/TAC1/OXT/AGT	12	NO
GO:0030099	myeloid cell differentiation	121/3992	431/18866	0.000349464	0.00401096	0.00297334	INHBA/CCN4/CLEC5A/HMGB3/PARP1/H3C10/FLVCR1/ATP6AP1/STAT5B/HOXA5/H3-3A/ADAR/EPB42/MTURN/NME1/SFXN1/GPR68/TGFBR2/H4C9/TMEM178A/ISG15/NCAPG2/PPARG/TESC/TAL1/CSF3/MEIS2/TGFBR3/H4C14/IRF7/H3C4/GPC3/ZBTB16/LEF1/EPAS1/SFRP1/H3C8/ADIPOQ/H3C12/JUN/H4C5/KIT/ZNF675/ZFP36/EPO/FAXDC2/H4C8/FOS/ADGRF5/STAT1/IL20/H4C4/H4C12/BCL6/MYL9/MIR221/CIB1/THRA/PIK3R1/TFRC/HMGB2/CEBPA/MPL/HOXA7/MB/ALAS2/KAT2B/MMP9/TF/PDE1B…	121	YES
GO:0006027	glycosaminoglycan catabolic process	25/3992	61/18866	0.000353596	0.00405109	0.00300309	LYVE1/CEMIP/HMMR/BGN/STAB2/VCAN/GPC3/HPSE2/HYAL1/FGF2/SDC1/ACAN/OGN/DCN/HYAL3/GPC4/CSPG5/LUM/GPC2/PRELP/PGLYRP4/FMOD/CSPG4/PGLYRP2/PGLYRP1	25	YES
GO:2000027	regulation of animal organ morphogenesis	77/3992	254/18866	0.000357948	0.00409359	0.00303459	CTHRC1/LIMS2/SULF1/APCDD1/VANGL1/FGF1/TGFBR2/RSPO3/CELSR3/WT1/FZD4/CD34/BMP2/PTN/GPC3/PSME2/SFRP1/MAGED1/HOXC11/NGFR/CLTC/RUNX2/SAPCD2/STAT1/FZD2/SPRY1/ASPN/CAV3/PDGFA/THRB/SIX4/HPN/ROBO2/GATA3/DMP1/FOXP2/NFIB/GATA5/SULF2/PSMD3/PLEKHA4/GDNF/BASP1/LGR4/CELSR1/PAX9/GPC4/TWIST1/MSX1/FGF7/DMRT3/ENAM/SIX2/SFRP2/MDK/GRHL3/ESR1/EDN1/LIF/FGF8/PAX2/PTK7/WNT9B/CHAD/MYC/GREM1/WNT2/MMP20/DIO3/FGF10/CITED1/OD…	77	NO
GO:1990573	potassium ion import across plasma membrane	21/3992	48/18866	0.000358894	0.00409705	0.00303716	HCN2/ATP1A3/KCNJ16/KCNJ3/SLC12A8/ATP1A2/KCNJ10/ABCC9/FXYD2/ATP1B2/KCNJ6/KCNK9/KCNJ2/SLC12A5/KCNH2/KCNJ12/ATP1A4/HCN4/ATP4A/SLC12A1/WNK4	21	YES
GO:0072676	lymphocyte migration	41/3992	117/18866	0.000359871	0.00410085	0.00303998	CCL11/CXCL11/CCL14/CXCL10/ADAM8/CX3CL1/CCL16/JAM2/F11R/S100A7/ARTN/S1PR1/CXCL12/PYCARD/RET/SAA1/CD200/GATA3/CCL24/FADD/CCL21/CCL7/CD99L2/ECM1/CCL23/CCL20/FUT7/CXCR3/ITGAL/CCL13/APOD/XG/CH25H/CCR7/CCL17/CCL2/CCL25/CCL5/GPR15/CXCL13/CCL18	41	YES
GO:0061351	neural precursor cell proliferation	51/3992	154/18866	0.000364443	0.00414554	0.0030731	MELK/KIF14/RACGAP1/ASPM/SHCBP1/LIMS2/CIP2A/CX3CL1/FOXO1/NES/DCT/LHX2/ARTN/PTN/DIXDC1/GBX2/LEF1/SLC6A4/EMX1/EPHB1/KIF1A/ID4/ASCL1/IGF2BP1/PROX1/DISP3/ZEB2/SIX3/INSM1/CDH2/SPINT2/KCNA1/GJC2/GPR37L1/SOX5/MDK/DRD2/EMX2/TRNP1/PTPRZ1/FGF8/CEND1/WNT2/HHIP/TAFA1/POU3F2/SHH/DMRTA2/POU3F3/EGF/ARX	51	YES
GO:0032496	response to lipopolysaccharide	97/3992	334/18866	0.000372536	0.00423005	0.00313575	GJB2/CXCL2/CXCL11/DAB2IP/CXCL10/TNFSF4/ELANE/CX3CL1/PLSCR4/S100A7/SNCA/MAPKAPK2/CD80/CSF3/APOB/AKAP12/PCK1/TIMP4/CXCL9/EDNRB/RIPK2/PENK/CD36/PTGER4/PYCARD/ZFP36/S100A14/EPO/PTGFR/FOS/ALPL/F2R/CXCL3/NOS1/SIRPA/NOD2/HMGB2/IL6/LOXL1/VIM/BMP6/CYP1A1/TLR4/KMO/MRC1/IL18/SASH1/DCN/PRKCA/CMPK2/RARA/IL24/TNIP3/TFPI/PPBP/LTA/PF4/S100A8/MIF/CARD17/SELP/PTGS2/EDN1/S100A9/GNRH1/TH/ADM/IL12B/CYP27B1/CTSG/ABCA1…	97	YES
GO:0090068	positive regulation of cell cycle process	89/3992	302/18866	0.00037667	0.00426938	0.0031649	AURKA/CCNB1/CDK1/DTL/UBE2C/NDC80/KIF23/NUSAP1/SPAG5/FAM83D/MACROH2A1/CDC25C/DLGAP5/CDCA5/KIF14/RACGAP1/ECT2/POC1A/PCNA/MAD2L1/E2F8/GTSE1/EZH2/PLAGL1/ANXA1/CIT/AURKB/PLK4/CDC45/FEN1/CDC6/ESPL1/E2F7/DAB2IP/DBF4/E2F1/CDC14B/RCC2/RHNO1/CDC25A/CDC7/FAP/ADAMTS1/MUC1/HYAL1/CDT1/GEN1/RAD21/PKD2/RGCC/GPSM2/EGFR/MTBP/BRCA1/KIF20B/MIR221/IGF1/FBXO5/CCND2/CDK5R1/EDN3/PBX1/CYP1A1/RNF112/MRGPRX2/ATAD5/INSM1/MA…	89	YES
GO:0007519	skeletal muscle tissue development	52/3992	158/18866	0.000380189	0.0043016	0.00318879	CAV1/MYOM1/BCL9/HLF/CAV2/CDK5/CFL2/SMYD1/MEOX2/PITX1/EGR1/MYOM2/NEURL1/CYP26B1/MYOCD/EGR2/EPHB1/FOS/S100B/ATF3/KCNAB1/PAX7/MYLK2/SIX4/SOX11/TCF21/FOXP2/SRPK3/MAFF/DLL1/DCN/HOXD9/MYOZ2/TLL2/TWIST1/HEYL/WNT10B/SCX/RYR1/ZBTB18/MSTN/CHRNA1/PAX5/ANKRD33/NPHS1/DNER/EOMES/SHH/ANKRD1/DMRTA2/ACTN3/P2RX2	52	YES
GO:0031032	actomyosin structure organization	63/3992	200/18866	0.000386182	0.00435626	0.00322931	ANLN/LMOD1/KIF23/RACGAP1/ECT2/CNN1/MYH11/SORBS1/PPM1F/CIT/MYOC/RAPGEF3/CORO2B/TMEFF2/STMN1/MYH3/CFL2/LURAP1/F11R/PGM5/TNNT3/TNNT1/ARHGEF15/CAPN9/TMOD1/CASQ2/CAPN3/S1PR1/SFRP1/EPB41L2/PTGER4/RGCC/LIMK1/CSRP1/DLC1/PPM1E/CAV3/PIK3R1/PROX1/SIX4/ITGB1BP1/FHOD3/EVL/KRT8/LDB3/PDGFRA/SERPINF2/ARHGAP6/MET/MYOZ2/OBSCN/ACTN2/TGFB3/KRT19/FRMD3/EDN1/PHLDB2/TAC1/MYH6/APOA1/ANKRD1/MYL2/NKX2-5	63	YES
GO:0021544	subpallium development	13/3992	24/18866	0.000387071	0.00435626	0.00322931	INHBA/HPRT1/CNTNAP2/SHANK3/SLC7A11/ASCL1/FOXP2/ALDH1A3/RARB/DRD2/FGF8/DLX2/DRD1	13	NO
GO:0033622	integrin activation	13/3992	24/18866	0.000387071	0.00435626	0.00322931	FN1/KIF14/CX3CL1/P2RY12/RASIP1/FERMT2/CXCL12/PTGER4/ITGB1BP1/SKAP1/SELP/MZB1/CXCL13	13	YES
GO:1903793	positive regulation of anion transport	24/3992	58/18866	0.000388728	0.00436719	0.00323742	ARL6IP1/PLA2R1/ABCB1/STXBP1/CETP/KMO/PLA2G10/NTSR1/CFTR/ABAT/AVPR1A/SLC6A1/MIF/ADORA2A/EDN1/ERFE/ABCB11/ATP8A2/OXT/SLC34A1/APOA1/AGT/TRH/CCK	24	NO
GO:0042472	inner ear morphogenesis	37/3992	103/18866	0.000394039	0.00441129	0.00327011	COL11A1/SPRY2/CTHRC1/TPRN/SOBP/GBX2/LRIG3/SLC44A4/SLC9A3R1/FZD2/CHRNA9/PROX1/OTX1/SIX4/HPN/LHFPL5/GATA3/DLX5/ALDH1A3/CELSR1/TMIE/NR4A3/MYO3B/SLITRK6/GRHL3/FGF8/PAX2/PTK7/FGF9/USH1G/ATP8A2/FGF10/TIFAB/KCNQ4/ZIC1/USH1C/COL2A1	37	YES
GO:0048661	positive regulation of smooth muscle cell proliferation	37/3992	103/18866	0.000394039	0.00441129	0.00327011	CCN4/TGFBR2/ELANE/CX3CL1/ADAMTS1/S1PR1/JUN/FGF2/EGFR/DNMT1/STAT1/MIR221/IGF1/MIR27A/PDGFD/IL6/MMP9/RBPMS2/CDH13/IL18/P2RY6/MIR27B/SERPINF2/NR4A3/PTGS2/EDN1/FGF9/GJA1/TERT/HBEGF/CCL5/PPARGC1A/MYB/IL13/AGT/NPY5R/EREG	37	YES
GO:0002523	leukocyte migration involved in inflammatory response	10/3992	16/18866	0.000400332	0.00445046	0.00329914	ELANE/ADAM8/CX3CL1/PTN/SLAMF8/S100A8/FUT7/MDK/S100A9/SELE	10	YES
GO:0043116	negative regulation of vascular permeability	10/3992	16/18866	0.000400332	0.00445046	0.00329914	PDE2A/CLDN5/ANGPT1/AKAP12/MIR23A/ADORA2A/ADM/SLIT2/RAMP2/SH3GL2	10	YES
GO:0051447	negative regulation of meiotic cell cycle	10/3992	16/18866	0.000400332	0.00445046	0.00329914	TTK/TRIP13/FBXO43/NPR2/DUSP1/FBXO5/HORMAD1/OVOL1/LIF/PRKACB	10	YES
GO:0072224	metanephric glomerulus development	10/3992	16/18866	0.000400332	0.00445046	0.00329914	WT1/CD34/OSR1/EGR1/ADIPOQ/RET/TCF21/PDGFRA/LGR4/PAX2	10	NO
GO:0006706	steroid catabolic process	14/3992	27/18866	0.000419722	0.00464171	0.00344092	HSD17B6/HSD11B1/CYP7A1/SPP1/CYP46A1/CYP3A4/SCARF1/HSD17B11/CYP27B1/CYP39A1/MT3/CYP1A2/AKR1D1/CYP24A1	14	YES
GO:0010714	positive regulation of collagen metabolic process	14/3992	27/18866	0.000419722	0.00464171	0.00344092	CREB3L1/VSIR/SUCO/RGCC/CBX8/F2R/LARP6/VIM/SERPINF2/TGFB3/SCX/SERPINB7/F2/MYB	14	YES
GO:0072207	metanephric epithelium development	14/3992	27/18866	0.000419722	0.00464171	0.00344092	WT1/OSR1/ADIPOQ/PKD2/STAT1/FAT4/CXCR2/LGR4/WNT7B/LIF/PAX2/WNT9B/UMOD/POU3F3	14	YES
GO:0006631	fatty acid metabolic process	112/3992	396/18866	0.000421102	0.00464891	0.00344625	CAV1/GPAM/LIPE/ACACB/ANXA1/LEP/LPL/ACSM5/MLXIPL/CES1/ADIPOR1/PDK4/ABCD2/DGAT2/PPARG/ACADL/ADH4/PCK1/AKR1C3/TRIB3/ACADS/ACSM2A/ACSS2/MGLL/ADIPOQ/CD36/PLP1/ACSL1/RGN/CYP7A1/PRKAR2B/CYP2U1/GSTM2/MLYCD/ECHDC1/PTGIS/ACOT7/BRCA1/ECHDC3/FADS3/LYPLA1/NUDT7/CYP3A4/AKR1C1/IRS2/PER2/EDN2/QKI/HADH/CYGB/TYRP1/SLC27A6/PPARA/CYP1A1/PDP2/AKR1C2/PLA2G4A/PLA2G10/ABHD2/ACSM2B/ACAA2/ABHD3/ACSM3/ACAD11/NR4A3/PLA2G4D/…	112	YES
GO:0045666	positive regulation of neuron differentiation	108/3992	380/18866	0.000435331	0.00479191	0.00355226	FN1/ECT2/NTRK2/EZH2/ARF1/NME1/DAB2IP/PACSIN1/ARMCX5-GPRASP2/PLXNA4/CX3CL1/PAK3/FZD4/TUBB2B/ITPKA/BMP2/MMD/PRKN/PTN/SHTN1/SHANK3/METRN/RELN/NEURL1/CXCL12/ITSN1/NGFR/LRP8/CAMK1/EPO/RET/LIMK1/SYT1/CRABP2/DNMT3B/PLPPR5/ENC1/UNC13A/SEMA7A/NKX6-1/TRPC6/HOXD3/BMP5/BCL6/ALKAL2/MIR221/FEZ1/FOXO6/VLDLR/ASCL1/CDH4/BMP6/PROX1/PTK6/SOX11/ROBO2/NLGN1/LRP1/PRKD1/SCARF1/GDPD5/ATP1B2/RNF112/ZEB2/GPRC5B/RGS2/RARA/…	108	YES
GO:2000310	regulation of NMDA receptor activity	17/3992	36/18866	0.00043556	0.00479191	0.00355226	CNIH2/CRHBP/MAPK8IP2/GRIA4/RELN/GRIN2B/NLGN1/DLG3/SLC6A9/ACTN2/GRIA2/RASGRF1/IFNG/CCL2/NEFL/PPARGC1A/GRIA1	17	YES
GO:0038111	interleukin-7-mediated signaling pathway	15/3992	30/18866	0.000436809	0.00479736	0.0035563	H3C10/STAT5B/TSLP/STAT5A/H3C4/H3C8/H3C12/IRS2/H3C6/SOCS2/H3C7/H3C13/CISH/IL2RG/H3C1	15	YES
GO:0002576	platelet degranulation	44/3992	129/18866	0.000439566	0.00481934	0.00357259	VEGFD/CLEC3B/FN1/PROS1/F8/CFD/VWF/ALDOA/CD36/MMRN1/HABP4/CYRIB/PECAM1/STXBP1/ORM1/IGF1/A2M/PDGFA/STXBP2/TF/SCCPDH/MAGED2/ORM2/DMTN/SERPINF2/RARRES2/PPBP/ACTN2/TGFB3/ECM1/PF4/SELP/ITIH3/SELENOP/IGF2/SERPINE1/FGA/F5/ALB/LEFTY2/APOA1/BLK/EGF/SCG3	44	YES
GO:0003338	metanephros morphogenesis	16/3992	33/18866	0.000441147	0.00482008	0.00357315	KIF26B/WT1/FOXJ1/PKD2/STAT1/GDNF/BASP1/LGR4/WNT7B/SIX2/LIF/PAX2/WNT9B/GREM1/FGF10/CITED1	16	YES
GO:0033028	myeloid cell apoptotic process	16/3992	33/18866	0.000441147	0.00482008	0.00357315	CLEC5A/ANXA1/HCAR2/IRF7/ADIPOQ/EPO/SLC7A11/THRA/NOD2/IL6/CDKN2A/CXCR2/MIF/KITLG/CCR5/CCL5	16	NO
GO:0035150	regulation of tube size	48/3992	144/18866	0.000452011	0.0049219	0.00364862	NPR1/COMP/CAV1/OXTR/ADRA1A/LEP/ADRB2/AVPR2/HTR1D/VIP/KCNMB1/EDNRB/ATP1A2/SLC6A4/HTR2A/EGFR/UTS2B/F2R/NOS1/PER2/EDN2/GRIP2/KCNMB2/EDN3/ITGB1BP1/ACTA2/PTPRM/SERPINF2/RGS2/ADRA2A/ADRB3/AVPR1A/PTGS2/ADORA2A/EDN1/ADM/KCNA5/ADRA2B/WNT9B/GJA1/SMTNL2/DRD1/ADRA1B/UTS2/FGA/ASIC2/AGT/UTS2R	48	NO
GO:0050921	positive regulation of chemotaxis	48/3992	144/18866	0.000452011	0.0049219	0.00364862	VEGFD/PPM1F/CXCL10/P2RY12/S100A7/TUBB2B/CALR/ARTN/PTN/S1PR1/CXCL12/FGF2/S100A14/F3/ANO6/EDN2/PDGFD/IL6/F7/EDN3/CDH13/PRKD1/DEFB124/CCR4/CCL21/CXCR2/CCL7/RARRES2/MET/CXCR4/DAPK2/MDK/EDN1/SLIT2/CXCL17/HSPB1/SEMA5A/SCG2/NTF3/MSTN/SERPINE1/FGF10/CCR7/NTRK3/CCL5/IL34/FGF16/CXCL13	48	YES
GO:0055078	sodium ion homeostasis	22/3992	52/18866	0.000464394	0.0050449	0.00373981	NPR1/AVPR2/ATP1A3/SPX/EDNRB/ATP1A2/CORIN/ATP1B2/AVPR1A/DRD2/ADORA2A/EDN1/TAC1/C7/CYP4F12/OXT/ATP1A4/TMPRSS3/AGT/SCN7A/ATP4A/SLC12A1	22	YES
GO:0002526	acute inflammatory response	39/3992	111/18866	0.000465635	0.0050449	0.00373981	FN1/TFR2/TNFSF4/ELANE/ADAM8/PPARG/DNASE1L3/F8/F12/EDNRB/EPO/SAA2/SAA1/ORM1/F3/ANO6/IL6/GATA3/ORM2/CXCR2/HPR/SERPINF2/FFAR3/C2CD4B/S100A8/FUT7/PTGS2/C2CD4A/SAA4/TAC1/C3/OSM/CCR7/TREM1/F2/PTGER3/CNR1/NPY5R/CREB3L3	39	YES
GO:0007193	adenylate cyclase-inhibiting G protein-coupled receptor signaling pathway	32/3992	86/18866	0.000466475	0.0050449	0.00373981	GRM4/PDE2A/HTR1D/ADCY4/GNAL/GRM8/P2RY12/GNAI1/AKAP12/S1PR1/SSTR2/NPY2R/AKAP5/PTGDR2/PALM/RGS2/FFAR3/ADRA2A/ADCY8/OPRD1/GPR37L1/OXER1/DRD2/HTR4/EDN1/NPR3/DRD4/MCHR1/MARCO/ADCY5/GNAT1/HRH3	32	YES
GO:0097756	negative regulation of blood vessel diameter	32/3992	86/18866	0.000466475	0.0050449	0.00373981	COMP/CAV1/OXTR/ADRA1A/LEP/AVPR2/HTR1D/EDNRB/ATP1A2/SLC6A4/HTR2A/EGFR/F2R/PER2/EDN2/GRIP2/KCNMB2/EDN3/ACTA2/ADRA2A/AVPR1A/PTGS2/EDN1/ADM/KCNA5/ADRA2B/GJA1/SMTNL2/ADRA1B/FGA/ASIC2/AGT	32	NO
GO:0045471	response to ethanol	42/3992	122/18866	0.000470719	0.00508217	0.00376743	CDK1/GSN/SLC2A4/LEP/CDO1/CRHBP/ADCYAP1R1/CAT/TYMS/CA3/CSF3/RBP4/KCNMB1/PENK/RGS4/ADIPOQ/BAK1/TP53INP1/GRIN2B/GGH/PEMT/GATA3/CCL7/RGS2/RARA/ABAT/S100A8/DRD2/GNRH1/TH/CLDN7/CCND1/CLDN18/EIF4EBP1/ADH6/DRD4/MSTN/NTRK3/CNR1/IL13/CLDN3/HTR3A	42	YES
GO:0010518	positive regulation of phospholipase activity	25/3992	62/18866	0.000474632	0.00511575	0.00379232	ADRA1A/NTRK2/NMUR1/ADCYAP1R1/P2RY12/NTF4/FGF2/KIT/HTR2A/EGFR/CCN1/P2RY6/PDGFRA/ARHGAP6/FGFR3/LPAR2/PLA2G5/AVPR1A/ESR1/APOC2/NTF3/NTRK3/CCL5/SELE/AGT	25	YES
GO:0030308	negative regulation of cell growth	60/3992	190/18866	0.000487637	0.00524704	0.00388965	INHBA/FHL1/NPR1/SEMA3G/ADIPOR1/CDK5/MEG3/PPARG/SOX17/WT1/PRDM11/CRYAB/SLIT3/ESR2/JADE1/PSRC1/SFRP1/RGS4/PI16/HYAL1/SPP1/SEMA7A/DCUN1D3/BCL6/KIAA0319/CAV3/CDK5R1/OSTN/PPARA/CDKN2A/SEMA3D/SEMA3A/MINAR1/ACVRL1/CDKN2D/GNG4/CDHR2/CDKN2C/CCN3/RGS2/TNR/SEMA6A/FSTL4/MSX1/TRIM46/SFRP2/BST2/SLIT2/SERPINE2/CYP27B1/SEMA5A/GJA1/SEMA6D/GREM1/DRAXIN/MT3/SCGB3A1/AGT/DCSTAMP/MYL2	60	YES
GO:0043279	response to alkaloid	37/3992	104/18866	0.000488548	0.00524798	0.00389035	CCNA2/OXTR/RAD51/RYR3/CRHBP/CDK5/BLM/PPARG/FOSB/ADGRL3/CASQ2/PENK/RGS4/HTR2A/GSTM2/DNMT3B/CACNG4/FADD/BCHE/ADCY8/CXCR4/ABAT/SLC6A1/DRD2/ADORA2A/TH/DRD4/RYR1/TAC1/DRD1/TACR3/OXT/PPP1R1B/SLC34A1/PPARGC1A/CNR1/HTR3A	37	YES
GO:0007605	sensory perception of sound	50/3992	152/18866	0.00049331	0.00529021	0.00392165	COL11A1/EPYC/GJB2/SPRY2/CEMIP/BIRC5/TPRN/FZD4/PJVK/SOBP/CCDC50/COL1A1/CLIC5/KCNE1/TMC2/KIT/SLC9A3R1/CDH23/THRB/CHRNA9/HPN/LHFPL5/ATP8B1/SLC52A3/CDKN2D/MYO7B/NAV2/TMIE/OTOR/TUB/MARVELD2/MYO3B/PCDH15/SLITRK6/CACNA1D/SLC1A3/TH/ESPN/PAX3/COL4A3/USH1G/SLC26A4/CNTN5/KCNQ4/DCDC2/USH1C/TMPRSS3/ASIC2/COL2A1/P2RX2	50	YES
GO:0002686	negative regulation of leukocyte migration	21/3992	49/18866	0.00050393	0.00539502	0.00399935	CXCL12/MMP28/PTGER4/IL33/CD200/DUSP1/BMP5/HOXA7/SLAMF8/CCL21/CCN3/CCL28/C5AR2/MIF/SLIT2/GREM1/APOD/CCL2/GPR18/CCL25/DPP4	21	YES
GO:0010744	positive regulation of macrophage derived foam cell differentiation	11/3992	19/18866	0.000515265	0.00550711	0.00408245	LPL/APOB/CD36/IL18/PLA2G10/PLA2G5/PF4/PLA2G2A/PLA2G3/MSR1/AGT	11	YES
GO:0046427	positive regulation of receptor signaling pathway via JAK-STAT	33/3992	90/18866	0.000521032	0.00555942	0.00412122	LEP/TSLP/ADIPOR1/GHR/PARP9/KIT/TNFRSF18/EPO/IL20/PECAM1/F2R/MIR221/IGF1/IL6/SOCS3/PTK6/IL18/FGFR3/IL24/PRLR/IL12B/LIF/IFNL1/IFNG/OSM/HPX/FLT3/GH1/F2/CCL5/CYP1B1/IL13/AGT	33	YES
GO:0006024	glycosaminoglycan biosynthetic process	38/3992	108/18866	0.000529704	0.0056425	0.0041828	CEMIP/BGN/HAS3/ANGPT1/B4GALT3/CHST11/VCAN/GPC3/CHPF/HYAL1/SDC1/CHST6/ACAN/CLTC/HS3ST3A1/ST3GAL3/CHST7/CHST3/OGN/ABCC5/B4GALT6/DCN/GPC4/CHST1/GALNT5/UGDH/CSPG5/HAS1/LUM/GPC2/CHST9/PRELP/FMOD/CSPG4/NDST3/HS3ST5/EGF/HS3ST6	38	NO
GO:0090596	sensory organ morphogenesis	80/3992	269/18866	0.000534368	0.00568267	0.00421259	COL11A1/SPRY2/MFAP2/CTHRC1/NTRK2/HOXA2/TPRN/FBN2/NKX3-2/COL5A1/RBP4/COL5A2/SOBP/OSR1/PTN/GBX2/HOXC13/CYP26B1/LRIG3/BAK1/SLC44A4/SLC9A3R1/EPHB1/EFEMP1/NECTIN3/RPE65/FZD2/THRB/SHROOM2/CHRNA9/PROX1/OTX1/SIX4/HPN/LHFPL5/SOX11/GATA3/PTPRM/DLX5/TRPM1/DLL1/ALDH1A3/CELSR1/SIX3/TMIE/NR4A3/RARB/EPHA2/TWIST1/MSX1/LCTL/IGFN1/MYO3B/SIX2/SLITRK6/GRHL3/COL8A1/THY1/EDN1/TH/FGF8/PAX2/PTK7/FGF9/MFAP5/USH1G/HCN1/WN…	80	NO
GO:0010863	positive regulation of phospholipase C activity	20/3992	46/18866	0.000543526	0.00577043	0.00427764	ADRA1A/NTRK2/NMUR1/ADCYAP1R1/P2RY12/NTF4/FGF2/KIT/HTR2A/EGFR/P2RY6/PDGFRA/ARHGAP6/LPAR2/AVPR1A/ESR1/NTF3/NTRK3/SELE/AGT	20	YES
GO:0015908	fatty acid transport	36/3992	101/18866	0.000555216	0.00588474	0.00436238	ACACB/ANXA1/LEP/FABP4/ABCD2/PPARG/EPRS1/SPX/CD36/ACSL1/PLA2R1/SLC2A1/NMB/IRS2/SLC27A6/PPARA/PLA2G4A/PLA2G10/NTSR1/THRSP/PLA2G5/MIF/DRD2/EDN1/ERFE/PLA2G2A/SLC5A8/PLA2G3/DRD4/PLA2G4F/LCN12/OXT/PLA2G2C/MFSD2A/SLC27A2/PLA2G2F	36	YES
GO:0045931	positive regulation of mitotic cell cycle	54/3992	168/18866	0.000567726	0.00600734	0.00445326	AURKA/CCNB1/CDK1/DTL/UBE2C/NDC80/NUSAP1/MACROH2A1/CDC25C/DLGAP5/CDCA5/MAD2L1/ANXA1/STAT5B/AURKB/CDC45/CDC6/ESPL1/RCC2/CDC25A/TAL1/CDC7/BRCA2/MEIS2/ADAMTS1/HYAL1/CDT1/GEN1/RGCC/EGFR/MTBP/KIF20B/MIR221/IGF1/FBXO5/CCND2/EDN3/PBX1/CYP1A1/PRKCA/ASNS/FOXA1/WNT10B/EDN1/KCNA5/CCND1/FGF8/EIF4EBP1/TERT/IGF2/FGF10/EPGN/EGF/EREG	54	YES
GO:0010927	cellular component assembly involved in morphogenesis	39/3992	112/18866	0.000570483	0.0060265	0.00446747	LMOD1/MYH11/KNL1/MYH3/CFL2/PGM5/TNNT3/TNNT1/ANK2/CAPN9/TMOD1/CASQ2/CAPN3/NECTIN2/CSRP1/PHLDB1/TPPP/CAV3/RFX2/PROX1/SIX4/CCDC136/FHOD3/KRT8/LDB3/PDGFRA/MYOZ2/OBSCN/ACTN2/KRT19/EDN1/PHLDB2/PLA2G3/MYH6/ZPBP/NCMAP/ANKRD1/MYL2/NKX2-5	39	NO
GO:0086002	cardiac muscle cell action potential involved in contraction	23/3992	56/18866	0.000579303	0.00609944	0.00452154	CAV1/SCN4B/SCN3B/KCNE1B/KCNJ3/ANK2/SCN2B/SCN5A/BIN1/KCNE1/KCNE4/CAV3/CTNNA3/CACNA2D1/KCNJ2/CACNA1D/KCNH2/KCNA5/SNTA1/CACNA1G/GJA1/SCN1A/KCNE5	23	NO
GO:1903307	positive regulation of regulated secretory pathway	23/3992	56/18866	0.000579303	0.00609944	0.00452154	ARF1/CDK5/SYT1/RAB3A/RAB3D/KCNB1/STX1A/STXBP1/NLGN1/CD177/CACNA1H/HYAL3/SLC4A8/SYT9/DOC2B/PRRT2/CACNA1D/CACNA1G/PLA2G3/CACNA1I/CDK5R2/CNR1/IL13	23	NO
GO:0001953	negative regulation of cell-matrix adhesion	19/3992	43/18866	0.000581954	0.00610716	0.00452726	MYOC/POSTN/RCC2/FAM107A/MMP14/DLC1/BCL6/PIK3R1/HOXA7/ITGB1BP1/LRP1/CDKN2A/ACVRL1/DMTN/ARHGAP6/PHLDB2/MMP12/APOD/SERPINE1	19	YES
GO:0003009	skeletal muscle contraction	19/3992	43/18866	0.000581954	0.00610716	0.00452726	DMD/SCN4A/MYH3/SYNM/CCDC78/TNNT3/TNNT1/GSTM2/CAV3/TNNI3/MB/TNNC2/TNNI2/KCNJ2/STAC2/ATP8A2/CHRNA1/ACTN3/PVALEF	19	YES
GO:0007135	meiosis II	9/3992	14/18866	0.000592352	0.00616549	0.0045705	BUB1/SGO1/BUB1B/SGO2/RAD21/HORMAD1/RAD21L1/DAZL/HORMAD2	9	NO
GO:0035815	positive regulation of renal sodium excretion	9/3992	14/18866	0.000592352	0.00616549	0.0045705	NPR1/EDNRB/AVPR1A/DRD2/ADORA2A/EDN1/TAC1/OXT/AGT	9	YES
GO:0046321	positive regulation of fatty acid oxidation	9/3992	14/18866	0.000592352	0.00616549	0.0045705	ABCD2/PPARG/MLYCD/IRS2/PPARA/NR4A3/TWIST1/PPARGC1A/PLIN5	9	YES
GO:0050966	detection of mechanical stimulus involved in sensory perception of pain	9/3992	14/18866	0.000592352	0.00616549	0.0045705	TRPA1/CACNB3/CXCL12/HTR2A/PHF24/CXCR4/KCNA1/ASIC3/SCN1A	9	YES
GO:0061983	meiosis II cell cycle process	9/3992	14/18866	0.000592352	0.00616549	0.0045705	BUB1/SGO1/BUB1B/SGO2/RAD21/HORMAD1/RAD21L1/DAZL/HORMAD2	9	NO
GO:0022412	cellular process involved in reproduction in multicellular organism	106/3992	375/18866	0.000603962	0.00626884	0.00464712	INHBA/AURKA/CCNB1/PLK1/ASPM/KIF18A/KNL1/TTK/TOP2A/NCAPH/TRIP13/H3-3A/BRIP1/STRBP/TDRKH/BMPR1B/JAM2/WT1/FZD4/BRCA2/KLHL10/PTN/SLIT3/SRPK1/ZBTB16/FANCA/NECTIN2/SFRP1/MYBL1/NEURL1/CYP26B1/NPR2/KIT/DNAH1/PIWIL4/NECTIN3/TEX19/IGF1/CIB1/FBXO5/IHO1/RFX2/FOLR2/BNC1/HMGB2/QKI/PTGDR2/CFAP157/ROBO2/CCDC136/EQTN/CAPZA3/DEFB1/ABHD2/RARA/TUBB8/CFTR/DPY19L2/PACRG/MAEL/HORMAD1/OSBP2/RSPH1/AMH/PTX3/MDK/CABYR/PAQR…	106	NO
GO:0014066	regulation of phosphatidylinositol 3-kinase signaling	43/3992	127/18866	0.00060425	0.00626884	0.00464712	CEP55/UNC5B/NTRK2/LEP/MYOC/DAB2IP/ANGPT1/MAZ/CAT/KLF4/CSF3/RELN/KIT/EPO/SLC9A3R1/EGFR/MIR126/F2R/TEK/IGF1/IRS2/PIK3R1/PDGFA/PDGFD/PPP1R16B/IL18/RASGRP1/DCN/PDGFRA/TWIST1/SELP/SERPINA12/SERPINE2/ERBB3/NTF3/OSM/IGF1R/FLT3/GH1/NTRK3/F2/CCL5/AGT	43	YES
GO:0043271	negative regulation of ion transport	51/3992	157/18866	0.000605851	0.00627524	0.00465186	CAV1/LEP/VIP/KCNE1B/SNCA/TRDN/OSR1/CACNB3/CASQ2/ATP1A2/RGS4/BIN1/KCNE1/PKD2/PLA2R1/HTR2A/KCNE4/EPO/SLC9A3R1/GSTM2/RRAD/KCNAB1/NOS1/IRS2/CAV3/MMP9/SLC6A9/GPM6B/RGS2/NTSR1/ADRA2A/CLIC2/ABAT/TWIST1/ACTN2/DRD2/PTGS2/KCNH2/SERPINE2/GABRE/DRD4/PCSK9/PLN/SLN/CNR1/NPY5R/KCNE5/WNK4/TRH/EPPIN/HRH3	51	NO
GO:0032892	positive regulation of organic acid transport	18/3992	40/18866	0.000617546	0.00638599	0.00473396	ARL6IP1/PLA2R1/STXBP1/KMO/PLA2G10/NTSR1/ABAT/AVPR1A/SLC6A1/MIF/ADORA2A/EDN1/ERFE/ABCB11/OXT/AGT/TRH/CCK	18	NO
GO:0050808	synapse organization	120/3992	433/18866	0.000632784	0.00653295	0.0048429	CDC20/OXTR/NTRK2/ARF1/ADGRB3/DAB2IP/CDK5/ARMCX5-GPRASP2/SYNDIG1/CX3CL1/CBLN2/PCDH17/WASF3/PAK3/SNCA/ADGRL3/ITPKA/ARHGEF15/FBXO45/PRNP/PTN/CACNB3/SHANK3/LRTM2/RELN/SYNPO/NPAS4/NEURL1/ITSN1/LRP8/CAMK1/LRRTM2/EPHB1/FRMPD4/GRIN2B/UTRN/ARHGAP39/LRP4/KIF1A/RAB3A/SLC7A11/UNC13A/SLITRK2/ABHD17C/TANC2/F2R/LRRN3/EFNA1/SNCG/ADGRB2/CDK5R1/SPARCL1/THBS2/LRFN1/PALM/CNKSR2/LRFN2/SIX4/IGSF9/ROBO2/FLRT2/NLGN1/DLG…	120	YES
GO:0090218	positive regulation of lipid kinase activity	17/3992	37/18866	0.000648083	0.00666479	0.00494063	P2RY12/FGF2/KIT/VAV2/EEF1A2/TEK/NOD2/PRKD1/VAV3/CCL21/EPHA8/PDGFRA/FGFR3/CD19/CCR7/FLT3/F2	17	NO
GO:2000273	positive regulation of signaling receptor activity	17/3992	37/18866	0.000648083	0.00666479	0.00494063	ADRB2/NCAPG2/TAL1/SHANK3/RELN/NEURL1/CACNG4/ADRA2A/ARC/ADRA2B/HBEGF/IFNG/GREM1/CCL2/EPGN/EGF/EREG	17	YES
GO:0051588	regulation of neurotransmitter transport	41/3992	120/18866	0.000650158	0.00666479	0.00494063	ADRA1A/CHRNA6/CDK5/SNCA/PRKN/ATP1A2/KCNC4/HTR2A/APBA1/SYT1/RAB3A/RIMS4/UNC13A/STX1A/STXBP1/NOS1/PER2/SNCG/RIMS3/NLGN1/KMO/GPM6B/GDNF/SLC4A8/SYN1/SYT9/CPLX2/RIMS2/PRRT2/CHRNA5/DRD2/ADORA2A/CACNA1D/CSPG5/GRIK5/CAMK2A/DRD4/STXBP5L/DRD1/CNR1/CHRNB4	41	NO
GO:0061436	establishment of skin barrier	13/3992	25/18866	0.000650785	0.00666479	0.00494063	STMN1/CYP26B1/LSR/TMEM79/TP63/MET/UGCG/HRNR/GRHL3/FLG/ALOXE3/ABCA12/FLG2	13	YES
GO:0062149	detection of stimulus involved in sensory perception of pain	13/3992	25/18866	0.000650785	0.00666479	0.00494063	TRPA1/CACNB3/NR2F6/CXCL12/HTR2A/EPHB1/PHF24/NTSR1/CXCR4/KCNA1/ASIC3/PRDM12/SCN1A	13	NO
GO:1904063	negative regulation of cation transmembrane transport	33/3992	91/18866	0.000653563	0.0066825	0.00495376	CAV1/KCNE1B/TRDN/OSR1/CACNB3/CASQ2/ATP1A2/RGS4/BIN1/KCNE1/PKD2/KCNE4/EPO/SLC9A3R1/GSTM2/RRAD/KCNAB1/CAV3/MMP9/SLC6A9/RGS2/NTSR1/ADRA2A/CLIC2/TWIST1/ACTN2/DRD2/KCNH2/DRD4/PCSK9/PLN/SLN/KCNE5	33	YES
GO:0033045	regulation of sister chromatid segregation	31/3992	84/18866	0.000667942	0.00681857	0.00505463	CCNB1/CENPF/BUB1/UBE2C/PTTG1/PLK1/NDC80/MACROH2A1/CENPE/DLGAP5/CDCA5/CDC20/BUB1B/TTK/MAD2L1/RMI2/TRIP13/TACC3/AURKB/USP44/FEN1/CDC6/ESPL1/BUB3/CDT1/GEN1/RAD21/DUSP1/FBXO5/MAPK15/TEX14	31	NO
GO:0070050	neuron cellular homeostasis	16/3992	34/18866	0.000670688	0.00682975	0.00506292	SLC17A7/CDK5/CX3CL1/NELL2/PRKN/TYRO3/CALB2/IL6/HAAO/CACNA1D/SLC8A2/CHRNA1/CNR1/ATP2B3/SCGN/SLC6A2	16	YES
GO:0007422	peripheral nervous system development	29/3992	77/18866	0.000671182	0.00682975	0.00506292	CDK1/NTRK2/LGI4/MYOC/CDK5/PLXNA4/PRX/NTF4/ARTN/EDNRB/EGR2/ONECUT2/ADGRB2/EGR3/GDNF/NRG1/ERBB2/HOXD9/LAMA2/SH3TC2/NGF/ERBB3/NTF3/ISL2/NTRK3/POU3F2/POU4F1/NCMAP/ASIC2	29	YES
GO:0033561	regulation of water loss via skin	14/3992	28/18866	0.000676792	0.00687586	0.0050971	STMN1/GBA/CYP26B1/LSR/TMEM79/TP63/MET/UGCG/HRNR/GRHL3/FLG/ALOXE3/ABCA12/FLG2	14	YES
GO:1901888	regulation of cell junction assembly	62/3992	200/18866	0.000679928	0.00689672	0.00511256	CAV1/OXTR/PPM1F/NTRK2/MYOC/GPBAR1/CLDN5/ADGRB3/ARMCX5-GPRASP2/SYNDIG1/RCC2/CBLN2/F11R/SNCA/FAM107A/ADGRL3/CLDN19/LRTM2/SFRP1/MMP14/LRRTM2/EPHB1/DLC1/SLITRK2/LRRN3/TEK/ADGRB2/THBS2/LRFN1/SIX4/ITGB1BP1/ROBO2/FLRT2/NLGN1/LRP1/ACVRL1/GPM6B/LRRC4B/DMTN/ARHGAP6/LRFN5/GPC4/EPHA2/OCLN/SLITRK6/THY1/NRXN1/PHLDB2/GJA1/LRRTM1/GREM1/APOD/PTPRD/OXT/NTRK3/SLITRK3/DKK1/ASIC2/AGT/LINGO2/CLDN3/GRID2	62	YES
GO:0002675	positive regulation of acute inflammatory response	15/3992	31/18866	0.000681731	0.00690401	0.00511797	ADAM8/F12/IL6/FFAR3/C2CD4B/PTGS2/C2CD4A/TAC1/C3/OSM/CCR7/PTGER3/CNR1/NPY5R/CREB3L3	15	YES
GO:0022409	positive regulation of cell-cell adhesion	82/3992	279/18866	0.000683053	0.00690642	0.00511976	CAV1/GPAM/KIF26B/PLPP3/ANXA1/STAT5B/LEP/TGFBR2/TNFSF4/ELANE/ADAM8/VSIR/CX3CL1/SOX12/F11R/PAK3/ADAM19/CD80/PCK1/FOXP3/CD209/ZBTB16/LEF1/CEACAM6/RIPK2/PLAUR/PYCARD/EPO/CYRIB/EFNB1/BCL6/IGF1/SIRPA/NOD2/PIK3R1/TFRC/IL6/EGR3/HSPH1/PNP/GATA3/IL18/RASGRP1/FADD/MAP3K8/DMTN/CCL21/RNASE10/SERPINF2/RARA/SKAP1/NR4A3/FOXA1/NODAL/ICOS/CD24/TNFSF13B/FUT7/MDK/SELP/THY1/IL12B/SIRPG/SOX2/PDCD1/IFNG/IGF2/EFNB3/CD5/…	82	YES
GO:0007009	plasma membrane organization	39/3992	113/18866	0.000695724	0.00701682	0.00520159	CAV1/GSN/CAVIN2/CAV2/TLCD1/PACSIN1/SPTBN1/ABCD2/TMEFF2/PLSCR4/PRX/ANK2/COL5A1/EHD2/BIN1/SLC9A3R1/RAB3A/ANO6/CAV3/TLCD2/BAIAP2L1/FAT4/TRIM72/ANO7/UGCG/CXCR4/XKR4/S100A9/SH3TC2/SYPL2/SLC4A1/XKR9/XKR7/SPTA1/FER1L6/FER1L4/SH3GL2/FER1L5/ANO3	39	YES
GO:0003044	regulation of systemic arterial blood pressure mediated by a chemical signal	21/3992	50/18866	0.000697276	0.00701682	0.00520159	OXTR/ADRA1A/ADRB2/AVPR2/MME/CES1/CORIN/CMA1/F2R/EDN2/EDN3/PCSK5/SERPINF2/ADRB3/AVPR1A/EDN1/CTSG/HSD11B2/RASL10B/ADRA1B/AGT	21	YES
GO:0030195	negative regulation of blood coagulation	21/3992	50/18866	0.000697276	0.00701682	0.00520159	PROC/PROS1/CD34/FAP/F12/PLAUR/PLAU/PDGFA/C1QTNF1/PDGFRA/SERPINF2/TFPI/ABAT/EDN1/SERPINE2/ADAMTS18/THBD/SERPINE1/FGA/F2/SERPINB2	21	NO
GO:0050994	regulation of lipid catabolic process	24/3992	60/18866	0.000701523	0.00703733	0.0052168	ACACB/ABCD2/SCT/GPLD1/HCAR2/PNPLA2/PDE3B/CIDEA/LGALS12/MLYCD/IRS2/AADAC/THRA/PPARA/RARRES2/ADRA2A/TWIST1/ABCB11/APOC2/APOA1/PLIN5/CNR1/ENPP7/MFSD2A	24	YES
GO:2000242	negative regulation of reproductive process	24/3992	60/18866	0.000701523	0.00703733	0.0052168	TTK/TRIP13/SULF1/ACVR1C/FBXO43/WT1/CALR/NPR2/RGN/DUSP1/IGF1/FBXO5/PTGDR2/HYAL3/NODAL/HORMAD1/AMH/OVOL1/LIF/GJA1/SERPINF1/PRKACB/NR5A1/EPPIN	24	NO
GO:0007599	hemostasis	99/3992	348/18866	0.000709977	0.00711093	0.00527136	FN1/COMP/CAV1/H3C10/H3-3A/AVPR2/PROC/PEAR1/F10/PROS1/HBB/P2RY12/F11R/CD34/F8/FAP/P2RX6/F12/H3C4/COL1A1/EHD2/VWF/PLAUR/H3C8/TYRO3/H3C12/CD36/MMRN1/VAV2/PLAU/PRKAR2B/SAA1/GNG2/CSRP1/DOCK11/COL1A2/SLC7A11/TRPC6/F2R/STXBP1/MYL9/F3/ANO6/PIK3R1/A2M/PDGFA/IL6/MPL/F7/CD177/TLR4/C1QTNF1/GATA3/GATA5/H3C6/COL3A1/VAV3/MAFF/FLI1/PLA2G4A/DMTN/PRKCA/PDGFRA/SERPINF2/GATA4/ADRA2A/F2RL2/TFPI/ABAT/PF4/H3C7/SELP/ADO…	99	YES
GO:0014013	regulation of gliogenesis	43/3992	128/18866	0.000726291	0.00726291	0.00538403	CDK1/ASPA/EZH2/CERS2/E2F1/CX3CL1/P2RY12/PPARG/BMP2/PTN/BIN1/EMX1/EGR2/ASCL2/NKX6-1/DAAM2/ID4/MIR221/IL6/SOX11/LRP1/ATP1B2/RNF112/TTBK1/CDH2/CXCR4/LTA/GJC2/GPR37L1/MDK/IDH2/SERPINE2/LIF/PTPRZ1/TERT/MIR125B1/DLX2/NTRK3/F2/IL34/SHH/LIN28A/MYB	43	YES
GO:0035296	regulation of tube diameter	47/3992	143/18866	0.000729842	0.00727558	0.00539341	NPR1/COMP/CAV1/OXTR/ADRA1A/LEP/ADRB2/AVPR2/HTR1D/VIP/KCNMB1/EDNRB/ATP1A2/SLC6A4/HTR2A/EGFR/UTS2B/F2R/NOS1/PER2/EDN2/GRIP2/KCNMB2/EDN3/ITGB1BP1/ACTA2/PTPRM/SERPINF2/RGS2/ADRA2A/ADRB3/AVPR1A/PTGS2/ADORA2A/EDN1/ADM/KCNA5/ADRA2B/GJA1/SMTNL2/DRD1/ADRA1B/UTS2/FGA/ASIC2/AGT/UTS2R	47	NO
GO:0097746	regulation of blood vessel diameter	47/3992	143/18866	0.000729842	0.00727558	0.00539341	NPR1/COMP/CAV1/OXTR/ADRA1A/LEP/ADRB2/AVPR2/HTR1D/VIP/KCNMB1/EDNRB/ATP1A2/SLC6A4/HTR2A/EGFR/UTS2B/F2R/NOS1/PER2/EDN2/GRIP2/KCNMB2/EDN3/ITGB1BP1/ACTA2/PTPRM/SERPINF2/RGS2/ADRA2A/ADRB3/AVPR1A/PTGS2/ADORA2A/EDN1/ADM/KCNA5/ADRA2B/GJA1/SMTNL2/DRD1/ADRA1B/UTS2/FGA/ASIC2/AGT/UTS2R	47	YES
GO:0051592	response to calcium ion	48/3992	147/18866	0.000758571	0.00754981	0.0055967	CAV1/ECT2/KCNIP2/RYR3/CRHBP/SYT13/KCNH1/FOSB/GPLD1/TXNIP/KCNMB1/AKR1C3/CASQ2/CAPN3/SCN5A/PENK/CACYBP/PKD2/JUN/SDC1/EGFR/FOS/SYT1/DPEP1/DUSP1/RASA4/SYT5/KCNMB2/NLGN1/DMTN/CPNE7/S100A16/SYT9/ADCY8/SYT2/SLC6A1/GUCA1A/LOC118142757/EDN1/SYT17/TSHB/CCND1/RASGRP2/RYR1/JUNB/FGA/SYT8/RASA4B	48	YES
GO:0048483	autonomic nervous system development	20/3992	47/18866	0.000759722	0.00754981	0.0055967	FN1/PLXNA4/RHOXF1/EDNRB/GBX2/EGR2/RET/KIF26A/ASCL1/SOX11/GATA3/SEMA3A/TP63/GDNF/HOXB2/NAV2/INSM1/HOXB1/TLX2/ARX	20	NO
GO:0048839	inner ear development	61/3992	197/18866	0.000771708	0.00765698	0.00567615	COL11A1/GJB2/SPRY2/CCNA2/CTHRC1/TPRN/MCM2/BMPER/SLC25A27/MAPKAPK2/BMP2/SOBP/GBX2/PVALB/LRIG3/SLC44A4/SLC9A3R1/CDH23/FZD2/CEBPA/CHRNA9/PROX1/OTX1/SIX4/HPN/LHFPL5/ATP8B1/ESRP1/GATA3/DLX5/DLL1/ALDH1A3/FAT4/MAF/CYTL1/CELSR1/TMIE/NR4A3/TGFB3/MYO3B/PCDH15/SLITRK6/GRHL3/FGF8/PAX2/SOX2/PTK7/FGF9/MYCL/USH1G/ATP8A2/ESRRB/FGF10/TIFAB/NTRK3/KCNQ4/ZIC1/USH1C/SHH/COL2A1/FREM2	61	YES
GO:0006957	complement activation, alternative pathway	10/3992	17/18866	0.000787935	0.00778162	0.00576855	CFB/CFD/CFP/SUSD4/CFH/CR1/C3/VSIG4/C7/C9	10	NO
GO:0051580	regulation of neurotransmitter uptake	10/3992	17/18866	0.000787935	0.00778162	0.00576855	SNCA/PRKN/ATP1A2/NOS1/PER2/GPM6B/GDNF/DRD2/DRD4/DRD1	10	NO
GO:0090494	dopamine uptake	10/3992	17/18866	0.000787935	0.00778162	0.00576855	SNCA/PRKN/SLC29A4/GDNF/SLC22A3/MAPK15/DRD2/DRD4/DRD1/SLC6A2	10	YES
GO:0090100	positive regulation of transmembrane receptor protein serine/threonine kinase signaling pathway	38/3992	110/18866	0.000792706	0.00781662	0.00579449	INHBA/PARP1/BMP8A/TTK/SULF1/CDKN1C/GDF10/NPNT/TGFBR3/BMP2/BMP3/GPC3/MYOCD/FOXD1/SLC2A10/BMP5/CRB2/KIAA0319/CDH5/BMP6/SOX11/GDF15/ACVRL1/CCN1/GATA4/LRG1/BMP8B/NODAL/MSX1/TGFB3/ZNF423/GDF5/FGF9/RNF165/MSTN/CITED1/GDF7/LEFTY2	38	NO
GO:0016051	carbohydrate biosynthetic process	65/3992	213/18866	0.000813262	0.00800693	0.00593557	SORBS1/LEP/B3GALT1/HAS3/GPD1/GYG2/LEPR/ADCYAP1R1/FOXO1/DGAT2/SNCA/PCK1/RBP4/CHST11/PPP1CA/PFKFB1/NANS/PTH1R/ALDOA/ALDOC/ADIPOQ/GYS2/LHCGR/RGN/SLC2A1/ST6GALNAC6/CLTC/FUT8/SDS/ATF3/PHKG1/SORD/IGF1/PGP/IRS2/PER2/PGK1/KAT2B/PPARA/UGP2/ENO2/P2RY6/PPP1R3G/PGM1/NTSR1/PC/ALDOB/GBE1/PGM2L1/HAS1/ERFE/SERPINA12/CHST8/CHST9/GCK/IGF2/ESRRB/C1QTNF3/FUT3/NDST3/PPARGC1A/C1QTNF12/LALBA/GPT/EGF	65	NO
GO:0032835	glomerulus development	25/3992	64/18866	0.000829053	0.0081498	0.00604148	SULF1/KLF15/ANGPT1/WT1/CD34/FOXJ1/OSR1/EGR1/ADIPOQ/RET/PECAM1/TEK/PDGFD/ACTA2/TCF21/SULF2/PDGFRA/BASP1/LGR4/HEYL/CD24/PAX2/SERPINB7/COL4A3/NPHS1	25	YES
GO:0042531	positive regulation of tyrosine phosphorylation of STAT protein	27/3992	71/18866	0.000852763	0.00836996	0.00620468	LEP/TSLP/GHR/PARP9/KIT/TNFRSF18/EPO/IL20/PECAM1/MIR221/IGF1/IL6/SOCS3/PTK6/IL18/FGFR3/IL24/IL12B/LIF/IFNL1/IFNG/OSM/HPX/FLT3/GH1/CCL5/IL13	27	YES
GO:0001895	retina homeostasis	29/3992	78/18866	0.000855134	0.00838031	0.00621236	CST4/PRDX1/NXNL1/SLC2A1/CDH23/RP1L1/RPE65/TF/ATP1B2/IGHG3/ZG16B/TUB/PIGR/PCDH15/ARMS2/OPRPN/HSPB1/POTEI/USH1G/ESRRB/LYZ/JCHAIN/ALB/USH1C/POTEJ/IGHA2/RP1/POTEE/RHO	29	NO
GO:0051494	negative regulation of cytoskeleton organization	52/3992	163/18866	0.000861508	0.00838088	0.00621278	NEK2/TPX2/LMOD1/GSN/MYOC/CORO2B/CCNF/KANK3/SPTBN1/CKAP2/TMEFF2/STMN1/F11R/SNCA/CRACD/FKBP4/TMOD1/PRKN/KANK1/IQANK1/SHANK3/S1PR1/PLEKHH2/DLC1/BRCA1/CYRIB/CIB1/CDH5/CAV3/TRIM37/KAT2B/FHOD3/CAPZA3/KIF25/ADD3/DMTN/MID1/ARHGAP6/SPEF1/MET/NAV3/SPTB/ESPN/SLIT2/PHLDB2/TMSB15A/MAP6D1/VIL1/CARMIL2/SPTA1/TUBB4A/CTNNA2	52	NO
GO:0006069	ethanol oxidation	8/3992	12/18866	0.000864402	0.00838088	0.00621278	ALDH1A1/ADH1A/ADH4/ACSS2/ADH1B/ADH1C/ALDH2/ADH6	8	NO
GO:0045144	meiotic sister chromatid segregation	8/3992	12/18866	0.000864402	0.00838088	0.00621278	BUB1/SGO1/BUB1B/SGO2/RAD21/HORMAD1/RAD21L1/HORMAD2	8	NO
GO:0048148	behavioral response to cocaine	8/3992	12/18866	0.000864402	0.00838088	0.00621278	CDK5/HTR2A/FADD/ABAT/DRD2/DRD4/DRD1/PPP1R1B	8	YES
GO:0051177	meiotic sister chromatid cohesion	8/3992	12/18866	0.000864402	0.00838088	0.00621278	BUB1/SGO1/BUB1B/SGO2/RAD21/HORMAD1/RAD21L1/HORMAD2	8	NO
GO:0099151	regulation of postsynaptic density assembly	8/3992	12/18866	0.000864402	0.00838088	0.00621278	LRRTM2/LRFN1/LRRC4B/NRXN1/LRRTM1/PTPRD/NTRK3/GRID2	8	YES
GO:2000302	positive regulation of synaptic vesicle exocytosis	8/3992	12/18866	0.000864402	0.00838088	0.00621278	CDK5/SYT1/NLGN1/SLC4A8/SYT9/PRRT2/CACNA1D/CNR1	8	NO
GO:0007618	mating	18/3992	41/18866	0.000885036	0.0085549	0.00634178	OXTR/VIP/MAPK8IP2/EDNRB/SLC6A4/THRA/THRB/ABAT/AVPR1A/TH/SERPINE2/TAC1/DRD1/OXT/PPP1R1B/CNR1/DMRTA1/KLK14	18	YES
GO:0035136	forelimb morphogenesis	18/3992	41/18866	0.000885036	0.0085549	0.00634178	ALDH1A2/OSR1/ZBTB16/RUNX2/CRABP2/RECK/TP63/ALX4/HOXD9/TWIST1/MSX1/SALL3/GDF5/HOXA9/EN1/RNF165/SHH/RSPO2	18	YES
GO:0045216	cell-cell junction organization	64/3992	210/18866	0.000921467	0.00886833	0.00657412	GJB2/CAV1/ECT2/LIMS2/GPBAR1/CLDN5/SVEP1/CDH11/CDH12/F11R/ANK2/TLN2/CDH20/CLDN19/NECTIN2/CLDN11/LSR/AJM1/NECTIN3/PECAM1/F2R/CLDN10/CDH5/CDH4/BMP6/CDH13/PARD6B/CD177/CRB3/PRKCA/TJP3/CDH2/CADM3/EPHA2/TGFB3/CLDN9/MARVELD2/ESAM/OCLN/CLDN2/CDH7/ZNF703/CLDN7/CLDN18/CDH15/RAMP2/INAVA/GJA1/CADM2/CDH22/CDH8/NECTIN4/CLDN6/CLDN14/GRHL2/FRMPD2/CTNND2/DSG1/AGT/CDH18/CLDN3/CLDN8/CDH19/CDH10	64	YES
GO:0007269	neurotransmitter secretion	55/3992	175/18866	0.000925701	0.00886833	0.00657412	GRM4/ADRA1A/CHRNA6/CDK5/SNCA/SYN2/PRKN/STX11/KCNC4/HTR2A/APBA1/SYT1/RAB3A/RIMS4/UNC13A/STX1A/STXBP1/SYT5/SNCG/RIMS3/STXBP2/NLGN1/SLC6A9/KMO/CACNA1B/UNC13C/CADPS/SLC4A8/SYN1/GAD1/SYT9/SYT2/DOC2B/CPLX2/RIMS2/PRRT2/CHRNA5/DRD2/ADORA2A/CACNA1D/CSPG5/SYT17/GRIK5/NRXN1/CAMK2A/PTPRN2/STXBP5L/PPFIA4/DRD1/SNPH/SYT8/CNR1/DOC2A/CHRNB4/HRH3	55	YES
GO:0099643	signal release from synapse	55/3992	175/18866	0.000925701	0.00886833	0.00657412	GRM4/ADRA1A/CHRNA6/CDK5/SNCA/SYN2/PRKN/STX11/KCNC4/HTR2A/APBA1/SYT1/RAB3A/RIMS4/UNC13A/STX1A/STXBP1/SYT5/SNCG/RIMS3/STXBP2/NLGN1/SLC6A9/KMO/CACNA1B/UNC13C/CADPS/SLC4A8/SYN1/GAD1/SYT9/SYT2/DOC2B/CPLX2/RIMS2/PRRT2/CHRNA5/DRD2/ADORA2A/CACNA1D/CSPG5/SYT17/GRIK5/NRXN1/CAMK2A/PTPRN2/STXBP5L/PPFIA4/DRD1/SNPH/SYT8/CNR1/DOC2A/CHRNB4/HRH3	55	NO
GO:0002689	negative regulation of leukocyte chemotaxis	11/3992	20/18866	0.000926655	0.00886833	0.00657412	MMP28/DUSP1/SLAMF8/CCN3/C5AR2/MIF/SLIT2/GREM1/CCL2/GPR18/DPP4	11	NO
GO:0007620	copulation	11/3992	20/18866	0.000926655	0.00886833	0.00657412	OXTR/VIP/EDNRB/SLC6A4/ABAT/AVPR1A/SERPINE2/TAC1/OXT/CNR1/KLK14	11	YES
GO:0015669	gas transport	11/3992	20/18866	0.000926655	0.00886833	0.00657412	HBB/HBA2/AQP1/MB/CYGB/HBA1/MYC/HBG2/HBD/HBE1/RHAG	11	NO
GO:0046888	negative regulation of hormone secretion	24/3992	61/18866	0.000927206	0.00886833	0.00657412	INHBA/BMP8A/LEP/CRHBP/ACVR1C/PRKN/SFRP1/ADIPOQ/NMB/KCNB1/FFAR4/HADH/CCN3/ADRA2A/SREBF1/IL11/DRD2/EDN1/LIF/RAB11FIP1/GJA1/STXBP5L/OSM/FAM3D	24	YES
GO:0071827	plasma lipoprotein particle organization	21/3992	51/18866	0.00095151	0.00905543	0.00671283	GPIHBP1/LCAT/ARF1/LPL/ABCA5/APOB/CETP/PLA2G10/PLTP/PLA2G5/LPA/LIPC/ABCA1/PLA2G2A/APOC2/PLA2G3/PRKACB/ALB/APOA1/MFSD2A/AGT	21	NO
GO:0044706	multi-multicellular organism process	68/3992	226/18866	0.000952398	0.00905543	0.00671283	EPYC/GJB2/OXTR/STAT5B/LEP/H3-3A/CRHBP/TGFBR2/ACVR1C/FOSB/FKBP4/CALR/PTN/CLIC5/SLC6A4/SLC2A1/EPO/PTGFR/FOS/SPP1/PTGIS/PZP/PPAT/CORIN/RECK/MMP9/TPPP3/CYP1A1/PCSK5/MAGED2/MAFF/HYAL3/RGS2/RARA/TLE6/ENDOU/NODAL/KLF1/TGFB3/PRLR/AVPR1A/FUT7/STOX2/PTGS2/ESR1/EDN1/GNRH1/ADM/SERPINE2/CYP27B1/LIF/ADRA2B/RAMP2/THBD/GJA1/TAC1/IDO1/JUNB/HSD11B2/PTHLH/OXT/PSG9/RLN1/RLN2/CNR1/DSG1/AGT/KLK14	68	NO
GO:0001890	placenta development	50/3992	156/18866	0.000953759	0.00905543	0.00671283	GJB2/E2F8/LEP/PLAC1/PLK4/E2F7/CCNF/MME/RSPO3/PPARG/ADAM19/PTN/LEF1/EPAS1/PKD2/EGFR/SPP1/PTGIS/ASCL2/BMP5/TEX19/CEBPA/SOCS3/TPPP3/KRT8/DCN/CCN1/WNT7B/SPINT2/NODAL/KRT19/ETNK2/STOX2/PTGS2/ADM/CYP27B1/LIF/GJA1/DLX3/PHLDA2/IGF2/WNT2/JUNB/NDP/CITED1/GCM1/GRHL2/EOMES/TTPA/HSD17B2	50	YES
GO:0045652	regulation of megakaryocyte differentiation	30/3992	82/18866	0.000953877	0.00905543	0.00671283	H3C10/H3-3A/MTURN/H4C9/TESC/H4C14/H3C4/H3C8/H3C12/H4C5/FAXDC2/H4C8/H4C4/H4C12/MYL9/CIB1/HMGB2/KAT2B/H3C6/H4C11/NR4A3/THPO/PF4/H4-16/H3C7/RAB7B/H3C13/H4C3/H4C2/H3C1	30	YES
GO:0120193	tight junction organization	30/3992	82/18866	0.000953877	0.00905543	0.00671283	ECT2/GPBAR1/CLDN5/SVEP1/F11R/CLDN19/CLDN11/LSR/PECAM1/CLDN10/CDH5/PARD6B/CRB3/EPHA2/TGFB3/CLDN9/MARVELD2/ESAM/OCLN/CLDN2/CLDN7/CLDN18/RAMP2/GJA1/CLDN6/CLDN14/GRHL2/FRMPD2/CLDN3/CLDN8	30	YES
GO:0008344	adult locomotory behavior	28/3992	75/18866	0.000966961	0.00911175	0.00675457	LGI4/CHL1/ABHD12/GRIN2D/NTF4/TMOD1/PRKN/ATP1A2/CXCL12/PREX2/DMBX1/KCNJ10/SNCG/GDNF/NTSR1/HOXD9/OPRD1/DMRT3/SLITRK6/DRD2/CEND1/DRD4/EN1/EFNB3/DRD1/ZIC1/SEZ6L/SCN1A	28	YES
GO:0030858	positive regulation of epithelial cell differentiation	28/3992	75/18866	0.000966961	0.00911175	0.00675457	ATOH8/MACROH2A1/CLDN5/PROC/F11R/FOXJ1/ADIPOQ/FGF2/TMEM100/IL20/NKX6-1/PTCH2/CDH5/BMP6/PTCH1/ACVRL1/ZEB2/GDNF/ZBED2/PLAAT4/CD24/WNT10B/CYP27B1/LIF/PAX2/SERPINE1/MIR125B1/IL13	28	YES
GO:0035924	cellular response to vascular endothelial growth factor stimulus	28/3992	75/18866	0.000966961	0.00911175	0.00675457	VEGFD/SPRY2/ANXA1/DAB2IP/MAPKAPK2/CCBE1/MIR23A/ADGRA2/MIR27A/EGR3/ITGB1BP1/PRKD1/FLT4/ADAMTS3/DLL1/DCN/NR4A1/PDGFRA/MIR27B/GAS1/SEMA6A/ADAMTS12/IL12B/HSPB1/RAMP2/FLT3/MIR342/XDH	28	YES
GO:0050805	negative regulation of synaptic transmission	28/3992	75/18866	0.000966961	0.00911175	0.00675457	SLC24A2/ARF1/PCDH17/SNCA/GNAI1/PRKN/SHANK3/SLC6A4/ADIPOQ/HTR2A/NPY2R/KCNB1/STXBP1/BCHE/TNR/ADCY8/SLC6A1/ARC/ABHD6/DRD2/PTGS2/SORCS3/CELF4/DRD1/CNR2/NPY5R/GRID2/GRIA1	28	YES
GO:0086001	cardiac muscle cell action potential	28/3992	75/18866	0.000966961	0.00911175	0.00675457	CAV1/SCN4B/KCNIP2/DMD/HCN2/SCN3B/KCNE1B/KCNJ3/ANK2/SCN2B/SCN5A/ATP1A2/BIN1/KCNE1/KCNE4/CAV3/CTNNA3/CACNA2D1/KCNJ2/CACNA1D/KCNH2/KCNA5/SNTA1/CACNA1G/GJA1/HCN4/SCN1A/KCNE5	28	NO
GO:0071824	protein-DNA complex subunit organization	82/3992	282/18866	0.000969647	0.00912356	0.00676333	CENPF/ASF1B/MACROH2A1/CENPE/HJURP/DLGAP5/CENPI/CENPU/PARP1/KNL1/RAD51/H3C10/CENPA/CENPL/OIP5/H3-3A/CDC45/SMYD3/H2BC9/MCM4/CENPM/MIS18A/H4C9/H2BC5/CENPK/H2BC12/H2BC17/SOX12/MCM2/H2AX/H2BC4/H4C14/CENPO/H2BC6/MCM6/H2BC18/H2BU1/H3C4/HELLS/H2BC11/CENPN/CHAF1B/H2BC21/CENPH/H3C8/CDT1/H3C12/CENPP/H4C5/H4C8/H2BC7/H1-2/HMGA1/H4C4/H4C12/THRA/CENPX/H2BC19P/H2BC8/HMGB2/H2BC15/H1-6/CENPW/H2BC13/H3C6/H4C11/H1-5…	82	NO
GO:0007596	blood coagulation	97/3992	343/18866	0.000986499	0.00926844	0.00687073	FN1/COMP/CAV1/H3C10/H3-3A/PROC/PEAR1/F10/PROS1/HBB/P2RY12/F11R/CD34/F8/FAP/P2RX6/F12/H3C4/COL1A1/EHD2/VWF/PLAUR/H3C8/TYRO3/H3C12/CD36/MMRN1/VAV2/PLAU/PRKAR2B/SAA1/GNG2/CSRP1/DOCK11/COL1A2/SLC7A11/TRPC6/F2R/STXBP1/MYL9/F3/ANO6/PIK3R1/A2M/PDGFA/IL6/MPL/F7/CD177/TLR4/C1QTNF1/GATA3/GATA5/H3C6/COL3A1/VAV3/MAFF/PLA2G4A/DMTN/PRKCA/PDGFRA/SERPINF2/GATA4/ADRA2A/F2RL2/TFPI/ABAT/PF4/H3C7/SELP/ADORA2A/EDN1/S…	97	YES
GO:0098801	regulation of renal system process	16/3992	35/18866	0.000994723	0.00933193	0.0069178	NPR1/AVPR2/CORO2B/SPX/EDNRB/ADIPOQ/CORIN/F2R/AVPR1A/DRD2/ADORA2A/EDN1/GJA1/TAC1/OXT/AGT	16	YES
GO:1903035	negative regulation of response to wounding	33/3992	93/18866	0.00101006	0.00940439	0.00697151	CERS2/PROC/PROS1/CD34/FAP/F12/CLDN19/PLAUR/FGF2/PLAU/SPP1/KIAA0319/PDGFA/C1QTNF1/PDGFRA/SERPINF2/TNR/TFPI/ABAT/RGMA/MDK/EDN1/SERPINE2/PHLDB2/ADAMTS18/THBD/GJA1/SERPINE1/FGA/F2/EPPK1/CLDN3/SERPINB2	33	YES
GO:1904894	positive regulation of receptor signaling pathway via STAT	33/3992	93/18866	0.00101006	0.00940439	0.00697151	LEP/TSLP/ADIPOR1/GHR/PARP9/KIT/TNFRSF18/EPO/IL20/PECAM1/F2R/MIR221/IGF1/IL6/SOCS3/PTK6/IL18/FGFR3/IL24/PRLR/IL12B/LIF/IFNL1/IFNG/OSM/HPX/FLT3/GH1/F2/CCL5/CYP1B1/IL13/AGT	33	YES
GO:0035812	renal sodium excretion	12/3992	23/18866	0.0010113	0.00940439	0.00697151	NPR1/AVPR2/SPX/EDNRB/CORIN/AVPR1A/DRD2/ADORA2A/EDN1/TAC1/OXT/AGT	12	YES
GO:0048791	calcium ion-regulated exocytosis of neurotransmitter	12/3992	23/18866	0.0010113	0.00940439	0.00697151	SYT1/UNC13A/STXBP1/SYT5/RIMS3/UNC13C/SYT9/SYT2/DOC2B/RIMS2/SYT17/SYT8	12	NO
GO:0072170	metanephric tubule development	12/3992	23/18866	0.0010113	0.00940439	0.00697151	OSR1/PKD2/STAT1/FAT4/CXCR2/LGR4/WNT7B/LIF/PAX2/WNT9B/UMOD/POU3F3	12	NO
GO:0072677	eosinophil migration	12/3992	23/18866	0.0010113	0.00940439	0.00697151	CCL11/ADAM8/CX3CL1/PTGER4/CCL24/CCL21/CCL7/DAPK2/CCL13/SCG2/CCL2/CCL5	12	YES
GO:0006023	aminoglycan biosynthetic process	39/3992	115/18866	0.00102093	0.0094801	0.00702764	CEMIP/BGN/B3GALT1/HAS3/ANGPT1/B4GALT3/CHST11/VCAN/GPC3/CHPF/HYAL1/SDC1/CHST6/ACAN/CLTC/HS3ST3A1/ST3GAL3/CHST7/CHST3/OGN/ABCC5/B4GALT6/DCN/GPC4/CHST1/GALNT5/UGDH/CSPG5/HAS1/LUM/GPC2/CHST9/PRELP/FMOD/CSPG4/NDST3/HS3ST5/EGF/HS3ST6	39	NO
GO:0050482	arachidonic acid secretion	15/3992	32/18866	0.00103405	0.00955613	0.00708399	ANXA1/PLA2R1/NMB/PLA2G4A/PLA2G10/NTSR1/PLA2G5/MIF/DRD2/PLA2G2A/PLA2G3/DRD4/PLA2G4F/PLA2G2C/PLA2G2F	15	YES
GO:0051968	positive regulation of synaptic transmission, glutamatergic	15/3992	32/18866	0.00103405	0.00955613	0.00708399	OXTR/SHANK3/RELN/EGFR/STXBP1/NLGN1/KMO/CACNG4/TNR/PTGS2/ADORA2A/NRXN1/DRD1/CCL2/CACNG8	15	YES
GO:1903963	arachidonate transport	15/3992	32/18866	0.00103405	0.00955613	0.00708399	ANXA1/PLA2R1/NMB/PLA2G4A/PLA2G10/NTSR1/PLA2G5/MIF/DRD2/PLA2G2A/PLA2G3/DRD4/PLA2G4F/PLA2G2C/PLA2G2F	15	NO
GO:0021885	forebrain cell migration	23/3992	58/18866	0.00103512	0.00955613	0.00708399	DAB2IP/CDK5/MBOAT7/P2RY12/FBXO45/DIXDC1/RELN/TYRO3/CXCL12/LHX6/EGFR/CDK5R1/NRG1/TNR/CXCR4/DRD2/SLIT2/EMX2/CDK5R2/DRD1/POU3F2/POU3F3/ARX	23	NO
GO:0033628	regulation of cell adhesion mediated by integrin	20/3992	48/18866	0.00104603	0.00957355	0.00709691	P2RY12/TESC/PDE3B/MUC1/PLAU/RET/CIB1/EFNA1/ITGB1BP1/CCL21/EPHA8/SKAP1/EPHA2/SFRP2/LIF/SERPINE1/CCL5/DPP4/CYP1B1/CXCL13	20	YES
GO:0042220	response to cocaine	20/3992	48/18866	0.00104603	0.00957355	0.00709691	CCNA2/OXTR/CRHBP/CDK5/ADGRL3/RGS4/HTR2A/DNMT3B/CACNG4/FADD/ABAT/SLC6A1/DRD2/DRD4/DRD1/TACR3/OXT/PPP1R1B/CNR1/HTR3A	20	YES
GO:0051932	synaptic transmission, GABAergic	20/3992	48/18866	0.00104603	0.00957355	0.00709691	OXTR/ADRA1A/NPAS4/PHF24/STXBP1/NLGN1/HAP1/GABRA3/GABRG1/SLC6A1/GABRA4/DRD2/ADORA2A/GABRE/TAC1/GABRA2/CNR2/CNR1/CNTNAP4/NPY5R	20	YES
GO:0070169	positive regulation of biomineral tissue development	20/3992	48/18866	0.00104603	0.00957355	0.00709691	ADRB2/KL/ISG15/BMPR1B/FBN2/BMP2/OSR1/PTN/PKDCC/ANO6/FBXO5/BMP6/GPM6B/CCN1/TGFB3/ENAM/WNT10B/NELL1/ODAPH/AMTN	20	YES
GO:0110151	positive regulation of biomineralization	20/3992	48/18866	0.00104603	0.00957355	0.00709691	ADRB2/KL/ISG15/BMPR1B/FBN2/BMP2/OSR1/PTN/PKDCC/ANO6/FBXO5/BMP6/GPM6B/CCN1/TGFB3/ENAM/WNT10B/NELL1/ODAPH/AMTN	20	NO
GO:1900274	regulation of phospholipase C activity	20/3992	48/18866	0.00104603	0.00957355	0.00709691	ADRA1A/NTRK2/NMUR1/ADCYAP1R1/P2RY12/NTF4/FGF2/KIT/HTR2A/EGFR/P2RY6/PDGFRA/ARHGAP6/LPAR2/AVPR1A/ESR1/NTF3/NTRK3/SELE/AGT	20	NO
GO:0032967	positive regulation of collagen biosynthetic process	13/3992	26/18866	0.00105082	0.00957618	0.00709886	CREB3L1/SUCO/RGCC/CBX8/F2R/LARP6/VIM/SERPINF2/TGFB3/SCX/SERPINB7/F2/MYB	13	YES
GO:0060384	innervation	13/3992	26/18866	0.00105082	0.00957618	0.00709886	SULF1/COL25A1/NTF4/FBXO45/RET/UNC13A/SEMA3A/SULF2/SLITRK6/SERPINE2/RNF165/POU4F1/NPTX1	13	YES
GO:0070633	transepithelial transport	13/3992	26/18866	0.00105082	0.00957618	0.00709886	AQP1/GPLD1/EDNRB/ABCB1/SLC1A1/SLC23A1/RHBG/P2RY6/CFTR/EDN1/SLC1A3/ABCG2/SLC1A2	13	YES
GO:0046660	female sex differentiation	40/3992	119/18866	0.00107707	0.0098013	0.00726574	INHBA/STAT5B/LEP/ADCYAP1R1/ARID5B/BMPR1B/WT1/FZD4/BRCA2/ADAMTS1/RBP4/VGF/SLIT3/FANCA/SFRP1/TYRO3/LHCGR/MMP14/UMODL1/BAK1/KIT/GAS2/ROBO2/TP63/PDGFRA/HYAL3/AMH/PTX3/ESR1/GNRH1/SLIT2/KITLG/MMP19/AFP/FGF10/LHX9/DMRTA1/NR5A1/PTPRN/EREG	40	YES
GO:0120162	positive regulation of cold-induced thermogenesis	34/3992	97/18866	0.00109275	0.0099167	0.00735129	CAV1/OXTR/MFAP2/LEP/ADRB2/G0S2/LEPR/ADIPOR1/FABP4/ACADL/EPAS1/ADIPOQ/CD36/ACSL1/EBF2/THRA/PER2/FFAR4/HADH/PEMT/IL18/ADRB3/CXCR4/PRLR/PRDM16/GJA1/UCP1/IGF1R/OXT/SLN/PPARGC1A/ELOVL3/IL13/SCD	34	YES
GO:0033047	regulation of mitotic sister chromatid segregation	27/3992	72/18866	0.00109286	0.0099167	0.00735129	CCNB1/CENPF/BUB1/UBE2C/PTTG1/PLK1/NDC80/MACROH2A1/CENPE/DLGAP5/CDC20/BUB1B/TTK/MAD2L1/TRIP13/TACC3/AURKB/USP44/CDC6/ESPL1/BUB3/CDT1/GEN1/RAD21/DUSP1/FBXO5/TEX14	27	NO
GO:0002791	regulation of peptide secretion	106/3992	381/18866	0.00109739	0.00994363	0.00737125	CCN4/MYOM1/CLEC5A/GPAM/BMP8A/ANXA1/LEP/TFR2/ARF1/RAPGEF3/CRHBP/GPR68/TNFSF4/ACVR1C/ADAM8/SCT/GPLD1/CD34/HCAR2/CIDEA/FOXP3/RBP4/DNAJC1/SLC30A8/PRKN/SFRP1/NNAT/EZR/PTGER4/RGCC/ITSN1/IL33/LLGL2/SLC2A1/EGFR/NPY2R/SAA1/CD200/NKX6-1/KCNB1/STX1A/F2R/IGF1/IRS2/PER2/NMU/BRSK2/FFAR4/IL6/HADH/BMP6/LRP1/RSAD2/TLR4/PRKCA/CCN3/LGR4/SYT9/FFAR3/ADRA2A/ADCY8/KISS1/CFTR/ABAT/DOC2B/TGFB3/KCNS3/SREBF1/S100A8/MIF/DRD…	106	NO
GO:0001936	regulation of endothelial cell proliferation	57/3992	184/18866	0.00111144	0.0100566	0.00745501	VEGFD/CCL11/ATOH8/CAV1/TNMD/SULF1/CAV2/LEP/STAT5A/ALDH1A2/VIP/PPARG/BMP2/CXCL12/JUN/FGF2/RGCC/NGFR/MIR23A/STAT1/MIR126/TEK/F3/MIR27A/HMGB2/EGR3/PPP1R16B/BMP6/PROX1/CDH13/MIR10B/PRKD1/FLT4/CCL24/PTPRM/ACVRL1/PRKCA/NR4A1/MIR27B/LRG1/ECM1/FUT2/MDK/IL12B/CNMD/SEMA5A/GJA1/SCG2/COL4A3/IGF2/WNT2/CCL2/MIR342/CCR3/XDH/FGFBP1/MIR193A	57	YES
GO:0043114	regulation of vascular permeability	19/3992	45/18866	0.00114464	0.0103423	0.0076668	NPR1/PDE2A/CLDN5/ANGPT1/AKAP12/MIR23A/TEK/CDH5/BMP6/CXCR2/TJP3/C2CD4B/OCLN/ADORA2A/ADM/SLIT2/C2CD4A/RAMP2/SH3GL2	19	YES
GO:0001706	endoderm formation	22/3992	55/18866	0.00115317	0.0103899	0.00770211	COL11A1/INHBA/FN1/MACROH2A1/ITGA7/SOX17/COL5A1/COL5A2/COL12A1/MMP14/DUSP1/SOX7/MMP9/NODAL/LAMB3/COL8A1/LAMA3/HMGA2/SOX2/EOMES/TBX20/DKK1	22	YES
GO:0050819	negative regulation of coagulation	22/3992	55/18866	0.00115317	0.0103899	0.00770211	PROC/PROS1/CD34/FAP/F12/PLAUR/PLAU/PDGFA/C1QTNF1/PDGFRA/SERPINF2/TFPI/ABAT/EDN1/SERPINE2/ADAMTS18/THBD/SERPINE1/FGA/F2/HS3ST5/SERPINB2	22	NO
GO:0002687	positive regulation of leukocyte migration	46/3992	142/18866	0.00116312	0.0104648	0.00775756	VEGFD/CXCL10/ELANE/ADAM8/CX3CL1/P2RY12/JAM2/S100A7/CALR/PTN/CXCL12/MMP14/PYCARD/TNFRSF18/S100A14/ANO6/EDN2/PDGFD/IL6/F7/EDN3/CCL24/DEFB124/FADD/CCL21/CXCR2/CCL7/RARRES2/CD99L2/DAPK2/CCL20/FUT7/MDK/SELP/THY1/EDN1/CXCL17/KITLG/MSTN/SERPINE1/XG/CCR7/CCL5/IL34/SELE/CXCL13	46	YES
GO:0030326	embryonic limb morphogenesis	42/3992	127/18866	0.00118322	0.0106157	0.00786944	SALL4/FLVCR1/ALDH1A2/MYH3/FBN2/PITX1/CHST11/OSR1/GPC3/ZBTB16/LEF1/CYP26B1/HOXC11/RUNX2/CRABP2/LRP4/HOXC10/RECK/PTCH1/PBX1/DLX5/TP63/ALX4/MAP3K20/HOXD9/RARB/TWIST1/MSX1/SFRP2/SP9/HOXA10/FGF8/GDF5/FGF9/HOXA9/GREM1/EN1/GRHL2/SHH/DKK1/RSPO2/FREM2	42	YES
GO:0035113	embryonic appendage morphogenesis	42/3992	127/18866	0.00118322	0.0106157	0.00786944	SALL4/FLVCR1/ALDH1A2/MYH3/FBN2/PITX1/CHST11/OSR1/GPC3/ZBTB16/LEF1/CYP26B1/HOXC11/RUNX2/CRABP2/LRP4/HOXC10/RECK/PTCH1/PBX1/DLX5/TP63/ALX4/MAP3K20/HOXD9/RARB/TWIST1/MSX1/SFRP2/SP9/HOXA10/FGF8/GDF5/FGF9/HOXA9/GREM1/EN1/GRHL2/SHH/DKK1/RSPO2/FREM2	42	NO
GO:0055002	striated muscle cell development	53/3992	169/18866	0.00119669	0.0107015	0.00793308	CCNB1/CDK1/LMOD1/COMP/MYH11/ADRA1A/DMD/CAV2/SMYD3/MYH3/CFL2/PGM5/TNNT3/TNNT1/CAPN9/TMOD1/CASQ2/CAPN3/AKAP6/RGS4/PI16/SDC1/FLNC/CSRP1/MIR23A/IGF1/CAV3/PROX1/SIX4/PPARA/FHOD3/KRT8/LDB3/PDGFRA/GATA4/ALPK3/RGS2/MYOZ2/OBSCN/ACTN2/KRT19/WNT10B/EDN1/RYR1/WFIKKN2/MYH6/DNER/MYO18B/ANKRD1/AGT/MYL2/NKX2-5/P2RX2	53	NO
GO:0050817	coagulation	98/3992	349/18866	0.00119765	0.0107015	0.00793308	FN1/COMP/CAV1/H3C10/H3-3A/PROC/PEAR1/F10/PROS1/HBB/P2RY12/F11R/CD34/F8/FAP/P2RX6/F12/H3C4/COL1A1/EHD2/VWF/PLAUR/H3C8/TYRO3/H3C12/CD36/MMRN1/VAV2/PLAU/PRKAR2B/SAA1/GNG2/CSRP1/DOCK11/COL1A2/SLC7A11/TRPC6/F2R/STXBP1/MYL9/F3/ANO6/PIK3R1/A2M/PDGFA/IL6/MPL/F7/CD177/TLR4/C1QTNF1/GATA3/GATA5/H3C6/COL3A1/VAV3/MAFF/PLA2G4A/DMTN/PRKCA/PDGFRA/SERPINF2/GATA4/ADRA2A/F2RL2/TFPI/ABAT/PF4/H3C7/SELP/ADORA2A/EDN1/S…	98	NO
GO:0006000	fructose metabolic process	9/3992	15/18866	0.00120287	0.0107015	0.00793308	ALDH1A1/PFKFB1/ALDOA/ALDOC/PFKFB4/PFKFB3/SORD/ALDOB/GLYCTK	9	YES
GO:0007638	mechanosensory behavior	9/3992	15/18866	0.00120287	0.0107015	0.00793308	STRBP/CNTNAP2/SHANK3/FOXP2/SLITRK6/DRD2/SLC1A3/NRXN1/TIFAB	9	NO
GO:0014048	regulation of glutamate secretion	9/3992	15/18866	0.00120287	0.0107015	0.00793308	STXBP1/KMO/NTSR1/AVPR1A/ADORA2A/NPY5R/TRH/CCK/HRH3	9	NO
GO:0015671	oxygen transport	9/3992	15/18866	0.00120287	0.0107015	0.00793308	HBB/HBA2/MB/CYGB/HBA1/MYC/HBG2/HBD/HBE1	9	YES
GO:0010676	positive regulation of cellular carbohydrate metabolic process	24/3992	62/18866	0.00121304	0.010777	0.007989	SORBS1/ADCYAP1R1/FOXO1/DGAT2/SNCA/GPLD1/PFKFB1/PTH1R/LHCGR/PMAIP1/RGN/IGF1/IRS2/KAT2B/PPARA/P2RY6/PPP1R3G/NTSR1/GCK/IGF2/ESRRB/PPARGC1A/GPT/ACTN3	24	NO
GO:0006633	fatty acid biosynthetic process	54/3992	173/18866	0.00122012	0.0108247	0.0080244	ACACB/ANXA1/LPL/ACSM5/MLXIPL/ADIPOR1/PDK4/ABCD2/ACADL/AKR1C3/TRIB3/ACSM2A/ACSS2/MGLL/ADIPOQ/PLP1/RGN/CYP7A1/GSTM2/MLYCD/PTGIS/ACOT7/BRCA1/FADS3/CYP3A4/EDN2/QKI/CYP1A1/PLA2G4A/ABHD2/ACSM2B/ABHD3/ACSM3/AVPR1A/MIF/PTGS2/PECR/EDN1/LIPC/PTGDS/OLAH/FADS6/APOC2/ACOT4/PLA2G3/FADS2/ELOVL2/PLA2G4F/ACSM1/ALOXE3/APOA1/ELOVL3/CYP1A2/SCD	54	YES
GO:0033555	multicellular organismal response to stress	28/3992	76/18866	0.00122604	0.010847	0.00804094	ADCYAP1R1/TRPA1/MAPK8IP2/EDNRB/PENK/ATP1A2/RELN/TACR1/NPY2R/RET/SCN9A/LYPD1/NOS1/KIAA0319/CACNA1B/MDK/PIRT/GJA1/DRD4/TAC1/IDO1/BRINP1/DRD1/DPP4/MORC1/SLC6A2/CCK/P2RX2	28	YES
GO:0060193	positive regulation of lipase activity	28/3992	76/18866	0.00122604	0.010847	0.00804094	GPIHBP1/ADRA1A/NTRK2/NMUR1/ADCYAP1R1/P2RY12/NTF4/FGF2/KIT/HTR2A/EGFR/CCN1/P2RY6/PDGFRA/ARHGAP6/FGFR3/LPAR2/PLA2G5/AVPR1A/ESR1/APOC2/NTF3/NTRK3/CCL5/APOA1/PLIN5/SELE/AGT	28	YES
GO:0035860	glial cell-derived neurotrophic factor receptor signaling pathway	7/3992	10/18866	0.00123215	0.0108558	0.00804748	SULF1/RET/GFRA2/GATA3/GDF15/SULF2/GFRA1	7	YES
GO:0061140	lung secretory cell differentiation	7/3992	10/18866	0.00123215	0.0108558	0.00804748	HOXA5/ASCL1/NFIB/AGR2/FGF10/SPDEF/IL13	7	NO
GO:0086070	SA node cell to atrial cardiac muscle cell communication	7/3992	10/18866	0.00123215	0.0108558	0.00804748	SCN3B/ANK2/SCN5A/CACNA1D/KCNA5/CACNA1G/HCN4	7	NO
GO:0060041	retina development in camera-type eye	48/3992	150/18866	0.00123702	0.0108837	0.00806814	NTRK2/SLC17A7/ACTL6A/BMPR1B/FZD4/LHX2/RBP4/RHOJ/ARHGEF15/PTN/LPCAT1/CLCN2/RET/RP1L1/NECTIN3/RPE65/THRB/PROX1/PTPRM/ACVRL1/TRPM1/DLL1/PDGFRA/SIX3/TUB/IGFN1/LAMA1/THY1/RAB11FIP4/LAMC3/PAX2/SERPINF1/HCN1/NDP/DCX/CELF4/ATP8A2/DIO3/DLX2/CYP1B1/USH1C/GPM6A/MFSD2A/RD3/RP1/VSX2/RHO/GNAT1	48	YES
GO:0032368	regulation of lipid transport	44/3992	135/18866	0.00128055	0.0112439	0.00833518	CAV1/LEP/EEPD1/KDM5B/CES1/NAXE/PPARG/EPRS1/PRKN/ADIPOQ/PLA2R1/GALR1/SPP1/IRS2/MIR27A/BMP6/PTCH1/LRP1/DISP3/C1QTNF1/CETP/PLA2G10/MIR27B/NTSR1/PLTP/GAL/MIF/EDN1/ERFE/ABCA1/ABCB11/APOC2/TAC1/PCSK9/ATP8A2/OXT/ABCA12/SHH/APOA1/MYB/ENPP7/ABCG8/AGT/EGF	44	NO
GO:0032330	regulation of chondrocyte differentiation	21/3992	52/18866	0.00128149	0.0112439	0.00833518	CCN4/BMPR1B/NKX3-2/ZBTB16/PKDCC/RUNX2/ZNF219/EFEMP1/BMP6/ACVRL1/MAF/TRPS1/RARB/SIX2/SOX5/MDK/ADAMTS12/ADAMTS7/GDF5/GREM1/PTHLH	21	YES
GO:0006694	steroid biosynthetic process	60/3992	197/18866	0.00132735	0.0116247	0.00861742	HSD17B6/GPAM/ACACB/LEP/FGF1/SQLE/CES1/HSD17B7/APOB/AKR1C3/BMP2/EGR1/CGA/CLCN2/HSD11B1/CYP7A1/FAXDC2/SRD5A3/CYP46A1/BMP5/CYP3A4/EBP/CYP11A1/BMP6/PROX1/PBX1/CYP1A1/CACNA1H/CYP21A2/DHCR7/ACAA2/CFTR/DHCR24/HSD17B11/FDXR/PRLR/SREBF1/STARD3/ADM/CYP27B1/ABCB11/SRD5A2/CYP39A1/IFNG/FGFR4/HSD11B2/CH25H/HSD17B3/MALRD1/APOA1/PPARGC1A/AKR1B15/NR0B1/AKR1D1/SCD/HSD17B2/NR5A1/HMGCS2/SLC27A2/HSD3B1	60	YES
GO:0021761	limbic system development	37/3992	109/18866	0.00132853	0.0116247	0.00861742	KIF14/EZH2/EZH1/NME1/CDK5/SCT/CNTNAP2/LEF1/ATP1A2/RELN/LRP8/ID4/FEZ1/CDK5R1/PROX1/SEMA3A/ZEB2/HAP1/ALDH1A3/RARA/NR4A3/KCNA1/MDK/DRD2/EMX2/LMX1A/ANXA3/CDK5R2/DLX2/DRD1/ALK/NEFL/POU3F2/NR0B1/MFSD2A/TBR1/HSD3B1	37	YES
GO:0002064	epithelial cell development	66/3992	221/18866	0.00138383	0.0120919	0.00896377	PDE2A/TNMD/HOXA5/RAPGEF3/CLDN5/PROC/TPRN/TYMS/F11R/NKX3-2/FOXJ1/NOTCH4/TMOD1/RAP2C/DACT2/ROBO4/ADIPOQ/EZR/ADAMTSL4/SDC1/SLC9A3R1/TMEM79/ONECUT2/NKX6-1/BMP5/PECAM1/SIPA1L3/HOXB13/CDH5/PPP1R16B/VIM/BMP6/PROX1/LHFPL5/DNASE1L2/ACTA2/DLL1/TP63/COL22A1/TJP3/WNT7B/MET/SIX3/RARA/INSM1/SPINT2/RARB/EPHA2/CXCR4/FOXA1/MARVELD2/RAB25/ID1/SLITRK6/ESR1/VSIG1/KRT2/CNMD/SOX18/BFSP2/CDSN/SPDEF/GRHL2/NPHS1/CLDN3/RO…	66	YES
GO:0050807	regulation of synapse organization	68/3992	229/18866	0.00139306	0.0121368	0.00899707	CDC20/OXTR/NTRK2/ADGRB3/DAB2IP/CDK5/ARMCX5-GPRASP2/SYNDIG1/CBLN2/PAK3/SNCA/ADGRL3/ITPKA/ARHGEF15/PRNP/PTN/SHANK3/LRTM2/RELN/NEURL1/ITSN1/LRP8/CAMK1/LRRTM2/EPHB1/FRMPD4/GRIN2B/LRP4/KIF1A/SLC7A11/SLITRK2/ABHD17C/TANC2/LRRN3/EFNA1/ADGRB2/CDK5R1/THBS2/LRFN1/LRFN2/SIX4/IGSF9/ROBO2/FLRT2/NLGN1/LRRC4B/CTTNBP2/LRFN5/CDH2/GPC4/ZDHHC2/ARC/SLITRK6/DRD2/NRXN1/SRCIN1/CDH8/LRRTM1/PTPRD/OXT/NTRK3/GPM6A/SLITRK3/…	68	YES
GO:1901016	regulation of potassium ion transmembrane transporter activity	25/3992	66/18866	0.00139339	0.0121368	0.00899707	FHL1/CAV1/KCNIP2/KCNE1B/ANK2/CASQ2/AKAP6/KCNE1/KCNE4/KCNAB1/LRRC38/CAV3/ATP1B2/NETO1/KCNA1/ACTN2/GAL/CACNA1D/NETO2/KCNG1/GALR2/KCNE5/KCNS1/LRRC26/LRRC52	25	NO
GO:0030072	peptide hormone secretion	75/3992	257/18866	0.00139469	0.0121368	0.00899707	BMP8A/ILDR2/ANXA1/LTBP4/LEP/TFR2/RAPGEF3/CRHBP/GPR68/ACVR1C/VIP/SCT/GPLD1/RBP4/SLC30A8/PRKN/VGF/SFRP1/NNAT/ITSN1/SLC2A1/EGFR/NKX6-1/KCNB1/STX1A/IRS2/PER2/NMU/BRSK2/FFAR4/IL6/HADH/EDN3/LRP1/PRKCA/CCN3/SYT9/FFAR3/ADRA2A/ADCY8/KISS1/CFTR/ABAT/DOC2B/KCNS3/RIMS2/SREBF1/MAFA/GAL/DRD2/CACNA1D/EDN1/KCNA5/GJA1/GCK/PTPRN2/STXBP5L/IFNG/CACNA1E/RASL10B/FAM3D/MYRIP/ILDR1/KCNG2/FGA/ADCY5/CCL5/DPP4/CNR1/C1QTNF1…	75	NO
GO:0046849	bone remodeling	32/3992	91/18866	0.00141836	0.0123224	0.00913468	CTHRC1/ATP6AP1/LEP/ADRB2/LEPR/PDK4/ADAM8/P3H4/PTN/SUCO/PTH1R/S1PR1/SFRP1/ZNF675/EGFR/SPP1/RAB3D/TFRC/IL6/TF/PRKCA/GPR137B/LGR4/EPHA2/TGFB3/MDK/CLDN18/GDF5/GJA1/GREM1/DCSTAMP/SIGLEC15	32	YES
GO:0010171	body morphogenesis	20/3992	49/18866	0.00141989	0.0123224	0.00913468	FLVCR1/CLDN5/ARID5B/MYH3/CSRNP1/COL1A1/GPC3/ZNF281/LEF1/PHLDB1/DLX5/PDGFRA/PAX9/GREM2/MSX1/TGFB3/SCX/PHLDB2/CRISPLD1/DKK1	20	YES
GO:0021756	striatum development	10/3992	18/18866	0.00143759	0.0123917	0.00918598	INHBA/HPRT1/CNTNAP2/SHANK3/SLC7A11/FOXP2/ALDH1A3/RARB/DRD2/DRD1	10	YES
GO:0034501	protein localization to kinetochore	10/3992	18/18866	0.00143759	0.0123917	0.00918598	CDK1/NDC80/KNL1/TTK/AURKB/RCC2/BUB3/HASPIN/CDT1/MTBP	10	YES
GO:0051782	negative regulation of cell division	10/3992	18/18866	0.00143759	0.0123917	0.00918598	ASPM/E2F8/AURKB/ORC6/E2F7/BLM/TXNIP/PTCH1/MYC/TEX14	10	YES
GO:0060004	reflex	10/3992	18/18866	0.00143759	0.0123917	0.00918598	ADRA1A/NPNT/TMC2/ASCL1/HPN/FOXP2/ALDH1A3/NR4A3/SATB1/SLITRK6	10	YES
GO:0090493	catecholamine uptake	10/3992	18/18866	0.00143759	0.0123917	0.00918598	SNCA/PRKN/SLC29A4/GDNF/SLC22A3/MAPK15/DRD2/DRD4/DRD1/SLC6A2	10	NO
GO:0008643	carbohydrate transport	48/3992	151/18866	0.00144714	0.0124572	0.00923454	SLC50A1/SLC35A2/SORBS1/SLC2A4/LEP/AQP7/KLF15/AQP1/TRARG1/SLC25A27/TRIB3/GPC3/SLC37A1/ADIPOQ/EZR/SLC2A1/PID1/SLC2A10/SLC35B1/RHOQ/IGF1/IRS2/PIK3R1/FFAR4/OSTN/SLC23A1/SLC2A6/NR4A3/PPBP/SLC45A2/OCLN/ITLN1/EDN1/ERFE/SLC5A9/PLS1/SLC5A4/TERT/SLC2A12/VIL1/C3/MFSD4A/SLC1A2/DRD1/GH1/SLC35D3/C1QTNF12/MFSD2A	48	YES
GO:0030282	bone mineralization	39/3992	117/18866	0.00147258	0.0126591	0.00938421	IBSP/MMP13/CLEC3B/COMP/LEP/TUFT1/ADRB2/KL/ISG15/BMPR1B/FBN2/BMP2/DDR2/OSR1/PTN/GPC3/PTH1R/S1PR1/PKDCC/COL1A2/IGF1/ASPN/ANO6/BMP6/KLF10/GPM6B/CCN1/LGR4/FGFR3/TWIST1/TGFB3/ECM1/PTGS2/WNT10B/CYP27B1/GREM1/NELL1/PTHLH/RSPO2	39	YES
GO:0010721	negative regulation of cell development	96/3992	343/18866	0.00149285	0.012816	0.00950055	CCL11/ASPM/CERS2/SEMA3G/HOXA2/POSTN/CDK5/DTX1/RCC2/CX3CL1/TRIM11/FKBP4/LHX2/CALR/PTN/KANK1/EDNRB/DIXDC1/RGS4/PI16/SLC6A4/NPR2/LINGO1/NGFR/SPP1/LRP4/ASCL2/RTN4RL2/SEMA7A/NKX6-1/TRPC6/DAAM2/ID4/IGF1/KIAA0319/CIB1/EFNA1/CAV3/ASCL1/CDK5R1/IL6/THRB/VIM/ITGB1BP1/SOX11/OSTN/PPARA/NLGN1/LRP1/PBX1/DISP3/SEMA3D/ATP1B2/COL3A1/SEMA3A/MINAR1/DLL1/NRG1/DMTN/RGS2/SIX3/TNR/SEMA6A/FSTL4/NODAL/TRIM46/GPR37L1/ID1/R…	96	NO
GO:0007218	neuropeptide signaling pathway	36/3992	106/18866	0.001516	0.0129972	0.00963484	NMUR1/SSTR1/TENM1/HCRTR1/PENK/TYRO3/SSTR2/GALR1/NMB/NPY2R/NPW/NMU/PTGDR2/GPR84/KISS1R/NXPH4/PROK2/GPR143/NTSR1/RXFP3/PROKR1/PMCH/OPRD1/GAL/NTS/PYY/TAC1/SORCS3/MCHR1/PCSK1N/GRPR/NPFFR2/GALR2/SORCS1/NPY5R/UTS2R	36	YES
GO:0043552	positive regulation of phosphatidylinositol 3-kinase activity	15/3992	33/18866	0.00152813	0.0130836	0.00969894	P2RY12/FGF2/KIT/VAV2/TEK/NOD2/PRKD1/VAV3/CCL21/EPHA8/PDGFRA/FGFR3/CD19/CCR7/FLT3	15	YES
GO:0006342	chromatin silencing	28/3992	77/18866	0.0015431	0.013194	0.00978076	MACROH2A1/EZH2/EZH1/H2AZ1/CDC45/H2AC13/ATAD2/H2AC17/H2AX/H2AC7/CDKN2B-AS1/H1-2/HMGA1/H2AC6/H1-6/H2AC11/H2AC20/PCGF2/DYDC2/H2AC16/H1-5/H1-3/HOTAIR/H2AW/H1-4/H2AC8/H2AC21/H2AC12	28	YES
GO:0035987	endodermal cell differentiation	19/3992	46/18866	0.00156764	0.0133645	0.00990718	COL11A1/INHBA/FN1/MACROH2A1/ITGA7/SOX17/COL5A1/COL5A2/COL12A1/MMP14/MMP9/NODAL/LAMB3/COL8A1/LAMA3/HMGA2/SOX2/EOMES/DKK1	19	YES
GO:0009636	response to toxic substance	73/3992	250/18866	0.0015733	0.0133645	0.00990718	CCNB1/CDK1/RAD51/GPX3/KDM5B/BRIP1/GLYAT/CES1/HBB/CAT/HBA2/TYMS/PRDX1/ADH4/MT1M/SCN2B/INMT/PRKN/MTARC1/PENK/SLC6A4/MT1X/CD36/RGN/BAK1/SOD3/GSR/SDC1/TP53INP1/GSTM2/FOS/DNMT3B/SCN9A/SLC7A11/FBLN5/TRPM6/TPO/CYGB/SLC23A1/CYP1A1/HBA1/AKR7A3/ASNS/CLIC2/PRXL2A/OPRD1/GJC2/SLC6A1/SLC7A8/DRD2/PTGS2/S100A9/TH/MT1H/MT1E/ABCG2/TXNDC2/IYD/NEFL/ALB/CCL5/CYP1B1/HBG2/CYP2F1/MT3/LPO/TTPA/HBD/MT1A/HBE1/PXDNL/GSTA1/D…	73	YES
GO:0070192	chromosome organization involved in meiotic cell cycle	26/3992	70/18866	0.00157392	0.0133645	0.00990718	BUB1/SGO1/CCNE2/BUB1B/RAD51/NCAPH/TRIP13/SMC4/SGO2/BRIP1/CCNE1/P3H4/FANCD2/RAD21/IHO1/SYCE3/MAEL/HORMAD1/SYCP2/MEIOC/RAD21L1/TEX11/SPATA22/HORMAD2/KASH5/MAJIN	26	YES
GO:0002693	positive regulation of cellular extravasation	11/3992	21/18866	0.00157563	0.0133645	0.00990718	ELANE/ADAM8/PDGFD/FADD/CD99L2/FUT7/MDK/SELP/THY1/XG/SELE	11	YES
GO:0030277	maintenance of gastrointestinal epithelium	11/3992	21/18866	0.00157563	0.0133645	0.00990718	CRACD/RBP4/NOD2/TLR4/MUC2/TFF3/VSIG1/MUC13/INAVA/TFF1/MUC4	11	YES
GO:0051957	positive regulation of amino acid transport	11/3992	21/18866	0.00157563	0.0133645	0.00990718	ARL6IP1/STXBP1/KMO/NTSR1/ABAT/AVPR1A/SLC6A1/ADORA2A/AGT/TRH/CCK	11	NO
GO:0051491	positive regulation of filopodium assembly	14/3992	30/18866	0.00159653	0.0135238	0.0100252	TENM1/NEURL1/MIEN1/DOCK11/PLPPR5/RHOQ/PALM/NLGN1/CCL21/TENM2/TGFB3/ESPN/CCR7/GPM6A	14	NO
GO:0007584	response to nutrient	53/3992	171/18866	0.00160291	0.0135598	0.0100519	GSN/LEP/LPL/POSTN/BRIP1/CXCL10/TGFBR2/CAT/ALDH1A2/TYMS/PPARG/AKR1C3/PTN/COL1A1/PENK/SFRP1/SLC6A4/ADIPOQ/ACSL1/CYP26B1/EPO/EGFR/SPP1/DNMT3B/ALPL/STAT1/NOD2/ASCL1/FOLR2/F7/CYP1A1/PEMT/CDKN2D/GATA4/BCHE/RARA/CCL28/LTA/SFRP2/PTGS2/TSHB/CYP27B1/CCND1/OTC/ABCA1/MIR125B1/SLC34A1/APOA1/CNR1/ABCG8/TTPA/FOLR1/CYP24A1	53	YES
GO:0097186	amelogenesis	12/3992	24/18866	0.00163554	0.0137737	0.0102105	FOXO1/KLK4/RELT/PPARA/DMP1/SLC24A4/ENAM/WDR72/CSF3R/MMP20/ODAPH/AMTN	12	NO
GO:0002021	response to dietary excess	13/3992	27/18866	0.00163685	0.0137737	0.0102105	BMP8A/RMI1/LEP/ADRB2/ACVR1C/SCT/VGF/SCTR/GDF15/SLC25A25/UCP1/PCSK1N/PPARGC1A	13	YES
GO:0048799	animal organ maturation	13/3992	27/18866	0.00163685	0.0137737	0.0102105	LEP/ALDH1A2/BMP2/RET/IGF1/ANO6/GATA3/FAT4/FGFR3/PAX2/RYR1/GREM1/GH1	13	NO
GO:0051953	negative regulation of amine transport	13/3992	27/18866	0.00163685	0.0137737	0.0102105	LEP/P2RY12/SNCA/RGS4/RGS2/ADRA2A/ABAT/DRD2/ADRA2B/CNR1/NPY5R/TRH/HRH3	13	YES
GO:0006959	humoral immune response	104/3992	377/18866	0.00164501	0.0138242	0.0102479	EXO1/CXCL2/CXCL11/MASP1/CXCL10/PROS1/H2BC12/ELANE/S100A7/H2BC4/CFB/FOXJ1/H2BC6/CFD/CXCL9/H2BC11/H2BC21/CAMP/MFAP4/RGCC/H2BC7/CXCL3/MASP2/A2M/IGHG1/H2BC8/IL6/BPIFB1/TF/GATA3/IGHE/BLNK/IGHG3/DEFB1/RARRES2/MNX1/KLK3/PPBP/LTA/CFP/RNASE7/PF4/C5AR2/S100A8/ITLN1/BST1/COLEC10/SUSD4/S100A9/CFH/C6/FCER2/C4A/CTSG/PLA2G2A/C4BPA/CR1/SLC11A1/CCL13/COLEC11/IGHG4/IFNE/C4B/PDCD1/CD19/PGLYRP4/SPINK5/IFNG/PRSS2/C3/…	104	YES
GO:0007051	spindle organization	56/3992	183/18866	0.00167016	0.014017	0.0103908	NEK2/TPX2/KIF4A/AURKA/NUF2/CCNB1/SPC25/PLK1/NDC80/KIF11/KIF23/PRC1/SPAG5/CENPE/DLGAP5/RACGAP1/ASPM/STARD9/KIFC1/CDC20/WDR62/POC1A/TTK/STIL/MYBL2/AUNIP/TACC3/AURKB/CCDC69/ESPL1/BIRC5/ANKRD53/STMN1/GNAI1/PSRC1/MISP/CENPH/EZR/RCC1/GPSM2/CLTC/KNSTRN/TUBG1/KIFC2/TPPP/FBXO5/SAC3D1/CENPW/KIF4B/TACC1/TUBB8/MAPK15/GOLGA8A/GOLGA8B/FSD1/KASH5	56	YES
GO:0048168	regulation of neuronal synaptic plasticity	21/3992	53/18866	0.00170454	0.0142679	0.0105769	SHANK3/SYNPO/NEURL1/KIT/EGR2/RAB3A/S100B/KCNJ10/UNC13A/NETO1/SHISA9/JPH3/ZDHHC2/ARC/DRD2/CAMK2A/RASGRF1/SLC8A2/SHISA8/AGT/GRM5	21	NO
GO:0071320	cellular response to cAMP	21/3992	53/18866	0.00170454	0.0142679	0.0105769	PDE2A/RAPGEF3/HCN2/GPD1/CRHBP/AQP1/WT1/PCK1/AKAP6/PENK/KCNE1/ADIPOQ/PKD2/EZR/DMTN/CFTR/WNT10B/HCN1/SLC26A3/HCN4/SLC5A5	21	YES
GO:0007219	Notch signaling pathway	59/3992	195/18866	0.00171963	0.0143496	0.0106374	DLGAP5/ANGPT4/POSTN/TGFBR2/PSENEN/MAML2/DTX1/DLK2/NOTCH4/CFD/TIMP4/DTX3L/BMP2/NEURL1/MMP14/KIT/LLGL2/EGFR/TMEM100/CNTN6/STAT1/HOXD3/MIR126/BCL6/NOD2/ASCL1/GAS2/GRIP2/CEBPA/KAT2B/ITGB1BP1/ROBO2/PBX1/GATA5/GDPD5/DLL1/TP63/FAT4/DLK1/CCN3/MFNG/FOXA1/HEYL/KRT19/DLL3/MDK/CHAC1/BEND6/KCNA5/ZNF423/FCER2/MESP2/MYC/PLN/FGF10/DLX2/AGXT/DNER/EGF	59	YES
GO:0015701	bicarbonate transport	18/3992	43/18866	0.00172331	0.0143496	0.0106374	CA4/HBB/HBA2/AQP1/CA3/CA9/SLC26A10/CA12/HBA1/SLC4A8/CFTR/CA6/SLC4A1/SLC26A3/SLC26A4/SLC26A9/SLC4A4/RHAG	18	YES
GO:0016339	calcium-dependent cell-cell adhesion via plasma membrane cell adhesion molecules	18/3992	43/18866	0.00172331	0.0143496	0.0106374	CDH11/CDH12/CDH20/CDH23/CDH5/NLGN1/CDH13/CDH2/CDH7/SELP/CDH22/CDH8/SELL/PCDHB2/DSG1/CDH18/CDH19/CDH10	18	YES
GO:0046717	acid secretion	18/3992	43/18866	0.00172331	0.0143496	0.0106374	OXTR/CES1/SCT/APBA1/SLC9A3R1/STARD10/NMU/NTSR1/SGK1/ABAT/SLC6A1/SLC51B/DRD2/ABCB11/OXT/PTGER3/AGXT/TRH	18	NO
GO:0046503	glycerolipid catabolic process	27/3992	74/18866	0.00175276	0.0145406	0.010779	LIPE/LPL/FABP4/GPLD1/ABHD12/PNPLA2/APOB/ENPP2/MGLL/PNPLA7/AADAC/FABP6/PLA2G4A/PLA2G10/ABHD2/GDPD1/PLA2G4D/PLA2G5/ENPP6/ABHD6/PNLIPRP2/LIPC/APOC2/PLA2G4F/PNPLA1/APOA1/PLIN5	27	NO
GO:0086003	cardiac muscle cell contraction	27/3992	74/18866	0.00175276	0.0145406	0.010779	CAV1/SCN4B/SCN3B/KCNE1B/KCNJ3/ANK2/SCN2B/SCN5A/ATP1A2/BIN1/KCNE1/KCNE4/CAV3/CTNNA3/CACNA2D1/GATA4/KCNJ2/CACNA1D/KCNH2/KCNA5/SNTA1/CACNA1G/GJA1/PLN/HCN4/SCN1A/KCNE5	27	YES
GO:0046890	regulation of lipid biosynthetic process	62/3992	207/18866	0.00175309	0.0145406	0.010779	GPAM/HSD17B13/SORBS1/ACACB/ANXA1/LEP/FGF1/SQLE/MLXIPL/CCDC3/CES1/ADIPOR1/PDK4/ABCD2/DGAT2/GPLD1/ACADL/APOB/PCK1/AKR1C3/TRIB3/BMP2/EGR1/LPCAT1/ADIPOQ/CGA/CLCN2/RGN/HTR2A/CYP7A1/ADGRF5/ASXL3/BRCA1/BMP5/PDGFA/BMP6/PROX1/CCN1/DHCR7/THRSP/AVPR1A/SREBF1/ABHD6/PTGS2/SERPINA12/ADM/CYP27B1/APOC2/PLA2G3/IFNG/FGFR4/C3/MALRD1/APOA1/RAB38/PPARGC1A/PLIN5/ENPP7/NR0B1/MFSD2A/SCD/NR5A1	62	YES
GO:0007052	mitotic spindle organization	39/3992	118/18866	0.0017576	0.0145591	0.0107927	NEK2/TPX2/KIF4A/AURKA/NUF2/CCNB1/SPC25/PLK1/NDC80/KIF11/KIF23/PRC1/CENPE/DLGAP5/RACGAP1/KIFC1/CDC20/WDR62/POC1A/TTK/STIL/MYBL2/TACC3/AURKB/BIRC5/ANKRD53/STMN1/GNAI1/PSRC1/MISP/CENPH/RCC1/GPSM2/CLTC/TUBG1/KIFC2/KIF4B/TACC1/FSD1	39	YES
GO:0006026	aminoglycan catabolic process	25/3992	67/18866	0.00178222	0.0147438	0.0109296	LYVE1/CEMIP/HMMR/BGN/STAB2/VCAN/GPC3/HPSE2/HYAL1/FGF2/SDC1/ACAN/OGN/DCN/HYAL3/GPC4/CSPG5/LUM/GPC2/PRELP/PGLYRP4/FMOD/CSPG4/PGLYRP2/PGLYRP1	25	NO
GO:0050905	neuromuscular process	36/3992	107/18866	0.00182664	0.0149106	0.0110533	COMP/KCNH1/GRIN2D/PRKN/PENK/HOXC10/CDH23/TCF15/JPH4/ALDH1A3/TNR/NR4A3/JPH3/KCNA1/PRRT2/PCDH15/SLITRK6/DRD2/ADORA2A/SLC1A3/GPR88/NRXN1/USH1G/ATP8A2/DRD1/TIFAB/CHRNA1/NEFL/ADCY5/SLURP1/USH1C/POU4F1/SCN1A/GRID2/CTNNA2/CSMD1	36	NO
GO:0009581	detection of external stimulus	45/3992	141/18866	0.00182894	0.0149106	0.0110533	COL11A1/TRPM3/TRPA1/NMT2/CACNB3/PKD2/NR2F6/CXCL12/TMC2/KIT/NGFR/HTR2A/EPHB1/PKD1L2/PHF24/RPE65/OPN3/CAV3/CHRNA9/HPN/LHFPL5/NTSR1/CDS1/CXCR4/KCNA1/RCVRN/RGS9BP/GUCA1A/LOC118142757/PPEF1/GPR88/ASIC3/SERPINE2/ATP8A2/PRDM12/REEP6/GRK1/OPN4/SAG/ANO3/SCN1A/ASIC2/RP1/RHO/GNAT1	45	NO
GO:0090130	tissue migration	103/3992	374/18866	0.00182963	0.0149106	0.0110533	ANLN/ATOH8/ANGPT4/PPM1F/PLPP3/ANXA1/GFUS/FGF1/S100P/DAB2IP/ANGPT1/TGFBR2/ADIPOR1/STAT5A/PPARG/KLF4/MEOX2/GPLD1/BMPER/AMOTL1/MMRN2/FAP/CALR/RHOJ/PTN/KANK1/ENPP2/LGALS12/HYAL1/JUN/FGF2/RGCC/KIT/ADAMTS9/CCBE1/MIR23A/MIR126/PECAM1/ADGRA2/TEK/MIR221/CIB1/EFNA1/CDH5/ACTG2/MIR27A/EGR3/PROX1/ITGB1BP1/PLEKHG5/MMP9/CDH13/MIR10B/ACTA2/PRKD1/FLT4/GATA3/PTPRM/SEMA3A/SASH1/FAT2/ACVRL1/EVL/ZEB2/DCN/PRKCA/NR4A1/…	103	YES
GO:0003337	mesenchymal to epithelial transition involved in metanephros morphogenesis	8/3992	13/18866	0.00183047	0.0149106	0.0110533	STAT1/GDNF/SIX2/LIF/PAX2/WNT9B/GREM1/CITED1	8	YES
GO:0015816	glycine transport	8/3992	13/18866	0.00183047	0.0149106	0.0110533	SLC38A5/RGS4/SLC6A9/RGS2/SLC36A2/SLC7A8/SLC6A17/SLC6A20	8	NO
GO:0021978	telencephalon regionalization	8/3992	13/18866	0.00183047	0.0149106	0.0110533	LHX2/BMP2/EMX1/SIX3/EMX2/EOMES/SHH/DMRTA2	8	YES
GO:0031223	auditory behavior	8/3992	13/18866	0.00183047	0.0149106	0.0110533	CNTNAP2/SHANK3/FOXP2/SLITRK6/DRD2/SLC1A3/NRXN1/TIFAB	8	YES
GO:0034370	triglyceride-rich lipoprotein particle remodeling	8/3992	13/18866	0.00183047	0.0149106	0.0110533	GPIHBP1/LCAT/LPL/APOB/CETP/LIPC/APOC2/APOA1	8	NO
GO:0051988	regulation of attachment of spindle microtubules to kinetochore	8/3992	13/18866	0.00183047	0.0149106	0.0110533	NEK2/CCNB1/SPAG5/RACGAP1/ECT2/AURKB/RCC2/KNSTRN	8	NO
GO:0099150	regulation of postsynaptic specialization assembly	8/3992	13/18866	0.00183047	0.0149106	0.0110533	LRRTM2/LRFN1/LRRC4B/NRXN1/LRRTM1/PTPRD/NTRK3/GRID2	8	NO
GO:0150052	regulation of postsynapse assembly	8/3992	13/18866	0.00183047	0.0149106	0.0110533	LRRTM2/LRFN1/LRRC4B/NRXN1/LRRTM1/PTPRD/NTRK3/GRID2	8	NO
GO:1903236	regulation of leukocyte tethering or rolling	8/3992	13/18866	0.00183047	0.0149106	0.0110533	ELANE/CXCL12/CCL21/CCL28/FUT7/SELP/CCL25/SELE	8	NO
GO:0001990	regulation of systemic arterial blood pressure by hormone	17/3992	40/18866	0.0018844	0.0153303	0.0113644	OXTR/AVPR2/MME/CES1/CORIN/CMA1/F2R/EDN2/EDN3/PCSK5/SERPINF2/AVPR1A/EDN1/CTSG/HSD11B2/RASL10B/AGT	17	NO
GO:0046850	regulation of bone remodeling	20/3992	50/18866	0.00190163	0.015431	0.0114391	ATP6AP1/LEP/LEPR/PDK4/ADAM8/SUCO/S1PR1/SFRP1/EGFR/SPP1/TFRC/IL6/TF/PRKCA/GPR137B/MDK/CLDN18/GREM1/DCSTAMP/SIGLEC15	20	YES
GO:1903727	positive regulation of phospholipid metabolic process	20/3992	50/18866	0.00190163	0.015431	0.0114391	P2RY12/FGF2/KIT/HTR2A/VAV2/ADGRF5/TEK/NOD2/PRKD1/VAV3/CCL21/EPHA8/PDGFRA/FGFR3/APOC2/CD19/CCR7/FLT3/RAB38/ENPP7	20	YES
GO:0060395	SMAD protein signal transduction	28/3992	78/18866	0.00192836	0.015628	0.0115851	INHBA/ATOH8/PARP1/BMP8A/SPTBN1/GDF10/BMP2/BMP3/JUN/FOS/SLC2A10/BMP5/KIAA0319/VIM/BMP6/TF/GDF15/SMAD9/CCN3/BMP8B/NODAL/TGFB3/GDF5/AFP/MSTN/CITED1/GDF7/LEFTY2	28	YES
GO:0021953	central nervous system neuron differentiation	58/3992	192/18866	0.00194789	0.0157663	0.0116876	INHBA/NTRK2/LEP/CDH11/CDK5/PLXNA4/HPRT1/TAL1/FBXO45/SHANK3/GBX2/SFRP1/EMX1/LHX6/EPHB1/HOXC10/NKX6-1/ID4/PAX7/ASCL1/PTCH1/PROX1/ROBO2/NFIB/DLX5/GDPD5/SEMA3A/B4GALT6/ZEB2/MNX1/EPHB6/DMRT3/SALL3/SFRP2/DRD2/SLIT2/LMX1A/FGF8/WNT9B/CEND1/ISL2/WNT2/DRAXIN/KNDC1/DLX2/DRD1/GDF7/UNC5D/SPOCK1/EOMES/TBX20/SHH/POU4F1/DKK1/GRID2/MDGA2/TBR1/ARX	58	YES
GO:0043406	positive regulation of MAP kinase activity	76/3992	264/18866	0.00195512	0.0158047	0.0117161	CDK1/IGFBP6/IQGAP3/GRM4/PBK/EZH2/FGF1/DAB2IP/ELANE/ADAM8/PAK3/FZD4/MAPKAPK2/GHR/TENM1/BMP2/LAMTOR2/RIPK2/MAGED1/FGF2/KIT/HTR2A/EGFR/RET/SAA1/PROK1/F2R/IGF1/NOD2/PDGFA/PDGFD/EDN3/MAP3K15/TF/TLR4/DUSP6/SASH1/GDF15/RASGRP1/ZEB2/MAP3K8/NRG1/MST1R/PROK2/WNT7B/ADRA2A/ERBB2/MAP3K20/CXCR4/TGFB3/MAPK10/AVPI1/CD24/MIF/EDN1/GNG3/CXCL17/KITLG/ADRA2B/NGF/INAVA/NTF3/DRD4/SBK2/CSPG4/FGF10/ALK/FLT3/GH1/NTRK3/IL3…	76	YES
GO:0008585	female gonad development	34/3992	100/18866	0.00197538	0.0159281	0.0118075	INHBA/STAT5B/LEP/ARID5B/BMPR1B/WT1/FZD4/BRCA2/ADAMTS1/VGF/SLIT3/FANCA/SFRP1/LHCGR/MMP14/UMODL1/KIT/GAS2/ROBO2/PDGFRA/HYAL3/AMH/PTX3/ESR1/GNRH1/SLIT2/KITLG/MMP19/AFP/LHX9/DMRTA1/NR5A1/PTPRN/EREG	34	YES
GO:0030219	megakaryocyte differentiation	34/3992	100/18866	0.00197538	0.0159281	0.0118075	H3C10/H3-3A/MTURN/H4C9/TESC/TAL1/H4C14/H3C4/H3C8/H3C12/H4C5/KIT/FAXDC2/H4C8/H4C4/H4C12/MYL9/CIB1/HMGB2/KAT2B/H3C6/FLI1/H4C11/NR4A3/THPO/PF4/H4-16/H3C7/IL11/RAB7B/H3C13/H4C3/H4C2/H3C1	34	YES
GO:0071398	cellular response to fatty acid	22/3992	57/18866	0.00199322	0.0160516	0.0118991	CCNB1/LPL/NME1/E2F1/TNFSF4/PDK4/DGAT2/PPARG/APOB/AKR1C3/SFRP1/PTGER4/PTGFR/GNG2/PID1/AKR1C2/P2RY6/FFAR3/SREBF1/EDN1/UCP1/PPARGC1A	22	YES
GO:0032886	regulation of microtubule-based process	70/3992	240/18866	0.00199913	0.0160586	0.0119043	NEK2/TPX2/AURKA/PLK1/KIF11/SKA1/SKA3/SPAG5/KIF18A/POC1A/CNIH2/STIL/TACC3/PLK4/ANKRD53/CCNF/CKAP2/STMN1/CHEK1/SNCA/FAM107A/GNAI1/FKBP4/PSRC1/CEP85/DIXDC1/TPPP2/GEN1/RCC1/RGN/GPSM2/DYNLT2B/TACR1/CLTC/BRCA1/PHLDB1/SKA2/TPPP/FEZ1/CIB1/CDH5/CAV3/CDK5R1/TRIM37/C10orf90/KAT2B/KIF25/HAP1/RNASE10/DEFB1/STMND1/MID1/SPEF1/MET/CATSPER1/MAPK15/ERBB2/NAV3/TRIM46/TRIM58/OCLN/RASSF7/DNAH11/PHLDB2/MAP6D1/FSD1/TAC…	70	YES
GO:0050803	regulation of synapse structure or activity	70/3992	240/18866	0.00199913	0.0160586	0.0119043	CDC20/OXTR/NTRK2/SLC17A7/ADGRB3/DAB2IP/CDK5/ARMCX5-GPRASP2/SYNDIG1/CBLN2/PAK3/SNCA/ADGRL3/ITPKA/ARHGEF15/PRNP/PTN/SHANK3/LRTM2/RELN/NEURL1/ITSN1/LRP8/CAMK1/LRRTM2/EPHB1/FRMPD4/GRIN2B/LRP4/KIF1A/SLC7A11/SLITRK2/ABHD17C/TANC2/LRRN3/EFNA1/ADGRB2/CDK5R1/THBS2/LRFN1/LRFN2/SIX4/IGSF9/ROBO2/FLRT2/NLGN1/LRRC4B/MX1/CTTNBP2/LRFN5/CDH2/GPC4/ZDHHC2/ARC/SLITRK6/DRD2/NRXN1/SRCIN1/CDH8/LRRTM1/PTPRD/OXT/NTRK3/GP…	70	YES
GO:0051651	maintenance of location in cell	64/3992	216/18866	0.00200165	0.0160586	0.0119043	CAV1/CEMIP/ASPM/GSN/DMD/RYR3/CXCL11/CXCL10/CDK5/TRPA1/CX3CL1/SNCA/BARD1/ANK2/TRDN/CALR/SLC30A8/CXCL9/SYNE1/CASQ2/CAPN3/AKAP6/ATP1A2/PKD2/FGF2/GPSM2/HTR2A/GSTM2/JPH2/F2R/NOS1/JPH4/KDELR3/HAP1/CCL21/P2RY6/JPH1/NTSR1/HRC/JPH3/CLIC2/RASA3/ATP7B/S100A8/MCOLN2/DRD2/THY1/S100A9/GRIK5/TMSB15A/GJA1/CD19/RYR1/PLN/CCR5/DRD1/CCR7/SLC30A2/ALB/F2/FTMT/IL13/PDIA2/NR5A1	64	NO
GO:0030212	hyaluronan metabolic process	16/3992	37/18866	0.00204698	0.016381	0.0121433	ITIH5/LYVE1/CEMIP/HMMR/HAS3/STAB2/HYAL1/FGF2/CLTC/ITIH2/ABCC5/HYAL3/HAS1/ITIH3/ITIH6/EGF	16	YES
GO:0035137	hindlimb morphogenesis	16/3992	37/18866	0.00204698	0.016381	0.0121433	PITX1/OSR1/GPC3/ZBTB16/PTCH1/TP63/ALX4/HOXD9/RARB/TWIST1/MSX1/SALL3/FGF8/GDF5/SHH/RSPO2	16	NO
GO:0071375	cellular response to peptide hormone stimulus	92/3992	330/18866	0.00209702	0.0167604	0.0124245	GJB2/CAV1/CCNA2/PARP1/SORBS1/SLC2A4/ATP6AP1/STAT5B/CAV2/LEP/LPL/CDC6/SIK2/ADCY4/CRHBP/BRIP1/ATP6V0B/ADIPOR1/KL/PDK4/STAT5A/TNS2/FOXO1/GLP2R/PPARG/MGARP/GPLD1/EPRS1/TRARG1/GHR/PDE3B/PCK1/TRIB3/RAB31/KANK1/TBC1D4/ADIPOQ/LHCGR/PIK3R2/UMODL1/ZNF106/PRKAR2B/PID1/ECHDC3/STAT1/NKX6-1/PPAT/RPE65/RHOQ/CYP11A1/FOXO6/IRS2/PIK3R1/KAT2B/SOCS3/BAIAP2L1/GDF15/MAS1/NR4A1/CPEB1/RARRES2/FFAR3/ADCY8/TRIM72/NR4A3/SO…	92	YES
GO:0030574	collagen catabolic process	19/3992	47/18866	0.00211587	0.0168898	0.0125205	MMP11/MMP13/MMP1/ADAMTS14/VSIR/MMP10/FAP/MMP27/MMP28/MMP14/MMP3/MMP9/ADAMTS3/CTSD/TMPRSS6/MMP12/MMP19/PRSS2/MMP20	19	YES
GO:0071466	cellular response to xenobiotic stimulus	40/3992	123/18866	0.0021678	0.0172827	0.0128118	PCNA/AOC3/E2F1/GLYAT/CES1/NAT1/AOC2/FMO2/MTARC1/ACSL1/CYP26B1/CYP2U1/GSTM2/DPEP1/ARNT2/CYP46A1/CYP3A4/AKR1C1/AADAC/CYP1A1/AKR7A3/ACSM2B/CYP3A5/FMO3/AOC1/APOBEC3A/NAT2/ACSM1/CYP1B1/CYP2B6/CYP2F1/CYP2W1/CYP1A2/LPO/GSTA2/CYP2A13/GSTA3/UGT2B28/GSTA1/CYP2A6	40	YES
GO:0043627	response to estrogen	27/3992	75/18866	0.00219478	0.0174759	0.012955	CAV1/CRHBP/TGFBR2/PPARG/GBA/SFRP1/MMP14/EPO/BRCA1/TEK/F7/ARID5A/ZNF366/GATA3/RARA/TGFB3/KRT19/CD24/GAL/ESR1/TSHB/CYP27B1/CCND1/MSTN/CITED1/APOA1/PTPRN	27	YES
GO:0007616	long-term memory	15/3992	34/18866	0.00220506	0.0175359	0.0129994	SLC2A4/SLC17A7/NTF4/PRNP/RELN/NPAS4/ADCY8/SGK1/ARC/CAMK4/DRD2/PTCHD1/RASGRF1/TAC1/GRIA1	15	YES
GO:0002793	positive regulation of peptide secretion	58/3992	193/18866	0.00222055	0.017637	0.0130744	MYOM1/CLEC5A/TFR2/ARF1/GPR68/TNFSF4/ADAM8/SCT/GPLD1/CD34/HCAR2/RBP4/SLC30A8/NNAT/EZR/PTGER4/RGCC/ITSN1/IL33/EGFR/NPY2R/SAA1/NKX6-1/IGF1/IRS2/NMU/FFAR4/IL6/BMP6/LRP1/TLR4/ADCY8/KISS1/CFTR/ABAT/DOC2B/TGFB3/S100A8/MIF/DRD2/WLS/ADORA2A/CLEC6A/GJA1/GCK/IFNG/RASL10B/MYRIP/ILDR1/C1QTNF3/FGA/C1QTNF12/ANKRD1/RFX6/IL13/GHRH/BLK/TRH	58	NO
GO:0002830	positive regulation of type 2 immune response	9/3992	16/18866	0.00223471	0.0176395	0.0130762	TNFSF4/IL33/NOD2/IL6/RSAD2/GATA3/IL18/RARA/IDO1	9	YES
GO:0033033	negative regulation of myeloid cell apoptotic process	9/3992	16/18866	0.00223471	0.0176395	0.0130762	CLEC5A/IRF7/EPO/NOD2/CXCR2/MIF/KITLG/CCR5/CCL5	9	YES
GO:0034374	low-density lipoprotein particle remodeling	9/3992	16/18866	0.00223471	0.0176395	0.0130762	APOB/CETP/PLA2G10/PLA2G5/LPA/LIPC/PLA2G2A/PLA2G3/AGT	9	YES
GO:0072283	metanephric renal vesicle morphogenesis	9/3992	16/18866	0.00223471	0.0176395	0.0130762	KIF26B/STAT1/GDNF/SIX2/LIF/PAX2/WNT9B/GREM1/CITED1	9	NO
GO:1905874	regulation of postsynaptic density organization	9/3992	16/18866	0.00223471	0.0176395	0.0130762	LRRTM2/LRFN1/LRRC4B/CDH2/NRXN1/LRRTM1/PTPRD/NTRK3/GRID2	9	NO
GO:0045137	development of primary sexual characteristics	67/3992	229/18866	0.00226012	0.0177466	0.0131556	INHBA/ASPM/KIF18A/STAT5B/LEP/H3-3A/BRIP1/ADCYAP1R1/ARID5B/CBX2/BMPR1B/WT1/FZD4/BRCA2/ADAMTS1/AKR1C3/KLHL10/OSR1/VGF/SLIT3/FANCA/SFRP1/LHCGR/MMP14/UMODL1/KIT/SDC1/TEX19/GAS2/HMGB2/SIX4/ROBO2/TCF21/GATA3/SEMA3A/LRRC6/BOK/PDGFRA/HYAL3/BASP1/GATA4/RARA/BIK/SFRP2/AMH/PTX3/ESR1/GNRH1/HOXA10/SLIT2/CCND1/SCX/KITLG/FGF8/FGF9/SRD5A2/MMP19/HOXA9/AFP/RAD21L1/TEX11/LHX9/DMRTA1/NR0B1/NR5A1/PTPRN/EREG	67	NO
GO:0010812	negative regulation of cell-substrate adhesion	25/3992	68/18866	0.00226022	0.0177466	0.0131556	MYOC/CORO2B/POSTN/RCC2/CX3CL1/FAM107A/FZD4/KANK1/COL1A1/MMP14/DLC1/BCL6/PIK3R1/HOXA7/ITGB1BP1/LRP1/CDKN2A/ACVRL1/DMTN/ARHGAP6/PHLDB2/MMP12/APOD/SERPINE1/SPOCK1	25	YES
GO:0090276	regulation of peptide hormone secretion	63/3992	213/18866	0.00226037	0.0177466	0.0131556	BMP8A/LEP/TFR2/RAPGEF3/CRHBP/GPR68/ACVR1C/SCT/GPLD1/RBP4/SLC30A8/PRKN/SFRP1/NNAT/ITSN1/SLC2A1/EGFR/NKX6-1/KCNB1/STX1A/IRS2/PER2/NMU/BRSK2/FFAR4/IL6/HADH/LRP1/PRKCA/CCN3/SYT9/FFAR3/ADRA2A/ADCY8/KISS1/CFTR/ABAT/DOC2B/KCNS3/SREBF1/DRD2/CACNA1D/KCNA5/GJA1/GCK/STXBP5L/IFNG/CACNA1E/RASL10B/FAM3D/MYRIP/ILDR1/KCNG2/FGA/ADCY5/CCL5/DPP4/CNR1/C1QTNF12/RFX6/GHRH/BLK/TRH	63	YES
GO:0090132	epithelium migration	101/3992	368/18866	0.00226116	0.0177466	0.0131556	ANLN/ATOH8/ANGPT4/PPM1F/PLPP3/ANXA1/GFUS/FGF1/S100P/DAB2IP/ANGPT1/TGFBR2/ADIPOR1/STAT5A/PPARG/KLF4/MEOX2/GPLD1/BMPER/AMOTL1/MMRN2/FAP/CALR/RHOJ/PTN/KANK1/ENPP2/LGALS12/HYAL1/JUN/FGF2/RGCC/KIT/ADAMTS9/CCBE1/MIR23A/MIR126/PECAM1/ADGRA2/TEK/MIR221/CIB1/EFNA1/CDH5/MIR27A/EGR3/PROX1/ITGB1BP1/PLEKHG5/MMP9/CDH13/MIR10B/PRKD1/FLT4/GATA3/PTPRM/SEMA3A/SASH1/FAT2/ACVRL1/EVL/ZEB2/DCN/PRKCA/NR4A1/MIR27B/CCN3/…	101	NO
GO:0006112	energy reserve metabolic process	30/3992	86/18866	0.00226499	0.0177466	0.0131556	SORBS1/PYGM/LEP/GYG2/LEPR/KL/PPP1CA/PPP1R1A/GYS2/STBD1/PID1/ADGRF5/PHKG1/IGF1/IRS2/PER2/UGP2/PPP1R3G/PGM1/ADRB3/GBE1/PGM2L1/MRAP2/GCK/MYC/PHLDA2/IGF2/PYGL/ESRRB/MT3	30	YES
GO:0034109	homotypic cell-cell adhesion	30/3992	86/18866	0.00226499	0.0177466	0.0131556	FN1/COMP/PLPP3/PEAR1/HBB/P2RY12/F11R/CEACAM5/CCM2L/PLAUR/TYRO3/CSRP1/SLC7A11/STXBP1/MYL9/CTNNA3/MPL/C1QTNF1/DMTN/PRKCA/PDGFRA/ABAT/ZNF703/SERPINE2/HSPB1/ADAMTS18/XG/FGA/CCL5/BLK	30	NO
GO:0016266	O-glycan processing	23/3992	61/18866	0.00228149	0.0178539	0.0132352	GALNT15/MUC1/ST3GAL3/GALNT8/MUC5AC/C1GALT1C1L/GALNT7/MUC2/MUC19/GALNT6/MUC5B/GXYLT2/GALNT5/MUC21/MUC13/MUC3A/GALNT12/MUC4/GCNT3/A4GNT/MUC16/MUC7/MUC15	23	NO
GO:0099565	chemical synaptic transmission, postsynaptic	37/3992	112/18866	0.00229077	0.0179045	0.0132727	ADRB2/SLC17A7/CHRNA6/CDK5/GRIN2D/MAPK8IP2/P2RX6/CACNB3/SHANK3/INSYN2A/RGS4/RELN/NPAS4/NPY2R/GRIN2B/STX1A/CHRNA9/NLGN1/NETO1/NTSR1/ABAT/RIMS2/CHRNA5/DRD2/ADORA2A/GRIK5/NRXN1/DRD4/CELF4/SLC8A2/CHRNA1/INSYN1/CHRNA2/CHRNB4/P2RX5/GRID2/P2RX2	37	YES
GO:0010463	mesenchymal cell proliferation	18/3992	44/18866	0.00234665	0.0182992	0.0135653	TGFBR2/BMP2/OSR1/PTN/GPC3/STAT1/IRS2/PDGFA/FOXP2/NFIB/FAT4/MSX1/FGF7/SIX2/FGF9/MYC/WNT2/SHH	18	YES
GO:0008045	motor neuron axon guidance	14/3992	31/18866	0.00234989	0.0182992	0.0135653	HOXA2/CDK5/PLXNA4/EGR2/SEMA3A/ERBB2/NTN5/SLIT2/FGF8/RNF165/RHOH/LAMC2/TMEFF1/KIF5C	14	YES
GO:0060325	face morphogenesis	14/3992	31/18866	0.00234989	0.0182992	0.0135653	CLDN5/ARID5B/MYH3/CSRNP1/COL1A1/LEF1/DLX5/PDGFRA/PAX9/MSX1/TGFB3/SCX/CRISPLD1/DKK1	14	YES
GO:0120192	tight junction assembly	28/3992	79/18866	0.00239326	0.0186143	0.0137988	ECT2/GPBAR1/CLDN5/F11R/CLDN19/CLDN11/LSR/PECAM1/CLDN10/CDH5/PARD6B/CRB3/EPHA2/CLDN9/MARVELD2/ESAM/OCLN/CLDN2/CLDN7/CLDN18/RAMP2/GJA1/CLDN6/CLDN14/GRHL2/FRMPD2/CLDN3/CLDN8	28	NO
GO:0045927	positive regulation of growth	78/3992	274/18866	0.00239979	0.0186423	0.0138196	CCNB1/CDK1/FN1/GPAM/PPM1F/ACACB/STAT5B/LEP/H3-3A/TGFBR2/WT1/GHR/TGFBR3/PRKN/SHTN1/CAPN3/LEF1/AKAP6/SFRP1/HYAL1/EZR/CXCL12/FGF2/MMP14/SLC44A4/EGFR/LIMK1/SYT1/CRABP2/UNC13A/SEMA7A/IGF1/CIB1/CDH4/PROX1/HPN/EXOSC4/LRP1/DLL1/BASP1/ERBB2/ISLR2/H1-5/SYT2/CXCR4/AGR2/RIMS2/AVPR1A/RNF157/S100A8/SFRP2/DRD2/EDN1/S100A9/SYT17/FGF8/SEMA5A/FGF9/NGF/PLS1/HBEGF/VIL1/IGF2/WNT2/PRSS2/ATP8A2/DIO3/IGFBP1/GH1/NTRK3/F2…	78	NO
GO:0098773	skin epidermis development	31/3992	90/18866	0.00242425	0.0188093	0.0139434	INHBA/APCDD1/LDB2/LHX2/HOXC13/NGFR/EGFR/TMEM79/LRP4/PDGFA/EDA/DNASE1L2/DLL1/TP63/ALX4/SOSTDC1/LGR4/CELSR1/FGF7/GAL/WNT10B/SOX18/SPINK5/FGF10/EDAR/TGM3/DKK4/KRT17/SHH/DKK1/DSG4	31	YES
GO:0048245	eosinophil chemotaxis	10/3992	19/18866	0.00246239	0.0189938	0.0140802	CCL11/CX3CL1/CCL24/CCL21/CCL7/DAPK2/CCL13/SCG2/CCL2/CCL5	10	NO
GO:0097623	potassium ion export across plasma membrane	10/3992	19/18866	0.00246239	0.0189938	0.0140802	KCNIP2/KCNE1B/KCNA2/KCNE1/KCNE4/ANO6/KCNT2/KCNH2/KCNA5/KCNE5	10	YES
GO:0001964	startle response	13/3992	28/18866	0.0024689	0.0189938	0.0140802	KCNH1/GRIN2D/PRKN/PENK/KCNA1/SLITRK6/DRD2/ADORA2A/NRXN1/DRD1/GRID2/CTNNA2/CSMD1	13	YES
GO:0010460	positive regulation of heart rate	13/3992	28/18866	0.0024689	0.0189938	0.0140802	ADRA1A/SCN3B/RGS4/SLC1A1/NMU/EDN2/EDN3/HRC/AVPR1A/EDN1/ADM/TACR3/ADRA1B	13	YES
GO:0010669	epithelial structure maintenance	13/3992	28/18866	0.0024689	0.0189938	0.0140802	LDB2/CRACD/RBP4/PIWIL4/NOD2/TLR4/MUC2/TFF3/VSIG1/MUC13/INAVA/TFF1/MUC4	13	YES
GO:0061437	renal system vasculature development	13/3992	28/18866	0.0024689	0.0189938	0.0140802	ANGPT1/WT1/CD34/OSR1/EGR1/PKD2/PECAM1/TEK/PDGFD/ACTA2/TCF21/PDGFRA/SERPINB7	13	NO
GO:0061440	kidney vasculature development	13/3992	28/18866	0.0024689	0.0189938	0.0140802	ANGPT1/WT1/CD34/OSR1/EGR1/PKD2/PECAM1/TEK/PDGFD/ACTA2/TCF21/PDGFRA/SERPINB7	13	NO
GO:0061035	regulation of cartilage development	26/3992	72/18866	0.002498	0.0191946	0.014229	CCN4/LEP/BMPR1B/NKX3-2/BMP2/ZBTB16/PKDCC/RUNX2/ZNF219/EFEMP1/BMP6/ACVRL1/CCN1/MAF/TRPS1/RARA/RARB/SIX2/SOX5/MDK/ADAMTS12/SCX/ADAMTS7/GDF5/GREM1/PTHLH	26	YES
GO:0046545	development of primary female sexual characteristics	35/3992	105/18866	0.00250246	0.0192056	0.0142372	INHBA/STAT5B/LEP/ADCYAP1R1/ARID5B/BMPR1B/WT1/FZD4/BRCA2/ADAMTS1/VGF/SLIT3/FANCA/SFRP1/LHCGR/MMP14/UMODL1/KIT/GAS2/ROBO2/PDGFRA/HYAL3/AMH/PTX3/ESR1/GNRH1/SLIT2/KITLG/MMP19/AFP/LHX9/DMRTA1/NR5A1/PTPRN/EREG	35	NO
GO:0071675	regulation of mononuclear cell migration	20/3992	51/18866	0.0025146	0.0192756	0.0142891	CXCL10/S100A7/CXCL12/S100A14/DUSP1/BMP5/ANO6/PDGFD/DEFB124/SLAMF8/RARRES2/CCN3/MDK/SLIT2/CXCL17/GREM1/MSTN/SERPINE1/CCL5/IL34	20	NO
GO:0007043	cell-cell junction assembly	46/3992	147/18866	0.00254236	0.0194582	0.0144245	GJB2/CAV1/ECT2/GPBAR1/CLDN5/CDH11/CDH12/F11R/ANK2/TLN2/CDH20/CLDN19/CLDN11/LSR/PECAM1/CLDN10/CDH5/PARD6B/CRB3/PRKCA/EPHA2/CLDN9/MARVELD2/ESAM/OCLN/CLDN2/CDH7/ZNF703/CLDN7/CLDN18/RAMP2/GJA1/CDH22/CDH8/CLDN6/CLDN14/GRHL2/FRMPD2/CTNND2/DSG1/AGT/CDH18/CLDN3/CLDN8/CDH19/CDH10	46	YES
GO:0050927	positive regulation of positive chemotaxis	12/3992	25/18866	0.00254454	0.0194582	0.0144245	VEGFD/ARTN/S1PR1/CXCL12/F3/F7/CDH13/CCR4/SCG2/NTF3/FGF10/NTRK3	12	YES
GO:0071459	protein localization to chromosome, centromeric region	11/3992	22/18866	0.00255286	0.0194984	0.0144543	CDK1/NDC80/KNL1/TTK/CENPA/AURKB/RCC2/BUB3/HASPIN/CDT1/MTBP	11	YES
GO:0002688	regulation of leukocyte chemotaxis	40/3992	124/18866	0.00255734	0.0195032	0.0144578	VEGFD/CXCL10/S100A7/CALR/PTN/CXCL12/MMP28/S100A14/DUSP1/ANO6/EDN2/IL6/F7/EDN3/DEFB124/SLAMF8/CCL21/CXCR2/CCL7/RARRES2/CCN3/DAPK2/MST1L/C5AR2/MIF/BST1/MDK/EDN1/SLIT2/CXCL17/GREM1/MSTN/SERPINE1/CCR7/CCL2/GPR18/CCL5/DPP4/IL34/CXCL13	40	NO
GO:0007588	excretion	24/3992	65/18866	0.00256572	0.0195032	0.0144578	NPR1/ADRA1A/AVPR2/SPX/EDNRB/KIRREL1/SLC9A3R1/CORIN/CLCNKB/AVPR1A/MDK/DRD2/ADORA2A/EDN1/ABCG2/TAC1/SLC26A3/OXT/NPHS1/UMOD/ABCG8/CHRNB4/POU3F3/AGT	24	YES
GO:0048645	animal organ formation	24/3992	65/18866	0.00256572	0.0195032	0.0144578	SULF1/FGF1/TGFBR2/SOX17/WT1/NKX3-2/NTF4/BMP2/HOXA3/HOXC11/SPRY1/ROBO2/GATA5/FOXH1/TP63/GDNF/FGF8/PAX2/WNT2/FGF10/SHH/DKK1/FOLR1/TBR1	24	YES
GO:1902305	regulation of sodium ion transmembrane transport	24/3992	65/18866	0.00256572	0.0195032	0.0144578	FXYD1/SCN4B/DMD/ARF1/SCN3B/TESC/SCN2B/OSR1/SCN5A/ATP1A2/SLC9A3R1/UTRN/NOS1/CAV3/FXYD2/ATP1B2/NETO1/FXYD3/SNTA1/DRD4/PCSK9/NETO2/FXYD4/WNK4	24	NO
GO:0043551	regulation of phosphatidylinositol 3-kinase activity	22/3992	58/18866	0.00257873	0.0195785	0.0145136	DAB2IP/P2RY12/KLF4/FGF2/PIK3R2/KIT/VAV2/TEK/NOD2/PIK3R1/SOCS3/PRKD1/VAV3/CCL21/EPHA8/PDGFRA/FGFR3/SOCS2/CISH/CD19/CCR7/FLT3	22	YES
GO:0001570	vasculogenesis	29/3992	83/18866	0.00258485	0.0195785	0.0145136	CAV1/FOXM1/NTRK2/TGFBR2/SOX17/WT1/FZD4/CD34/TGFBR3/RASIP1/MYOCD/TMEM100/QKI/TNNI3/TIE1/WNT7B/ACKR3/TGFBR3L/EPHA2/ADM/RAMP2/SOX18/JUNB/CITED1/TBX20/SHH/MYO18B/XDH/NKX2-5	29	YES
GO:2000243	positive regulation of reproductive process	29/3992	83/18866	0.00258485	0.0195785	0.0145136	INHBA/AURKA/CDC25C/OXTR/VIP/CDC25A/WT1/EDNRB/CCDC87/TACR1/CIB1/BNC1/CACNA1H/SEMA3A/PLA2G10/RNASE10/DEFB1/HYAL3/MAPK15/MSX1/OVOL1/MEIOC/NPM2/TACR3/DAZL/OXT/PIWIL2/SHH/NR5A1	29	NO
GO:0051180	vitamin transport	17/3992	41/18866	0.00259229	0.0196115	0.0145381	RTBDN/SLC52A2/SLC19A3/CUBN/SLC2A1/SLC2A10/FOLR2/SLC23A1/SLC52A3/SLC2A6/TCN2/SLC52A1/ABCG2/APOA1/TTPA/FOLR1/SLC35F3	17	NO
GO:0001938	positive regulation of endothelial cell proliferation	37/3992	113/18866	0.00272345	0.0205549	0.0152374	VEGFD/CCL11/CAV2/STAT5A/VIP/BMP2/CXCL12/JUN/FGF2/MIR23A/MIR126/TEK/F3/MIR27A/HMGB2/EGR3/PPP1R16B/BMP6/PROX1/CDH13/MIR10B/PRKD1/FLT4/CCL24/ACVRL1/PRKCA/NR4A1/MIR27B/LRG1/ECM1/MDK/SEMA5A/SCG2/IGF2/WNT2/CCR3/FGFBP1	37	YES
GO:0070268	cornification	37/3992	113/18866	0.00272345	0.0205549	0.0152374	CASP14/CYP26B1/TMEM79/LIPM/KRT37/KRT74/KRT8/EVPL/PPL/KRT3/KRT18/KRT19/KRT75/KRT14/KRT2/PRSS8/KRT5/CDSN/DSC1/SPINK5/IVL/PCSK6/SPRR2F/FLG/KRT17/DSG1/KRT15/LIPN/KRT31/DSC3/DSG4/KLK14/KRT79/KRT20/KRT77/KRT6A/KRT78	37	YES
GO:0001942	hair follicle development	30/3992	87/18866	0.00276863	0.0206047	0.0152743	INHBA/APCDD1/LDB2/LHX2/HOXC13/NGFR/EGFR/TMEM79/LRP4/PDGFA/EDA/DNASE1L2/TP63/ALX4/SOSTDC1/LGR4/CELSR1/FGF7/GAL/WNT10B/SOX18/SPINK5/FGF10/EDAR/TGM3/DKK4/KRT17/SHH/DKK1/DSG4	30	YES
GO:0006570	tyrosine metabolic process	7/3992	11/18866	0.00276886	0.0206047	0.0152743	DCT/HPD/TH/PAH/IYD/TAT/HGD	7	YES
GO:0014820	tonic smooth muscle contraction	7/3992	11/18866	0.00276886	0.0206047	0.0152743	MYLK/HTR2A/NMU/EDN2/GRIP2/EDN1/AGT	7	NO
GO:0021604	cranial nerve structural organization	7/3992	11/18866	0.00276886	0.0206047	0.0152743	PLXNA4/KCNA2/EGR2/SEMA3A/HOXB2/PAX2/HOXB1	7	NO
GO:0031630	regulation of synaptic vesicle fusion to presynaptic active zone membrane	7/3992	11/18866	0.00276886	0.0206047	0.0152743	SYT1/RAB3A/STXBP1/SYT9/CPLX2/PRRT2/GRIK5	7	NO
GO:0042482	positive regulation of odontogenesis	7/3992	11/18866	0.00276886	0.0206047	0.0152743	CD34/BMP2/NGFR/ENAM/EDN1/ODAPH/AMTN	7	YES
GO:0048642	negative regulation of skeletal muscle tissue development	7/3992	11/18866	0.00276886	0.0206047	0.0152743	MYOCD/EPHB1/S100B/SIX4/TLL2/TWIST1/MSTN	7	NO
GO:0051610	serotonin uptake	7/3992	11/18866	0.00276886	0.0206047	0.0152743	SNCA/SLC6A4/NOS1/SLC29A4/GPM6B/SLC22A3/SLC18A1	7	NO
GO:0060433	bronchus development	7/3992	11/18866	0.00276886	0.0206047	0.0152743	HOXA5/TGFBR2/ADAMTSL2/WNT7B/AGR2/SPDEF/IL13	7	YES
GO:0070471	uterine smooth muscle contraction	7/3992	11/18866	0.00276886	0.0206047	0.0152743	OXTR/TACR1/ABAT/ADRA2B/TACR3/OXT/AGT	7	YES
GO:0070778	L-aspartate transmembrane transport	7/3992	11/18866	0.00276886	0.0206047	0.0152743	SLC25A22/SLC1A1/SLC1A4/SLC1A3/SLC1A6/SLC1A2/SLC25A18	7	NO
GO:0072697	protein localization to cell cortex	7/3992	11/18866	0.00276886	0.0206047	0.0152743	PLK1/GNAI1/MISP/EPB41L2/EZR/GPSM2/SAPCD2	7	NO
GO:1903037	regulation of leukocyte cell-cell adhesion	91/3992	329/18866	0.00283498	0.0210611	0.0156127	CAV1/GPAM/ANXA1/STAT5B/LEP/TGFBR2/TNFSF4/CLEC4G/DTX1/ELANE/ADAM8/VSIR/SOX12/PAK3/KLF4/CD80/FOXJ1/PCK1/FOXP3/CD209/PRNP/ZBTB16/LEF1/RIPK2/CXCL12/PYCARD/EPO/CYRIB/EFNB1/BCL6/MIR221/IGF1/SIRPA/NOD2/PIK3R1/MIR27A/TFRC/IL6/EGR3/PPARA/HSPH1/PNP/TIGIT/GATA3/IL18/RASGRP1/FADD/MAP3K8/CCL21/LAG3/RARA/SKAP1/ERBB2/NR4A3/CCL28/LGALS9B/ICOS/CD24/TNFSF13B/FGL2/FUT7/MDK/SELP/ADORA2A/THY1/GNRH1/IL12B/LGALS9C/SIRP…	91	NO
GO:0060048	cardiac muscle contraction	44/3992	140/18866	0.0028368	0.0210611	0.0156127	CAV1/SCN4B/ADRA1A/DMD/SCN3B/KCNE1B/KCNJ3/ANK2/SCN2B/CASQ2/SCN5A/ATP1A2/BIN1/KCNE1/KCNE4/GSTM2/NOS1/MYLK2/CAV3/CTNNA3/TNNI3/CACNA2D1/GATA4/TNNI2/RGS2/KCNJ2/HRC/CLIC2/CXCR4/CACNA1D/KCNH2/MYL3/KCNA5/SNTA1/CACNA1G/GJA1/PLN/ADRA1B/MYH6/HCN4/SCN1A/KCNE5/MYL2/NKX2-5	44	YES
GO:0032094	response to food	16/3992	38/18866	0.00284953	0.021131	0.0156645	LEP/SPX/CLPSL2/PPARA/CYP1A1/NUCB2/SLC25A25/CLPSL1/SREBF1/CLPS/HSD11B2/LRCOL1/OXT/MT3/GHRH/CCK	16	YES
GO:0000079	regulation of cyclin-dependent protein serine/threonine kinase activity	34/3992	102/18866	0.00285908	0.0211772	0.0156987	CCNB1/CDKN3/CKS2/PLK1/PKMYT1/CDC25C/CCNB2/CCNA2/CCNE2/CDC6/CCNF/CDKN1C/BLM/CCNE1/CDC25A/PSRC1/PKD2/RGCC/MYOCD/CCNP/EGFR/CCND2/CDK5R1/CEBPA/KAT2B/PROX1/CDKN2A/CKS1B/CDKN2D/CDKN2C/CCNO/CCNI2/CCND1/CDK5R2	34	YES
GO:0008406	gonad development	65/3992	223/18866	0.00286969	0.0212311	0.0157387	INHBA/ASPM/KIF18A/STAT5B/LEP/H3-3A/BRIP1/ARID5B/BMPR1B/WT1/FZD4/BRCA2/ADAMTS1/AKR1C3/KLHL10/OSR1/VGF/SLIT3/FANCA/SFRP1/LHCGR/MMP14/UMODL1/KIT/SDC1/TEX19/GAS2/HMGB2/SIX4/ROBO2/TCF21/GATA3/SEMA3A/LRRC6/BOK/PDGFRA/HYAL3/BASP1/GATA4/RARA/BIK/SFRP2/AMH/PTX3/ESR1/GNRH1/HOXA10/SLIT2/CCND1/SCX/KITLG/FGF8/FGF9/SRD5A2/MMP19/HOXA9/AFP/RAD21L1/TEX11/LHX9/DMRTA1/NR0B1/NR5A1/PTPRN/EREG	65	YES
GO:0045143	homologous chromosome segregation	23/3992	62/18866	0.0029116	0.0214403	0.0158938	PTTG1/PLK1/SGO1/CCNE2/TRIP13/ESPL1/SGO2/BRIP1/CCNE1/P3H4/FANCD2/RAD21/IHO1/SYCE3/MAEL/HORMAD1/SYCP2/MEIOC/RAD21L1/TEX11/SPATA22/KASH5/MAJIN	23	NO
GO:0022029	telencephalon cell migration	21/3992	55/18866	0.00291217	0.0214403	0.0158938	DAB2IP/CDK5/MBOAT7/P2RY12/FBXO45/DIXDC1/RELN/CXCL12/LHX6/EGFR/CDK5R1/NRG1/TNR/CXCR4/DRD2/SLIT2/CDK5R2/DRD1/POU3F2/POU3F3/ARX	21	YES
GO:0050879	multicellular organismal movement	21/3992	55/18866	0.00291217	0.0214403	0.0158938	COMP/DMD/SCN4A/MYH3/SYNM/CCDC78/TNNT3/TNNT1/GSTM2/CAV3/ASCL1/TNNI3/MB/TNNC2/TNNI2/KCNJ2/STAC2/ATP8A2/CHRNA1/ACTN3/PVALEF	21	YES
GO:0050881	musculoskeletal movement	21/3992	55/18866	0.00291217	0.0214403	0.0158938	COMP/DMD/SCN4A/MYH3/SYNM/CCDC78/TNNT3/TNNT1/GSTM2/CAV3/ASCL1/TNNI3/MB/TNNC2/TNNI2/KCNJ2/STAC2/ATP8A2/CHRNA1/ACTN3/PVALEF	21	YES
GO:0002065	columnar/cuboidal epithelial cell differentiation	39/3992	121/18866	0.00291818	0.0214403	0.0158938	HOXA5/TPRN/TYMS/NKX3-2/BMP2/EMX1/SLC9A3R1/NKX6-1/BMP5/ASCL1/BMP6/PROX1/LHFPL5/PTK6/SOX11/ESRP1/GATA5/DLL1/TP63/GATA4/RARA/INSM1/CDH2/RARB/FOXA1/NODAL/AGR2/ENAM/SLITRK6/PYY/FGF8/DLX3/MYCL/SERPINE1/SPDEF/USH1C/RFX6/IL13/ROS1	39	NO
GO:0016079	synaptic vesicle exocytosis	39/3992	121/18866	0.00291818	0.0214403	0.0158938	ADRA1A/CHRNA6/CDK5/SNCA/STX11/HTR2A/APBA1/SYT1/RAB3A/RIMS4/UNC13A/STX1A/STXBP1/SYT5/RIMS3/NLGN1/UNC13C/CADPS/SLC4A8/SYN1/SYT9/SYT2/DOC2B/CPLX2/RIMS2/PRRT2/CHRNA5/DRD2/ADORA2A/CACNA1D/CSPG5/SYT17/GRIK5/STXBP5L/DRD1/SNPH/SYT8/CNR1/DOC2A	39	NO
GO:0008277	regulation of G protein-coupled receptor signaling pathway	46/3992	148/18866	0.00294572	0.0216178	0.0160254	GPRASP1/ADRB2/NMT2/STMN1/MRAP/SNCA/MGLL/RGS4/RAMP1/APLP1/PHF24/GRK5/RGS6/NOS1/PTGDR2/ARRDC3/PRKCA/GNG4/RGS2/MET/GNG7/KCTD8/TUB/ABHD6/RNF157/GUCA1A/LOC118142757/DRD2/PPEF1/EDN1/ADM/MRAP2/FRMPD1/FGF8/CAMK2A/RAMP2/C3/CALCR/F2/CCL5/GAS2L2/GRK1/SAG/RHO/GNAT1/KLK14	46	YES
GO:1904029	regulation of cyclin-dependent protein kinase activity	35/3992	106/18866	0.00298874	0.0219083	0.0162407	CCNB1/CDKN3/CKS2/PLK1/PKMYT1/CDC25C/CCNB2/CCNA2/CCNE2/CDC6/CCNF/CDKN1C/BLM/CCNE1/CDC25A/PSRC1/PKD2/RGCC/MYOCD/CCNP/EGFR/CCND2/CDK5R1/CEBPA/KAT2B/PROX1/CDKN2A/CKS1B/CDKN2D/TTBK1/CDKN2C/CCNO/CCNI2/CCND1/CDK5R2	35	NO
GO:0001952	regulation of cell-matrix adhesion	40/3992	125/18866	0.00300578	0.0219826	0.0162958	PPM1F/GFUS/MYOC/POSTN/RCC2/CX3CL1/FAM107A/CEACAM6/SFRP1/CD36/MMP14/PLAU/UTRN/ONECUT2/DLC1/BCL6/TEK/CIB1/PIK3R1/HOXA7/ITGB1BP1/LRP1/CDH13/CDKN2A/ACVRL1/GPM6B/DMTN/CCL21/ARHGAP6/SKAP1/CCL28/BST1/THY1/PHLDB2/MMP12/GREM1/APOD/SERPINE1/CCR7/CCL25	40	YES
GO:0035270	endocrine system development	40/3992	125/18866	0.00300578	0.0219826	0.0162958	ANXA1/HOXA5/ALDH1A2/ARID5B/FOXO1/WT1/PITX1/BMP2/HOXA3/BAK1/ONECUT2/NKX6-1/HOXD3/BMP5/THRA/ASCL1/IL6/BMP6/PBX1/GATA3/PAX1/DLL1/PDGFRA/MNX1/SIX3/INSM1/MSX1/MDK/DRD2/FGF8/SOX2/FGF10/POU3F2/SHH/APOA1/NR0B1/RFX6/GHRH/NR5A1/NKX2-5	40	NO
GO:0006641	triglyceride metabolic process	36/3992	110/18866	0.00311055	0.0226873	0.0168182	CAV1/GPAM/LIPE/LPL/FABP4/CAT/DGAT2/GPLD1/GK/PNPLA2/APOB/PCK1/MGLL/ACSL1/RGN/AADAC/CAV3/FABP6/MOGAT1/CETP/AGMO/THRSP/GPAT3/SREBF1/PNLIPRP2/SERPINA12/APOBR/LIPC/APOC2/PLAAT3/PCSK9/C3/PNPLA1/APOA1/PLIN5/MFSD2A	36	YES
GO:0032228	regulation of synaptic transmission, GABAergic	15/3992	35/18866	0.00311282	0.0226873	0.0168182	OXTR/ADRA1A/NPAS4/PHF24/STXBP1/NLGN1/HAP1/SLC6A1/DRD2/ADORA2A/TAC1/CNR2/CNR1/CNTNAP4/NPY5R	15	YES
GO:0097009	energy homeostasis	15/3992	35/18866	0.00311282	0.0226873	0.0168182	BMP8A/ACACB/MLXIPL/LEPR/FOXO1/CD36/NMU/EDN2/DLL1/PM20D1/NR4A3/MRAP2/SLC35D3/PPARGC1A/MFSD2A	15	YES
GO:0035094	response to nicotine	18/3992	45/18866	0.003148	0.0228912	0.0169694	PENK/ATP1A2/SLC7A11/LYPD1/NKX6-1/KCNK1/PPARA/ABAT/MSX1/CHRNA5/DRD2/EDN1/TH/PPP1R1B/CNR1/CHRNA2/CHRNB4/IL13	18	YES
GO:2001222	regulation of neuron migration	18/3992	45/18866	0.003148	0.0228912	0.0169694	IGSF10/DAB2IP/CX3CL1/SHTN1/RELN/KIF20B/NKX6-1/FLRT2/COL3A1/SEMA3A/NRG1/SEMA6A/MDK/GNRH1/CAMK2A/NTNG1/UNC5D/CTNNA2	18	YES
GO:0048144	fibroblast proliferation	29/3992	84/18866	0.00316282	0.0229728	0.0170299	CCNB1/FN1/CCNA2/CDC6/DAB2IP/E2F1/AQP1/PPARG/DDR2/SFRP1/JUN/NGFR/TP53INP1/EGFR/IGF1/PDGFA/PDGFD/PDGFRA/WNT7B/LTA/MIF/ESR1/MYC/WNT2/FGF10/MYB/IL13/AGT/EREG	29	YES
GO:0010634	positive regulation of epithelial cell migration	53/3992	176/18866	0.00318629	0.0231169	0.0171366	ATOH8/ANGPT4/PPM1F/PLPP3/ANXA1/GFUS/FGF1/ANGPT1/TGFBR2/STAT5A/GPLD1/AMOTL1/CALR/RHOJ/ENPP2/HYAL1/JUN/FGF2/CCBE1/MIR23A/MIR126/ADGRA2/TEK/MIR221/CIB1/MIR27A/PROX1/ITGB1BP1/MMP9/MIR10B/PRKD1/FLT4/GATA3/SASH1/PRKCA/MIR27B/MET/FGF7/RAB25/PTGS2/EDN1/HSPB1/SEMA5A/ANXA3/HBEGF/TAC1/VIL1/IFNG/FGF10/MIR342/AGT/FGFBP1/FGF16	53	YES
GO:0045669	positive regulation of osteoblast differentiation	24/3992	66/18866	0.00323563	0.0234482	0.0173822	CCN4/CTHRC1/ATP6AP1/BMPR1B/FBN2/NPNT/BMP2/DDR2/SUCO/RUNX2/IGF1/FBXO5/FFAR4/IL6/CEBPA/BMP6/SOX11/PRKD1/TP63/CCN1/WNT7B/SFRP2/WNT10B/NELL1	24	YES
GO:0007565	female pregnancy	58/3992	196/18866	0.00324806	0.0235115	0.0174292	EPYC/GJB2/OXTR/STAT5B/LEP/H3-3A/CRHBP/TGFBR2/ACVR1C/FOSB/FKBP4/CALR/PTN/CLIC5/SLC2A1/EPO/FOS/SPP1/PTGIS/PZP/PPAT/CORIN/RECK/MMP9/TPPP3/PCSK5/MAGED2/RGS2/RARA/TLE6/ENDOU/NODAL/KLF1/TGFB3/PRLR/FUT7/STOX2/PTGS2/ESR1/GNRH1/ADM/CYP27B1/LIF/ADRA2B/RAMP2/THBD/GJA1/IDO1/JUNB/HSD11B2/PTHLH/OXT/PSG9/RLN1/RLN2/CNR1/DSG1/AGT	58	YES
GO:0031667	response to nutrient levels	125/3992	473/18866	0.003253	0.0235205	0.0174359	GSN/BMP8A/NUAK2/ACACB/RMI1/LEP/LPL/ADRB2/SIK2/POSTN/BRIP1/CXCL10/MAP1LC3C/TGFBR2/SSTR1/ACVR1C/CAT/PDK4/ALDH1A2/FOXO1/TYMS/PPARG/SCT/FAM107A/GBA/SPX/PCK1/AKR1C3/PFKFB1/VGF/PTN/COL1A1/CACNB3/SCTR/PENK/SFRP1/SLC6A4/ADIPOQ/ACSL1/PMAIP1/CYP26B1/JUN/GABARAPL1/SSTR2/CLPSL2/ZFP36/SLC2A1/EPO/EGFR/SPP1/DNMT3B/ALPL/ATF3/STAT1/KCNB1/SLC39A4/SORD/NOD2/BRSK2/ASCL1/FOLR2/PROX1/F7/PPARA/PRKD1/CYP1A1/PEMT/KLF10/G…	125	YES
GO:0044282	small molecule catabolic process	120/3992	452/18866	0.00329069	0.0237661	0.0176179	LYVE1/CEMIP/HMMR/ENTPD7/ASPA/LIPE/ACACB/LEP/ALDH1L1/CDO1/BPNT1/STAB2/ABCD2/TDO2/ALDH1A1/HPRT1/INPP1/ACADL/ADH4/GK/PCK1/AKR1C3/ACADS/GALE/AMT/IL4I1/ADHFE1/APOBEC3B/ALDOA/HYAL1/ALDOC/ADIPOQ/CYP26B1/FGF2/CYP7A1/MLYCD/ECHDC1/FUT8/SDS/SRD5A3/CYP46A1/NUDT7/PPAT/NOS1/SORD/AASS/IRS2/TYMP/ALDH2/PGK1/HADH/PPARA/SHMT1/PNP/CYP1A1/SCARF1/KMO/ENTPD8/HAAO/ENO2/ABHD2/HYAL3/PGM1/ACAA2/ABHD3/GAD1/NTSR1/ACAD11/ALDO…	120	NO
GO:0033559	unsaturated fatty acid metabolic process	38/3992	118/18866	0.00333067	0.0240276	0.0178117	ANXA1/ABCD2/AKR1C3/MGLL/ACSL1/CYP2U1/GSTM2/PTGIS/FADS3/AKR1C1/EDN2/CYP1A1/AKR1C2/PLA2G4A/PLA2G10/AVPR1A/MIF/PTGS2/EDN1/FAAH2/PTGDS/PLA2G3/FADS2/ELOVL2/PLA2G4F/CYP4F12/ALOXE3/CYP1B1/AWAT1/CYP2B6/CYP2F1/ELOVL3/CYP1A2/SCD/CYP2A13/CYP4F3/GSTA1/CYP2A6	38	YES
GO:0046889	positive regulation of lipid biosynthetic process	30/3992	88/18866	0.00336471	0.024171	0.017918	HSD17B13/SORBS1/ANXA1/FGF1/MLXIPL/CCDC3/ABCD2/DGAT2/GPLD1/CGA/RGN/HTR2A/CYP7A1/ADGRF5/BMP6/CCN1/AVPR1A/SREBF1/ABHD6/PTGS2/ADM/APOC2/PLA2G3/IFNG/APOA1/RAB38/PPARGC1A/PLIN5/ENPP7/MFSD2A	30	YES
GO:0032413	negative regulation of ion transmembrane transporter activity	27/3992	77/18866	0.00336873	0.024171	0.017918	CAV1/KCNE1B/TRDN/OSR1/CACNB3/CASQ2/ATP1A2/KCNE1/PKD2/KCNE4/EPO/SLC9A3R1/GSTM2/RRAD/KCNAB1/CAV3/MMP9/SLC6A9/ADRA2A/CLIC2/ACTN2/DRD2/DRD4/PCSK9/PLN/SLN/KCNE5	27	YES
GO:0070830	bicellular tight junction assembly	27/3992	77/18866	0.00336873	0.024171	0.017918	ECT2/GPBAR1/CLDN5/F11R/CLDN19/CLDN11/PECAM1/CLDN10/CDH5/PARD6B/CRB3/EPHA2/CLDN9/MARVELD2/ESAM/OCLN/CLDN2/CLDN7/CLDN18/RAMP2/GJA1/CLDN6/CLDN14/GRHL2/FRMPD2/CLDN3/CLDN8	27	YES
GO:0019359	nicotinamide nucleotide biosynthetic process	14/3992	32/18866	0.00337331	0.024171	0.017918	NAXE/PARP9/PTGIS/KMO/HAAO/NMNAT2/NMRK2/PTGS2/IDH2/QPRT/SLC5A8/ACMSD/IDO1/IDO2	14	NO
GO:0019363	pyridine nucleotide biosynthetic process	14/3992	32/18866	0.00337331	0.024171	0.017918	NAXE/PARP9/PTGIS/KMO/HAAO/NMNAT2/NMRK2/PTGS2/IDH2/QPRT/SLC5A8/ACMSD/IDO1/IDO2	14	NO
GO:0042744	hydrogen peroxide catabolic process	14/3992	32/18866	0.00337331	0.024171	0.017918	GPX3/HBB/CAT/HBA2/SNCA/PRDX1/TPO/HBA1/HBG2/MT3/LPO/HBD/HBE1/PXDNL	14	YES
GO:0034766	negative regulation of ion transmembrane transport	34/3992	103/18866	0.0034153	0.0244443	0.0181207	CAV1/KCNE1B/TRDN/OSR1/CACNB3/CASQ2/ATP1A2/RGS4/BIN1/KCNE1/PKD2/KCNE4/EPO/SLC9A3R1/GSTM2/RRAD/KCNAB1/IRS2/CAV3/MMP9/SLC6A9/RGS2/NTSR1/ADRA2A/CLIC2/TWIST1/ACTN2/DRD2/KCNH2/DRD4/PCSK9/PLN/SLN/KCNE5	34	YES
GO:0008203	cholesterol metabolic process	47/3992	153/18866	0.00344965	0.0246625	0.0182824	GPAM/LIPE/ACACB/LEP/LCAT/FGF1/SQLE/LEPR/CES1/CAT/DGAT2/ACADL/GBA/HSD17B7/APOB/CUBN/CYP7A1/CYP46A1/CYP3A4/EBP/CYP11A1/VLDLR/CEBPA/DISP3/CETP/SCARF1/DHCR7/ACAA2/CFTR/DHCR24/FDXR/SREBF1/STARD3/SERPINA12/APOBR/LIPC/ABCA1/CYP39A1/PCSK9/CH25H/APOA1/APOF/MT3/CYP1A2/AKR1D1/SCD/HMGCS2	47	YES
GO:0010907	positive regulation of glucose metabolic process	17/3992	42/18866	0.00350809	0.0249893	0.0185247	SORBS1/FOXO1/DGAT2/GPLD1/PMAIP1/RGN/IGF1/IRS2/KAT2B/PPARA/PPP1R3G/GCK/IGF2/ESRRB/PPARGC1A/GPT/ACTN3	17	YES
GO:0098760	response to interleukin-7	17/3992	42/18866	0.00350809	0.0249893	0.0185247	H3C10/STAT5B/TSLP/HDGF/STAT5A/STIP1/H3C4/H3C8/H3C12/IRS2/H3C6/SOCS2/H3C7/H3C13/CISH/IL2RG/H3C1	17	NO
GO:0098761	cellular response to interleukin-7	17/3992	42/18866	0.00350809	0.0249893	0.0185247	H3C10/STAT5B/TSLP/HDGF/STAT5A/STIP1/H3C4/H3C8/H3C12/IRS2/H3C6/SOCS2/H3C7/H3C13/CISH/IL2RG/H3C1	17	YES
GO:0051402	neuron apoptotic process	70/3992	245/18866	0.00351105	0.0249893	0.0185247	UNC5B/GRM4/KIF14/PARP1/NTRK2/MYBL2/CIT/ANGPT1/CDK5/ARMCX5-GPRASP2/ADAM8/CX3CL1/XRCC2/PAK3/NES/CHL1/NTF4/PRNP/PRKN/TYRO3/JUN/NLRP1/ITSN1/NGFR/KCNB1/F2R/STXBP1/EGLN3/VSTM2L/SCN2A/ASCL1/CDK5R1/THRB/SIX4/LRP1/GATA3/FADD/TP63/GDNF/BOK/CNTFR/NR4A3/TGFB3/MDK/ADORA2A/GRIK5/PTPRZ1/FGF8/GDF5/TRIM2/NGF/PLA2G3/ERBB3/TOX3/NTF3/TERT/PCSK9/EN1/DRAXIN/MIR125B1/DIO3/CITED1/CCL2/NEFL/PPARGC1A/POU4F1/MYB/MT3/SNCB/G…	70	YES
GO:1902105	regulation of leukocyte differentiation	81/3992	290/18866	0.00352073	0.0250302	0.0185549	INHBA/HMGB3/ATP6AP1/ANXA1/STAT5B/NME1/GPR68/TGFBR2/TNFSF4/TMEM178A/DTX1/ADAM8/VSIR/SOX12/TESC/TAL1/CD80/FOXJ1/PCK1/FOXP3/IRF7/FANCD2/ZBTB16/LEF1/FANCA/RIPK2/SFRP1/ADIPOQ/CYP26B1/JUN/MMP14/ZNF675/TNFRSF18/FOS/IL20/BCL6/PIK3R1/EGR3/HOXA7/PNP/TLR4/GATA3/KLF10/IL18/RASGRP1/SLAMF8/FADD/PRKCA/LAG3/GPR137B/RARA/ERBB2/PRXL2A/PF4/FGL2/CAMK4/MDK/IL12B/CLDN18/LIF/KITLG/IFNL1/CR1/IL27/MYC/SPINK5/IFNG/IKZF3/M…	81	NO
GO:0051961	negative regulation of nervous system development	88/3992	319/18866	0.00356112	0.0252891	0.0187469	CCL11/ASPM/CERS2/SEMA3G/HOXA2/CDK5/DTX1/CX3CL1/JAM2/TRIM11/FKBP4/LHX2/CALR/ARHGEF15/PTN/KANK1/EDNRB/DIXDC1/SLC6A4/LINGO1/NGFR/SPP1/LRP4/ASCL2/RTN4RL2/SEMA7A/NKX6-1/TRPC6/DAAM2/ID4/KIAA0319/CIB1/EFNA1/ASCL1/CDK5R1/IL6/THRB/VIM/SOX11/ROBO2/OSTN/NLGN1/LRP1/PBX1/DISP3/SEMA3D/ATP1B2/COL3A1/SEMA3A/MINAR1/DLL1/NRG1/SIX3/TNR/SEMA6A/FSTL4/TRIM46/GPR37L1/ID1/RGMA/DLL3/THY1/IDH2/GNRH1/SLIT2/LMX1A/SOX2/SEMA5…	88	NO
GO:0016125	sterol metabolic process	51/3992	169/18866	0.00358704	0.0254448	0.0188623	GPAM/LIPE/ACACB/LEP/LCAT/FGF1/SQLE/LEPR/CES1/CAT/DGAT2/ACADL/GBA/HSD17B7/APOB/CUBN/CYP26B1/CYP7A1/FAXDC2/CYP46A1/CYP3A4/EBP/CYP11A1/VLDLR/CEBPA/DISP3/CETP/SCARF1/CYP21A2/DHCR7/ACAA2/CFTR/DHCR24/FDXR/SREBF1/STARD3/SERPINA12/APOBR/LIPC/ABCA1/CYP39A1/PCSK9/CH25H/CYP1B1/APOA1/APOF/MT3/CYP1A2/AKR1D1/SCD/HMGCS2	51	YES
GO:0019915	lipid storage	28/3992	81/18866	0.0036142	0.0255749	0.0189588	CAV1/ACACB/STAT5B/LEP/LPL/SQLE/CES1/ACVR1C/DGAT2/PPARG/PNPLA2/APOB/CIDEA/CD36/VSTM2A/IL6/IKBKE/SMIM22/PPARA/PLA2G10/MEST/CDS1/B4GALNT1/ABCA1/C3/MSR1/APOA1/PLIN5	28	YES
GO:0021766	hippocampus development	28/3992	81/18866	0.0036142	0.0255749	0.0189588	KIF14/EZH2/EZH1/NME1/CDK5/SCT/LEF1/RELN/LRP8/ID4/FEZ1/CDK5R1/PROX1/ZEB2/RARA/NR4A3/KCNA1/MDK/EMX2/LMX1A/ANXA3/CDK5R2/DLX2/DRD1/ALK/NEFL/MFSD2A/HSD3B1	28	YES
GO:0009435	NAD biosynthetic process	13/3992	29/18866	0.00361743	0.0255749	0.0189588	NAXE/PARP9/PTGIS/KMO/HAAO/NMNAT2/NMRK2/PTGS2/QPRT/SLC5A8/ACMSD/IDO1/IDO2	13	YES
GO:0045165	cell fate commitment	78/3992	278/18866	0.00363615	0.0256788	0.0190358	SPRY2/HOXA2/SOX12/PPARG/KLF4/SOX17/WT1/PITX1/TAL1/NTF4/FOXP3/NOTCH4/BMP2/EPAS1/SFRP1/CYP26B1/FGF2/RUNX2/ONECUT2/EBF2/HOXC10/TBX15/NKX6-1/PTCH2/PAX7/ETS2/ASCL1/IL6/PTCH1/PROX1/ESRP1/GATA3/GATA5/SLAMF8/DLL1/NRG1/GATA4/SOSTDC1/MNX1/WNT7B/RARA/GAS1/FOXA1/NODAL/DMRT3/SIX2/SOX5/SFRP2/WNT10B/IL12B/FGF8/PAX2/SOX2/WNT9B/MIAT/SOX18/ISL2/WNT2/FGF10/DLX2/GDF7/SPDEF/NTRK3/GCM1/POU3F2/EOMES/TBX20/SHH/POU4F1/TB…	78	YES
GO:0010631	epithelial cell migration	99/3992	365/18866	0.00364526	0.0257146	0.0190623	ANLN/ATOH8/ANGPT4/PPM1F/PLPP3/ANXA1/GFUS/FGF1/S100P/DAB2IP/ANGPT1/TGFBR2/ADIPOR1/STAT5A/PPARG/KLF4/MEOX2/GPLD1/BMPER/AMOTL1/MMRN2/FAP/CALR/RHOJ/PTN/KANK1/ENPP2/LGALS12/HYAL1/JUN/FGF2/RGCC/KIT/ADAMTS9/CCBE1/MIR23A/MIR126/PECAM1/ADGRA2/TEK/MIR221/CIB1/EFNA1/CDH5/MIR27A/EGR3/PROX1/ITGB1BP1/PLEKHG5/MMP9/CDH13/MIR10B/PRKD1/FLT4/GATA3/PTPRM/SEMA3A/SASH1/FAT2/ACVRL1/EVL/ZEB2/DCN/PRKCA/NR4A1/MIR27B/CCN3/…	99	NO
GO:0042303	molting cycle	36/3992	111/18866	0.00368264	0.0259209	0.0192153	INHBA/APCDD1/LDB2/SNRPE/PER1/LHX2/HOXC13/NGFR/EGFR/TMEM79/LRP4/PTCH2/PDGFA/EDA/DNASE1L2/TP63/ALX4/SOSTDC1/LGR4/CELSR1/FGF7/GAL/PTGS2/WNT10B/KRT14/SOX18/TERT/SPINK5/FGF10/EDAR/TGM3/DKK4/KRT17/SHH/DKK1/DSG4	36	NO
GO:0042633	hair cycle	36/3992	111/18866	0.00368264	0.0259209	0.0192153	INHBA/APCDD1/LDB2/SNRPE/PER1/LHX2/HOXC13/NGFR/EGFR/TMEM79/LRP4/PTCH2/PDGFA/EDA/DNASE1L2/TP63/ALX4/SOSTDC1/LGR4/CELSR1/FGF7/GAL/PTGS2/WNT10B/KRT14/SOX18/TERT/SPINK5/FGF10/EDAR/TGM3/DKK4/KRT17/SHH/DKK1/DSG4	36	YES
GO:0002673	regulation of acute inflammatory response	19/3992	49/18866	0.00370151	0.0259677	0.0192499	ADAM8/PPARG/DNASE1L3/F12/EDNRB/IL6/FFAR3/C2CD4B/FUT7/PTGS2/C2CD4A/TAC1/C3/OSM/CCR7/PTGER3/CNR1/NPY5R/CREB3L3	19	NO
GO:0010712	regulation of collagen metabolic process	19/3992	49/18866	0.00370151	0.0259677	0.0192499	CREB3L1/VSIR/PPARG/FAP/SUCO/MFAP4/RGCC/CBX8/F2R/LARP6/IL6/VIM/CYGB/SERPINF2/TGFB3/SCX/SERPINB7/F2/MYB	19	YES
GO:2000107	negative regulation of leukocyte apoptotic process	19/3992	49/18866	0.00370151	0.0259677	0.0192499	GPAM/AURKB/IRF7/HSH2D/CXCL12/BCL6/EFNA1/IRS2/NOD2/FADD/CCL21/CXCR2/MIF/KITLG/IDO1/CCR5/CCR7/CCL5/PTCRA	19	NO
GO:0044273	sulfur compound catabolic process	21/3992	56/18866	0.00374478	0.0262423	0.0194535	BGN/CDO1/VCAN/HYAL1/ACAN/MLYCD/DPEP1/ACOT7/NUDT7/OGN/DCN/CHAC1/CSPG5/LUM/PRELP/CBS/GGT2/FMOD/CSPG4/AGXT/GGT3P	21	NO
GO:0030879	mammary gland development	44/3992	142/18866	0.00381306	0.0265987	0.0197177	CCL11/IQGAP3/CAV1/OXTR/STAT5B/HOXA5/CDO1/NME1/KDM5B/TGFBR2/STAT5A/BRCA2/NOTCH4/LEF1/NEURL1/HOXB9/PPAT/OAS2/IRS2/CAV3/PTCH1/GATA3/CSN3/NRG1/SOSTDC1/WNT7B/HOXD9/SOCS2/ATP7B/EPHA2/MSX1/TGFB3/PRLR/MST1L/ZNF703/ESR1/CCND1/HOXA9/WNT2/FGF10/ATP2C2/ELF5/XDH/EGF	44	YES
GO:0003007	heart morphogenesis	73/3992	258/18866	0.00381515	0.0265987	0.0197177	COL11A1/STIL/MICAL2/CLDN5/TGFBR2/ALDH1A2/SOX17/TGFBR3/COL5A1/ADAMTS1/RBP4/BMP2/CCM2L/SLIT3/S1PR1/PKD2/JUN/NPY2R/TMEM100/DLC1/BMP5/FZD2/TEK/SPRY1/MYLK2/EFNA1/CAV3/TNNI3/PTCH1/PROX1/SOX11/ROBO2/FLRT2/GATA3/GATA5/FOXH1/ACVRL1/DLL1/NRG1/CCN1/FAT4/GATA4/RARA/DHRS3/RARB/NODAL/TWIST1/MSX1/HEYL/SFRP2/TH/MYL3/SLIT2/DNAH11/FGF8/SOX18/MESP2/RYR1/WNT2/MYH6/GRHL2/EOMES/TBX20/SHH/POU4F1/ANKRD1/DKK1/COL2A1/NPY5…	73	YES
GO:0036152	phosphatidylethanolamine acyl-chain remodeling	12/3992	26/18866	0.00382487	0.0265987	0.0197177	MBOAT2/PLA2G4A/PLA2G10/PLAAT4/PLA2G4D/PLA2G5/PLAAT2/PLA2G2A/PLAAT3/PLA2G3/PLA2G4F/PLA2G2F	12	YES
GO:0050926	regulation of positive chemotaxis	12/3992	26/18866	0.00382487	0.0265987	0.0197177	VEGFD/ARTN/S1PR1/CXCL12/F3/F7/CDH13/CCR4/SCG2/NTF3/FGF10/NTRK3	12	NO
GO:0060343	trabecula formation	12/3992	26/18866	0.00382487	0.0265987	0.0197177	FBN2/TGFBR3/ADAMTS1/RBP4/COL1A1/SFRP1/TEK/CAV3/WNT10B/CHAD/GREM1/NKX2-5	12	NO
GO:0072012	glomerulus vasculature development	12/3992	26/18866	0.00382487	0.0265987	0.0197177	ANGPT1/WT1/CD34/OSR1/EGR1/PECAM1/TEK/PDGFD/ACTA2/TCF21/PDGFRA/SERPINB7	12	YES
GO:0072273	metanephric nephron morphogenesis	12/3992	26/18866	0.00382487	0.0265987	0.0197177	KIF26B/WT1/PKD2/STAT1/GDNF/LGR4/SIX2/LIF/PAX2/WNT9B/GREM1/CITED1	12	NO
GO:0048532	anatomical structure arrangement	9/3992	17/18866	0.00386233	0.0267424	0.0198243	KIF14/PLXNA4/KCNA2/EGR2/SEMA3A/DLL1/HOXB2/PAX2/HOXB1	9	NO
GO:0051382	kinetochore assembly	9/3992	17/18866	0.00386233	0.0267424	0.0198243	CENPF/CENPE/DLGAP5/CENPA/CENPK/CENPN/CENPH/CENPX/CENPW	9	YES
GO:0070293	renal absorption	9/3992	17/18866	0.00386233	0.0267424	0.0198243	GSN/HBB/AKR1C3/KLHL3/ADIPOQ/SLC9A3R1/MAGED2/SGK1/WNK4	9	YES
GO:0090185	negative regulation of kidney development	9/3992	17/18866	0.00386233	0.0267424	0.0198243	WT1/OSR1/ADIPOQ/STAT1/MMP9/GATA3/PAX2/CITED1/SHH	9	YES
GO:0050848	regulation of calcium-mediated signaling	33/3992	100/18866	0.00390394	0.0270012	0.0200161	DMD/TRDN/PRNP/CASQ2/AKAP6/PKD2/RGN/GSTM2/TMEM100/JPH2/NOS1/IGF1/CIB1/CDH13/JPH4/HAP1/NRG1/P2RY6/GPR143/JPH1/HRC/JPH3/CLIC2/MYOZ2/BST1/RCAN1/ERBB3/PLN/SLC8A2/TRAT1/ACTN3/P2RX5/P2RX2	33	YES
GO:0016048	detection of temperature stimulus	11/3992	23/18866	0.00396595	0.0273706	0.0202899	TRPM3/NR2F6/CXCL12/NGFR/HTR2A/EPHB1/NTSR1/CXCR4/ASIC3/PRDM12/ANO3	11	NO
GO:0072243	metanephric nephron epithelium development	11/3992	23/18866	0.00396595	0.0273706	0.0202899	OSR1/ADIPOQ/PKD2/STAT1/FAT4/LGR4/WNT7B/LIF/PAX2/UMOD/POU3F3	11	NO
GO:0032868	response to insulin	79/3992	283/18866	0.00397606	0.0274107	0.0203196	PARP1/SORBS1/SLC2A4/ATP6AP1/CAV2/LEP/LPL/SIK2/KLF15/ATP6V0B/ADIPOR1/ACVR1C/KL/CAT/PDK4/TNS2/FOXO1/PPARG/GPLD1/EPRS1/TRARG1/PDE3B/PCK1/TRIB3/RAB31/PFKFB1/VGF/EGR1/KANK1/TBC1D4/ADIPOQ/PIK3R2/EGR2/SLC2A1/ZNF106/PID1/ECHDC3/STAT1/PPAT/RPE65/RHOQ/GGH/FOXO6/IRS2/PIK3R1/HADH/KAT2B/SOCS3/PPARA/BAIAP2L1/CPEB1/RARRES2/FFAR3/TRIM72/SREBF1/GAL/FUT7/ERFE/SERPINA12/ADM/OTC/EIF4EBP1/GCK/GRB14/PCSK9/IGF2/HSD11B2…	79	YES
GO:0010875	positive regulation of cholesterol efflux	10/3992	20/18866	0.00399813	0.027444	0.0203444	CAV1/EEPD1/CES1/ADIPOQ/PTCH1/LRP1/PLTP/ABCA1/ABCA12/APOA1	10	YES
GO:0031998	regulation of fatty acid beta-oxidation	10/3992	20/18866	0.00399813	0.027444	0.0203444	ACACB/ABCD2/MLYCD/IRS2/PPARA/TWIST1/ABCB11/PLIN5/CNR1/MFSD2A	10	YES
GO:0072087	renal vesicle development	10/3992	20/18866	0.00399813	0.027444	0.0203444	KIF26B/OSR1/STAT1/GDNF/SIX2/LIF/PAX2/WNT9B/GREM1/CITED1	10	YES
GO:0072234	metanephric nephron tubule development	10/3992	20/18866	0.00399813	0.027444	0.0203444	OSR1/PKD2/STAT1/FAT4/LGR4/WNT7B/LIF/PAX2/UMOD/POU3F3	10	NO
GO:1902652	secondary alcohol metabolic process	49/3992	162/18866	0.00403787	0.027687	0.0205245	GPAM/LIPE/ACACB/LEP/LCAT/FGF1/SQLE/LEPR/CES1/CAT/DGAT2/ACADL/GBA/HSD17B7/APOB/CUBN/CYP7A1/CYP46A1/CYP3A4/EBP/CYP11A1/VLDLR/CEBPA/DISP3/CETP/SCARF1/DHCR7/ACAA2/CFTR/DHCR24/FDXR/SREBF1/STARD3/IDH2/SERPINA12/APOBR/CYP27B1/LIPC/ABCA1/CYP39A1/PCSK9/CH25H/APOA1/APOF/MT3/CYP1A2/AKR1D1/SCD/HMGCS2	49	NO
GO:0043550	regulation of lipid kinase activity	24/3992	67/18866	0.00404684	0.0277187	0.020548	DAB2IP/P2RY12/KLF4/FGF2/PIK3R2/KIT/VAV2/EEF1A2/TEK/NOD2/PIK3R1/SOCS3/PRKD1/VAV3/CCL21/EPHA8/PDGFRA/FGFR3/SOCS2/CISH/CD19/CCR7/FLT3/F2	24	YES
GO:0022404	molting cycle process	30/3992	89/18866	0.00406619	0.0277616	0.0205798	INHBA/APCDD1/LDB2/LHX2/HOXC13/NGFR/EGFR/TMEM79/LRP4/PDGFA/EDA/DNASE1L2/TP63/ALX4/SOSTDC1/LGR4/CELSR1/FGF7/GAL/WNT10B/SOX18/SPINK5/FGF10/EDAR/TGM3/DKK4/KRT17/SHH/DKK1/DSG4	30	NO
GO:0022405	hair cycle process	30/3992	89/18866	0.00406619	0.0277616	0.0205798	INHBA/APCDD1/LDB2/LHX2/HOXC13/NGFR/EGFR/TMEM79/LRP4/PDGFA/EDA/DNASE1L2/TP63/ALX4/SOSTDC1/LGR4/CELSR1/FGF7/GAL/WNT10B/SOX18/SPINK5/FGF10/EDAR/TGM3/DKK4/KRT17/SHH/DKK1/DSG4	30	YES
GO:1901019	regulation of calcium ion transmembrane transporter activity	30/3992	89/18866	0.00406619	0.0277616	0.0205798	DMD/CDK5/ANK2/TRDN/CACNB3/CASQ2/AKAP6/ATP1A2/AHNAK/PKD2/RGN/GSTM2/RRAD/JPH2/NOS1/CAV3/JPH4/CACNA2D1/HAP1/P2RY6/JPH1/ADRA2A/HRC/JPH3/CLIC2/DRD2/STAC2/DRD4/PLN/SLN	30	NO
GO:0043523	regulation of neuron apoptotic process	62/3992	214/18866	0.00410013	0.0279634	0.0207294	UNC5B/GRM4/KIF14/PARP1/NTRK2/MYBL2/ANGPT1/CDK5/ARMCX5-GPRASP2/ADAM8/CX3CL1/XRCC2/PAK3/NES/CHL1/NTF4/PRNP/PRKN/TYRO3/JUN/ITSN1/KCNB1/F2R/STXBP1/EGLN3/VSTM2L/ASCL1/CDK5R1/SIX4/LRP1/GATA3/GDNF/BOK/CNTFR/NR4A3/TGFB3/MDK/ADORA2A/GRIK5/PTPRZ1/FGF8/GDF5/TRIM2/NGF/PLA2G3/ERBB3/TOX3/NTF3/TERT/PCSK9/EN1/DRAXIN/MIR125B1/CITED1/CCL2/NEFL/PPARGC1A/POU4F1/MYB/MT3/SNCB/GRID2	62	YES
GO:0061045	negative regulation of wound healing	27/3992	78/18866	0.00413129	0.0281458	0.0208646	PROC/PROS1/CD34/FAP/F12/CLDN19/PLAUR/FGF2/PLAU/PDGFA/C1QTNF1/PDGFRA/SERPINF2/TFPI/ABAT/EDN1/SERPINE2/PHLDB2/ADAMTS18/THBD/GJA1/SERPINE1/FGA/F2/EPPK1/CLDN3/SERPINB2	27	YES
GO:0017144	drug metabolic process	18/3992	46/18866	0.00416394	0.0282775	0.0209622	FMO2/ADH1A/AOX1/CYP2U1/DPEP1/CYP3A4/NOS1/CYP1A1/BCHE/CYP3A5/ABCB11/CYP4F12/CYP2B6/CYP2F1/CYP2W1/CYP1A2/CYP2A13/CYP2A6	18	YES
GO:0032309	icosanoid secretion	18/3992	46/18866	0.00416394	0.0282775	0.0209622	ANXA1/LEP/PLA2R1/NMB/PLA2G4A/PLA2G10/NTSR1/PLA2G5/MIF/DRD2/EDN1/PLA2G2A/PLA2G3/DRD4/PLA2G4F/OXT/PLA2G2C/PLA2G2F	18	NO
GO:0032570	response to progesterone	18/3992	46/18866	0.00416394	0.0282775	0.0209622	GJB2/CAV1/OXTR/TYMS/FOSB/CSN1S1/TXNIP/PTN/FOS/TRERF1/ABHD2/CATSPER1/TGFB3/SREBF1/RAMP2/OXT/CATSPERB/DSG1	18	YES
GO:0032964	collagen biosynthetic process	20/3992	53/18866	0.00424334	0.0287554	0.0213165	CREB3L1/PPARG/P3H4/COL5A1/SUCO/COL1A1/RGCC/CBX8/F2R/LARP6/IL6/VIM/CYGB/ADAMTS3/SERPINF2/TGFB3/SCX/SERPINB7/F2/MYB	20	YES
GO:0043949	regulation of cAMP-mediated signaling	20/3992	53/18866	0.00424334	0.0287554	0.0213165	PDE2A/ADCYAP1R1/MRAP/SCT/GNAI1/PDE3B/PDE11A/SCTR/NPY2R/PRKAR2B/APLP1/NOS1/FFAR4/ARRDC3/PRKCA/RGS2/PEX5L/RNF157/MRAP2/RASD2	20	YES
GO:0010543	regulation of platelet activation	15/3992	36/18866	0.00430623	0.0291196	0.0215865	F11R/PDGFA/TLR4/C1QTNF1/PLA2G4A/DMTN/PRKCA/PDGFRA/ABAT/SELP/SERPINE2/ADAMTS18/THBD/F2/BLK	15	YES
GO:0060323	head morphogenesis	15/3992	36/18866	0.00430623	0.0291196	0.0215865	FLVCR1/CLDN5/ARID5B/MYH3/CSRNP1/COL1A1/LEF1/DLX5/PDGFRA/PAX9/MSX1/TGFB3/SCX/CRISPLD1/DKK1	15	YES
GO:0033627	cell adhesion mediated by integrin	25/3992	71/18866	0.00439463	0.0296859	0.0220063	PLPP3/P2RY12/NPNT/TESC/PDE3B/MUC1/PLAU/RET/CIB1/EFNA1/ITGB1BP1/CCL21/EPHA8/CCN3/SKAP1/EPHA2/ITGA11/SFRP2/LIF/ITGBL1/SERPINE1/CCL5/DPP4/CYP1B1/CXCL13	25	NO
GO:1901655	cellular response to ketone	32/3992	97/18866	0.00446396	0.030105	0.0223169	GJB2/CBX3/SMYD3/TNFSF4/FOXO1/AQP1/PPARG/NR3C1/KLF4/GNAI1/PCK1/KLF9/AKR1C3/SFRP1/NPAS4/PTGER4/EGFR/PTGFR/GNG2/SPP1/DNMT3B/TRERF1/KLF2/AKR1C2/P2RY6/ADCY8/CFTR/EIF4EBP1/SERPINF1/MSTN/ADCY5/UGT3A2	32	NO
GO:0015749	monosaccharide transmembrane transport	37/3992	116/18866	0.00446612	0.030105	0.0223169	SLC50A1/SORBS1/SLC2A4/LEP/KLF15/TRARG1/SLC25A27/TRIB3/GPC3/ADIPOQ/SLC2A1/PID1/SLC2A10/RHOQ/IGF1/IRS2/PIK3R1/FFAR4/OSTN/SLC23A1/SLC2A6/NR4A3/PPBP/OCLN/ITLN1/EDN1/ERFE/SLC5A9/SLC5A4/TERT/SLC2A12/C3/MFSD4A/SLC1A2/DRD1/GH1/C1QTNF12	37	NO
GO:0001649	osteoblast differentiation	66/3992	231/18866	0.00448672	0.0302118	0.0223961	CCN4/IBSP/CLEC5A/CTHRC1/ATP6AP1/H3-3A/ADAR/HOXA2/MYOC/CAT/CREB3L1/GDF10/BMPR1B/TWIST2/FBN2/NPNT/HSPE1/BMP2/BMP3/DDR2/VCAN/SUCO/COL1A1/PTH1R/LEF1/PENK/SFRP1/CLTC/RUNX2/SPP1/ALPL/SEMA7A/ID4/IGF1/FBXO5/FFAR4/IL6/CEBPA/BMP6/PTCH1/SOX11/OSTN/PRKD1/DLX5/TP63/CCN1/LGR4/WNT7B/EPHA2/ITGA11/TWIST1/ID1/SFRP2/WNT10B/SOX2/FGF9/GREM1/IGF2/JUNB/NELL1/PTHLH/CITED1/SHH/SMOC1/RSPO2/CYP24A1	66	YES
GO:1903825	organic acid transmembrane transport	46/3992	151/18866	0.00450332	0.0302916	0.0224553	ACACB/SLC17A7/SLC7A10/ABCD2/ARL6IP1/SLC7A5/SLC16A7/SLC16A12/SLC7A14/SLC25A22/SLC38A5/ATP1A2/RGS4/SLC66A1L/SLC2A1/KCNJ10/SLC7A11/SLC1A1/SLC16A3/IRS2/PER2/FOLR2/SLC23A1/SLC7A3/SLC6A9/SLC13A5/SLC29A4/SLC1A7/RGS2/NTSR1/THRSP/SLC36A2/SLC7A8/SLC16A11/SLC1A4/SLC1A3/SLC5A8/SLC1A6/SLC1A2/SLC7A2/SLC7A13/SLC6A20/SLC35D3/SLC25A18/AGT/FOLR1	46	NO
GO:0055067	monovalent inorganic cation homeostasis	48/3992	159/18866	0.00458037	0.0307774	0.0228154	NPR1/ATP6AP1/AVPR2/ATP1A3/GPR89A/ATP6V0B/PDK4/SPX/SLC12A8/EDNRB/ATP1A2/KCNJ10/CORIN/ROGDI/SLC9A9/ATP1B2/SLAMF8/SLC4A8/KCNJ2/SLC12A5/CFTR/AVPR1A/DRD2/ADORA2A/EDN1/KCNH2/KCNA5/OTC/SLC4A1/SLC11A1/TAC1/C7/SLC26A3/CYP4F12/OXT/SLC26A4/ATP1A4/SLC9C1/RAB38/TMPRSS3/AGT/TTPA/SLC9A2/SCN7A/ATP4A/ATP6V0D2/SLC4A4/SLC12A1	48	NO
GO:0030166	proteoglycan biosynthetic process	23/3992	64/18866	0.00461618	0.0309853	0.0229695	BGN/BMPR1B/CHST11/CANT1/VCAN/CHPF/ACAN/SLC2A10/CHST7/CHST3/HS6ST3/IGF1/DCN/CYTL1/UGDH/CSPG5/CHST8/CHST9/CSPG4/B3GAT1/GAL3ST3/NDST3/HS3ST5	23	YES
GO:0019217	regulation of fatty acid metabolic process	33/3992	101/18866	0.0046424	0.0310958	0.0230514	CAV1/ACACB/ANXA1/MLXIPL/ADIPOR1/PDK4/ABCD2/DGAT2/PPARG/ACADL/TRIB3/ADIPOQ/RGN/CYP7A1/MLYCD/BRCA1/IRS2/PPARA/PDP2/NR4A3/TWIST1/AVPR1A/SREBF1/PTGS2/ERFE/ABCB11/APOC2/PLA2G3/APOA1/PPARGC1A/PLIN5/CNR1/MFSD2A	33	YES
GO:0045639	positive regulation of myeloid cell differentiation	33/3992	101/18866	0.0046424	0.0310958	0.0230514	INHBA/ATP6AP1/STAT5B/HOXA5/MTURN/GPR68/ISG15/TESC/TAL1/CSF3/LEF1/JUN/FAXDC2/FOS/STAT1/IL20/MIR221/HMGB2/MPL/KLF10/FADD/PRKCA/TRIM58/THPO/PF4/RAB7B/IL12B/LIF/KITLG/IFNG/IL34/POU4F1/DCSTAMP	33	YES
GO:0042509	regulation of tyrosine phosphorylation of STAT protein	29/3992	86/18866	0.00465167	0.0311251	0.0230732	CAV1/LEP/TSLP/GHR/PARP9/KIT/TNFRSF18/EPO/IL20/PECAM1/MIR221/IGF1/IL6/SOCS3/PTK6/IL18/FGFR3/IL24/IL12B/LIF/IFNL1/IFNG/OSM/HPX/FLT3/GH1/CCL5/IL22RA2/IL13	29	NO
GO:0048659	smooth muscle cell proliferation	52/3992	175/18866	0.00466742	0.0311744	0.0231097	CCN4/NPR1/CNN1/NDRG2/TGFBR2/ELANE/CX3CL1/VIP/PPARG/KLF4/ADAMTS1/S1PR1/ADIPOQ/JUN/FGF2/MYOCD/EGFR/DNMT1/STAT1/MIR221/IGF1/MIR27A/PDGFD/OGN/IL6/MMP9/RBPMS2/CDH13/IL18/P2RY6/MIR27B/SERPINF2/CCN3/NR4A3/TGFB3/PTGS2/EDN1/NPR3/IL12B/FGF9/GJA1/TERT/HBEGF/IFNG/APOD/CCL5/PPARGC1A/MYB/IL13/AGT/NPY5R/EREG	52	YES
GO:0051154	negative regulation of striated muscle cell differentiation	17/3992	43/18866	0.00467506	0.0311744	0.0231097	EZH2/CXCL10/CEACAM5/BMP2/RGS4/PI16/MYOCD/CAV3/PPARA/DLL1/PLPP7/CCN3/RGS2/TRIM72/MSX1/DKK1/NKX2-5	17	YES
GO:0035265	organ growth	56/3992	191/18866	0.00468028	0.0311744	0.0231097	CCNB1/CDK1/SPRY2/MMP13/COMP/POC1A/ADRA1A/FLVCR1/ACACB/LEP/LEPR/TGFBR2/WT1/TGFBR3/RBP4/CCM2L/DDR2/AKAP6/S1PR1/RGS4/PI16/SLC6A4/FGF2/MIR23A/IGF1/CAV3/FBLN5/PROX1/OSTN/PPARA/DUSP6/DLL1/BASP1/GATA4/RGS2/RARA/FGFR3/RARB/PRLR/ECM1/FGF7/MAEL/ESR1/EDN1/FGF8/FGF9/GJA1/WNT2/FGF10/MYH6/TBX20/SHH/AGT/RSPO2/NKX2-5/ARX	56	YES
GO:0048639	positive regulation of developmental growth	55/3992	187/18866	0.0046831	0.0311744	0.0231097	CCNB1/CDK1/FN1/GPAM/ACACB/STAT5B/LEP/TGFBR2/WT1/GHR/TGFBR3/PRKN/SHTN1/CAPN3/AKAP6/EZR/CXCL12/FGF2/LIMK1/SYT1/CRABP2/UNC13A/SEMA7A/IGF1/CDH4/PROX1/LRP1/DLL1/BASP1/ISLR2/SYT2/CXCR4/AGR2/RIMS2/RNF157/DRD2/EDN1/SYT17/FGF8/SEMA5A/FGF9/NGF/PLS1/VIL1/IGF2/WNT2/ATP8A2/DIO3/GH1/NTRK3/POU3F2/TBX20/GHRH/ACTN3/ARX	55	YES
GO:0022612	gland morphogenesis	39/3992	124/18866	0.0046835	0.0311744	0.0231097	CCL11/CAV1/LIMS2/SULF1/FGF1/KDM5B/TGFBR2/PTN/SFRP1/SLC9A3R1/EGFR/ID4/HOXB13/CAV3/PDGFA/IL6/PTCH1/PROX1/EDA/HPN/NFIB/SEMA3A/SULF2/TP63/SOSTDC1/EPHA2/FOXA1/TGFB3/LAMA1/FGF7/MDK/ESR1/FGF8/CRIP1/FGF10/EDAR/GDF7/SHH/FGL1	39	YES
GO:0042180	cellular ketone metabolic process	73/3992	260/18866	0.00469026	0.0311868	0.0231189	CAV1/ACACB/ANXA1/STAT5B/GPD1/MLXIPL/CES1/ADIPOR1/PDK4/ABCD2/TDO2/DGAT2/PPARG/ACADL/ADH4/AIFM2/AKR1C3/TRIB3/BMP2/EGR1/PSME2/ADIPOQ/CLCN2/RGN/CYP7A1/MLYCD/BRCA1/CYP46A1/SLC7A11/OAZ3/BMP5/AKR1C1/CYP11A1/IRS2/BMP6/PROX1/PPARA/COQ8A/KMO/PDP2/CACNA1H/AKR1C2/PSMD3/NR4A3/TWIST1/FDXR/AVPR1A/SREBF1/STARD3/PTGS2/ERFE/ADM/ABCB11/APOC2/PLA2G3/ACMSD/SRD5A2/AFP/IDO1/FGFR4/CYP4F12/HSD17B3/MALRD1/APOA1/CYP2B6/PPA…	73	NO
GO:0035115	embryonic forelimb morphogenesis	14/3992	33/18866	0.00473292	0.0313071	0.023208	ALDH1A2/OSR1/RUNX2/CRABP2/RECK/TP63/ALX4/HOXD9/TWIST1/MSX1/HOXA9/EN1/SHH/RSPO2	14	YES
GO:0040020	regulation of meiotic nuclear division	14/3992	33/18866	0.00473292	0.0313071	0.023208	CDC20/TTK/TRIP13/FBXO43/CALR/FBXO5/IHO1/MAPK15/MSX1/HORMAD1/LIF/NPM2/DAZL/PIWIL2	14	NO
GO:0042573	retinoic acid metabolic process	14/3992	33/18866	0.00473292	0.0313071	0.023208	ALDH1A2/ADH1A/AKR1C3/ADH1B/CYP26B1/CRABP2/ADH1C/CYP3A4/CYP1A1/ALDH1A3/CYP3A5/ADH6/DHRS9/CYP2W1	14	YES
GO:0042755	eating behavior	14/3992	33/18866	0.00473292	0.0313071	0.023208	OXTR/RMI1/LEP/NMU/TCF15/GDF15/OPRD1/ADORA2A/TH/ATP8A2/OXT/NPY5R/TRH/CCK	14	YES
GO:0120255	olefinic compound biosynthetic process	14/3992	33/18866	0.00473292	0.0313071	0.023208	AKR1C3/BMP2/EGR1/CLCN2/GSTM2/BMP5/BMP6/CACNA1H/STARD3/ADM/SRD5A2/HSD17B3/ALOXE3/PPARGC1A	14	NO
GO:0050873	brown fat cell differentiation	19/3992	50/18866	0.00480467	0.0317342	0.0235247	SLC2A4/LEP/ADRB2/FABP4/ADIPOQ/EBF2/NUDT7/ARL4A/VSTM2A/FFAR4/CEBPA/MB/LRG1/RGS2/LAMB3/PRDM16/PTGS2/UCP1/PPARGC1A	19	YES
GO:0062014	negative regulation of small molecule metabolic process	34/3992	105/18866	0.00480746	0.0317342	0.0235247	PARP1/ACACB/LEPR/DGAT2/ACADL/AKR1C3/TRIB3/BMP2/PFKFB1/ADIPOQ/CYP7A1/CLTC/PID1/BRCA1/BMP5/PGP/PROX1/PPARA/ERFE/SERPINA12/CYP27B1/SLC4A1/GCK/ACMSD/C1QTNF3/MALRD1/PPARGC1A/PLIN5/CNR1/C1QTNF12/MFSD2A/RD3/ACTN3/ATCAY	34	NO
GO:0032465	regulation of cytokinesis	30/3992	90/18866	0.00488716	0.0322269	0.0238899	AURKA/PLK1/KIF23/PRC1/KIF20A/KIF14/RACGAP1/ECT2/E2F8/CIT/AURKB/PLK4/CDC6/E2F7/ANKRD53/CDC14B/KLHL13/BRCA2/KLHL21/KIF20B/MYO19/MRGPRX2/RXFP3/DRD2/DCDC1/RAB11FIP4/FSD1/PLK5/TEX14/CXCR5	30	YES
GO:0006260	DNA replication	76/3992	273/18866	0.00501499	0.0330357	0.0244895	CDK1/PCLAF/DTL/GINS1/EXO1/RRM2/CCNA2/CCNE2/CLSPN/PCNA/RAD51/RMI2/E2F8/RNASEH2A/MCM10/RMI1/ESCO2/POLE2/EME1/TIMELESS/POLQ/WDHD1/DONSON/CDC45/FEN1/CDC6/ORC6/E2F7/RECQL4/DBF4/BRIP1/PRIM2/MCM4/FAM111B/DNA2/BLM/CCNE1/ORC1/RHNO1/CHEK1/MCM2/TONSL/BARD1/GINS2/CDC7/RFC2/BRCA2/MCM6/TICRR/RFC4/DSCC1/GINS4/CHAF1B/CDT1/CACYBP/GEN1/JUN/EGFR/PIF1/BRCA1/HMGA1/S100A11/BCL6/MCIDAS/FBXO5/CENPX/CHTF18/NFIB/ACVRL1/AT…	76	YES
GO:0050766	positive regulation of phagocytosis	24/3992	68/18866	0.00502136	0.0330434	0.0244952	PPARG/CALR/RAB31/CD36/PYCARD/ANO6/SIRPA/LRP1/CLEC7A/PLA2G5/TUB/PTX3/C4A/SIRPG/CD300LF/SLC11A1/C4B/MFGE8/IFNG/C3/IL2RG/CCL2/APOA1/SPACA3	24	YES
GO:0007492	endoderm development	27/3992	79/18866	0.00503372	0.033082	0.0245238	COL11A1/INHBA/FN1/MACROH2A1/ITGA7/SOX17/COL5A1/COL5A2/COL12A1/MMP14/HOXC11/DUSP1/SOX7/MMP9/GATA4/PAX9/NODAL/LAMB3/ARC/COL8A1/LAMA3/HMGA2/FGF8/SOX2/EOMES/TBX20/DKK1	27	YES
GO:0050708	regulation of protein secretion	95/3992	352/18866	0.00503761	0.033082	0.0245238	CCN4/MYOM1/CLEC5A/GPAM/BMP8A/ANXA1/LEP/ARF1/RAPGEF3/GPR68/TNFSF4/ACVR1C/ADAM8/GPLD1/CD34/HCAR2/CIDEA/FOXP3/RBP4/DNAJC1/SLC30A8/PRKN/SFRP1/NNAT/EZR/PTGER4/RGCC/IL33/LLGL2/SLC2A1/EGFR/SAA1/CD200/NKX6-1/KCNB1/STX1A/F2R/IGF1/IRS2/PER2/NMU/BRSK2/FFAR4/IL6/HADH/BMP6/LRP1/RSAD2/TLR4/PRKCA/CCN3/LGR4/SYT9/ADRA2A/ADCY8/CFTR/ABAT/DOC2B/TGFB3/KCNS3/SREBF1/MIF/DRD2/WLS/ADORA2A/CACNA1D/IDH2/IL12B/CLEC6A/KCNA5/…	95	YES
GO:0001676	long-chain fatty acid metabolic process	36/3992	113/18866	0.00509865	0.0334484	0.0247954	LIPE/ACADL/AKR1C3/MGLL/PLP1/ACSL1/CYP2U1/GSTM2/PTGIS/ACOT7/CYP3A4/QKI/SLC27A6/CYP1A1/PLA2G4A/PLA2G10/PTGS2/FAAH2/PTGDS/ACSL6/ACOT4/FADS2/ELOVL2/CYP4F12/ALOXE3/CYP1B1/AWAT1/CYP2B6/CYP2F1/ELOVL3/CYP1A2/CYP2A13/CYP4F3/SLC27A2/GSTA1/CYP2A6	36	YES
GO:0099003	vesicle-mediated transport in synapse	63/3992	220/18866	0.00510799	0.0334752	0.0248153	ADRA1A/SLC2A4/SLC17A7/PACSIN1/CHRNA6/CDK5/SYNDIG1/PCDH17/SNCA/SYN2/STX11/ITSN1/HTR2A/APBA1/SYT1/RAB3A/RIMS4/UNC13A/STX1A/STXBP1/SYT5/BRSK2/SNCG/CDK5R1/GRIP2/RIMS3/NLGN1/NSG1/UNC13C/MX1/CADPS/SLC4A8/SYN1/SYT9/CDH2/SYT2/DOC2B/CPLX2/RIMS2/ARC/MAPK10/PRRT2/CHRNA5/DRD2/ADORA2A/CACNA1D/GRIP1/CSPG5/SYT17/GRIK5/TH/NRXN1/DRD4/STXBP5L/DRD1/SNPH/SLC18A1/SH3GL2/SYT8/CNR1/DOC2A/SNCB/CALY	63	NO
GO:0071711	basement membrane organization	13/3992	30/18866	0.00516282	0.0337998	0.0250559	MMP11/CAV1/CAV2/PHLDB1/CMA1/GAS2/HPN/FLRT2/SPINT2/LAMB3/PHLDB2/RAMP2/NTNG1	13	YES
GO:0030278	regulation of ossification	61/3992	212/18866	0.00516929	0.0338074	0.0250615	CCN4/COMP/CTHRC1/ATP6AP1/ADRB2/HOXA2/KREMEN2/KL/ISG15/GDF10/BMPR1B/TWIST2/FBN2/NPNT/BMP2/DDR2/OSR1/PTN/SUCO/ZBTB16/S1PR1/SFRP1/PKDCC/PTGER4/EGR2/RUNX2/LRP4/IGF1/ANO6/FBXO5/FFAR4/IL6/CEBPA/BMP6/PTCH1/SOX11/OSTN/PBX1/PRKD1/GPM6B/TP63/CCN1/WNT7B/DHRS3/TWIST1/TGFB3/ECM1/SIX2/ID1/SFRP2/MDK/WNT10B/CYP27B1/TAC1/GREM1/NELL1/CITED1/OXT/DKK1/SMOC1/SOST	61	YES
GO:0030902	hindbrain development	47/3992	156/18866	0.00519566	0.033945	0.0251635	KIF14/EZH2/HOXA2/SSTR1/CDK5/ALDH1A2/FZD4/PTN/GBX2/LEF1/SCN5A/SLC6A4/SSTR2/EGR2/DLC1/BMP5/ASCL1/CDK5R1/PROX1/OTX1/FOXP2/NFIB/ATP1B2/DLL1/HAP1/HOXB2/ABAT/GPR37L1/MDK/WLS/SERPINE2/LMX1A/TRNP1/CEND1/EN1/CDK5R2/HOXB1/KNDC1/SEZ6L/SHH/PPARGC1A/POU4F1/MYO16/GRID2/EGF/CTNNA2/TBR1	47	YES
GO:0030501	positive regulation of bone mineralization	16/3992	40/18866	0.00523618	0.0341397	0.0253079	ADRB2/KL/ISG15/BMPR1B/FBN2/BMP2/OSR1/PTN/PKDCC/ANO6/BMP6/GPM6B/CCN1/TGFB3/WNT10B/NELL1	16	YES
GO:0140353	lipid export from cell	16/3992	40/18866	0.00523618	0.0341397	0.0253079	INHBA/LEP/KDM5B/FZD4/GALR1/SPP1/BMP6/C1QTNF1/PLA2G10/GAL/MIF/EDN1/TAC1/OXT/MYB/AGT	16	NO
GO:0010771	negative regulation of cell morphogenesis involved in differentiation	32/3992	98/18866	0.00530871	0.0345676	0.0256251	SEMA3G/POSTN/CDK5/RCC2/KANK1/LINGO1/NGFR/SPP1/LRP4/SEMA7A/TRPC6/KIAA0319/EFNA1/CDK5R1/ITGB1BP1/NLGN1/SEMA3D/SEMA3A/DMTN/TNR/SEMA6A/FSTL4/TRIM46/ID1/THY1/SLIT2/SEMA5A/SEMA6D/EFNB3/DRAXIN/TLX2/MT3	32	NO
GO:0002088	lens development in camera-type eye	28/3992	83/18866	0.00532353	0.0345676	0.0256251	SPRY2/KDM5B/TGFBR2/TMOD1/CRYAB/FGF2/CRYBG3/SLC7A11/NECTIN3/SPRY1/VIM/SHROOM2/PROX1/SOX11/GATA3/ZEB2/SPRED3/MAF/WNT7B/SIX3/EPHA2/LCTL/SLITRK6/BFSP2/WNT2/NTRK3/FOXE3/CRYBA4	28	YES
GO:0048145	regulation of fibroblast proliferation	28/3992	83/18866	0.00532353	0.0345676	0.0256251	CCNB1/FN1/CCNA2/CDC6/DAB2IP/E2F1/AQP1/PPARG/DDR2/SFRP1/JUN/NGFR/TP53INP1/EGFR/IGF1/PDGFA/PDGFD/PDGFRA/LTA/MIF/ESR1/MYC/WNT2/FGF10/MYB/IL13/AGT/EREG	28	YES
GO:0048708	astrocyte differentiation	28/3992	83/18866	0.00532353	0.0345676	0.0256251	TAL1/BMP2/BIN1/PLP1/EGFR/S100B/ID4/IL6/VIM/LRP1/TLR4/DLL1/TTBK1/GPR37L1/S100A8/ADORA2A/S100A9/LAMC3/SERPINE2/LIF/IFNG/DRD1/NTRK3/F2/GCM1/POU3F2/SHH/MT3	28	YES
GO:0031507	heterochromatin assembly	25/3992	72/18866	0.00540348	0.0347261	0.0257426	H3C10/EZH1/H3-3A/H4C9/H4C14/H3C4/HELLS/H3C8/H3C12/H4C5/DNMT1/H4C8/HMGA1/H4C4/H4C12/CDKN2A/H3C6/H4C11/H4-16/H3C7/H3C13/HMGA2/H4C3/H4C2/H3C1	25	YES
GO:0000727	double-strand break repair via break-induced replication	7/3992	12/18866	0.00543509	0.0347261	0.0257426	CDC45/MCM4/MCM2/GINS2/CDC7/MCM6/GINS4	7	NO
GO:0001867	complement activation, lectin pathway	7/3992	12/18866	0.00543509	0.0347261	0.0257426	MASP1/MFAP4/MASP2/A2M/COLEC10/COLEC11/FCN2	7	NO
GO:0001976	nervous system process involved in regulation of systemic arterial blood pressure	7/3992	12/18866	0.00543509	0.0347261	0.0257426	ADRA1A/TNNI3/NAV2/DRD2/ASIC2/AGT/P2RX2	7	NO
GO:0002923	regulation of humoral immune response mediated by circulating immunoglobulin	7/3992	12/18866	0.00543509	0.0347261	0.0257426	FOXJ1/LTA/SUSD4/FCER2/C4BPA/CR1/HPX	7	YES
GO:0007320	insemination	7/3992	12/18866	0.00543509	0.0347261	0.0257426	OXTR/SLC6A4/AVPR1A/SERPINE2/TAC1/OXT/KLK14	7	NO
GO:0009071	serine family amino acid catabolic process	7/3992	12/18866	0.00543509	0.0347261	0.0257426	CDO1/AMT/SDS/SHMT1/GLDC/CBS/AGXT	7	NO
GO:0014831	gastro-intestinal system smooth muscle contraction	7/3992	12/18866	0.00543509	0.0347261	0.0257426	SULF1/HTR1D/SPX/KIT/NMU/SULF2/PTGER3	7	YES
GO:0031581	hemidesmosome assembly	7/3992	12/18866	0.00543509	0.0347261	0.0257426	DST/COL17A1/LAMB3/LAMA3/KRT14/KRT5/LAMC2	7	YES
GO:0051255	spindle midzone assembly	7/3992	12/18866	0.00543509	0.0347261	0.0257426	KIF4A/KIF23/PRC1/RACGAP1/AURKB/CCDC69/KIF4B	7	NO
GO:0051583	dopamine uptake involved in synaptic transmission	7/3992	12/18866	0.00543509	0.0347261	0.0257426	SNCA/PRKN/GDNF/DRD2/DRD4/DRD1/SLC6A2	7	NO
GO:0051934	catecholamine uptake involved in synaptic transmission	7/3992	12/18866	0.00543509	0.0347261	0.0257426	SNCA/PRKN/GDNF/DRD2/DRD4/DRD1/SLC6A2	7	NO
GO:0060856	establishment of blood-brain barrier	7/3992	12/18866	0.00543509	0.0347261	0.0257426	LSR/ADGRA2/RECK/WNT7B/MFSD2A/TTPA/CLDN3	7	YES
GO:0030261	chromosome condensation	18/3992	47/18866	0.00543515	0.0347261	0.0257426	CCNB1/CDK1/NUSAP1/CDCA5/NCAPG/TOP2A/NCAPH/SMC4/H3-3A/NCAPG2/H1-2/H1-6/H1-5/H1-3/H1-4/HMGA2/H1-7/ERN2	18	YES
GO:0045933	positive regulation of muscle contraction	18/3992	47/18866	0.00543515	0.0347261	0.0257426	OXTR/ADRA1A/NPNT/SPX/MYOCD/KIT/NPY2R/F2R/NMU/EDN2/PROK2/RGS2/ABAT/PTGS2/EDN1/ADRA2B/TACR3/OXT	18	YES
GO:0050919	negative chemotaxis	18/3992	47/18866	0.00543515	0.0347261	0.0257426	SEMA3G/PLXNA4/SLIT3/LRTM2/SEMA7A/PDGFA/ROBO2/FLRT2/SEMA3D/SEMA3A/NRG1/SEMA6A/SLIT2/SEMA5A/LGR6/SEMA6D/DPP4/APOA1	18	YES
GO:0050863	regulation of T cell activation	90/3992	332/18866	0.00545355	0.0348088	0.0258039	CAV1/GPAM/GSN/ANXA1/STAT5B/LEP/TGFBR2/TNFSF4/CLEC4G/DTX1/ADAM8/VSIR/SOX12/PAK3/CD80/FOXJ1/PCK1/FOXP3/CD209/PRNP/FANCD2/ZBTB16/LEF1/FANCA/RIPK2/CYP26B1/PYCARD/TNFRSF18/EPO/CYRIB/EFNB1/BCL6/IGF1/SIRPA/NOD2/PIK3R1/MIR27A/TFRC/IL6/EGR3/HSPH1/PNP/TIGIT/GATA3/IL18/RASGRP1/FADD/MAP3K8/CCL21/LAG3/RARA/ERBB2/LGALS9B/ICOS/CD24/TNFSF13B/FGL2/CAMK4/MDK/ADORA2A/THY1/GNRH1/IL12B/LGALS9C/SIRPG/IFNL1/CR1/IL27/PD…	90	NO
GO:0110053	regulation of actin filament organization	77/3992	278/18866	0.00546126	0.0348231	0.0258145	CCL11/LMOD1/GSN/PPM1F/ARF1/MYOC/RAPGEF3/CORO2B/KANK3/SYNPO2/SPTBN1/TMEFF2/STMN1/CX3CL1/CFL2/WASF3/F11R/PAK3/CRACD/CSF3/TENM1/ARHGEF15/TMOD1/PRKN/KANK1/IQANK1/SHANK3/S1PR1/PLEKHH2/SFRP1/CYRIA/RGS4/BIN1/SYNPO/CXCL12/PTGER4/RGCC/KIRREL1/PYCARD/LIMK1/DLC1/CYRIB/PPM1E/CDC42EP2/PIK3R1/ITGB1BP1/CYFIP2/BAIAP2L1/CCL24/FHOD3/CAPZA3/EVL/ADD3/DMTN/CCL21/SERPINF2/ARHGAP6/MET/ACTN2/TGFB3/ESAM/ID1/SPTB/SLIT2/PH…	77	YES
GO:0060291	long-term synaptic potentiation	29/3992	87/18866	0.00559318	0.0356286	0.0264116	SLC24A2/NTRK2/MME/FAM107A/GRIN2D/PRNP/PTN/SHANK3/RELN/LRRTM2/GRIN2B/S100B/CYP46A1/CALB2/AKAP5/NLGN1/NSG1/TNR/ADCY8/ZDHHC2/CRHR2/ARC/DRD2/ADORA2A/SERPINE2/LRRTM1/DRD1/SLC8A2/SCGN	29	YES
GO:0046928	regulation of neurotransmitter secretion	34/3992	106/18866	0.0056663	0.0360583	0.0267301	ADRA1A/CHRNA6/CDK5/PRKN/KCNC4/HTR2A/APBA1/SYT1/RAB3A/RIMS4/UNC13A/STX1A/STXBP1/SNCG/RIMS3/NLGN1/KMO/SLC4A8/SYN1/SYT9/CPLX2/RIMS2/PRRT2/CHRNA5/DRD2/ADORA2A/CACNA1D/CSPG5/GRIK5/CAMK2A/STXBP5L/DRD1/CNR1/CHRNB4	34	YES
GO:0050768	negative regulation of neurogenesis	81/3992	295/18866	0.00569314	0.0361929	0.0268299	CCL11/ASPM/CERS2/SEMA3G/HOXA2/CDK5/DTX1/CX3CL1/TRIM11/FKBP4/LHX2/CALR/PTN/KANK1/EDNRB/DIXDC1/SLC6A4/LINGO1/NGFR/SPP1/LRP4/ASCL2/RTN4RL2/SEMA7A/NKX6-1/TRPC6/DAAM2/ID4/KIAA0319/CIB1/EFNA1/ASCL1/CDK5R1/IL6/THRB/VIM/SOX11/OSTN/NLGN1/LRP1/PBX1/DISP3/SEMA3D/ATP1B2/COL3A1/SEMA3A/MINAR1/DLL1/NRG1/SIX3/TNR/SEMA6A/FSTL4/TRIM46/GPR37L1/ID1/RGMA/DLL3/THY1/IDH2/GNRH1/SLIT2/LMX1A/SOX2/SEMA5A/TERT/ISL2/SEMA6D/E…	81	YES
GO:0044786	cell cycle DNA replication	23/3992	65/18866	0.00573905	0.0364121	0.0269924	GINS1/PCNA/RAD51/E2F8/POLE2/DONSON/CDC45/FEN1/E2F7/DBF4/PRIM2/MCM4/DNA2/MCM2/CDC7/RFC2/BRCA2/MCM6/RFC4/CDT1/BCL6/FBXO5/ATAD5	23	NO
GO:0048247	lymphocyte chemotaxis	23/3992	65/18866	0.00573905	0.0364121	0.0269924	CCL11/CXCL11/CCL14/CXCL10/ADAM8/CX3CL1/CCL16/S100A7/SAA1/CCL24/CCL21/CCL7/CCL23/CCL20/CXCR3/CCL13/CH25H/CCL17/CCL2/CCL25/CCL5/CXCL13/CCL18	23	YES
GO:1903524	positive regulation of blood circulation	26/3992	76/18866	0.0057615	0.0365182	0.027071	CAV1/OXTR/ADRA1A/AVPR2/SCN3B/ATP1A2/RGS4/HTR2A/EGFR/SLC1A1/F2R/NMU/EDN2/EDN3/RGS2/HRC/AVPR1A/PTGS2/EDN1/ADM/GJA1/SMTNL2/TACR3/ADRA1B/FGA/NKX2-5	26	YES
GO:0040029	regulation of gene expression, epigenetic	60/3992	209/18866	0.00581431	0.0368163	0.027292	MACROH2A1/H3C10/EZH2/EZH1/H2AZ1/H3-3A/CDC45/H2AC13/H4C9/ATAD2/H2AC17/CHEK1/H2AX/POLR1G/H4C14/LHX2/CDCA4/H3C4/H2AC7/H3C8/H3C12/H4C5/CDKN2B-AS1/DNMT1/H4C8/DNMT3B/BRCA1/H1-2/HMGA1/H4C4/H2AC6/H4C12/KAT2B/H1-6/H3C6/H2AC11/KLF2/H2AC20/PCGF2/H4C11/DYDC2/H2AC16/H1-5/H1-3/HOTAIR/H2AW/H4-16/H3C7/H1-4/H2AC8/H3C13/H4C3/IGF2/CTCFL/H2AC21/H4C2/H2AC12/H3C1/POLR2F/MORC1	60	YES
GO:1904659	glucose transmembrane transport	35/3992	110/18866	0.00582222	0.0368298	0.027302	SORBS1/SLC2A4/LEP/KLF15/TRARG1/SLC25A27/TRIB3/GPC3/ADIPOQ/SLC2A1/PID1/SLC2A10/RHOQ/IGF1/IRS2/PIK3R1/FFAR4/OSTN/SLC2A6/NR4A3/PPBP/OCLN/ITLN1/EDN1/ERFE/SLC5A9/SLC5A4/TERT/SLC2A12/C3/MFSD4A/SLC1A2/DRD1/GH1/C1QTNF12	35	YES
GO:0045921	positive regulation of exocytosis	30/3992	91/18866	0.00584283	0.0368601	0.0273245	ATP6AP1/ARF1/CDK5/SNCA/SDC1/SYT1/RAB3A/RAB3D/KCNB1/STX1A/STXBP1/NLGN1/CD177/CACNA1H/CADPS/HYAL3/SLC4A8/SYT9/CFTR/DOC2B/PRRT2/CACNA1D/CACNA1G/PLA2G3/CACNA1I/IFNG/CDK5R2/FGA/CNR1/IL13	30	NO
GO:0097306	cellular response to alcohol	30/3992	91/18866	0.00584283	0.0368601	0.0273245	INHBA/RAD51/CES1/TNFSF4/BLM/PPARG/KLF4/GPLD1/GNAI1/KLF9/KCNMB1/AKR1C3/SFRP1/NPAS4/PTGER4/LRP8/CYP7A1/TP53INP1/PTGFR/GNG2/BRCA1/PTCH1/KLF2/AKR1C2/CCL7/P2RY6/ADCY8/CFTR/ABCA1/ADCY5	30	NO
GO:0007015	actin filament organization	114/3992	434/18866	0.00584438	0.0368601	0.0273245	TPM3/CCL11/LMOD1/GSN/SORBS1/PPM1F/ARF1/MYOC/MICAL2/RAPGEF3/CORO2B/PACSIN1/DIAPH3/KANK3/SYNPO2/SPTBN1/TMEFF2/STMN1/CX3CL1/CFL2/WASF3/F11R/PAK3/FAM107A/CRACD/CSF3/SAMD14/TENM1/ARHGEF15/TMOD1/PRKN/ERMN/KANK1/IQANK1/SHTN1/SHANK3/S1PR1/ENAH/PLEKHH2/ALDOA/SFRP1/CYRIA/RGS4/BIN1/SYNPO/GAS2L3/EZR/CXCL12/PTGER4/RGCC/KIRREL1/PYCARD/XIRP1/LIMK1/DLC1/CYRIB/PPM1E/RND3/CDC42EP2/MARCKSL1/CAV3/PIK3R1/GAS2/SHROOM2…	114	YES
GO:0043524	negative regulation of neuron apoptotic process	45/3992	149/18866	0.00585554	0.0368939	0.0273496	UNC5B/KIF14/NTRK2/ANGPT1/ARMCX5-GPRASP2/ADAM8/CX3CL1/XRCC2/NES/CHL1/NTF4/PRKN/TYRO3/JUN/ITSN1/F2R/STXBP1/VSTM2L/SIX4/LRP1/GDNF/BOK/CNTFR/NR4A3/TGFB3/MDK/ADORA2A/PTPRZ1/FGF8/GDF5/NGF/PLA2G3/ERBB3/TOX3/NTF3/TERT/EN1/DRAXIN/CITED1/CCL2/NEFL/PPARGC1A/POU4F1/MT3/SNCB	45	YES
GO:1903706	regulation of hemopoiesis	129/3992	498/18866	0.00586424	0.0369123	0.0273632	INHBA/HMGB3/H3C10/ATP6AP1/ANXA1/STAT5B/HOXA5/H3-3A/MTURN/NME1/GPR68/TGFBR2/TNFSF4/H4C9/TMEM178A/DTX1/ADAM8/VSIR/ISG15/SOX12/NCAPG2/TESC/TAL1/CD80/CSF3/MEIS2/FOXJ1/H4C14/PCK1/FOXP3/IRF7/H3C4/PTN/FANCD2/PSME2/ZBTB16/LEF1/FANCA/RIPK2/SFRP1/H3C8/ADIPOQ/H3C12/LMO2/CYP26B1/JUN/MMP14/H4C5/ZNF675/TNFRSF18/ZFP36/FAXDC2/H4C8/FOS/STAT1/IL20/H4C4/H4C12/BCL6/MYL9/MIR221/CIB1/PIK3R1/HMGB2/EGR3/MPL/HOXA7/KAT2B/…	129	YES
GO:0001759	organ induction	11/3992	24/18866	0.00593783	0.0371917	0.0275704	FGF1/BMP2/HOXC11/SPRY1/ROBO2/GATA5/GDNF/FGF8/WNT2/FGF10/DKK1	11	YES
GO:0003094	glomerular filtration	11/3992	24/18866	0.00593783	0.0371917	0.0275704	SULF1/CORO2B/CD34/MCAM/ADGRF5/F2R/SULF2/TMEM63C/GJA1/JCHAIN/IGHA2	11	YES
GO:0034505	tooth mineralization	11/3992	24/18866	0.00593783	0.0371917	0.0275704	FOXO1/COL1A1/ALPL/ASPN/PPARA/DMP1/ENAM/WDR72/MMP20/ODAPH/AMTN	11	NO
GO:0034695	response to prostaglandin E	11/3992	24/18866	0.00593783	0.0371917	0.0275704	TNFSF4/PPARG/TGFBR3/SFRP1/PTGER4/GNG2/CCL21/P2RY6/GNRH1/CCR7/OXT	11	NO
GO:0044321	response to leptin	11/3992	24/18866	0.00593783	0.0371917	0.0275704	CCNA2/LEP/LEPR/ADIPOR1/PID1/NR4A3/UGCG/EDN1/CCND1/GCK/MT3	11	YES
GO:0008645	hexose transmembrane transport	36/3992	114/18866	0.00596364	0.0373167	0.027663	SLC50A1/SORBS1/SLC2A4/LEP/KLF15/TRARG1/SLC25A27/TRIB3/GPC3/ADIPOQ/SLC2A1/PID1/SLC2A10/RHOQ/IGF1/IRS2/PIK3R1/FFAR4/OSTN/SLC2A6/NR4A3/PPBP/OCLN/ITLN1/EDN1/ERFE/SLC5A9/SLC5A4/TERT/SLC2A12/C3/MFSD4A/SLC1A2/DRD1/GH1/C1QTNF12	36	YES
GO:0048660	regulation of smooth muscle cell proliferation	51/3992	173/18866	0.00597948	0.0373791	0.0277093	CCN4/NPR1/CNN1/NDRG2/TGFBR2/ELANE/CX3CL1/VIP/PPARG/KLF4/ADAMTS1/S1PR1/ADIPOQ/JUN/FGF2/MYOCD/EGFR/DNMT1/STAT1/MIR221/IGF1/MIR27A/PDGFD/OGN/IL6/MMP9/RBPMS2/CDH13/IL18/P2RY6/MIR27B/SERPINF2/NR4A3/TGFB3/PTGS2/EDN1/NPR3/IL12B/FGF9/GJA1/TERT/HBEGF/IFNG/APOD/CCL5/PPARGC1A/MYB/IL13/AGT/NPY5R/EREG	51	YES
GO:0031638	zymogen activation	21/3992	58/18866	0.00600825	0.0375221	0.0278153	CLEC3B/VSIR/F12/RIPK2/MMP14/BAK1/PYCARD/PLAU/PGK1/HPN/CYFIP2/FADD/HPR/SERPINF2/KLK3/DHCR24/KLK2/SERPINE2/SERPINE1/PRSS12/FGA	21	YES
GO:0020027	hemoglobin metabolic process	8/3992	15/18866	0.00608519	0.0377308	0.02797	INHBA/EPB42/CAT/KLF4/EPO/ALAS2/HPX/AHSP	8	YES
GO:0036376	sodium ion export across plasma membrane	8/3992	15/18866	0.00608519	0.0377308	0.02797	FXYD1/ATP1A3/ATP1A2/FXYD2/ATP1B2/ATP1A4/ATP4A/SLC4A4	8	NO
GO:0042574	retinal metabolic process	8/3992	15/18866	0.00608519	0.0377308	0.02797	ALDH1A2/AKR1C3/RPE65/AKR1C1/ALDH1A3/DHRS13/SDR16C5/CYP1B1	8	YES
GO:0099171	presynaptic modulation of chemical synaptic transmission	8/3992	15/18866	0.00608519	0.0377308	0.02797	CDK5/RAB26/SYT1/PLEKHG5/SYT9/PRRT2/CACNA1D/CNR1	8	NO
GO:1904889	regulation of excitatory synapse assembly	8/3992	15/18866	0.00608519	0.0377308	0.02797	LRRTM2/LRFN1/LRRC4B/NRXN1/LRRTM1/PTPRD/NTRK3/GRID2	8	NO
GO:0007281	germ cell development	76/3992	275/18866	0.00608958	0.0377308	0.02797	AURKA/CCNB1/ASPM/KNL1/TRIP13/H3-3A/BRIP1/STRBP/BMPR1B/JAM2/WT1/BRCA2/KLHL10/PTN/SRPK1/ZBTB16/NECTIN2/NEURL1/NPR2/KIT/DNAH1/NECTIN3/IGF1/CIB1/FBXO5/IHO1/RFX2/BNC1/HMGB2/QKI/CFAP157/CCDC136/CAPZA3/DEFB1/ABHD2/RARA/TUBB8/CFTR/DPY19L2/PACRG/HORMAD1/OSBP2/RSPH1/AMH/PTX3/MDK/CABYR/PAQR5/MEIOC/NPM2/ROPN1L/PLA2G3/CELF4/STRA8/SLC26A3/DDX25/CFAP65/DAZL/RIMBP3/TDRD1/SPAG6/PIWIL2/ZPBP/DMRTC2/RIMBP3C/LIN28A/D…	76	YES
GO:0006805	xenobiotic metabolic process	37/3992	118/18866	0.00609114	0.0377308	0.02797	AOC3/GLYAT/CES1/NAT1/AOC2/FMO2/MTARC1/ACSL1/CYP26B1/CYP2U1/GSTM2/DPEP1/ARNT2/CYP46A1/CYP3A4/AKR1C1/AADAC/CYP1A1/AKR7A3/ACSM2B/CYP3A5/FMO3/AOC1/NAT2/ACSM1/CYP1B1/CYP2B6/CYP2F1/CYP2W1/CYP1A2/LPO/GSTA2/CYP2A13/GSTA3/UGT2B28/GSTA1/CYP2A6	37	YES
GO:0034219	carbohydrate transmembrane transport	37/3992	118/18866	0.00609114	0.0377308	0.02797	SLC50A1/SORBS1/SLC2A4/LEP/KLF15/TRARG1/SLC25A27/TRIB3/GPC3/ADIPOQ/SLC2A1/PID1/SLC2A10/RHOQ/IGF1/IRS2/PIK3R1/FFAR4/OSTN/SLC23A1/SLC2A6/NR4A3/PPBP/OCLN/ITLN1/EDN1/ERFE/SLC5A9/SLC5A4/TERT/SLC2A12/C3/MFSD4A/SLC1A2/DRD1/GH1/C1QTNF12	37	NO
GO:2000300	regulation of synaptic vesicle exocytosis	27/3992	80/18866	0.00609497	0.0377308	0.02797	ADRA1A/CHRNA6/CDK5/HTR2A/APBA1/SYT1/RAB3A/RIMS4/STX1A/STXBP1/RIMS3/NLGN1/SLC4A8/SYN1/SYT9/CPLX2/RIMS2/PRRT2/CHRNA5/DRD2/ADORA2A/CACNA1D/CSPG5/GRIK5/STXBP5L/DRD1/CNR1	27	YES
GO:0046460	neutral lipid biosynthetic process	19/3992	51/18866	0.0061644	0.0380865	0.0282337	GPAM/LPL/DGAT2/GPLD1/GK/PNPLA2/PCK1/ACSL1/RGN/MOGAT1/AGMO/PLA2G4A/THRSP/GPAT3/SREBF1/C3/PLIN5/MFSD2A/DGAT2L6	19	YES
GO:0046463	acylglycerol biosynthetic process	19/3992	51/18866	0.0061644	0.0380865	0.0282337	GPAM/LPL/DGAT2/GPLD1/GK/PNPLA2/PCK1/ACSL1/RGN/MOGAT1/AGMO/PLA2G4A/THRSP/GPAT3/SREBF1/C3/PLIN5/MFSD2A/DGAT2L6	19	NO
GO:0035914	skeletal muscle cell differentiation	24/3992	69/18866	0.00618312	0.0381545	0.0282841	BCL9/HLF/SMYD1/EGR1/CYP26B1/MYOCD/EGR2/EPHB1/FOS/S100B/ATF3/PAX7/MYLK2/SIX4/SOX11/MAFF/HEYL/SCX/MSTN/PAX5/ANKRD33/EOMES/ANKRD1/DMRTA2	24	YES
GO:0060713	labyrinthine layer morphogenesis	10/3992	21/18866	0.0062004	0.0381545	0.0282841	RSPO3/LEF1/BMP5/SOCS3/CCN1/WNT7B/SPINT2/ADM/GCM1/GRHL2	10	YES
GO:0061213	positive regulation of mesonephros development	10/3992	21/18866	0.0062004	0.0381545	0.0282841	WT1/MAGED1/SIX4/GATA3/GDNF/BASP1/LGR4/PAX2/GREM1/AGT	10	NO
GO:0098698	postsynaptic specialization assembly	10/3992	21/18866	0.0062004	0.0381545	0.0282841	SHANK3/LRRTM2/LRFN1/NLGN1/LRRC4B/NRXN1/LRRTM1/PTPRD/NTRK3/GRID2	10	NO
GO:0021782	glial cell development	38/3992	122/18866	0.00620534	0.0381545	0.0282841	GSN/ASPA/NTRK2/LGI4/MYOC/CDK5/WASF3/PRX/PLP1/EGFR/KCNJ10/ID4/TPPP/PRDM8/ASCL1/IL6/VIM/SOX11/LRP1/TLR4/DLL1/B4GALT6/NRG1/TTBK1/S100A8/MDK/ADORA2A/CSPG5/S100A9/LAMC3/SH3TC2/IFNG/DRD1/NTRK3/POU3F2/SHH/NCMAP/MT3	38	YES
GO:0043405	regulation of MAP kinase activity	92/3992	342/18866	0.00627728	0.0383975	0.0284642	CDK1/IGFBP6/SPRY2/IQGAP3/GRM4/CAV1/PBK/EZH2/FGF1/DAB2IP/ELANE/ADAM8/PAK3/FZD4/MAPKAPK2/GBA/GHR/TENM1/TRIB3/BMP2/LAMTOR2/RIPK2/SFRP1/MAGED1/RGS4/ADIPOQ/FGF2/KIT/ZNF675/HTR2A/EGFR/RET/SAA1/DUSP1/PROK1/F2R/SPRY1/IGF1/CAV3/NOD2/PDGFA/PDGFD/EDN3/MAP3K15/TF/TLR4/DUSP6/SASH1/GDF15/RASGRP1/ZEB2/MAP3K8/SPRED3/NRG1/MST1R/PROK2/RGS2/WNT7B/ADRA2A/ERBB2/MAP3K20/CXCR4/TGFB3/MAPK10/AVPI1/CD24/MIF/SFRP2/EDN1/GNG…	92	NO
GO:0007044	cell-substrate junction assembly	32/3992	99/18866	0.00628361	0.0383975	0.0284642	FN1/TNS1/DST/SORBS1/PPM1F/MYOC/CORO2B/RCC2/FAM107A/SFRP1/FERMT2/MMP14/COL17A1/DLC1/TEK/ITGB1BP1/LRP1/ACVRL1/GPM6B/DMTN/ARHGAP6/ACTN2/LAMB3/LAMA3/THY1/KRT14/PHLDB2/KRT5/GREM1/APOD/LAMC2/ACTN3	32	YES
GO:0034375	high-density lipoprotein particle remodeling	9/3992	18/18866	0.00628707	0.0383975	0.0284642	LCAT/ABCA5/CETP/PLTP/LIPC/APOC2/PLA2G3/ALB/APOA1	9	NO
GO:0036148	phosphatidylglycerol acyl-chain remodeling	9/3992	18/18866	0.00628707	0.0383975	0.0284642	LPCAT1/PLA2G4A/PLA2G10/PLA2G4D/PLA2G5/PLA2G2A/PLA2G3/PLA2G4F/PLA2G2F	9	YES
GO:0036149	phosphatidylinositol acyl-chain remodeling	9/3992	18/18866	0.00628707	0.0383975	0.0284642	MBOAT7/PLA2G4A/PLA2G10/PLA2G4D/PLA2G5/PLA2G2A/PLAAT3/PLA2G4F/PLA2G2F	9	YES
GO:0097107	postsynaptic density assembly	9/3992	18/18866	0.00628707	0.0383975	0.0284642	SHANK3/LRRTM2/LRFN1/LRRC4B/NRXN1/LRRTM1/PTPRD/NTRK3/GRID2	9	YES
GO:1905276	regulation of epithelial tube formation	9/3992	18/18866	0.00628707	0.0383975	0.0284642	SFRP1/FZD2/SIX4/GATA3/GDNF/CELSR1/SFRP2/GRHL3/PTK7	9	NO
GO:0009410	response to xenobiotic stimulus	40/3992	130/18866	0.0063964	0.0390278	0.0289315	PCNA/AOC3/E2F1/GLYAT/CES1/NAT1/AOC2/FMO2/MTARC1/ACSL1/CYP26B1/CYP2U1/GSTM2/DPEP1/ARNT2/CYP46A1/CYP3A4/AKR1C1/AADAC/CYP1A1/AKR7A3/ACSM2B/CYP3A5/FMO3/AOC1/APOBEC3A/NAT2/ACSM1/CYP1B1/CYP2B6/CYP2F1/CYP2W1/CYP1A2/LPO/GSTA2/CYP2A13/GSTA3/UGT2B28/GSTA1/CYP2A6	40	YES
GO:0007202	activation of phospholipase C activity	14/3992	34/18866	0.00650242	0.0395233	0.0292988	ADRA1A/NTRK2/NMUR1/ADCYAP1R1/P2RY12/NTF4/HTR2A/EGFR/P2RY6/ARHGAP6/LPAR2/AVPR1A/SELE/AGT	14	YES
GO:0030431	sleep	14/3992	34/18866	0.00650242	0.0395233	0.0292988	OXTR/KCNA2/HTR2A/NPY2R/FOS/NMU/IL18/MRGPRX2/DRD2/ADORA2A/PTGDS/CACNA1I/OXT/GHRH	14	YES
GO:0048566	embryonic digestive tract development	14/3992	34/18866	0.00650242	0.0395233	0.0292988	ALDH1A2/SCT/PKDCC/SOX11/RBPMS2/PCSK5/TCF21/PDGFRA/RARRES2/RARB/SIX2/FGF9/FGF10/SHH	14	YES
GO:2000352	negative regulation of endothelial cell apoptotic process	14/3992	34/18866	0.00650242	0.0395233	0.0292988	ANGPT1/MIR126/TEK/CDH5/ANGPTL4/PAK4/GATA3/SEMA5A/RAMP2/SCG2/TERT/SERPINE1/FGA/IL13	14	YES
GO:0070527	platelet aggregation	22/3992	62/18866	0.0065612	0.0398426	0.0295354	FN1/COMP/PEAR1/HBB/P2RY12/F11R/TYRO3/CSRP1/SLC7A11/STXBP1/MYL9/MPL/C1QTNF1/DMTN/PRKCA/PDGFRA/ABAT/SERPINE2/HSPB1/ADAMTS18/FGA/BLK	22	YES
GO:1903779	regulation of cardiac conduction	25/3992	73/18866	0.00659733	0.0400238	0.0296698	FXYD1/NPR1/CAV1/RYR3/ATP1A3/ANK2/TRDN/CASQ2/ATP1A2/NPR2/CORIN/NOS1/ABCC9/FXYD2/ATP2A3/ATP1B2/HRC/FXYD3/RYR1/SLC8A2/ATP1A4/ATP2B3/AGT/FXYD4/NKX2-5	25	YES
GO:0051963	regulation of synapse assembly	34/3992	107/18866	0.00665027	0.0403066	0.0298794	OXTR/NTRK2/ADGRB3/ARMCX5-GPRASP2/SYNDIG1/CBLN2/SNCA/ADGRL3/LRTM2/LRRTM2/EPHB1/SLITRK2/LRRN3/ADGRB2/THBS2/LRFN1/SIX4/ROBO2/FLRT2/NLGN1/LRRC4B/LRFN5/GPC4/SLITRK6/NRXN1/LRRTM1/PTPRD/OXT/NTRK3/SLITRK3/DKK1/ASIC2/LINGO2/GRID2	34	NO
GO:1905039	carboxylic acid transmembrane transport	45/3992	150/18866	0.00668493	0.0404231	0.0299658	ACACB/SLC17A7/SLC7A10/ABCD2/ARL6IP1/SLC7A5/SLC16A7/SLC16A12/SLC7A14/SLC25A22/SLC38A5/ATP1A2/RGS4/SLC66A1L/SLC2A1/KCNJ10/SLC7A11/SLC1A1/SLC16A3/IRS2/PER2/FOLR2/SLC23A1/SLC7A3/SLC6A9/SLC13A5/SLC1A7/RGS2/NTSR1/THRSP/SLC36A2/SLC7A8/SLC16A11/SLC1A4/SLC1A3/SLC5A8/SLC1A6/SLC1A2/SLC7A2/SLC7A13/SLC6A20/SLC35D3/SLC25A18/AGT/FOLR1	45	YES
GO:0032410	negative regulation of transporter activity	29/3992	88/18866	0.00668854	0.0404231	0.0299658	CAV1/KCNE1B/SNCA/TRDN/OSR1/CACNB3/CASQ2/ATP1A2/KCNE1/PKD2/KCNE4/EPO/SLC9A3R1/GSTM2/RRAD/KCNAB1/CAV3/MMP9/SLC6A9/ADRA2A/CLIC2/TWIST1/ACTN2/DRD2/DRD4/PCSK9/PLN/SLN/KCNE5	29	YES
GO:0046470	phosphatidylcholine metabolic process	29/3992	88/18866	0.00668854	0.0404231	0.0299658	LCAT/GPLD1/MBOAT2/LPCAT1/ENPP2/SLC44A4/PNPLA7/STARD10/PEMT/CETP/PLA2G4A/PLA2G10/ABHD3/CDS1/PLAAT4/PLA2G4D/PLA2G5/PLAAT2/PNLIPRP2/LIPC/PLA2G2A/PLAAT3/PLA2G3/PLA2G4F/APOA1/RAB38/SLC44A5/MFSD2A/PLA2G2F	29	YES
GO:0090288	negative regulation of cellular response to growth factor stimulus	53/3992	182/18866	0.00672768	0.0406212	0.0301126	SPRY2/CAV1/TNMD/SULF1/CAV2/CHRDL1/DAB2IP/TGFBR2/CREB3L1/FBN2/BMPER/MMRN2/TGFBR3/CIDEA/CHST11/SFRP1/FGF2/ADAMTSL2/NGFR/IL17RD/ONECUT2/SLC2A10/RASL11B/ADGRA2/SPRY1/ASPN/RBPMS2/GATA3/SULF2/DCN/SPRED3/SOSTDC1/SEMA6A/GREM2/TGFB3/BAMBI/SFRP2/TMPRSS6/PRDM16/ADAMTS12/IL12B/SLIT2/CNMD/GREM1/WFIKKN2/SHISA2/VWC2/MIR342/DKK1/AGT/XDH/CXCL13/SOST	53	NO
GO:0051260	protein homooligomerization	52/3992	178/18866	0.00674386	0.0406803	0.0301565	ECT2/TK1/SCARA5/ACACB/RYR3/POLQ/KCTD5/TRPA1/ALDH1A2/TDO2/BLM/HPRT1/KCNA2/KCNA4/PRNP/ALDOA/KCTD12/KCNG3/KCTD14/PKD2/KCNF1/KCNC4/PYCARD/GBP5/KCNB1/SHMT1/CALHM1/KIF25/RNF112/AQP4/EVL/ALDH1A3/KCNJ2/ADCY8/TRIM72/KCTD8/KCNA1/KCNS3/ARC/MIF/ITLN1/KCNA5/RYR1/KCNJ12/KCTD4/HCN1/KCNB2/SLC1A2/KCNG2/KCNG1/KCNS1/C9	52	YES
GO:1903305	regulation of regulated secretory pathway	48/3992	162/18866	0.00675142	0.0406873	0.0301617	ADRA1A/ARF1/CHRNA6/SYT13/CDK5/HTR2A/APBA1/SYT1/RAB3A/RAB3D/RIMS4/KCNB1/STX1A/STXBP1/SYT5/RIMS3/STXBP2/NLGN1/CD177/CACNA1H/HYAL3/SLC4A8/SYN1/SYT9/ADRA2A/SYT2/DOC2B/CPLX2/RIMS2/PRRT2/CHRNA5/DRD2/ADORA2A/CACNA1D/CSPG5/SYT17/GRIK5/CACNA1G/PLA2G3/STXBP5L/CACNA1I/CDK5R2/DRD1/SYT8/CNR1/DOC2A/IL13/BLK	48	NO
GO:1903039	positive regulation of leukocyte cell-cell adhesion	66/3992	235/18866	0.00684971	0.0412407	0.0305719	CAV1/GPAM/ANXA1/STAT5B/LEP/TGFBR2/TNFSF4/ELANE/ADAM8/VSIR/SOX12/PAK3/CD80/PCK1/FOXP3/CD209/ZBTB16/LEF1/RIPK2/PYCARD/EPO/CYRIB/EFNB1/BCL6/IGF1/SIRPA/NOD2/PIK3R1/TFRC/IL6/EGR3/HSPH1/PNP/GATA3/IL18/RASGRP1/FADD/MAP3K8/CCL21/RARA/SKAP1/NR4A3/ICOS/CD24/TNFSF13B/FUT7/MDK/SELP/THY1/IL12B/SIRPG/PDCD1/IFNG/IGF2/EFNB3/CD5/SPTA1/RHOH/CCR7/CCL2/CCL5/DPP4/SHH/CTLA4/MYB/SELE	66	NO
GO:0051259	protein complex oligomerization	65/3992	231/18866	0.00691978	0.0415566	0.030806	TRPM3/RRM2/ECT2/TK1/SCARA5/ACACB/RYR3/POLQ/KCTD5/TRPA1/ALDH1A2/TDO2/BLM/HPRT1/SNCA/KCNA2/KCNA4/PRNP/ALDOA/KCTD12/KCNG3/KCTD14/PKD2/KCNF1/KCNC4/PYCARD/GBP5/SYT1/GRIN2B/COL1A2/KCNB1/TRPM6/SHMT1/CALHM1/KIF25/RNF112/TRPM1/AQP4/EVL/TP63/ALDH1A3/BOK/KCNJ2/ADCY8/TRIM72/KCTD8/KCNA1/KCNS3/ARC/MIF/ITLN1/UGDH/KCNA5/RYR1/KCNJ12/KCTD4/HCN1/KCNB2/SLC1A2/KCNG2/MS4A1/KCNG1/CALHM3/KCNS1/C9	65	YES
GO:0071548	response to dexamethasone	16/3992	41/18866	0.00692827	0.0415566	0.030806	GJB2/CBX3/PCNA/SMYD3/FOXO1/AQP1/NR3C1/GBA/PCK1/EPO/EGFR/DNMT3B/EDN1/EIF4EBP1/SERPINF1/MSTN	16	YES
GO:0072524	pyridine-containing compound metabolic process	16/3992	41/18866	0.00692827	0.0415566	0.030806	NAXE/PARP9/AOX1/PTGIS/PNP/KMO/HAAO/NMNAT2/NMRK2/PTGS2/IDH2/QPRT/SLC5A8/ACMSD/IDO1/IDO2	16	NO
GO:0099622	cardiac muscle cell membrane repolarization	16/3992	41/18866	0.00692827	0.0415566	0.030806	SCN4B/KCNIP2/KCNE1B/KCNJ3/ANK2/SCN5A/KCNE1/KCNE4/CAV3/CACNA2D1/KCNJ2/CACNA1D/KCNH2/KCNA5/SNTA1/KCNE5	16	NO
GO:0031623	receptor internalization	36/3992	115/18866	0.00694852	0.0416056	0.0308424	CAV1/ARF1/ANGPT1/SNCA/RAB31/CD36/EZR/RAMP1/CLTC/LRRTM2/GRK3/CAV3/TFRC/LRP1/CACNG4/MX1/CXCR2/ACKR3/ARC/DRD2/ADM/RAMP2/NTF3/DRD4/PCSK9/LRRTM1/GREM1/RSPO1/SH3GL2/SAG/CACNG8/SELE/DKK1/CALY/EGF/GRIA1	36	YES
GO:0003333	amino acid transmembrane transport	30/3992	92/18866	0.00694951	0.0416056	0.0308424	SLC17A7/SLC7A10/ARL6IP1/SLC7A5/SLC7A14/SLC25A22/SLC38A5/ATP1A2/RGS4/SLC66A1L/KCNJ10/SLC7A11/SLC1A1/PER2/SLC7A3/SLC6A9/SLC1A7/RGS2/NTSR1/SLC36A2/SLC7A8/SLC1A4/SLC1A3/SLC1A6/SLC1A2/SLC7A2/SLC7A13/SLC6A20/SLC25A18/AGT	30	NO
GO:0014015	positive regulation of gliogenesis	26/3992	77/18866	0.00698134	0.0417569	0.0309546	ASPA/E2F1/CX3CL1/P2RY12/PPARG/BMP2/PTN/BIN1/EGR2/NKX6-1/MIR221/IL6/LRP1/RNF112/TTBK1/CXCR4/LTA/GJC2/MDK/SERPINE2/LIF/PTPRZ1/MIR125B1/IL34/SHH/MYB	26	YES
GO:0046461	neutral lipid catabolic process	18/3992	48/18866	0.00700616	0.0417877	0.0309774	LIPE/LPL/FABP4/GPLD1/ABHD12/PNPLA2/APOB/MGLL/AADAC/FABP6/ABHD2/ABHD6/PNLIPRP2/LIPC/APOC2/PNPLA1/APOA1/PLIN5	18	NO
GO:0046464	acylglycerol catabolic process	18/3992	48/18866	0.00700616	0.0417877	0.0309774	LIPE/LPL/FABP4/GPLD1/ABHD12/PNPLA2/APOB/MGLL/AADAC/FABP6/ABHD2/ABHD6/PNLIPRP2/LIPC/APOC2/PNPLA1/APOA1/PLIN5	18	NO
GO:0060324	face development	18/3992	48/18866	0.00700616	0.0417877	0.0309774	CLDN5/ALDH1A2/ARID5B/MYH3/CSRNP1/COL1A1/LEF1/DLX5/ALDH1A3/PDGFRA/RARA/PAX9/MSX1/TGFB3/SCX/CRISPLD1/GRHL2/DKK1	18	YES
GO:0002828	regulation of type 2 immune response	13/3992	31/18866	0.00719439	0.0427104	0.0316614	ANXA1/TNFSF4/IL33/BCL6/NOD2/IL6/RSAD2/GATA3/IL18/RARA/ECM1/IFNL1/IDO1	13	NO
GO:0045737	positive regulation of cyclin-dependent protein serine/threonine kinase activity	13/3992	31/18866	0.00719439	0.0427104	0.0316614	CCNB1/CKS2/CDC6/PSRC1/PKD2/RGCC/EGFR/CCND2/CDK5R1/PROX1/CKS1B/CCND1/CDK5R2	13	YES
GO:0050650	chondroitin sulfate proteoglycan biosynthetic process	13/3992	31/18866	0.00719439	0.0427104	0.0316614	BGN/CHST11/VCAN/CHPF/CHST7/CHST3/DCN/CYTL1/UGDH/CSPG5/CHST9/CSPG4/B3GAT1	13	YES
GO:0098868	bone growth	13/3992	31/18866	0.00719439	0.0427104	0.0316614	MMP13/COMP/POC1A/LEP/LEPR/TGFBR2/DDR2/FBLN5/OSTN/RARA/FGFR3/RARB/ECM1	13	YES
GO:0099623	regulation of cardiac muscle cell membrane repolarization	13/3992	31/18866	0.00719439	0.0427104	0.0316614	SCN4B/KCNE1B/ANK2/SCN5A/KCNE1/KCNE4/CAV3/CACNA2D1/CACNA1D/KCNH2/KCNA5/SNTA1/KCNE5	13	NO
GO:0001704	formation of primary germ layer	39/3992	127/18866	0.0072814	0.0431867	0.0320145	COL11A1/INHBA/ATOH8/FN1/MACROH2A1/ITGA7/KLF4/SOX17/TAL1/COL5A1/COL5A2/COL12A1/LEF1/MMP14/DUSP1/SOX7/CRB2/ETS2/MMP9/NR4A3/EPHA2/NODAL/LAMB3/SIX2/SFRP2/COL8A1/WLS/LAMA3/HMGA2/SCX/PAX2/SOX2/GJA1/MESP2/TLX2/EOMES/TBX20/DKK1/ELF5	39	YES
GO:1901343	negative regulation of vasculature development	59/3992	207/18866	0.00729703	0.0432391	0.0320533	SPRY2/NPR1/ANGPT4/TNMD/SULF1/HOXA5/CLDN5/ADGRB3/DAB2IP/CXCL10/ANGPTL7/NAXE/CREB3L1/E2F2/PPARG/KLF4/MEOX2/WT1/MMRN2/PDE3B/ADAMTS1/ECSCR/PTN/EFNA3/ISM1/RGCC/NGFR/ADAMTS9/DNMT1/STAT1/TEK/MIR221/PGK1/ADGRB2/FBLN5/THBS2/ITGB1BP1/PTPRM/MINAR1/KLF2/DCN/TIE1/KLK3/SEMA6A/EPHA2/PF4/STAB1/IL12B/CNMD/FGF9/SERPINF1/SPINK5/COL4A3/SERPINE1/MIR125B1/MIR342/AGT/XDH/MIR193A	59	YES
GO:0050829	defense response to Gram-negative bacterium	27/3992	81/18866	0.00733536	0.0434258	0.0321917	H2BC12/ELANE/S100A7/DEFB132/H2BC11/CAMP/PYCARD/HMGB2/IL6/TLR4/DEFB1/RARRES2/LYPD8/RNASE7/PRB3/SELP/IL12B/CTSG/SLC11A1/SERPINE1/IL22RA1/DMBT1/LYZ/F2/FCN2/CXCL6/NLRP10	27	YES
GO:0003158	endothelium development	41/3992	135/18866	0.00743617	0.0439818	0.0326039	ATOH8/PDE2A/TNMD/FGF1/RAPGEF3/CLDN5/CXCL10/PROC/F11R/SOX17/CD34/NOTCH4/RAP2C/ROBO4/PTN/S1PR1/EZR/TMEM100/PECAM1/CDH5/PPP1R16B/BMP6/PROX1/ACVRL1/DLL1/NRG1/COL22A1/APOLD1/TJP3/WNT7B/MET/CXCR4/MARVELD2/ID1/HOXB5/ADAMTS12/CNMD/GJA1/SOX18/XDH/CLDN3	41	YES
GO:0010639	negative regulation of organelle organization	109/3992	416/18866	0.00746804	0.0441294	0.0327133	NEK2/TPX2/CCNB1/CENPF/BUB1/PTTG1/PLK1/NDC80/LMOD1/MACROH2A1/GSN/PARP1/CDC20/BUB1B/TTK/MAD2L1/TOP2A/TRIP13/AURKB/H3-3A/USP44/MYOC/ESPL1/CORO2B/CCNF/KANK3/ATAD2/SPTBN1/CKAP2/TMEFF2/STMN1/FBXO43/BUB3/OTUB2/F11R/CHEK1/MCM2/SNCA/CRACD/FKBP4/FOXP3/TMOD1/PRKN/KANK1/IQANK1/SHANK3/TBC1D4/S1PR1/PLEKHH2/CDT1/GEN1/RAD21/RGCC/PIF1/DNMT1/DLC1/DNMT3B/MTBP/BRCA1/DUSP1/CYRIB/H1-2/HMGA1/IGF1/FEZ1/CIB1/FBXO5/CDH5/C…	109	NO
GO:0019731	antibacterial humoral response	21/3992	59/18866	0.00750335	0.0442559	0.0328071	H2BC12/ELANE/H2BC4/H2BC6/H2BC11/H2BC21/CAMP/H2BC7/H2BC8/TF/DEFB1/KLK3/RNASE7/CTSG/SPINK5/DMBT1/FGA/JCHAIN/IGHA2/WFDC13/WFDC10B	21	YES
GO:0031102	neuron projection regeneration	21/3992	59/18866	0.00750335	0.0442559	0.0328071	CERS2/MATN2/KLF4/PTN/JUN/NREP/SPP1/RTN4RL2/MIR221/KIAA0319/LRP1/SCARF1/TNR/RGMA/THY1/ADM/APOD/NEFL/NTRK3/APOA1/FOLR1	21	NO
GO:0006261	DNA-dependent DNA replication	45/3992	151/18866	0.00761109	0.0448498	0.0332473	GINS1/CCNE2/PCNA/RAD51/E2F8/MCM10/POLE2/EME1/TIMELESS/POLQ/WDHD1/DONSON/CDC45/FEN1/CDC6/ORC6/E2F7/RECQL4/DBF4/PRIM2/MCM4/DNA2/BLM/CCNE1/ORC1/MCM2/TONSL/GINS2/CDC7/RFC2/BRCA2/MCM6/TICRR/RFC4/DSCC1/GINS4/CDT1/GEN1/HMGA1/BCL6/FBXO5/CENPX/CHTF18/ATAD5/GMNC	45	NO
GO:0055088	lipid homeostasis	48/3992	163/18866	0.0076452	0.0450092	0.0333655	CAV1/GPAM/GPIHBP1/LCAT/LPL/TLCD1/MLXIPL/CES1/ANGPTL8/FABP4/DGAT2/PPARG/SLC25A27/PNPLA2/APOB/ACSM2A/TMEM97/CYP7A1/AKR1C1/IRS2/CAV3/CEBPA/ANGPTL4/NR5A2/DISP3/TLCD2/CETP/IL18/PLA2G10/MIR27B/ACSM3/CD24/LIPC/ABCA1/ACOXL/ABCB11/APOC2/CYP39A1/PCSK9/FGFR4/ACSM1/C1QTNF3/MALRD1/PNPLA1/ABCA12/APOA1/ENPP7/ABCG8	48	YES
GO:0070509	calcium ion import	28/3992	85/18866	0.00765996	0.0450544	0.033399	PLPP4/SLC24A2/MICU3/CDK5/PRNP/PKD2/CXCL12/CAV3/CACNA1H/CACNA1B/CACNA2D1/FAM155B/FAM155A/CACNA1D/CACNA1G/GCK/CACNA1I/CACNA1E/PLN/CALCR/ATP2C2/SLC8A2/CCL2/MS4A1/SLN/FCRL3/EGF/EPPIN	28	YES
GO:0019433	triglyceride catabolic process	15/3992	38/18866	0.00780125	0.0457587	0.0339211	LIPE/LPL/FABP4/GPLD1/PNPLA2/APOB/MGLL/AADAC/FABP6/PNLIPRP2/LIPC/APOC2/PNPLA1/APOA1/PLIN5	15	YES
GO:0032689	negative regulation of interferon-gamma production	15/3992	38/18866	0.00780125	0.0457587	0.0339211	INHBA/TNFSF4/VSIR/FOXP3/PRNP/IL33/TLR4/GATA3/RARA/LGALS9B/LGALS9C/LGALS7B/PGLYRP2/PGLYRP1/IL36RN	15	YES
GO:0045777	positive regulation of blood pressure	15/3992	38/18866	0.00780125	0.0457587	0.0339211	OXTR/ADRA1A/AVPR2/F11R/SPX/NMU/GRIP2/AVPR1A/ADRA2B/HSD11B2/TACR3/ADRA1B/OXT/CNR1/AGT	15	YES
GO:0010883	regulation of lipid storage	19/3992	52/18866	0.00782206	0.0458386	0.0339803	ACACB/LEP/LPL/CES1/PPARG/PNPLA2/APOB/CIDEA/CD36/VSTM2A/IL6/IKBKE/PPARA/PLA2G10/MEST/ABCA1/C3/MSR1/PLIN5	19	YES
GO:0010575	positive regulation of vascular endothelial growth factor production	12/3992	28/18866	0.00790507	0.0461975	0.0342464	SULF1/BRCA1/CCBE1/IL6/FLT4/SULF2/GATA4/NODAL/PTGS2/CXCL17/C3/CYP1B1	12	YES
GO:0021846	cell proliferation in forebrain	12/3992	28/18866	0.00790507	0.0461975	0.0342464	KIF14/DCT/DIXDC1/KIF1A/IGF2BP1/ZEB2/SIX3/EMX2/FGF8/POU3F2/POU3F3/ARX	12	YES
GO:0071280	cellular response to copper ion	12/3992	28/18866	0.00790507	0.0461975	0.0342464	AQP1/SNCA/MT1M/PRNP/MT1X/CYP1A1/AOC1/MT1H/MT1E/MT3/CYP1A2/MT1A	12	YES
GO:0001892	embryonic placenta development	29/3992	89/18866	0.00795601	0.0463387	0.0343511	E2F8/PLK4/E2F7/RSPO3/LEF1/EPAS1/PKD2/EGFR/ASCL2/BMP5/CEBPA/SOCS3/KRT8/CCN1/WNT7B/SPINT2/NODAL/KRT19/ADM/LIF/PHLDA2/IGF2/WNT2/JUNB/CITED1/GCM1/GRHL2/EOMES/TTPA	29	YES
GO:0007260	tyrosine phosphorylation of STAT protein	29/3992	89/18866	0.00795601	0.0463387	0.0343511	CAV1/LEP/TSLP/GHR/PARP9/KIT/TNFRSF18/EPO/IL20/PECAM1/MIR221/IGF1/IL6/SOCS3/PTK6/IL18/FGFR3/IL24/IL12B/LIF/IFNL1/IFNG/OSM/HPX/FLT3/GH1/CCL5/IL22RA2/IL13	29	YES
GO:0006775	fat-soluble vitamin metabolic process	17/3992	45/18866	0.00795833	0.0463387	0.0343511	ALDH1A2/CUBN/CYP26B1/RPE65/CYP3A4/CYP11A1/CYP1A1/PLTP/VKORC1L1/CYP27B1/IFNG/CYP4F12/RBP2/CYP2W1/TTPA/CYP4F3/CYP24A1	17	NO
GO:0010828	positive regulation of glucose transmembrane transport	17/3992	45/18866	0.00795833	0.0463387	0.0343511	SORBS1/KLF15/GPC3/ADIPOQ/RHOQ/IGF1/IRS2/PIK3R1/NR4A3/OCLN/ITLN1/ERFE/TERT/C3/SLC1A2/GH1/C1QTNF12	17	NO
GO:0021536	diencephalon development	25/3992	74/18866	0.00800048	0.0465416	0.0345014	ALDH1A2/PITX1/BMP2/PTN/CNTNAP2/GBX2/OTX1/SEMA3A/ZEB2/HAP1/SIX3/MSX1/DRD2/TAL2/FGF8/SOX2/SEMA5A/PTCHD1/FGF10/POU3F2/SHH/POU4F1/NR0B1/GHRH/ARX	25	NO
GO:0046916	cellular transition metal ion homeostasis	36/3992	116/18866	0.0080656	0.0468776	0.0347506	SCARA5/FLVCR1/ATP6AP1/TFR2/ARF1/MT1M/SLC30A8/PRNP/MT1X/ACO1/SLC39A4/TFRC/ALAS2/BMP6/TF/SLC39A6/BOLA2/BOLA2B/ATP7B/S100A8/TMPRSS6/ERFE/S100A9/MT1H/MT1E/SLC11A1/ABCG2/MYC/IFNG/HPX/SLC30A2/HEPHL1/NOX5/FTMT/MT3/MT1A	36	YES
GO:0006081	cellular aldehyde metabolic process	22/3992	63/18866	0.00810607	0.0470699	0.0348931	ALDH1A2/ALDH1A1/ADH4/AKR1C3/BMP2/CLCN2/BMP5/RPE65/AKR1C1/BMP6/CACNA1H/AKR7A3/ALDH1A3/DHRS13/ALDOB/HOGA1/GLYCTK/IDH2/SDR16C5/CYP1B1/AGXT/AGXT2	22	NO
GO:0072089	stem cell proliferation	39/3992	128/18866	0.00837866	0.0485263	0.0359728	RACGAP1/ASPM/CX3CL1/CCNE1/NES/SOX17/CD34/DCT/ARTN/PTN/LEF1/FGF2/ABCB1/ID4/MIR221/ASCL1/HMGB2/SOX11/WNT7B/SIX3/KCNA1/EPCAM/THPO/SIX2/SOX5/SFRP2/OVOL1/DRD2/WNT10B/HMGA2/KITLG/GJA1/SOX18/TERT/HHIP/TAFA1/CITED1/SHH/DMRTA2	39	YES
GO:0010595	positive regulation of endothelial cell migration	40/3992	132/18866	0.00845326	0.0485263	0.0359728	ATOH8/ANGPT4/PLPP3/ANXA1/GFUS/FGF1/ANGPT1/STAT5A/GPLD1/AMOTL1/CALR/RHOJ/FGF2/CCBE1/MIR23A/MIR126/ADGRA2/TEK/MIR221/CIB1/MIR27A/PROX1/ITGB1BP1/MIR10B/PRKD1/FLT4/GATA3/SASH1/PRKCA/MIR27B/MET/PTGS2/EDN1/HSPB1/SEMA5A/ANXA3/MIR342/AGT/FGFBP1/FGF16	40	YES
GO:0001553	luteinization	6/3992	10/18866	0.00850163	0.0485263	0.0359728	INHBA/STAT5B/FZD4/PDGFRA/NR5A1/PTPRN	6	YES
GO:0006569	tryptophan catabolic process	6/3992	10/18866	0.00850163	0.0485263	0.0359728	TDO2/KMO/HAAO/ACMSD/IDO1/IDO2	6	YES
GO:0014049	positive regulation of glutamate secretion	6/3992	10/18866	0.00850163	0.0485263	0.0359728	STXBP1/KMO/NTSR1/AVPR1A/ADORA2A/CCK	6	YES
GO:0030432	peristalsis	6/3992	10/18866	0.00850163	0.0485263	0.0359728	SSTR2/GDNF/DRD2/DRD1/TIFAB/P2RX2	6	YES
GO:0042436	indole-containing compound catabolic process	6/3992	10/18866	0.00850163	0.0485263	0.0359728	TDO2/KMO/HAAO/ACMSD/IDO1/IDO2	6	NO
GO:0043084	penile erection	6/3992	10/18866	0.00850163	0.0485263	0.0359728	OXTR/VIP/EDNRB/AVPR1A/OXT/CNR1	6	YES
GO:0043380	regulation of memory T cell differentiation	6/3992	10/18866	0.00850163	0.0485263	0.0359728	TNFSF4/PCK1/BCL6/FGL2/IL12B/IFNL1	6	NO
GO:0045654	positive regulation of megakaryocyte differentiation	6/3992	10/18866	0.00850163	0.0485263	0.0359728	MTURN/TESC/FAXDC2/HMGB2/THPO/RAB7B	6	YES
GO:0046218	indolalkylamine catabolic process	6/3992	10/18866	0.00850163	0.0485263	0.0359728	TDO2/KMO/HAAO/ACMSD/IDO1/IDO2	6	NO
GO:0051231	spindle elongation	6/3992	10/18866	0.00850163	0.0485263	0.0359728	KIF4A/KIF23/PRC1/RACGAP1/AURKB/KIF4B	6	NO
GO:0060346	bone trabecula formation	6/3992	10/18866	0.00850163	0.0485263	0.0359728	FBN2/COL1A1/SFRP1/WNT10B/CHAD/GREM1	6	YES
GO:0070170	regulation of tooth mineralization	6/3992	10/18866	0.00850163	0.0485263	0.0359728	ASPN/DMP1/ENAM/MMP20/ODAPH/AMTN	6	NO
GO:0070341	fat cell proliferation	6/3992	10/18866	0.00850163	0.0485263	0.0359728	E2F1/PID1/VSTM2A/PER2/FGF10/FGF16	6	YES
GO:0070344	regulation of fat cell proliferation	6/3992	10/18866	0.00850163	0.0485263	0.0359728	E2F1/PID1/VSTM2A/PER2/FGF10/FGF16	6	YES
GO:0070472	regulation of uterine smooth muscle contraction	6/3992	10/18866	0.00850163	0.0485263	0.0359728	OXTR/TACR1/ABAT/ADRA2B/TACR3/OXT	6	NO
GO:0071104	response to interleukin-9	6/3992	10/18866	0.00850163	0.0485263	0.0359728	STAT5B/STAT5A/STAT1/IL9R/CITED1/IL2RG	6	NO
GO:0072070	loop of Henle development	6/3992	10/18866	0.00850163	0.0485263	0.0359728	PKD2/IRX1/DLL1/WNT7B/UMOD/POU3F3	6	YES
GO:0086065	cell communication involved in cardiac conduction	20/3992	56/18866	0.0085834	0.0487177	0.0361146	CAV1/SCN4B/ATP1A3/SCN3B/KCNJ3/ANK2/TRDN/CASQ2/SCN5A/ATP1A2/CTNNA3/ATP1B2/CACNA2D1/HRC/CACNA1D/KCNA5/CACNA1G/GJA1/HCN4/KCNE5	20	NO
GO:1904645	response to amyloid-beta	20/3992	56/18866	0.0085834	0.0487177	0.0361146	MMP13/PARP1/ADRB2/ATP1A3/CDK5/PRNP/CD36/NGFR/IGF1/MMP3/MMP9/LRP1/TLR4/CACNA1B/CACNA2D1/GJA1/MMP12/CALCR/IGF1R/GRM5	20	YES
GO:0021895	cerebral cortex neuron differentiation	11/3992	25/18866	0.00860399	0.0487177	0.0361146	HPRT1/EMX1/LHX6/ID4/ASCL1/GDPD5/DRD2/DLX2/DRD1/EOMES/ARX	11	NO
GO:0045109	intermediate filament organization	11/3992	25/18866	0.00860399	0.0487177	0.0361146	DES/GFAP/VIM/KRT14/KRT2/BFSP2/NEFL/KRT17/SHH/EPPK1/KRT20	11	YES
GO:0051307	meiotic chromosome separation	11/3992	25/18866	0.00860399	0.0487177	0.0361146	TTK/TOP2A/NCAPH/RMI1/EME1/ESPL1/HFM1/CENPX/MAPK15/TEX11/SHOC1	11	YES
GO:0060669	embryonic placenta morphogenesis	11/3992	25/18866	0.00860399	0.0487177	0.0361146	RSPO3/LEF1/BMP5/SOCS3/CCN1/WNT7B/SPINT2/ADM/IGF2/GCM1/GRHL2	11	YES
GO:0061217	regulation of mesonephros development	11/3992	25/18866	0.00860399	0.0487177	0.0361146	WT1/MAGED1/SIX4/GATA3/GDNF/BASP1/LGR4/SIX2/PAX2/GREM1/AGT	11	NO
GO:0097205	renal filtration	11/3992	25/18866	0.00860399	0.0487177	0.0361146	SULF1/CORO2B/CD34/MCAM/ADGRF5/F2R/SULF2/TMEM63C/GJA1/JCHAIN/IGHA2	11	YES
GO:2000311	regulation of AMPA receptor activity	11/3992	25/18866	0.00860399	0.0487177	0.0361146	CNIH2/ADRB2/MAPK8IP2/SHANK3/RELN/NLGN1/CACNG4/SHISA9/ARC/SHISA8/CACNG8	11	NO
GO:0000187	activation of MAPK activity	46/3992	156/18866	0.00864898	0.0488758	0.0362318	CDK1/IGFBP6/IQGAP3/GRM4/PBK/FGF1/DAB2IP/PAK3/MAPKAPK2/GHR/BMP2/RIPK2/FGF2/KIT/RET/SAA1/PROK1/IGF1/NOD2/TF/TLR4/DUSP6/GDF15/NRG1/PROK2/WNT7B/MAP3K20/CXCR4/TGFB3/MAPK10/AVPI1/GNG3/CXCL17/ADRA2B/INAVA/NTF3/DRD4/SBK2/CSPG4/FGF10/ALK/NTRK3/EPGN/AGT/EGF/ERN2	46	YES
GO:1902904	negative regulation of supramolecular fiber organization	46/3992	156/18866	0.00864898	0.0488758	0.0362318	TPX2/LMOD1/GSN/MYOC/CORO2B/KANK3/SPTBN1/CKAP2/TMEFF2/STMN1/F11R/SNCA/CRACD/FKBP4/TMOD1/CRYAB/PRKN/KANK1/IQANK1/SHANK3/S1PR1/PLEKHH2/DLC1/CYRIB/CIB1/CDH5/CAV3/FHOD3/CAPZA3/ADD3/DMTN/MID1/ARHGAP6/SPEF1/MET/NAV3/SPTB/SLIT2/PHLDB2/TMSB15A/MAP6D1/VIL1/CARMIL2/SPTA1/TUBB4A/CTNNA2	46	NO
GO:0071559	response to transforming growth factor beta	71/3992	258/18866	0.00866178	0.0488758	0.0362318	SPRY2/CLEC3B/CAV1/PARP1/PDE2A/LTBP4/CAV2/CLDN5/POSTN/TGFBR2/CDKN1C/GDF10/F11R/NR3C1/FBN2/NPNT/TGFBR3/CIDEA/CHST11/COL1A1/PENK/SFRP1/FERMT2/JUN/MYOCD/ADAMTSL2/NREP/IL17RD/MXRA5/FOS/ONECUT2/FUT8/SLC2A10/COL1A2/RASL11B/SPRY1/ASPN/CDH5/CAV3/MIR27A/PDGFD/SOX11/FNDC4/FOXH1/COL3A1/GDF15/ACVRL1/SMAD9/SPRED3/LRG1/TGFBR3L/NODAL/TGFB3/BAMBI/ID1/SOX5/PRDM16/ZNF703/EDN1/SCX/GDF5/WNT2/WFIKKN2/MSTN/FMOD/CITED1/…	71	YES
GO:0034332	adherens junction organization	23/3992	67/18866	0.0086626	0.0488758	0.0362318	CDH11/CDH12/CDH20/NECTIN2/NECTIN3/CDH5/CDH4/BMP6/CDH13/CDH2/CADM3/CDH7/ZNF703/CDH15/RAMP2/INAVA/CADM2/CDH22/CDH8/NECTIN4/CDH18/CDH19/CDH10	23	YES
GO:0001708	cell fate specification	32/3992	101/18866	0.00868395	0.0489529	0.036289	SOX17/FGF2/HOXC10/TBX15/NKX6-1/PTCH2/ASCL1/PTCH1/ESRP1/DLL1/MNX1/FOXA1/NODAL/DMRT3/SIX2/SFRP2/PAX2/SOX2/MIAT/SOX18/ISL2/NTRK3/POU3F2/EOMES/TBX20/SHH/POU4F1/TBX10/DMRTA2/DKK1/MYL2/TBR1	32	YES
GO:0016486	peptide hormone processing	14/3992	35/18866	0.00876215	0.0490034	0.0363264	MME/CES1/ECE2/CGA/CORIN/CMA1/PCSK5/TSHB/CTSG/NGF/PCSK6/PCSK1N/PCSK1/PCSK2	14	NO
GO:0019362	pyridine nucleotide metabolic process	14/3992	35/18866	0.00876215	0.0490034	0.0363264	NAXE/PARP9/PTGIS/KMO/HAAO/NMNAT2/NMRK2/PTGS2/IDH2/QPRT/SLC5A8/ACMSD/IDO1/IDO2	14	NO
GO:0040001	establishment of mitotic spindle localization	14/3992	35/18866	0.00876215	0.0490034	0.0363264	SPRY2/PLK1/NDC80/NUSAP1/MAD2L1/CENPA/ESPL1/MISP/GPSM2/SAPCD2/SPRY1/GJA1/FGF10/INSC	14	YES
GO:0045066	regulatory T cell differentiation	14/3992	35/18866	0.00876215	0.0490034	0.0363264	TNFSF4/VSIR/SOX12/FOXP3/FANCD2/FANCA/TNFRSF18/BCL6/LAG3/FUT7/MDK/CR1/IFNG/CTLA4	14	YES
GO:0046496	nicotinamide nucleotide metabolic process	14/3992	35/18866	0.00876215	0.0490034	0.0363264	NAXE/PARP9/PTGIS/KMO/HAAO/NMNAT2/NMRK2/PTGS2/IDH2/QPRT/SLC5A8/ACMSD/IDO1/IDO2	14	YES
GO:0072525	pyridine-containing compound biosynthetic process	14/3992	35/18866	0.00876215	0.0490034	0.0363264	NAXE/PARP9/PTGIS/KMO/HAAO/NMNAT2/NMRK2/PTGS2/IDH2/QPRT/SLC5A8/ACMSD/IDO1/IDO2	14	NO
GO:0140448	signaling receptor ligand precursor processing	14/3992	35/18866	0.00876215	0.0490034	0.0363264	MME/CES1/ECE2/CGA/CORIN/CMA1/PCSK5/TSHB/CTSG/NGF/PCSK6/PCSK1N/PCSK1/PCSK2	14	NO
GO:1904031	positive regulation of cyclin-dependent protein kinase activity	14/3992	35/18866	0.00876215	0.0490034	0.0363264	CCNB1/CKS2/CDC6/PSRC1/PKD2/RGCC/EGFR/CCND2/CDK5R1/PROX1/CKS1B/TTBK1/CCND1/CDK5R2	14	NO
GO:1905606	regulation of presynapse assembly	14/3992	35/18866	0.00876215	0.0490034	0.0363264	CBLN2/SNCA/SLITRK2/NLGN1/LRRC4B/LRFN5/GPC4/SLITRK6/NRXN1/LRRTM1/PTPRD/NTRK3/SLITRK3/DKK1	14	YES
GO:0040013	negative regulation of locomotion	104/3992	397/18866	0.00885433	0.0494755	0.0366764	ANGPT4/SULF1/CERS2/SEMA3G/CLDN5/DAB2IP/ADIPOR1/ACVR1C/TMEFF2/ELANE/CX3CL1/PPARG/KLF4/MEOX2/MMRN2/CALR/RAP2C/PTN/KANK1/CLDN19/SFRP1/ADIPOQ/CXCL12/MMP28/PTGER4/FGF2/RGCC/MYOCD/RGN/IL33/ADAMTS9/TP53INP1/SLC9A3R1/CD200/DLC1/DPEP1/DUSP1/SEMA7A/BMP5/MIR221/RECK/HOXA7/ARRDC3/CYGB/ITGB1BP1/ROBO2/LRP1/GATA3/PTPRM/SEMA3D/ATP1B2/COL3A1/SEMA3A/ACVRL1/SLAMF8/EVL/DCN/NRG1/CCL21/ABHD2/TIE1/CCN3/MAPK15/SPINT2/SP…	104	YES
GO:0097006	regulation of plasma lipoprotein particle levels	33/3992	105/18866	0.00887734	0.0495606	0.0367395	GPIHBP1/LCAT/ARF1/LPL/DGAT2/GPLD1/ABCA5/APOB/ADIPOQ/CD36/CUBN/CLTC/VLDLR/MIR27A/CETP/PLA2G10/MIR27B/PLTP/PLA2G5/APOBR/LPA/LIPC/ABCA1/PLA2G2A/APOC2/PLA2G3/PCSK9/PRKACB/MSR1/ALB/APOA1/MFSD2A/AGT	33	YES
GO:0002067	glandular epithelial cell differentiation	18/3992	49/18866	0.00892499	0.0497395	0.0368721	HOXA5/BMP2/NKX6-1/BMP5/ASCL1/BMP6/PROX1/DLL1/TP63/RARA/INSM1/RARB/FOXA1/AGR2/FGF8/SPDEF/RFX6/IL13	18	YES
GO:0007129	homologous chromosome pairing at meiosis	18/3992	49/18866	0.00892499	0.0497395	0.0368721	CCNE2/TRIP13/BRIP1/CCNE1/P3H4/FANCD2/RAD21/IHO1/SYCE3/MAEL/HORMAD1/SYCP2/MEIOC/RAD21L1/TEX11/SPATA22/KASH5/MAJIN	18	YES
GO:0001666	response to hypoxia	95/3992	359/18866	0.0089781	0.0499917	0.037059	VEGFD/CCNB1/CAV1/CCNA2/ANGPT4/SLC2A4/LEP/POSTN/E2F1/BRIP1/TGFBR2/CAT/ADAM8/AQP1/MGARP/CD34/TGFBR3/PCK1/KCNMB1/BMP2/CRYAB/PTN/CA9/EGR1/PSME2/EPAS1/PENK/SFRP1/HIF3A/SLC6A4/ADIPOQ/CXCL12/PMAIP1/RGCC/MMP14/MYOCD/SOD3/SLC2A1/EPO/PLAU/PTGIS/DNMT3B/ASCL2/S100B/ARNT2/TRPC6/MIR126/TEK/EGLN3/NOS1/SCN2A/PGK1/MPL/WTIP/MB/ALAS2/ANGPTL4/CYGB/F7/PPARA/CYP1A1/ACVRL1/PSMD3/CPEB1/APOLD1/ACAA2/CXCR4/ABAT/TWIST1/OPR…	95	YES

## Sheet: Cellular Component
Supplement table S2-2. Cellular Component annotation of the suvival related modules.
ID	Description	GeneRatio	BgRatio	P.value	P.adjust	Qvalue	GeneID	Count	Associate with BRCA in CTD
GO:0062023	collagen-containing extracellular matrix	197/4199	427/19559	1.63626e-30	1.14374e-27	8.92191e-28	COL10A1/COL11A1/LRRC15/ADAMTS5/ITIH5/CLEC3B/FN1/COMP/DST/TNXB/MFAP2/MATN3/CTHRC1/ANGPT4/SULF1/ANXA1/LTBP4/COL25A1/HAPLN1/BGN/MYOC/SRPX/RTBDN/POSTN/ANGPT1/MATN2/HDGF/ANGPTL7/DPT/TMEFF2/ANGPTL1/FREM1/ELANE/TINAGL1/GDF10/COL6A6/EGFLAM/S100A7/FBN2/NPNT/ADAM19/MMRN2/COL5A1/ADAMTS1/CALR/F12/P3H2/COL5A2/PTN/VCAN/COL1A1/COL12A1/GPC3/VWF/VIT/SFRP1/ADIPOQ/CXCL12/MMP28/MFAP4/ANGPTL5/COL17A1/MMRN1/ADAMTSL4/S…	197	YES
GO:1902495	transmembrane transporter complex	131/4199	322/19559	3.3423e-15	1.16813e-12	9.11216e-13	FXYD1/GABRD/SCN4B/KCNIP2/CNIH2/MICU3/RYR3/PACC1/HCN2/SCN4A/CACHD1/ATP1A3/SCN3A/CHRNA6/KCNJ16/KCNH1/DPP6/SCN3B/KCNE1B/ABHD12/KCNA2/KCNJ3/GRIN2D/SCN2B/KCNA4/KCNMB1/CNTNAP2/CACNB3/CASQ2/SHANK3/GRIA4/AKAP6/SCN5A/ATP1A2/CLIC5/KCNG3/KCNE1/PKD2/KCNF1/CLCN2/KCNC4/KCNE4/CACNG1/GRIN2B/SCN9A/GABRQ/KCNAB1/TRPC6/KCNB1/LRRC38/STX1A/NOS1/TTYH3/KCNK6/ANO6/SCN2A/KCNK1/ABCC9/CHRNA9/KCNMB2/FXYD2/SCN11A/NLGN1/DLG3/A…	131	NO
GO:1990351	transporter complex	131/4199	330/19559	3.10489e-14	7.23439e-12	5.64327e-12	FXYD1/GABRD/SCN4B/KCNIP2/CNIH2/MICU3/RYR3/PACC1/HCN2/SCN4A/CACHD1/ATP1A3/SCN3A/CHRNA6/KCNJ16/KCNH1/DPP6/SCN3B/KCNE1B/ABHD12/KCNA2/KCNJ3/GRIN2D/SCN2B/KCNA4/KCNMB1/CNTNAP2/CACNB3/CASQ2/SHANK3/GRIA4/AKAP6/SCN5A/ATP1A2/CLIC5/KCNG3/KCNE1/PKD2/KCNF1/CLCN2/KCNC4/KCNE4/CACNG1/GRIN2B/SCN9A/GABRQ/KCNAB1/TRPC6/KCNB1/LRRC38/STX1A/NOS1/TTYH3/KCNK6/ANO6/SCN2A/KCNK1/ABCC9/CHRNA9/KCNMB2/FXYD2/SCN11A/NLGN1/DLG3/A…	131	NO
GO:0034702	ion channel complex	121/4199	299/19559	5.94112e-14	1.03821e-11	8.09868e-12	GABRD/SCN4B/KCNIP2/CNIH2/MICU3/RYR3/PACC1/HCN2/SCN4A/CACHD1/SCN3A/CHRNA6/KCNJ16/KCNH1/DPP6/SCN3B/KCNE1B/ABHD12/KCNA2/KCNJ3/GRIN2D/SCN2B/KCNA4/KCNMB1/CNTNAP2/CACNB3/CASQ2/SHANK3/GRIA4/AKAP6/SCN5A/CLIC5/KCNG3/KCNE1/PKD2/KCNF1/CLCN2/KCNC4/KCNE4/CACNG1/GRIN2B/SCN9A/GABRQ/KCNAB1/TRPC6/KCNB1/LRRC38/STX1A/NOS1/TTYH3/KCNK6/ANO6/SCN2A/KCNK1/ABCC9/CHRNA9/KCNMB2/SCN11A/NLGN1/DLG3/CACNA1H/CACNG4/CACNA1B/KCNJ…	121	NO
GO:0042383	sarcolemma	66/4199	135/19559	1.47631e-12	2.06389e-10	1.60996e-10	FXYD1/CAV1/ADRA1A/SLC2A4/ANXA1/DMD/CAV2/RYR3/BGN/DES/SYNM/CCDC78/AQP1/PGM5/KCNJ3/ANK2/SGCG/CACNB3/CAPN3/AKAP6/SCN5A/ATP1A2/BIN1/AHNAK/EZR/STBD1/SLC2A1/FLNC/CACNG1/UTRN/SGCA/SSPN/KCNB1/NOS1/CIB1/CAV3/SCN2A/SLC27A6/PEMT/SGCZ/CACNG4/AQP4/KRT8/CACNA2D1/SGCE/CAVIN4/KCNJ2/TRIM72/SNTG2/CDH2/OBSCN/TGFB3/LAMA2/KRT19/COL6A3/CACNA1D/SNTA1/STAC2/PDE9A/RYR1/SLC8A2/CACNG6/FER1L5/MLIP/CACNG8/SCN1A	66	YES
GO:0034703	cation channel complex	93/4199	221/19559	3.4542e-12	4.02415e-10	3.13908e-10	SCN4B/KCNIP2/CNIH2/MICU3/RYR3/HCN2/SCN4A/CACHD1/SCN3A/KCNJ16/KCNH1/DPP6/SCN3B/KCNE1B/ABHD12/KCNA2/KCNJ3/GRIN2D/SCN2B/KCNA4/KCNMB1/CNTNAP2/CACNB3/CASQ2/GRIA4/AKAP6/SCN5A/KCNG3/KCNE1/PKD2/KCNF1/KCNC4/KCNE4/CACNG1/GRIN2B/SCN9A/KCNAB1/TRPC6/KCNB1/LRRC38/STX1A/NOS1/KCNK6/SCN2A/KCNK1/ABCC9/KCNMB2/SCN11A/NLGN1/DLG3/CACNA1H/CACNG4/CACNA1B/KCNJ6/SHISA9/CACNA2D1/KCNQ5/CATSPER1/KCNJ2/KCNIP1/KCNA1/KCNS3/ABHD…	93	NO
GO:0044815	DNA packaging complex	58/4199	116/19559	1.01743e-11	1.01597e-09	7.92523e-10	MACROH2A1/NCAPG/H3C10/CENPA/NCAPH/H2AZ1/SMC4/H3-3A/H2BC9/H2AC13/H4C9/H2BC5/H2BC12/H2BC17/H2AC17/NCAPG2/H2AX/H2BC4/H4C14/H2BC6/H2BC18/H2BU1/H3C4/H2BC11/H2AC7/H2BC21/H3C8/H3C12/H4C5/H4C8/H2BC7/H1-2/H4C4/H2AC6/H4C12/H2BC19P/H2BC8/H2BC15/H1-6/H2BC13/H3C6/H2AC11/H2AC20/H4C11/H2AC16/H1-5/H1-3/H2AW/H4-16/H3C7/H1-4/H2AC8/H3C13/H4C3/H2AC21/H4C2/H2AC12/H3C1	58	NO
GO:0031225	anchored component of membrane	75/4199	171/19559	3.9486e-11	3.45009e-09	2.69128e-09	GPIHBP1/CA4/EEPD1/RTBDN/RAB26/ULBP1/CEACAM5/NRN1/PRNP/GPC3/CEACAM6/PLAUR/EFNA3/XPNPEP2/DPEP1/RAB3A/ALPL/RTN4RL2/GFRA2/CNTN6/TREH/LYPD1/SEMA7A/EFNA1/NOD2/RECK/FOLR2/PSCA/EFNA4/CDH13/CPM/CD177/ULBP2/RHBG/CNTFR/LY6H/SYN1/LYPD8/ART4/GAS1/GPC4/NCAM1/TFPI/ENPP6/CD24/RGMA/ITLN1/BST1/BST2/THY1/LYNX1/GPC2/MSLN/RGS7BP/SPACA4/CEACAM8/CEACAM7/NTNG1/DPEP3/PRSS55/LYPD3/CNTN5/ART3/CD2/GP2/RAET1L/PRSS42P/SMPDL3B…	75	YES
GO:0000786	nucleosome	54/4199	108/19559	5.20794e-11	4.04483e-09	3.15522e-09	MACROH2A1/H3C10/CENPA/H2AZ1/H3-3A/H2BC9/H2AC13/H4C9/H2BC5/H2BC12/H2BC17/H2AC17/H2AX/H2BC4/H4C14/H2BC6/H2BC18/H2BU1/H3C4/H2BC11/H2AC7/H2BC21/H3C8/H3C12/H4C5/H4C8/H2BC7/H1-2/H4C4/H2AC6/H4C12/H2BC19P/H2BC8/H2BC15/H1-6/H2BC13/H3C6/H2AC11/H2AC20/H4C11/H2AC16/H1-5/H1-3/H2AW/H4-16/H3C7/H1-4/H2AC8/H3C13/H4C3/H2AC21/H4C2/H2AC12/H3C1	54	YES
GO:0016324	apical plasma membrane	128/4199	361/19559	5.24829e-10	3.66856e-08	2.8617e-08	FN1/FXYD1/ASPM/OXTR/GPIHBP1/CD300LG/FRMD1/ANXA1/CA4/ADRB2/PAPPA2/KL/ECRG4/MAL2/AQP1/CEACAM5/AMOTL1/AMOTL2/CD34/ANK2/CLCA4/SLC7A5/DDR2/MUC1/PLPP1/SLC22A12/KIAA1614/CACNB3/PTH1R/CEACAM6/CLIC5/KCNE1/CD36/CUBN/EZR/NAALADL1/UMODL1/ABCB1/KCNE4/SLC2A1/SLC44A4/SLC9A3R1/EGFR/DPEP1/ZMYND10/SAPCD2/AJM1/SLC1A1/CRB2/TEK/SLC39A4/SLC16A3/SIPA1L3/CIB1/KCNK1/TRPM6/SHROOM2/MPDZ/STXBP2/ABCC5/HPN/LHFPL5/ATP8B1/SLC23…	128	YES
GO:0043292	contractile fiber	92/4199	238/19559	1.03727e-09	6.59136e-08	5.14167e-08	TPM3/LMOD1/PPP1R12B/MYOM1/MYH11/DST/ADRA1A/DMD/RYR3/ARF1/MYZAP/DES/SYNPO2/SPTBN1/MYH3/CFL2/SYNM/SCN3B/PGM5/NPNT/KY/TNNT3/TNNT1/ANK2/TIMP4/TMOD1/CRYAB/SYNE1/CASQ2/MYH1/CAPN3/SCN5A/MYOM2/ALDOA/BIN1/AHNAK/KCNE1/SYNPO/FHL5/FERMT2/SLC2A1/HABP4/FLNC/CSRP1/JPH2/PDLIM4/PECAM1/NOS1/MYL9/MYLK2/CAV3/CDK5R1/TNNI3/ABCC9/KAT2B/PDLIM3/ACTA2/FHOD3/KRT8/LDB3/MYOM3/TNNC2/NEXN/JPH1/TNNI2/CAVIN4/HRC/MYBPC1/MYOZ2/OBS…	92	YES
GO:0045177	apical part of cell	146/4199	433/19559	1.79781e-09	1.04722e-07	8.16897e-08	FN1/FXYD1/ASPM/OXTR/GPIHBP1/CD300LG/FRMD1/ANXA1/CA4/ADRB2/PAPPA2/KL/ECRG4/MAL2/AQP1/CEACAM5/CHL1/AMOTL1/AMOTL2/CD34/SLC25A27/ANK2/CLCA4/FAP/SLC7A5/DDR2/MUC1/PLPP1/SLC22A12/KIAA1614/CACNB3/PTH1R/CEACAM6/CLIC5/KCNE1/CD36/CUBN/EZR/NAALADL1/UMODL1/ABCB1/KCNE4/SLC2A1/SLC44A4/SLC9A3R1/EGFR/ADGRF5/DPEP1/ZMYND10/TUBG1/SAPCD2/SLC7A11/AJM1/SLC1A1/CRB2/TEK/SLC39A4/SLC16A3/SIPA1L3/CIB1/KCNK1/TRPM6/SHROOM2/MP…	146	YES
GO:0030017	sarcomere	82/4199	207/19559	2.15351e-09	1.15793e-07	9.03253e-08	TPM3/LMOD1/PPP1R12B/MYOM1/DST/ADRA1A/DMD/RYR3/ARF1/MYZAP/DES/SYNPO2/SPTBN1/MYH3/CFL2/SCN3B/PGM5/KY/TNNT3/TNNT1/ANK2/TIMP4/TMOD1/CRYAB/SYNE1/CASQ2/MYH1/CAPN3/SCN5A/MYOM2/ALDOA/BIN1/KCNE1/SYNPO/FHL5/FERMT2/SLC2A1/HABP4/FLNC/CSRP1/JPH2/PDLIM4/NOS1/MYL9/MYLK2/CAV3/TNNI3/ABCC9/KAT2B/PDLIM3/FHOD3/KRT8/LDB3/MYOM3/TNNC2/NEXN/JPH1/TNNI2/CAVIN4/HRC/MYOZ2/OBSCN/ACTN2/TPM2/IGFN1/KRT19/CACNA1D/MYL3/KCNA5/SLC4…	82	YES
GO:0097060	synaptic membrane	133/4199	387/19559	2.44364e-09	1.22007e-07	9.51733e-08	GABRD/KPNA2/PDE2A/CNIH2/ADRA1A/ANXA1/DMD/CHRNA6/IQSEC3/SYNDIG1/KCNH1/TAMALIN/PCDH17/KCNA2/KCNJ3/ANK2/GRIN2D/P2RX6/CRYAB/FBXO45/SYNE1/SHANK3/GRIA4/KCTD12/SLC6A4/STX11/ITSN1/HTR2A/APBA1/LRRTM2/SYT1/GRIN2B/UTRN/LRP4/RIMS4/GABRQ/CNTN6/UNC13A/SLITRK2/SSPN/ABHD17C/KCNB1/STX1A/PDLIM4/NECTIN3/F2R/STXBP1/SLC16A3/SCN2A/KCNK1/CALB2/GRIP2/RIMS3/LRFN1/CHRNA9/PALM/CNKSR2/LRFN2/NLGN1/NSG1/SLC6A9/CACNG4/LRRC4B/N…	133	YES
GO:0030016	myofibril	86/4199	227/19559	1.09785e-08	5.11597e-07	3.99077e-07	TPM3/LMOD1/PPP1R12B/MYOM1/DST/ADRA1A/DMD/RYR3/ARF1/MYZAP/DES/SYNPO2/SPTBN1/MYH3/CFL2/SYNM/SCN3B/PGM5/KY/TNNT3/TNNT1/ANK2/TIMP4/TMOD1/CRYAB/SYNE1/CASQ2/MYH1/CAPN3/SCN5A/MYOM2/ALDOA/BIN1/AHNAK/KCNE1/SYNPO/FHL5/FERMT2/SLC2A1/HABP4/FLNC/CSRP1/JPH2/PDLIM4/NOS1/MYL9/MYLK2/CAV3/TNNI3/ABCC9/KAT2B/PDLIM3/FHOD3/KRT8/LDB3/MYOM3/TNNC2/NEXN/JPH1/TNNI2/CAVIN4/HRC/MYBPC1/MYOZ2/OBSCN/ACTN2/TPM2/IGFN1/KRT19/CACNA…	86	NO
GO:0005911	cell-cell junction	159/4199	493/19559	1.18332e-08	5.16962e-07	4.03263e-07	GJB2/IQGAP3/FXYD1/SCN4B/CDCA3/ECT2/SORBS1/LIMS2/PLPP3/ANXA1/AQP7/CLDN5/ADCYAP1R1/DES/HEPACAM/CDH11/CDH12/SYNM/JAM2/PCDH9/F11R/PGM5/AMOTL1/FZD4/CLMP/AMOTL2/KCNA2/ADGRL3/PDZD2/SSX2IP/ANK2/CDH20/PPP1CA/RAP2C/CLDN19/CNTNAP2/MYH1/AKAP6/SCN5A/ATP1A2/NECTIN2/AHNAK/RASIP1/PKD2/SYNPO/COL17A1/CLDN11/LSR/KIRREL1/KIT/NGFR/SLC2A1/CCDC85A/SAPCD2/SGCA/TRPC6/AJM1/STARD10/PDLIM4/S100A11/NECTIN3/PECAM1/TEK/SIPA1L3…	159	YES
GO:0005788	endoplasmic reticulum lumen	108/4199	308/19559	2.27676e-08	9.36149e-07	7.30254e-07	COL10A1/COL11A1/ADAMTS5/FN1/RDH5/MATN3/EOGT/COL25A1/CHRDL1/P4HA3/CES1/PROC/F10/TOR3A/PDIA4/CKAP4/TRDN/PNPLA2/F8/APOB/COL5A1/CALR/P3H2/COL5A2/VGF/VCAN/COL1A1/COL12A1/GPC3/CASQ2/PENK/PLAUR/FOXRED2/COL17A1/ADAMTSL4/SRL/COLGALT2/ITIH2/SPP1/GOLM1/COL1A2/P4HA1/PDGFA/TMEM132A/FKBP10/PDGFD/SPARCL1/IL6/COL24A1/F7/TF/DMP1/COL3A1/CCN1/COL22A1/SDF2L1/BCHE/WNT7B/ARSI/HRC/COL23A1/CDH2/ERP27/PRSS23/NOTUM/CFP/EN…	108	YES
GO:0034705	potassium channel complex	45/4199	96/19559	2.63671e-08	1.02392e-06	7.98723e-07	KCNIP2/HCN2/KCNJ16/KCNH1/DPP6/KCNE1B/KCNA2/KCNJ3/KCNA4/KCNMB1/CNTNAP2/KCNG3/KCNE1/KCNF1/KCNC4/KCNE4/KCNAB1/KCNB1/LRRC38/STX1A/KCNK6/KCNK1/ABCC9/KCNMB2/KCNJ6/KCNQ5/KCNJ2/KCNIP1/KCNA1/KCNS3/GRIK5/KCNH2/KCNA5/HCN1/GRIK4/KCNB2/KCNG2/KCNQ4/HCN4/KCNG1/KCNE5/DPP10/KCNS1/LRRC26/LRRC52	45	YES
GO:0008076	voltage-gated potassium channel complex	42/4199	88/19559	3.98213e-08	1.465e-06	1.14279e-06	KCNIP2/HCN2/KCNJ16/KCNH1/DPP6/KCNE1B/KCNA2/KCNJ3/KCNA4/KCNMB1/CNTNAP2/KCNG3/KCNE1/KCNF1/KCNC4/KCNE4/KCNAB1/KCNB1/LRRC38/STX1A/KCNK6/KCNK1/KCNMB2/KCNJ6/KCNQ5/KCNJ2/KCNIP1/KCNA1/KCNS3/KCNH2/KCNA5/HCN1/KCNB2/KCNG2/KCNQ4/HCN4/KCNG1/KCNE5/DPP10/KCNS1/LRRC26/LRRC52	42	YES
GO:0005796	Golgi lumen	46/4199	103/19559	1.1524e-07	4.02763e-06	3.1418e-06	MMP11/BGN/PROC/F10/PROS1/MUC1/VCAN/GPC3/CGA/MMP14/SOD3/SDC1/ACAN/PDGFA/OGN/MUC5AC/F7/ABCC5/PCSK5/DCN/PODXL2/DEFB1/MUC2/MUC19/WNT7B/MUC5B/GPC4/CSPG5/LUM/MUC21/MUC13/GPC2/MUC3A/PRELP/NGF/PROZ/FMOD/PCSK6/CSPG4/MUC4/F2/UMOD/LALBA/MUC16/MUC7/MUC15	46	YES
GO:0001518	voltage-gated sodium channel complex	14/4199	17/19559	1.51415e-07	5.03994e-06	3.93147e-06	SCN4B/SCN4A/SCN3A/SCN3B/SCN2B/SCN5A/SCN9A/SCN2A/SCN11A/CACNA1H/CACNA1G/CACNA1I/SCN1A/SCN7A	14	NO
GO:0099240	intrinsic component of synaptic membrane	65/4199	166/19559	1.59706e-07	5.0743e-06	3.95827e-06	GABRD/CNIH2/ADRA1A/CHRNA6/KCNH1/PCDH17/KCNA2/KCNJ3/P2RX6/SLC6A4/HTR2A/LRRTM2/CNTN6/SLITRK2/STX1A/NECTIN3/SLC16A3/SCN2A/LRFN1/CHRNA9/LRFN2/NLGN1/SLC6A9/CACNG4/LRRC4B/NETO1/SHISA9/GABRA3/LRFN5/ADCY8/CDH2/GPC4/CADM3/KCNA1/OPRD1/SLC6A1/GABRA4/ABHD6/PRRT2/DRD2/ADORA2A/CACNA1D/CSPG5/GRIK5/NRXN1/RGS7BP/LRRTM1/SORCS3/SLC1A6/NTNG1/GRIK4/EFNB3/SLC1A2/DRD1/CHRNA1/CNTN5/NTRK3/CNR1/GPM6A/SLITRK3/GRID2/SLC6A11…	65	NO
GO:0005581	collagen trimer	40/4199	87/19559	2.94125e-07	8.93885e-06	6.97285e-06	COL10A1/COL11A1/C1QTNF6/CTHRC1/C1QTNF9/COL25A1/COL6A6/COL5A1/COL5A2/COL1A1/COL12A1/ADIPOQ/COL17A1/COL1A2/CCBE1/C1QTNF7/COL24A1/EMILIN2/EDA/C1QTNF1/COL3A1/DCN/COL22A1/C1QTNF9B/COL23A1/GLDN/COL6A5/COLEC10/COL6A3/COL8A1/LUM/COLEC11/COL4A3/COL14A1/MSR1/MARCO/C1QTNF3/FCN2/C1QL2/COL2A1	40	YES
GO:0031674	I band	56/4199	140/19559	4.96151e-07	1.44504e-05	1.12722e-05	PPP1R12B/DST/ADRA1A/DMD/RYR3/MYZAP/DES/SYNPO2/CFL2/SCN3B/PGM5/KY/ANK2/CRYAB/CASQ2/CAPN3/SCN5A/ALDOA/BIN1/KCNE1/SYNPO/FHL5/FERMT2/SLC2A1/FLNC/CSRP1/JPH2/PDLIM4/NOS1/MYL9/CAV3/KAT2B/PDLIM3/FHOD3/KRT8/LDB3/NEXN/JPH1/CAVIN4/HRC/MYOZ2/OBSCN/ACTN2/IGFN1/KRT19/CACNA1D/MYL3/KCNA5/SLC4A1/HSPB1/SMTNL2/RYR1/MYH6/MYO18B/ANKRD1/SCN1A	56	YES
GO:0099699	integral component of synaptic membrane	60/4199	154/19559	5.74651e-07	1.60672e-05	1.25334e-05	GABRD/CNIH2/ADRA1A/CHRNA6/KCNH1/PCDH17/KCNA2/KCNJ3/P2RX6/SLC6A4/HTR2A/LRRTM2/SLITRK2/STX1A/NECTIN3/SLC16A3/SCN2A/LRFN1/CHRNA9/LRFN2/NLGN1/SLC6A9/CACNG4/LRRC4B/NETO1/SHISA9/GABRA3/LRFN5/ADCY8/CDH2/CADM3/KCNA1/OPRD1/SLC6A1/GABRA4/ABHD6/PRRT2/DRD2/ADORA2A/CACNA1D/CSPG5/GRIK5/NRXN1/LRRTM1/SORCS3/SLC1A6/GRIK4/EFNB3/SLC1A2/DRD1/CHRNA1/NTRK3/CNR1/GPM6A/SLITRK3/GRID2/SLC6A11/GRIA1/HTR3A/CDH10	60	NO
GO:0098889	intrinsic component of presynaptic membrane	38/4199	83/19559	6.59612e-07	1.77334e-05	1.38332e-05	ADRA1A/CHRNA6/KCNH1/PCDH17/KCNA2/KCNJ3/SLC6A4/HTR2A/CNTN6/STX1A/SCN2A/SLC6A9/ADCY8/CDH2/GPC4/CADM3/KCNA1/OPRD1/SLC6A1/PRRT2/DRD2/ADORA2A/CACNA1D/GRIK5/NRXN1/RGS7BP/SLC1A6/NTNG1/GRIK4/EFNB3/SLC1A2/DRD1/CNTN5/CNR1/GPM6A/SLC6A11/HTR3A/CDH10	38	NO
GO:0045211	postsynaptic membrane	95/4199	280/19559	8.60571e-07	2.1591e-05	1.68423e-05	GABRD/KPNA2/CNIH2/ADRA1A/DMD/CHRNA6/IQSEC3/SYNDIG1/KCNH1/TAMALIN/PCDH17/ANK2/GRIN2D/P2RX6/FBXO45/SYNE1/SHANK3/GRIA4/KCTD12/SLC6A4/HTR2A/LRRTM2/GRIN2B/UTRN/GABRQ/SLITRK2/SSPN/ABHD17C/KCNB1/PDLIM4/NECTIN3/F2R/SLC16A3/GRIP2/LRFN1/CHRNA9/CNKSR2/LRFN2/NLGN1/NSG1/SLC6A9/CACNG4/LRRC4B/NETO1/SHISA9/MX1/GABRA3/LRFN5/CDH2/TENM2/GABRG1/KCTD8/KCNA1/OPRD1/ACTN2/SLC6A1/GABRA4/ARC/PRR7/ABHD6/PRRT2/LRRTM4/CHRNA5…	95	YES
GO:0030315	T-tubule	28/4199	54/19559	8.64876e-07	2.1591e-05	1.68423e-05	FXYD1/ADRA1A/SLC2A4/KCNJ3/ANK2/CACNB3/CAPN3/AKAP6/SCN5A/ATP1A2/BIN1/AHNAK/EZR/STBD1/CACNG1/NOS1/CAV3/SCN2A/CACNG4/CACNA2D1/KCNJ2/TGFB3/CACNA1D/RYR1/CACNG6/FER1L5/CACNG8/SCN1A	28	YES
GO:0009897	external side of plasma membrane	130/4199	417/19559	1.92099e-06	4.63024e-05	3.61187e-05	IL11RA/BTNL9/GPIHBP1/SLC2A4/SCARA5/ANXA1/CA4/TFR2/LIFR/RTBDN/LEPR/CXCL10/TGFBR2/F10/STAB2/ULBP1/P2RY12/CCR8/CEACAM5/CD34/KCNJ3/CD80/GHR/TGFBR3/SLC7A5/CALR/MCAM/CD209/PRNP/TNFRSF9/CXCL9/S1PR1/CD36/CUBN/CXCL12/UMODL1/KIT/ABCB1/GSR/TNFRSF18/SDC1/RTN4RL2/GFRA2/SEMA7A/PECAM1/MICB/ANTXR2/CD302/F3/CDH5/IGHG1/TFRC/FOLR2/CD248/TF/NLGN1/CDH13/TLR4/ULBP2/IGHE/ATP1B2/LY6G5B/ASTN1/AQP4/CD1A/CCR4/BTNL10/IGHG3/…	130	YES
GO:0005604	basement membrane	43/4199	103/19559	2.71088e-06	6.31635e-05	4.92714e-05	FN1/DST/MATN2/TMEFF2/FREM1/EGFLAM/NPNT/MMRN2/COL5A1/ADAMTS1/P3H2/PTN/COL17A1/ACAN/APLP1/THBS2/LOXL1/RELL2/HMCN2/LAMB3/LAMA1/LAMA2/NTN5/COL8A1/LAMA3/LAMA4/CCDC80/LAMC3/FGF9/EGFL6/SERPINF1/COL4A3/NTNG1/VWC2/LAMC2/TMEFF1/LAD1/ATRNL1/FREM3/AMTN/COL2A1/SMOC1/FREM2	43	YES
GO:0045121	membrane raft	106/4199	329/19559	3.2581e-06	7.3465e-05	5.73072e-05	UNC5B/FXYD1/CAV1/KIF18A/ADRA1A/CAVIN2/SORBS1/SLC2A4/SULF1/LIPE/PLPP3/DMD/CAV2/MME/ANGPT1/TGFBR2/ADCYAP1R1/CAVIN1/MAL2/P2RY12/OLR1/GNAI1/ANK2/PRNP/PLPP1/EDNRB/EHD2/LAMTOR2/AKAP6/S1PR1/SCN5A/ATP1A2/AHNAK/SLC6A4/KCNE1/CD36/EZR/KIRREL1/LRP8/HTR2A/SLC2A1/SLC9A3R1/EGFR/PRKAR2B/EPHB1/RET/PTGIS/DLC1/LRP4/RTN4RL2/EFNB1/SGCA/PECAM1/RHOQ/F2R/TEK/NOS1/CAV3/PGK1/AKAP5/PPP2R1B/PTCH1/CDH13/UNC5A/CD177/GPM6B/FAD…	106	YES
GO:0098857	membrane microdomain	106/4199	330/19559	3.79912e-06	8.29871e-05	6.4735e-05	UNC5B/FXYD1/CAV1/KIF18A/ADRA1A/CAVIN2/SORBS1/SLC2A4/SULF1/LIPE/PLPP3/DMD/CAV2/MME/ANGPT1/TGFBR2/ADCYAP1R1/CAVIN1/MAL2/P2RY12/OLR1/GNAI1/ANK2/PRNP/PLPP1/EDNRB/EHD2/LAMTOR2/AKAP6/S1PR1/SCN5A/ATP1A2/AHNAK/SLC6A4/KCNE1/CD36/EZR/KIRREL1/LRP8/HTR2A/SLC2A1/SLC9A3R1/EGFR/PRKAR2B/EPHB1/RET/PTGIS/DLC1/LRP4/RTN4RL2/EFNB1/SGCA/PECAM1/RHOQ/F2R/TEK/NOS1/CAV3/PGK1/AKAP5/PPP2R1B/PTCH1/CDH13/UNC5A/CD177/GPM6B/FAD…	106	NO
GO:0032993	protein-DNA complex	72/4199	205/19559	4.4083e-06	9.13602e-05	7.12666e-05	GINS1/MACROH2A1/PARP1/PCNA/H3C10/CENPA/H2AZ1/H3-3A/DONSON/CDC45/H2BC9/H2AC13/PRIM2/H4C9/H2BC5/H2BC12/H2BC17/SOX12/H2AC17/H2AX/TONSL/H2BC4/GINS2/H4C14/H2BC6/H2BC18/H2BU1/H3C4/H2BC11/H2AC7/GINS4/H2BC21/LEF1/H3C8/H3C12/H4C5/H4C8/FOS/H2BC7/H1-2/H4C4/H2AC6/H4C12/H2BC19P/H2BC8/H2BC15/H1-6/H2BC13/H3C6/H2AC11/H2AC20/H4C11/H2AC16/H1-5/H1-3/H2AW/H4-16/H3C7/ESR1/H1-4/H2AC8/H3C13/HMGA2/PAX2/ST18/H4C3/TERT/H2…	72	YES
GO:0030018	Z disc	50/4199	128/19559	4.44384e-06	9.13602e-05	7.12666e-05	PPP1R12B/DST/ADRA1A/DMD/RYR3/MYZAP/DES/SYNPO2/CFL2/SCN3B/PGM5/KY/ANK2/CRYAB/CASQ2/CAPN3/SCN5A/BIN1/KCNE1/SYNPO/FHL5/SLC2A1/FLNC/CSRP1/JPH2/PDLIM4/NOS1/MYL9/CAV3/PDLIM3/FHOD3/KRT8/LDB3/NEXN/JPH1/CAVIN4/HRC/MYOZ2/OBSCN/ACTN2/IGFN1/KRT19/CACNA1D/KCNA5/SLC4A1/HSPB1/RYR1/MYH6/MYO18B/SCN1A	50	YES
GO:0000793	condensed chromosome	76/4199	222/19559	7.10745e-06	0.000138212	0.000107814	NEK2/AURKA/NUF2/CCNB1/CENPF/SPC25/BUB1/ERCC6L/PLK1/NDC80/SKA1/KIF2C/SKA3/SPAG5/MACROH2A1/SPC24/CENPE/HJURP/CBX3/SGO1/NCAPG/ZWINT/CENPU/KNL1/BUB1B/RAD51/MAD2L1/TOP2A/CENPA/NCAPH/SMC4/MKI67/AURKB/ZWILCH/BIRC5/SGO2/CENPM/DSN1/CENPK/BUB3/BLM/NCAPG2/CHEK1/H2AX/P3H4/BRCA2/CENPO/KNTC1/FANCD2/CENPN/CENPH/CDT1/RAD21/RCC1/KNSTRN/TUBG1/BRCA1/SKA2/IHO1/CENPX/HMGB2/SMC1B/CENPW/ADD3/SYN1/SYCE3/HORMAD1/RSPH1/SY…	76	YES
GO:0099056	integral component of presynaptic membrane	33/4199	74/19559	7.11823e-06	0.000138212	0.000107814	ADRA1A/CHRNA6/KCNH1/PCDH17/KCNA2/KCNJ3/SLC6A4/HTR2A/STX1A/SCN2A/SLC6A9/ADCY8/CDH2/CADM3/KCNA1/OPRD1/SLC6A1/PRRT2/DRD2/ADORA2A/CACNA1D/GRIK5/NRXN1/SLC1A6/GRIK4/EFNB3/SLC1A2/DRD1/CNR1/GPM6A/SLC6A11/HTR3A/CDH10	33	YES
GO:0098589	membrane region	108/4199	343/19559	8.44069e-06	0.000158528	0.000123661	UNC5B/FXYD1/CAV1/KIF18A/ADRA1A/CAVIN2/SORBS1/SLC2A4/SULF1/LIPE/PLPP3/DMD/CAV2/MME/ANGPT1/TGFBR2/ADCYAP1R1/CAVIN1/MAL2/P2RY12/OLR1/GNAI1/ANK2/PRNP/PLPP1/EDNRB/EHD2/LAMTOR2/AKAP6/S1PR1/SCN5A/ATP1A2/AHNAK/SLC6A4/KCNE1/CD36/EZR/KIRREL1/LRP8/HTR2A/SLC2A1/SLC9A3R1/EGFR/PRKAR2B/EPHB1/RET/PTGIS/DLC1/LRP4/RTN4RL2/EFNB1/SGCA/PECAM1/RHOQ/F2R/TEK/NOS1/CAV3/PGK1/AKAP5/PPP2R1B/PTCH1/CDH13/UNC5A/CD177/EQTN/GPM6…	108	NO
GO:0099055	integral component of postsynaptic membrane	46/4199	117/19559	8.61809e-06	0.000158528	0.000123661	GABRD/CNIH2/ADRA1A/CHRNA6/PCDH17/P2RX6/SLC6A4/HTR2A/LRRTM2/SLITRK2/NECTIN3/SLC16A3/LRFN1/CHRNA9/LRFN2/NLGN1/SLC6A9/CACNG4/LRRC4B/NETO1/SHISA9/GABRA3/LRFN5/CDH2/KCNA1/OPRD1/SLC6A1/GABRA4/ABHD6/DRD2/ADORA2A/CSPG5/GRIK5/LRRTM1/SORCS3/GRIK4/EFNB3/DRD1/CHRNA1/NTRK3/SLITRK3/GRID2/SLC6A11/GRIA1/HTR3A/CDH10	46	YES
GO:0042734	presynaptic membrane	57/4199	156/19559	1.11131e-05	0.000196826	0.000153536	PDE2A/ADRA1A/CHRNA6/KCNH1/PCDH17/KCNA2/KCNJ3/FBXO45/KCTD12/SLC6A4/STX11/ITSN1/HTR2A/APBA1/SYT1/CNTN6/UNC13A/STX1A/STXBP1/SCN2A/RIMS3/SLC6A9/LRRC4B/UNC13C/SLC4A8/ADCY8/CDH2/GPC4/CADM3/KCTD8/KCNA1/OPRD1/RIMS2/SLC6A1/PRRT2/DRD2/ADORA2A/CACNA1D/GRIK5/NRXN1/RGS7BP/SLC1A6/NTNG1/GRIK4/EFNB3/SLC1A2/DRD1/SNPH/CNTN5/CNR1/GPM6A/CNTNAP4/CTNNA2/SLC6A11/SLC6A2/HTR3A/CDH10	57	YES
GO:0034706	sodium channel complex	16/4199	26/19559	1.12633e-05	0.000196826	0.000153536	SCN4B/SCN4A/SCN3A/SCN3B/SCN2B/SCN5A/SCN9A/SCN2A/SCN11A/CACNA1H/GRIK5/CACNA1G/CACNA1I/GRIK4/SCN1A/SCN7A	16	NO
GO:0000779	condensed chromosome, centromeric region	47/4199	122/19559	1.30713e-05	0.000217544	0.000169698	NEK2/AURKA/NUF2/CCNB1/CENPF/SPC25/BUB1/ERCC6L/PLK1/NDC80/SKA1/KIF2C/SKA3/SPAG5/SPC24/CENPE/HJURP/CBX3/SGO1/NCAPG/ZWINT/CENPU/KNL1/BUB1B/MAD2L1/CENPA/AURKB/ZWILCH/BIRC5/SGO2/CENPM/DSN1/CENPK/BUB3/CENPO/KNTC1/CENPN/CENPH/CDT1/RAD21/KNSTRN/SKA2/CENPX/CENPW/SYCP2/RAD21L1/TEX14	47	NO
GO:0098936	intrinsic component of postsynaptic membrane	47/4199	122/19559	1.30713e-05	0.000217544	0.000169698	GABRD/CNIH2/ADRA1A/CHRNA6/PCDH17/P2RX6/SLC6A4/HTR2A/LRRTM2/SLITRK2/NECTIN3/SLC16A3/LRFN1/CHRNA9/LRFN2/NLGN1/SLC6A9/CACNG4/LRRC4B/NETO1/SHISA9/GABRA3/LRFN5/CDH2/KCNA1/OPRD1/SLC6A1/GABRA4/ABHD6/DRD2/ADORA2A/CSPG5/GRIK5/RGS7BP/LRRTM1/SORCS3/GRIK4/EFNB3/DRD1/CHRNA1/NTRK3/SLITRK3/GRID2/SLC6A11/GRIA1/HTR3A/CDH10	47	NO
GO:0016010	dystrophin-associated glycoprotein complex	13/4199	19/19559	1.46159e-05	0.000227034	0.000177101	DMD/PGM5/SGCG/UTRN/SGCA/SSPN/CAV3/SGCZ/KRT8/SGCE/SNTG2/KRT19/SNTA1	13	YES
GO:0016327	apicolateral plasma membrane	13/4199	19/19559	1.46159e-05	0.000227034	0.000177101	CLDN5/MPDZ/PALM/MTCL1/KRT8/OCLN/KRT19/CLDN7/THBD/CLDN6/EPPK1/CLDN3/CLDN8	13	YES
GO:0090665	glycoprotein complex	13/4199	19/19559	1.46159e-05	0.000227034	0.000177101	DMD/PGM5/SGCG/UTRN/SGCA/SSPN/CAV3/SGCZ/KRT8/SGCE/SNTG2/KRT19/SNTA1	13	NO
GO:0000788	nuclear nucleosome	21/4199	40/19559	1.56855e-05	0.000238351	0.000185929	H3C10/CENPA/H3-3A/H4C9/H4C14/H3C4/H3C8/H3C12/H4C5/H4C8/H4C4/H4C12/H3C6/H4C11/H2AW/H4-16/H3C7/H1-4/H4C3/H4C2/H3C1	21	NO
GO:0031045	dense core granule	16/4199	27/19559	2.2129e-05	0.000329109	0.000256726	CRHBP/ADAM8/SPX/PENK/SYT1/KIF1A/SYT5/SLC6A9/CADPS/SYT9/SYT2/OPRD1/SCG2/STXBP5L/MYRIP/SYT8	16	NO
GO:0005614	interstitial matrix	10/4199	13/19559	3.08344e-05	0.000449026	0.000350268	EGFLAM/VIT/ADAMTSL4/ECM2/ABI3BP/NAV2/KAZALD1/CCDC80/COL14A1/VWC2	10	YES
GO:0005901	caveola	34/4199	82/19559	3.43651e-05	0.000490229	0.000382409	FXYD1/CAV1/KIF18A/ADRA1A/CAVIN2/LIPE/CAV2/TGFBR2/ADCYAP1R1/CAVIN1/P2RY12/PLPP1/EHD2/AKAP6/SCN5A/ATP1A2/LRP8/HTR2A/SLC2A1/PTGIS/DLC1/F2R/NOS1/CAV3/PTCH1/CDH13/CAVIN4/ADCY8/TFPI/PTGS2/KCNA5/CDH15/ADRA1B/SELE	34	YES
GO:0046658	anchored component of plasma membrane	27/4199	60/19559	3.89057e-05	0.000543902	0.000424277	GPIHBP1/CA4/EEPD1/RTBDN/ULBP1/PRNP/GPC3/RTN4RL2/CNTN6/TREH/EFNA1/NOD2/FOLR2/CD177/ULBP2/RHBG/GAS1/GPC4/CD24/THY1/GPC2/RGS7BP/NTNG1/LYPD3/CNTN5/CD2/FOLR1	27	YES
GO:0000794	condensed nuclear chromosome	40/4199	103/19559	4.51144e-05	0.000618333	0.000482338	NEK2/AURKA/NUF2/CCNB1/BUB1/PLK1/NDC80/SGO1/BUB1B/RAD51/CENPA/NCAPH/SMC4/AURKB/SGO2/DSN1/CENPK/BLM/CHEK1/H2AX/P3H4/BRCA2/CENPO/RAD21/RCC1/TUBG1/BRCA1/IHO1/SMC1B/ADD3/SYN1/SYCE3/HORMAD1/RSPH1/SYCP2/RAD21L1/TEX11/HORMAD2/SHOC1/KASH5	40	YES
GO:0000775	chromosome, centromeric region	66/4199	196/19559	4.93008e-05	0.000662717	0.00051696	NEK2/AURKA/NUF2/CCNB1/CENPF/SPC25/BUB1/ERCC6L/CDCA8/PLK1/NDC80/SKA1/KIF2C/SKA3/SPAG5/MACROH2A1/SPC24/CENPE/HJURP/CBX3/SGO1/CDCA5/KIF18A/NCAPG/ZWINT/CENPI/CENPU/KNL1/BUB1B/TTK/MAD2L1/CENPA/CENPL/OIP5/ESCO2/AURKB/KIF22/ZWILCH/BIRC5/SGO2/CENPM/MIS18A/DSN1/CENPK/RCC2/BUB3/CENPO/KNTC1/HELLS/CENPN/DSCC1/CENPH/CDT1/RAD21/CENPP/DNMT1/KNSTRN/MTBP/SKA2/CENPX/KAT2B/SMC1B/CENPW/SYCP2/RAD21L1/TEX14	66	YES
GO:0032589	neuron projection membrane	27/4199	61/19559	5.56131e-05	0.000733463	0.000572147	LAMP5/SPTBN1/KCNH1/CNTNAP2/GABARAPL1/KCNC4/KCNB1/AKAP5/PALM/ROBO2/UNC5A/SHISA9/GABRA3/SGCE/GABRG1/OPRD1/GABRA4/WLS/ADORA2A/THY1/GABRE/DDN/SLC1A2/TACR3/GABRA2/SHISA8/GRIA1	27	NO
GO:0000780	condensed nuclear chromosome, centromeric region	17/4199	32/19559	8.33259e-05	0.00107861	0.00084138	AURKA/NUF2/CCNB1/BUB1/PLK1/NDC80/SGO1/BUB1B/CENPA/AURKB/SGO2/DSN1/CENPK/CENPO/RAD21/SYCP2/RAD21L1	17	NO
GO:0000777	condensed chromosome kinetochore	40/4199	106/19559	9.54725e-05	0.00121337	0.000946502	NEK2/NUF2/CCNB1/CENPF/SPC25/BUB1/ERCC6L/PLK1/NDC80/SKA1/KIF2C/SKA3/SPAG5/SPC24/CENPE/HJURP/SGO1/ZWINT/CENPU/KNL1/BUB1B/MAD2L1/CENPA/ZWILCH/BIRC5/SGO2/CENPM/DSN1/CENPK/BUB3/CENPO/KNTC1/CENPN/CENPH/CDT1/KNSTRN/SKA2/CENPX/CENPW/TEX14	40	NO
GO:0098984	neuron to neuron synapse	109/4199	368/19559	0.000131542	0.00164192	0.0012808	CNIH2/NTRK2/RUSC1/ARF1/ATP1A3/CABP1/SPTBN1/CDK5/IQSEC3/SYNDIG1/DLGAP2/KCNH1/TAMALIN/PAK3/NSF/SYN2/GRIN2D/SAMD14/MAPK8IP2/P2RX6/CRYAB/FBXO45/PRNP/SHANK3/INSYN2A/PENK/SYNPO/NEURL1/NGFR/LRP8/CAMK1/LRRTM2/FRMPD4/SYT1/GRIN2B/LRP4/ABHD17C/STX1A/SLC1A1/NECTIN3/NOS1/SLC16A3/BCAS1/CDK5R1/GRIP2/AKAP5/LRFN1/MPDZ/PALM/PTCH1/CNKSR2/LRFN2/NLGN1/DLG3/SLC6A9/ATP1B2/CACNG4/RNF112/LRRC4B/NETO1/ADD3/SHISA9/MX1/DMTN…	109	NO
GO:0031093	platelet alpha granule lumen	28/4199	67/19559	0.000139597	0.00171139	0.00133499	VEGFD/FN1/PROS1/F8/CFD/VWF/ALDOA/MMRN1/CYRIB/ORM1/IGF1/A2M/PDGFA/SCCPDH/MAGED2/ORM2/SERPINF2/PPBP/ACTN2/TGFB3/PF4/IGF2/SERPINE1/FGA/F5/ALB/LEFTY2/EGF	28	YES
GO:0034358	plasma lipoprotein particle	18/4199	36/19559	0.000144452	0.00171139	0.00133499	LCAT/LPL/APOB/LSR/SAA2/SAA1/VLDLR/CETP/HPR/PLTP/APOBR/LPA/LIPC/APOC2/SAA4/MSR1/APOA1/APOF	18	NO
GO:1990777	lipoprotein particle	18/4199	36/19559	0.000144452	0.00171139	0.00133499	LCAT/LPL/APOB/LSR/SAA2/SAA1/VLDLR/CETP/HPR/PLTP/APOBR/LPA/LIPC/APOC2/SAA4/MSR1/APOA1/APOF	18	NO
GO:0032994	protein-lipid complex	19/4199	39/19559	0.000147842	0.00172236	0.00134355	LCAT/LPL/APOB/BIN1/LSR/SAA2/SAA1/VLDLR/CETP/HPR/PLTP/APOBR/LPA/LIPC/APOC2/SAA4/MSR1/APOA1/APOF	19	NO
GO:0031091	platelet alpha granule	35/4199	91/19559	0.000164431	0.00188422	0.0014698	VEGFD/FN1/PROS1/SNCA/F8/CFD/VWF/ALDOA/CD36/MMRN1/CYRIB/PECAM1/STXBP1/ORM1/IGF1/A2M/PDGFA/THBS2/SCCPDH/MAGED2/ORM2/SERPINF2/PPBP/ACTN2/TGFB3/PF4/SELP/SERPINE2/IGF2/SERPINE1/FGA/F5/ALB/LEFTY2/EGF	35	YES
GO:0031253	cell projection membrane	102/4199	344/19559	0.000203191	0.00229082	0.00178698	SPRY2/PRCD/DMD/CA4/NME1/S100P/LAMP5/PACSIN1/BMX/SPTBN1/KCNH1/P2RY12/AQP1/FAM107A/TESC/KCNA2/FAP/SLC7A5/CA9/KANK1/SLC22A12/CNTNAP2/SHANK3/PTH1R/PLAUR/PKD2/CD36/FERMT2/CUBN/EZR/GABARAPL1/KCNC4/KIRREL1/SLC9A3R1/UTRN/DLC1/DPEP1/SLC7A11/KCNB1/CIB1/KCNK1/ARHGEF4/EVC2/AKAP5/FFAR4/TRPM6/PALM/PTCH1/ATP8B1/ROBO2/SLC39A6/UNC5A/PEMT/ATP1B2/PLEK2/SHISA9/GABRA3/DMTN/SGCE/CDHR2/DHRS3/EPHA2/GABRG1/OPRD1/PSD3/GAB…	102	YES
GO:0044853	plasma membrane raft	41/4199	113/19559	0.000213501	0.00236885	0.00184785	FXYD1/CAV1/KIF18A/ADRA1A/CAVIN2/LIPE/CAV2/TGFBR2/ADCYAP1R1/CAVIN1/P2RY12/PLPP1/EHD2/AKAP6/SCN5A/ATP1A2/EZR/LRP8/HTR2A/SLC2A1/PTGIS/DLC1/LRP4/F2R/NOS1/CAV3/PTCH1/CDH13/CD177/ADD3/CAVIN4/SKAP1/ADCY8/CDH2/TFPI/PTGS2/KCNA5/CDH15/ADRA1B/MS4A1/SELE	41	YES
GO:0032590	dendrite membrane	20/4199	43/19559	0.000221635	0.00242067	0.00188827	LAMP5/GABARAPL1/KCNC4/KCNB1/AKAP5/PALM/SHISA9/GABRA3/SGCE/GABRG1/OPRD1/GABRA4/WLS/THY1/GABRE/DDN/TACR3/GABRA2/SHISA8/GRIA1	20	YES
GO:0099572	postsynaptic specialization	106/4199	361/19559	0.000231755	0.00249226	0.00194412	KPNA2/CNIH2/NTRK2/RUSC1/ARF1/CABP1/SPTBN1/CDK5/IQSEC3/SYNDIG1/DLGAP2/KCNH1/TAMALIN/PAK3/NSF/SYN2/GRIN2D/SAMD14/MAPK8IP2/P2RX6/CRYAB/FBXO45/PRNP/SHANK3/INSYN2A/SYNPO/NEURL1/NGFR/LRP8/CAMK1/LRRTM2/FRMPD4/GRIN2B/LRP4/ABHD17C/STX1A/NECTIN3/NOS1/SLC16A3/BCAS1/CDK5R1/GRIP2/AKAP5/LRFN1/CHRNA9/MPDZ/PALM/PTCH1/CNKSR2/LRFN2/NLGN1/DLG3/SLC6A9/CACNG4/RNF112/LRRC4B/NETO1/ADD3/SHISA9/MX1/GABRA3/DMTN/CPEB1/SYN1…	106	NO
GO:0032279	asymmetric synapse	101/4199	343/19559	0.000286975	0.00303065	0.00236409	CNIH2/NTRK2/RUSC1/ARF1/CABP1/SPTBN1/CDK5/IQSEC3/SYNDIG1/DLGAP2/KCNH1/TAMALIN/PAK3/NSF/SYN2/GRIN2D/SAMD14/MAPK8IP2/P2RX6/CRYAB/FBXO45/PRNP/SHANK3/INSYN2A/SYNPO/NEURL1/NGFR/LRP8/CAMK1/LRRTM2/FRMPD4/GRIN2B/LRP4/ABHD17C/STX1A/SLC1A1/NECTIN3/NOS1/SLC16A3/BCAS1/CDK5R1/GRIP2/AKAP5/LRFN1/MPDZ/PALM/PTCH1/CNKSR2/LRFN2/NLGN1/DLG3/SLC6A9/CACNG4/RNF112/LRRC4B/NETO1/ADD3/SHISA9/MX1/DMTN/CPEB1/SLC4A8/SYN1/LRFN5…	101	NO
GO:0099634	postsynaptic specialization membrane	42/4199	118/19559	0.000290491	0.00303065	0.00236409	KPNA2/CNIH2/SYNDIG1/KCNH1/GRIN2D/P2RX6/LRRTM2/GRIN2B/ABHD17C/NECTIN3/SLC16A3/LRFN1/CHRNA9/CNKSR2/LRFN2/NLGN1/CACNG4/LRRC4B/NETO1/SHISA9/GABRA3/LRFN5/CDH2/OPRD1/ACTN2/GABRA4/ARC/PRR7/PRRT2/GRIK5/GRIA2/RGS7BP/LRRTM1/SORCS3/EFNB3/CHRNA1/CACNG8/SLITRK3/GRID2/GRM5/GRIA1/CDH10	42	NO
GO:0072562	blood microparticle	50/4199	148/19559	0.000348793	0.00353414	0.00275685	FN1/GSN/PROS1/HBB/HBA2/CFB/SLC2A1/ITIH2/PZP/OAZ3/ORM1/A2M/ACTG2/IGHG1/TFRC/ANGPTL4/TF/HBA1/ORM2/IGHG3/HPR/SERPINF2/HSPA6/BCHE/CFH/C4A/SLC4A1/C4BPA/IGHG4/C4B/C3/HPX/ACSM1/FGA/JCHAIN/PRSS1/ALB/F2/FCN2/HBG2/APOA1/CFHR1/IGHA2/CPN2/IGHG2/AGT/HBD/POTEE/HBE1/C9	50	YES
GO:0000776	kinetochore	47/4199	137/19559	0.000348864	0.00353414	0.00275685	NEK2/NUF2/CCNB1/CENPF/SPC25/BUB1/ERCC6L/PLK1/NDC80/SKA1/KIF2C/SKA3/SPAG5/SPC24/CENPE/HJURP/SGO1/KIF18A/ZWINT/CENPI/CENPU/KNL1/BUB1B/TTK/MAD2L1/CENPA/AURKB/KIF22/ZWILCH/BIRC5/SGO2/CENPM/DSN1/CENPK/BUB3/CENPO/KNTC1/CENPN/CENPH/CDT1/KNSTRN/MTBP/SKA2/CENPX/KAT2B/CENPW/TEX14	47	YES
GO:0014069	postsynaptic density	99/4199	337/19559	0.00035871	0.00358197	0.00279416	CNIH2/NTRK2/RUSC1/ARF1/CABP1/SPTBN1/CDK5/IQSEC3/SYNDIG1/DLGAP2/KCNH1/TAMALIN/PAK3/NSF/SYN2/GRIN2D/SAMD14/MAPK8IP2/P2RX6/CRYAB/FBXO45/PRNP/SHANK3/INSYN2A/SYNPO/NEURL1/NGFR/LRP8/CAMK1/LRRTM2/FRMPD4/GRIN2B/LRP4/ABHD17C/STX1A/NECTIN3/NOS1/SLC16A3/BCAS1/CDK5R1/GRIP2/AKAP5/LRFN1/MPDZ/PALM/PTCH1/CNKSR2/LRFN2/NLGN1/DLG3/SLC6A9/CACNG4/RNF112/LRRC4B/NETO1/ADD3/SHISA9/MX1/DMTN/CPEB1/SYN1/LRFN5/DRP2/ADCY8/CD…	99	YES
[truncated: 61 more rows]

## Sheet: Molecular Function
Supplement table S2-3. Molecular function annotation of the suvival related modules.
ID	Description	GeneRatio	BgRatio	P.value	P.adjust	Qvalue	GeneID	Count	Associate with BRCA in CTD
[truncated: 176 more rows]

## Sheet: KEGG
Supplement table S2-4. KEGG pathway annotation of the suvival related modules.
[truncated: 55 more rows]
