# Supplementary material for: Single-Nucleotide Polymorphisms Promote Dysregulation Activation by Essential Gene Mediated Bio-Molecular Interaction in Breast Cancer
Source: Front Oncol. 2021 Dec 2;11:791943. doi: 10.3389/fonc.2021.791943 (PMC8674201; doi:10.3389/fonc.2021.791943)
Supplement: Supplementary file 4 [file Table_3.xlsx]

## Sheet: Sheet1
Supplement table S3. Detected breast cancer survival related modules.
Module	P96	P974	Ng	Nd	NDEGs	NCTD	Nup	Ndown
red	<0.001	<0.001	885	35	270	458	87	183
pink	0.004	0.007	784	72	216	478	127	89
magenta	<0.001	<0.001	743	85	536	550	9	527
greenyellow	<0.001	<0.001	670	0	221	296	22	199
cyan	<0.001	<0.001	496	40	141	267	59	82
lightgreen	<0.001	<0.001	360	39	105	231	50	55
darkturquoise	0.038	<0.001	331	25	98	191	42	56
darkred	0.01	<0.001	331	19	105	178	78	27
lightyellow	<0.001	<0.001	330	33	136	209	60	76
royalblue	<0.001	<0.001	328	34	110	186	57	53
white	<0.001	<0.001	265	36	116	184	29	87
skyblue	<0.001	<0.001	252	0	99	162	33	66
steelblue	<0.001	<0.001	240	22	106	160	49	57
darkmagenta	<0.001	<0.001	211	0	73	133	61	12
skyblue3	<0.001	<0.001	205	14	69	128	47	22
lightsteelblue1	<0.001	<0.001	188	15	69	97	6	63
mediumpurple3	<0.001	<0.001	177	18	153	102	1	152
bisque4	<0.001	<0.001	163	11	63	89	38	25
brown4	<0.001	<0.001	160	10	56	115	52	4
salmon4	<0.001	<0.001	149	7	64	74	47	17
navajowhite2	0.015	<0.001	137	22	74	90	55	19
palevioletred3	0.011	<0.001	137	29	69	95	52	17
lavenderblush3	<0.001	<0.001	129	14	42	81	24	18
coral1	<0.001	<0.001	120	5	47	65	34	13
skyblue2	<0.001	<0.001	115	12	47	62	25	22
plum	<0.001	<0.001	113	11	52	66	20	32
indianred4	<0.001	<0.001	112	6	46	58	16	30
plum3	<0.001	<0.001	90	7	29	46	23	6
brown2	0.012	<0.001	90	3	31	37	17	14
thistle3	0.007	<0.001	89	5	34	36	9	25
darkviolet	<0.001	<0.001	88	0	34	42	10	24
salmon2	<0.001	<0.001	87	8	40	58	21	19
lightpink3	<0.001	<0.001	80	11	39	58	24	15
navajowhite1	0.007	<0.001	78	0	34	24	22	12
skyblue4	<0.001	0.014	57	1	45	22	44	1
orangered1	<0.001	<0.001	57	4	24	28	6	18
pink4	0.036	0.025	55	1	20	41	20	0
yellow3	<0.001	<0.001	55	0	28	28	26	2
lightblue4	<0.001	<0.001	49	0	21	25	10	11
firebrick3	0.001	<0.001	44	7	21	38	18	3
darkolivegreen2	<0.001	<0.001	42	1	23	24	20	3
salmon1	<0.001	0.002	34	1	18	17	0	18
P96 : logrank p value of 96 samples ; P974 : logrank p value of 974 samples ; Ng : the number of genes in a module ; Nd : the number of FDA-approved drug targets in a module ; NDEGs : the number of DEGs in a module ; NCTD : the number of BRCA-related genes displayed within the CTD database in a module ; Nup : the number of up-regulated genes in a module ; Ndown : the number of down-regulated gene…
