# Supplementary material for: Single-Nucleotide Polymorphisms Promote Dysregulation Activation by Essential Gene Mediated Bio-Molecular Interaction in Breast Cancer
Source: Front Oncol. 2021 Dec 2;11:791943. doi: 10.3389/fonc.2021.791943 (PMC8674201; doi:10.3389/fonc.2021.791943)
Supplement: Supplementary file 5 [file Table_4.xlsx]

## Sheet: Biological Process
Supplement table S4. The top 30 significantly enriched GO terms and KEGG pathways of breast cancer survival modules.
ID	Description	GeneRatio	BgRatio	P.value	P.adjust	Qvalue	GeneID	Count	Associate with BRCA in CTD
GO:0019932	second-messenger-mediated signaling	219/4885	456/18866	8.08246e-25	5.17197e-21	3.6856e-21	INPP5A/BHLHA15/ACTN3/AGT/PLCE1/CHP2/RASD1/CXCR1/PTGDR2/CCR10/NEUROD2/ADGRD2/SELE/CD22/PTPRC/P2RX5/SLA2/NFATC2/ZAP70/CCR2/CXCR4/ADGRE5/S1PR4/CCR7/ADGRE3/CXCL9/CLIC2/ADGRG5/CXCR5/CCR5/TRAT1/SYK/TSHR/P2RY12/PTGER4/CXCR6/XCR1/TBC1D10C/CCR8/CCR4/CXCR3/CNR2/CD3E/LAT/IRGM/CCL4/EGFR/PRNP/HAP1/CALML3/S1PR5/CXCR2/ADGRF1/GPR78/DEFB1/ACKR2/ADM/JPH2/PRKCA/MCU/SPINK1/CXCL8/RXFP1/LPAR3/ADA/P2RX2/UCN2/MYOZ2/PPP1…	219	NO
GO:0034765	regulation of ion transmembrane transport	213/4885	489/18866	7.62997e-18	1.62747e-14	1.15976e-14	AGT/CNKSR3/IRS2/KCNH1/SLC6A9/KCND2/KCNAB2/KCND1/CORO1A/PIK3CG/PTPN6/CLIC5/CCR2/HVCN1/BIN1/CXCL9/XCL1/CLIC2/KCNA3/CD19/KCNJ10/ACSL5/TMSB4X/FXYD7/SHISA8/ATP1B3/KCNC4/DPP6/EPHB2/NIPSNAP2/CLCA3P/FGF11/PCSK9/PRNP/HAP1/CFTR/KCNJ2/ACE2/EPO/JPH2/SCN11A/CLIC3/KCNG3/CACNB4/KCNK12/SHISA7/NTSR1/CACNG6/KCNF1/SLC43A1/RASGRF1/METTL21C/TMC2/G6PD/KCNG2/CLCN1/TMC1/P2RY6/KCNK17/SCN4A/KCNIP2/TMEM37/FXYD1/CEMIP/THBS1…	213	YES
GO:0072503	cellular divalent inorganic cation homeostasis	212/4885	492/18866	3.94889e-17	5.05379e-14	3.60139e-14	ATP2A3/HEXB/NMU/AGT/PLCE1/CD40/CXCR1/ADORA1/F2RL1/CCL28/CCR10/P2RY10/PTPRC/P2RX5/CORO1A/PIK3CG/IL2/PTPN6/FASLG/CCR2/CXCR4/GPR18/S1PR4/CCR7/CCL21/CXCL9/SLC24A4/XCL1/GPR174/MCOLN2/CLIC2/MS4A1/CXCR5/CCR5/PRKCB/CD52/PTGER4/CXCR6/CCL19/XCR1/CD19/CCR8/P2RY8/LCK/CCR4/CXCR3/S100A8/S100A9/PRNP/HAP1/GPR157/CXCR2/GNA15/MCHR1/CHRNA10/EPO/TMEM165/ACKR2/ADM/JPH2/MCU/LPAR3/ERO1A/NTSR1/P2RX2/CCRL2/MT2A/ATP13A4/M…	212	NO
GO:0055074	calcium ion homeostasis	202/4885	468/18866	1.78503e-16	1.4278e-13	1.01747e-13	ATP2A3/S100A14/HEXB/NMU/AGT/PLCE1/CD40/ATP6V1B1/CXCR1/ADORA1/F2RL1/CCL28/CCR10/P2RY10/PTPRC/P2RX5/CORO1A/PIK3CG/IL2/PTPN6/FASLG/CCR2/CXCR4/GPR18/S1PR4/CCR7/CCL21/CXCL9/SLC24A4/XCL1/GPR174/MCOLN2/CLIC2/MS4A1/CXCR5/CCR5/PRKCB/CD52/PTGER4/CXCR6/CCL19/XCR1/CD19/CCR8/P2RY8/LCK/CCR4/CXCR3/PRNP/HAP1/GPR157/CXCR2/GNA15/MCHR1/CHRNA10/EPO/TMEM165/ACKR2/ADM/JPH2/MCU/LPAR3/ERO1A/NTSR1/P2RX2/CCRL2/ATP13A4/MET…	202	YES
GO:0072511	divalent inorganic cation transport	201/4885	478/18866	5.45737e-15	3.49217e-12	2.48856e-12	ATP2A3/LGALS3/BHLHA15/AGT/ANXA9/TMEM163/PTPRC/P2RX5/CORO1A/PIK3CG/PTPN6/FASLG/CXCR4/CCR7/BIN1/CCL21/CXCL9/SLC24A4/XCL1/MCOLN2/CLIC2/MS4A1/CCR5/FCRL3/PRKCB/P2RY12/IL16/CCL19/XCR1/CD19/LCK/GRIN3A/CCL4/NIPSNAP2/CLCA3P/CACHD1/SLC39A2/PRNP/NIPAL4/HAP1/KCNJ2/MCHR1/CHRNA10/EPO/TMEM165/SLC41A2/CAMK2G/JPH2/MCU/SPINK1/LPAR3/CACNB4/ERO1A/NTSR1/CACNG6/WNT3A/P2RX2/ABCC2/EGF/METTL21C/TMC2/G6PD/TRPV6/PHB/GRAMD2…	201	NO
GO:0042110	T cell activation	201/4885	483/18866	1.90703e-14	9.38698e-12	6.68927e-12	LGALS3/PAK1/LGALS9B/LGALS9C/F2RL1/RASGRP1/WNT4/MICB/DUSP3/RSAD2/IFNL1/ITGAL/CD6/WAS/CD74/TNFRSF1B/FOXP3/PRDM1/PRKCQ/TBX21/PAG1/TCF7/PTPRC/SIRPG/IL12RB1/GRAP2/SLA2/NFATC2/CD40LG/CORO1A/CSK/RASAL3/EBI3/JAK3/PIK3CG/TNFSF8/DOCK8/VSIR/IL2/CRTAM/CD5/PTPN6/RIPOR2/CD83/TREML2/ITK/IL12B/ZAP70/IL18R1/CD2/PLA2G2D/CD160/CCR2/SASH3/LAX1/LY9/GPR18/IRF1/TNFSF14/CCR7/BCL11B/FGL2/RAC2/DOCK2/TESPA1/LCP1/CCL21/SIT1…	201	YES
GO:0006874	cellular calcium ion homeostasis	199/4885	456/18866	7.39062e-17	6.75608e-14	4.81446e-14	ATP2A3/HEXB/NMU/AGT/PLCE1/CD40/CXCR1/ADORA1/F2RL1/CCL28/CCR10/P2RY10/PTPRC/P2RX5/CORO1A/PIK3CG/IL2/PTPN6/FASLG/CCR2/CXCR4/GPR18/S1PR4/CCR7/CCL21/CXCL9/SLC24A4/XCL1/GPR174/MCOLN2/CLIC2/MS4A1/CXCR5/CCR5/PRKCB/CD52/PTGER4/CXCR6/CCL19/XCR1/CD19/CCR8/P2RY8/LCK/CCR4/CXCR3/PRNP/HAP1/GPR157/CXCR2/GNA15/MCHR1/CHRNA10/EPO/TMEM165/ACKR2/ADM/JPH2/MCU/LPAR3/ERO1A/NTSR1/P2RX2/CCRL2/ATP13A4/METTL21C/TRPV6/ATP13…	199	YES
GO:0070838	divalent metal ion transport	196/4885	471/18866	4.06392e-14	1.8575e-11	1.32368e-11	ATP2A3/LGALS3/BHLHA15/AGT/ANXA9/TMEM163/PTPRC/P2RX5/CORO1A/PIK3CG/PTPN6/FASLG/CXCR4/CCR7/BIN1/CCL21/CXCL9/SLC24A4/XCL1/MCOLN2/CLIC2/MS4A1/CCR5/FCRL3/PRKCB/P2RY12/IL16/CCL19/XCR1/CD19/LCK/GRIN3A/CCL4/NIPSNAP2/CLCA3P/CACHD1/SLC39A2/PRNP/NIPAL4/HAP1/KCNJ2/MCHR1/CHRNA10/EPO/TMEM165/SLC41A2/CAMK2G/JPH2/MCU/SPINK1/LPAR3/CACNB4/ERO1A/NTSR1/CACNG6/WNT3A/P2RX2/EGF/METTL21C/TMC2/G6PD/TRPV6/PHB/GRAMD2A/TMC1…	196	YES
GO:0099177	regulation of trans-synaptic signaling	188/4885	455/18866	2.96971e-13	9.34845e-11	6.66181e-11	STXBP5L/SYN3/CA2/NMU/AGT/CNTN4/BEGAIN/NTF3/ITPKA/ADORA1/NEUROD2/DLGAP2/CCR2/PLCL2/PRKCB/GRIK1/KCNJ10/CNR2/GRIN3A/SHISA8/EPHA4/KCNC4/CHRNB4/EPHB2/EGFR/FABP5/PRNP/HAP1/NTF4/SNCAIP/ACHE/NPTX2/NLGN4X/WNT7A/GDNF/SYT12/SHISA7/NTSR1/WNT3A/AKAP5/RASGRF1/PPP1R9B/CUX2/ABHD6/CLN3/KMO/LRRC4/PLK2/CEL/CRHR2/SCTR/ADRA1A/GNAI1/ADIPOQ/SLC6A1/GRM8/MEF2C/JPH4/SLC8A3/VPS18/PTN/PCDH17/EGR2/AKAP12/NGF/PINK1/CX3CR1/ADR…	188	NO
GO:0050804	modulation of chemical synaptic transmission	187/4885	454/18866	4.8331e-13	1.28862e-10	9.18288e-11	STXBP5L/SYN3/CA2/NMU/AGT/CNTN4/BEGAIN/NTF3/ITPKA/ADORA1/NEUROD2/DLGAP2/CCR2/PLCL2/PRKCB/GRIK1/KCNJ10/CNR2/GRIN3A/SHISA8/EPHA4/KCNC4/CHRNB4/EPHB2/EGFR/PRNP/HAP1/NTF4/SNCAIP/ACHE/NPTX2/NLGN4X/WNT7A/GDNF/SYT12/SHISA7/NTSR1/WNT3A/AKAP5/RASGRF1/PPP1R9B/CUX2/ABHD6/CLN3/KMO/LRRC4/PLK2/CEL/CRHR2/SCTR/ADRA1A/GNAI1/ADIPOQ/SLC6A1/GRM8/MEF2C/JPH4/SLC8A3/VPS18/PTN/PCDH17/EGR2/AKAP12/NGF/PINK1/CX3CR1/ADRB2/P2R…	187	YES
GO:0042391	regulation of membrane potential	185/4885	443/18866	1.44118e-13	4.85374e-11	3.45883e-11	CHRM1/GABRG3/KCNH1/ADORA1/KCND2/GABRB3/IFI6/KCNAB2/P2RX5/TCL1A/BIN1/GRIK1/KCNJ10/CNR2/GRIN3A/ATP1B3/GABRE/CHRNB4/CXADR/CFTR/GNA15/KCNJ2/PKP2/P2RX6/CHRNA10/NLGN4X/WNT7A/SCN11A/CACNB4/KCNK12/NTSR1/P2RX2/SLC26A3/CUX2/CHRNA2/CLCN1/KCNMB2/CLN3/KCNK17/SCN4A/KCNIP2/ADRA1A/STOX1/FXYD1/CHRNA1/GABRB2/KCNE3/KCNQ3/ABCB5/CACNA1G/FHL1/MEF2C/SLC8A3/PTN/CAV1/CNTNAP1/KCNA1/CASQ2/KCNJ8/KDR/KCNA5/RNF122/SCN7A/ANK2/…	185	YES
GO:0022407	regulation of cell-cell adhesion	184/4885	439/18866	1.12331e-13	3.99337e-11	2.84572e-11	CEACAM6/LGALS3/PAK1/LGALS9B/LGALS9C/RASGRP1/CCL28/WNT4/DUSP3/IFNL1/SELE/CD6/CD74/FOXP3/PRKCQ/TBX21/PAG1/PTPRC/SIRPG/IL12RB1/GRAP2/CD40LG/CORO1A/CSK/RASAL3/EBI3/JAK3/AKNA/DOCK8/VSIR/IL2/CRTAM/CD5/PTPN6/RIPOR2/CD83/IL12B/ZAP70/ITGA4/PLA2G2D/CD160/CCR2/SASH3/LAX1/IRF1/TNFSF14/CCR7/FGL2/CCL25/ETS1/TESPA1/BLK/CCL21/CD27/VAV1/XCL1/IL18/CD1D/TNFRSF13C/NLRP3/CTLA4/SYK/TMIGD2/CCDC88B/IL7R/CCL19/CD28/FUT7/…	184	YES
GO:0007409	axonogenesis	184/4885	482/18866	1.3733e-09	1.41738e-07	1.01004e-07	GAB2/MCF2/PAK1/SPTBN2/S100A6/RTN4R/SEMA6A/MAG/CNTN4/DAB1/IRS2/SEMA3B/ARTN/PRKCQ/ARHGAP4/ITGA4/CXCR4/BCL11B/RAC2/DOK2/PIK3CD/SEMA4D/PTPRZ1/NECTIN1/EPHA4/EPHB2/EPHA2/EXT1/SLC9A6/PIK3R1/SHC3/VCL/ACTB/MYPN/PRKCA/WNT7A/GDNF/LPAR3/WNT3A/NRXN3/RAP1GAP/ERBB2/GRB7/ALCAM/TSKU/PLXND1/SHH/GBX2/SEMA4B/HOXA2/RHOH/FLRT3/PLXNA4/NTN3/TNFRSF12A/ETV1/FN1/NCAM1/NGFR/GLI2/EFNB1/NRP1/PLPPR4/KLF7/NR4A3/TNN/EGR2/NGF/LRP…	184	YES
GO:0045785	positive regulation of cell adhesion	179/4885	428/18866	3.06794e-13	9.34845e-11	6.66181e-11	CEACAM6/AGR2/PAK1/PLEKHA2/EDIL3/RASGRP1/CCL28/WNT4/SELE/CD6/CD74/FOXP3/PRKCQ/PTPRC/CASS4/SIRPG/IL12RB1/GRAP2/CD40LG/CORO1A/CSK/RASAL3/EBI3/JAK3/DOCK8/VSIR/SPOCK2/IL2/CD5/PTPN6/CD83/IL12B/ZAP70/ITGA4/CD160/CCR2/SASH3/TNFSF14/CCR7/CCL25/ETS1/TESPA1/CCL21/CD27/VAV1/XCL1/IL18/CD1D/TNFRSF13C/NLRP3/CTLA4/SYK/TMIGD2/CCDC88B/IL7R/P2RY12/CCL19/CD28/FUT7/LCK/CLECL1/SOCS1/BTLA/PDCD1/CARD11/CD3E/KLRK1/KLRC4-…	179	YES
GO:0006816	calcium ion transport	178/4885	426/18866	3.94132e-13	1.09654e-10	7.8141e-11	ATP2A3/LGALS3/BHLHA15/AGT/ANXA9/PTPRC/P2RX5/CORO1A/PIK3CG/PTPN6/FASLG/CXCR4/CCR7/BIN1/CCL21/CXCL9/SLC24A4/XCL1/MCOLN2/CLIC2/MS4A1/CCR5/FCRL3/PRKCB/P2RY12/IL16/CCL19/XCR1/CD19/LCK/GRIN3A/CCL4/NIPSNAP2/CLCA3P/CACHD1/PRNP/HAP1/MCHR1/CHRNA10/EPO/TMEM165/CAMK2G/JPH2/MCU/SPINK1/LPAR3/CACNB4/ERO1A/NTSR1/CACNG6/WNT3A/P2RX2/EGF/METTL21C/TMC2/G6PD/TRPV6/PHB/GRAMD2A/TMC1/P2RY6/CRACR2B/ADRA1A/TMEM37/CEMIP/CA…	178	YES
GO:0034329	cell junction assembly	178/4885	434/18866	2.74129e-12	5.65855e-10	4.03235e-10	SPTBN2/ACTN3/PCDHB16/AGT/WNT4/DUSP3/GABRB3/PRKCH/EPB41L3/SH3BP1/CLDN15/RAPGEF1/SPOCK2/SEMA4D/PKP1/NECTIN1/GJB6/EPHB2/TLR2/EPHA2/CDH22/CDH8/GJB2/LINGO2/KRT5/ADGRF1/VCL/PKP2/LIMCH1/ACTB/ACHE/CAPZA1/ACE2/NLGN4X/PRKCA/WNT7A/APOD/WNT3A/CLDN3/GREM1/CUX2/PCDHB5/CLDN8/CLDN14/GJB1/LIMS1/PCDHB13/PLXND1/LRRC4/CEL/SORBS1/FLRT3/FN1/THBS1/GABRB2/CLDN11/CBLN4/LIMS2/TNS1/MEF2C/PCDHB4/NRP1/CORO2B/CAV1/CNTNAP1/NRX…	178	YES
GO:0003012	muscle system process	175/4885	467/18866	1.66741e-08	1.14728e-06	8.17568e-07	PAK1/ACTN3/NMU/AGT/PLCE1/ADORA1/TNNT1/TNFRSF1B/UTS2/PIK3CG/CXCR4/BIN1/CLIC2/MYH6/RCSD1/TIFAB/CHRNB4/ZC3H12A/KCNJ2/VCL/PKP2/P2RX6/ACE2/CAMK2G/PRKCA/GDNF/ADA/MB/P2RX2/ASB3/MYOZ2/MYOM2/G6PD/TCAP/CLCN1/ASPH/MSTN/TRIM72/HSPB6/SCN4A/SORBS1/KCNIP2/ADRA1A/SPX/KLF15/FXYD1/CHRNA1/KCNE3/CACNA1G/TBXA2R/IGF1/PTGER3/CALCRL/PPP1R12B/MEF2C/SLC8A3/MYOM1/CAV1/SGCA/KCNA1/CASQ2/NR4A3/KCNJ8/EDN3/KCNA5/HRC/MYH11/DYSF/…	175	NO
GO:0002683	negative regulation of immune system process	173/4885	463/18866	2.54737e-08	1.53779e-06	1.09585e-06	LGALS3/LGALS9B/LGALS9C/ADORA1/CCL28/MICB/DUSP3/DHX58/ADAR/PARP14/IFNL1/FGR/CD22/CD74/NR1H3/STAP1/FOXP3/TSPAN32/TBX21/PAG1/CST7/PTPRC/SLA2/JAK3/VSIR/IL2/CRTAM/LPXN/PTPN6/RIPOR2/IL12B/PLA2G2D/CD160/TNFAIP3/CCR2/LAX1/GPR18/IRF1/FGL2/CCL25/BLK/CCL21/XCL1/BANK1/CD96/PLCL2/UBASH3A/FCRL3/CTLA4/CD200R1/NLRC3/IL7R/INPP5D/SERPINB9/PTGER4/GPR171/TBC1D10C/TIGIT/SH2D1A/SOCS1/PDCD1/CNR2/SPN/CR1/HLA-DOA/KLRK1/K…	173	YES
GO:0051480	regulation of cytosolic calcium ion concentration	169/4885	357/18866	1.22133e-18	3.90765e-15	2.78464e-15	NMU/AGT/PLCE1/CXCR1/ADORA1/F2RL1/CCL28/CCR10/P2RY10/PTPRC/P2RX5/CORO1A/PIK3CG/IL2/PTPN6/FASLG/CCR2/CXCR4/GPR18/S1PR4/CCR7/CCL21/CXCL9/XCL1/GPR174/MCOLN2/CLIC2/MS4A1/CXCR5/CCR5/CD52/PTGER4/CXCR6/CCL19/XCR1/CD19/CCR8/P2RY8/LCK/CCR4/CXCR3/PRNP/HAP1/GPR157/CXCR2/GNA15/MCHR1/CHRNA10/EPO/ACKR2/ADM/JPH2/LPAR3/ERO1A/NTSR1/P2RX2/CCRL2/METTL21C/TRPV6/CLN3/P2RY6/ADRA1A/CEMIP/PTGIR/CD55/TBXA2R/PTGER3/ADCYAP1…	169	YES
GO:0048568	embryonic organ development	169/4885	451/18866	2.93079e-08	1.73649e-06	1.23744e-06	FGF10/GSC/RSPO3/ATP6V1B1/PRDM1/TBX21/TCF7/FLT3LG/RIPOR2/CRB2/EOMES/PAX5/TIFAB/RDH10/GJB6/EPHB2/EPHA2/EGFR/GRHL3/CEBPB/GJB5/HOXA11/EFEMP1/CHRNA10/FBN2/ADM/GDNF/CXCL8/TMIE/USH1G/FOXL2/ADA/WNT3A/ASCL2/KRT8/WNT7B/LRIG3/HOXB2/TCAP/ALDH1A3/BMP4/SHH/GBX2/PHLDA2/SOX18/HOXA9/HOXA2/HOXA5/HOXA6/HOXA7/STOX1/COL11A1/WNT2/RARRES2/NKX3-2/MFAP5/GLI2/ITGA8/MEF2C/TBX15/PCSK5/GATA1/FGF9/FOXF1/ENG/GLI1/PCDH12/EPAS1/…	169	YES
GO:0010959	regulation of metal ion transport	168/4885	396/18866	3.85955e-13	1.09654e-10	7.8141e-11	LGALS3/AGT/CNKSR3/ADORA1/KCNAB2/P2RX5/CORO1A/PIK3CG/PTPN6/CXCR4/BIN1/CXCL9/XCL1/CLIC2/FCRL3/B2M/P2RY12/IL16/CD19/FXYD7/CCL4/ATP1B3/DPP6/NIPSNAP2/FGF11/PCSK9/PRNP/HAP1/KCNJ2/PKP2/MCHR1/EPO/CAMK2G/JPH2/SPINK1/LPAR3/CACNB4/NTSR1/CACNG6/P2RX2/EGF/METTL21C/TMC2/G6PD/GRAMD2A/TMC1/P2RY6/CRACR2B/KCNIP2/FXYD1/CEMIP/KCNE3/FHL1/GNB5/ADCYAP1R1/JPH4/CAV1/RCVRN/KCNA1/CASQ2/EDN3/KCNA5/HRC/APLNR/DYSF/TRPC6/HECW2…	168	NO
GO:0001819	positive regulation of cytokine production	168/4885	447/18866	2.53751e-08	1.53779e-06	1.09585e-06	AGT/CD40/CLU/F2RL1/RASGRP1/EIF2AK2/DDX58/DHX58/RSAD2/DDX60/IFNL1/IRF7/FGR/CD6/CD74/POU2F2/FOXP3/PRKCQ/TXK/PTPRC/FCN1/NLRP1/IL12RB1/TLR8/CD40LG/EBI3/IL2/CRTAM/CD83/IL12B/IL18R1/CD2/CD160/CCR2/SASH3/CD244/LY9/IRF1/C3/CCR7/IRF8/XCL1/CD226/IL18/MCOLN2/SCIMP/NLRP3/SLAMF6/PYHIN1/SYK/B2M/TMIGD2/CCDC88B/PTGER4/IL16/CCL19/CD28/TIGIT/CLEC9A/CARD11/CD3E/GPSM3/KLRK1/KLRC4-KLRK1/HLA-DPB1/LTA/LTB/HLA-DPA1/IRF5…	168	YES
GO:0044282	small molecule catabolic process	165/4885	452/18866	3.09796e-07	1.36716e-05	9.74254e-06	INPP5A/PRODH/ENTPD3/ACTN3/CYP24A1/HEXB/IRS2/ACMSD/HYAL3/MAT1A/ADA2/APOBEC3H/AICDA/FUT7/CYP4F12/IDO2/APOBEC3G/APOBEC3D/APOBEC3C/CDA/PGM2/PGM1/TDO2/BPGM/UPP1/HAL/ILVBL/AADAT/EHHADH/SRD5A3/ACOX1/CYP4F11/ADA/AKR1B10/NTSR1/CYP4F2/ENPP4/ACADL/AKR1D1/HPD/GUSB/ACAA1/CRAT/SLC25A17/PCK2/QPRT/FAH/BLMH/SULT1E1/KYNU/SCP2/GALE/AKR1A1/IVD/ALDH3B2/NUDT15/SORD/GALM/ALDH4A1/HAAO/ALDH7A1/NUDT9/AFMID/SULT1C4/HIBCH/A…	165	NO
GO:0050769	positive regulation of neurogenesis	164/4885	485/18866	5.21486e-05	0.000807987	0.000575781	PAK1/SEMA6A/MAG/AGT/DLX1/DAB1/ITPKA/NEUROD2/PRKCH/TNFRSF1B/RAPGEF1/IL2/CCR2/CXCR4/BIN1/P2RY12/ZNF804A/SEMA4D/LTA/MAPK6/PTPRZ1/EPHA4/EPHB2/TLR2/DUOXA1/S100A9/HAP1/BRINP1/VWC2/EPO/DMRTA2/ANKRD1/LPAR3/WNT3A/CUX2/PLXND1/BMP4/SHH/PPARG/FZD4/ITSN1/PLXNA4/SERPINI1/PLK5/TNFRSF12A/STMN2/WNT2/FN1/ZNF365/KCTD11/HGF/NGFR/GLI2/SCARF1/DCT/MEF2C/NRP1/PTN/ASPA/EGR2/HOXD3/NGF/TRPC6/SLIT2/ZEB1/ISLR2/CX3CR1/ZEB2/RO…	164	YES
GO:0016049	cell growth	163/4885	490/18866	0.000139493	0.00179241	0.00127729	SH3BP4/PAK1/SCGB3A1/RTN4R/SEMA6A/MAG/AGT/PLCE1/SEMA3B/PPT1/PRKCQ/RASGRP2/EPB41L3/ARHGAP4/IL2/ITGA4/CXCR4/ESR2/TMC8/SEMA4D/SIPA1/S100A8/EGFR/CDA/S100A9/SFN/SLC9A6/VCL/HNF4A/IGFBP3/LPAR3/FOXL2/WNT3A/GREM1/PPP1R9B/ERBB2/G6PD/PHB/ALCAM/SDCBP/EAF2/SEMA4B/CIB1/ADRA1A/FLRT3/PPARG/NPR1/PLXNA4/TNFRSF12A/FN1/INHBA/SPOCK1/IGF1/FHL1/HYAL2/LTBP4/NRP1/HBEGF/TNN/NGF/CCN3/ACVRL1/MYOCD/SLIT2/IGFBP7/TGFBR2/SOX17/A…	163	YES
GO:0007159	leukocyte cell-cell adhesion	162/4885	364/18866	7.10826e-15	4.13507e-12	2.9467e-12	LGALS3/PAK1/LGALS9B/LGALS9C/RASGRP1/CCL28/DUSP3/IFNL1/ITGAL/SELE/CD6/CD74/FOXP3/PRKCQ/STK10/TBX21/PAG1/PTPRC/SIRPG/IL12RB1/GRAP2/CD40LG/CORO1A/CSK/RASAL3/EBI3/JAK3/DOCK8/VSIR/IL2/CRTAM/CD5/SELPLG/PTPN6/RIPOR2/CD83/IL12B/ZAP70/ITGA4/PLA2G2D/CD160/CCR2/SASH3/LAX1/IRF1/TNFSF14/CCR7/FGL2/RAC2/CCL25/ETS1/TESPA1/CCL21/CD27/ITGB7/VAV1/XCL1/IL18/CD1D/TNFRSF13C/NLRP3/CTLA4/SYK/TMIGD2/CCDC88B/IL7R/CCL19/CD…	162	YES
GO:0043062	extracellular structure organization	161/4885	396/18866	6.74755e-11	1.07944e-08	7.6922e-09	FMOD/PRDX4/CSGALNACT1/CREB3L1/CAPN2/SLC2A10/TNC/AGT/WDR72/TMPRSS6/HAPLN2/ITGAL/TNFRSF1B/ICAM3/PAPLN/SPOCK2/ITGA4/ETS1/LCP1/ITGB7/ITGAD/COL23A1/FERMT1/KLK7/CAPNS2/SPINK5/EGFL6/CYP1B1/FBN2/MMP3/ERO1A/MMP12/WNT3A/COL7A1/TGFBI/GREM1/CPB2/COL4A4/KLK2/COL4A3/ITGB6/FGFR4/ADAMTS17/COL11A1/MMP11/FN1/COL10A1/ADAMTS7/THBS1/ITGA11/COL8A1/HAPLN1/ANTXR1/GAS6/MFAP5/ITGA8/CCDC80/CMA1/CTSG/TIMP1/FOXF1/CAV2/CAV1/E…	161	YES
GO:0010876	lipid localization	161/4885	440/18866	3.62162e-07	1.54718e-05	1.10253e-05	NPC1L1/AUP1/ATP8A1/SPNS2/HEXB/AGT/ANO4/IRS2/ABCC3/CLU/ANO7/OSBP2/PLSCR1/GRAMD1B/NR1H3/CETP/PLA2G2D/C3/APOL3/APOL2/SYK/SPNS3/ACSL5/LIPG/SLC2A1/SLC10A6/ZC3H12A/FABP5/PCSK9/STARD5/GM2A/CFTR/SLC10A1/LBP/HILPDA/PLIN2/APOD/NTSR1/VSTM2A/CYP4F2/ANO3/ABCC2/SLC25A17/LPCAT3/SCP2/ACSL3/ABCC4/STARD3/EGF/ACSL1/DBI/PLA2G4F/CLN3/OSBPL10/SHH/CEL/CYP4A11/ACACB/OSBPL6/APOB/ACVR1C/PPARG/SPX/FABP4/ABCD2/FZD4/LPL/CIDE…	161	YES
GO:0002283	neutrophil activation involved in immune response	161/4885	490/18866	0.000296387	0.0032984	0.00235048	CEACAM6/CRISP3/PRDX4/ATP8A1/LGALS3/NDUFC2/PTPRN2/S100P/CEACAM3/TXNDC5/RNASET2/HEXB/DPP7/SERPINA1/CTSA/RAP2C/CXCR1/PRTN3/ASAH1/CTSD/NEU1/GLA/CLEC4C/FGR/ITGAL/TNFRSF1B/KCNAB2/STK10/PTPRC/FCN1/LYZ/ADA2/BIN2/PTPN6/IRAG2/HVCN1/ADGRE5/ARHGAP9/C3/CFP/FGL2/GMFG/ADGRE3/CHIT1/DOCK2/CD53/PLAC8/DNASE1L3/SYK/B2M/CLEC12A/TBC1D10C/ARHGAP45/SELL/CR1/PKP1/CHRNB4/TMBIM1/TLR2/S100A8/S100A7/CDA/CSTB/S100A9/FABP5/KRT…	161	YES
GO:0030198	extracellular matrix organization	160/4885	395/18866	1.07901e-10	1.60571e-08	1.14425e-08	FMOD/PRDX4/CSGALNACT1/CREB3L1/CAPN2/SLC2A10/TNC/AGT/WDR72/TMPRSS6/HAPLN2/ITGAL/TNFRSF1B/ICAM3/PAPLN/SPOCK2/ITGA4/ETS1/LCP1/ITGB7/ITGAD/COL23A1/FERMT1/KLK7/CAPNS2/SPINK5/EGFL6/CYP1B1/FBN2/MMP3/ERO1A/MMP12/WNT3A/COL7A1/TGFBI/GREM1/CPB2/COL4A4/KLK2/COL4A3/ITGB6/FGFR4/ADAMTS17/COL11A1/MMP11/FN1/COL10A1/ADAMTS7/THBS1/ITGA11/COL8A1/HAPLN1/ANTXR1/GAS6/MFAP5/ITGA8/CCDC80/CMA1/CTSG/TIMP1/FOXF1/CAV2/CAV1/E…	160	YES
GO:0002697	regulation of immune effector process	160/4885	470/18866	4.33008e-05	0.000703254	0.000501147	GAB2/LGALS3/C8B/CD40/CLU/F2RL1/RASGRP1/MZB1/MICB/CFB/DDX58/DHX58/RSAD2/DDX60/PARP9/DTX3L/IFNL1/IFIT1/FGR/CD22/WAS/CD74/TNFRSF1B/STAP1/FOXP3/TSPAN32/TBX21/PTPRC/IL12RB1/CD40LG/FCER2/JAK3/RAPGEF1/IL2/CRTAM/PTPN6/IL12B/IL18R1/IL18RAP/CD160/CR2/TNFAIP3/CCR2/SASH3/CD244/C3/CFP/FGL2/RAC2/BLK/VAV1/XCL1/CD226/IL18/CD96/CD1D/CD1C/CD1B/CD1E/FCRL3/SCIMP/NLRP3/SLAMF6/DNASE1L3/SYK/B2M/IL7R/SERPINB9/CCL19/CD19…	160	NO
GO:1903706	regulation of hemopoiesis	160/4885	498/18866	0.000952596	0.00812073	0.00578692	LGALS3/CA2/TCIM/RASGRP1/FAXDC2/EIF2AK2/PSME2/MOV10/IFNL1/IRF7/ISG15/PSMB8/CD74/FOXP3/PRDM1/PRKCQ/TBX21/TCF7/PTPRC/FLT3LG/IL12RB1/NFATC2/RASSF2/JAK3/VSIR/IL2/CRTAM/PTPN6/CD83/IL12B/ZAP70/CD2/CCR2/SASH3/IRF1/FGL2/CD101/ETS1/TESPA1/CD27/IL18/ZFP36L2/FCRL3/NLRP3/CTLA4/SYK/PRKCB/B2M/IL7R/INPP5D/CCL19/GPR171/CD28/HCLS1/GP1BA/SOCS1/EVI2B/CARD11/CR1/HLA-DOA/TNFSF9/ZC3H12A/RAG1/CEBPB/RHEX/RAB7B/IL1A/SPINK…	160	YES
GO:0022604	regulation of cell morphogenesis	160/4885	499/18866	0.0010489	0.00880826	0.00627687	RHOBTB2/MCF2/PAK1/RTN4R/HEXB/SEMA6A/MAG/DAB1/SEMA3B/ITPKA/MOV10/FGR/PLEKHO1/ARHGAP15/EPB41L3/CASS4/ARHGAP4/CORO1A/CXCR4/RAC2/FGD2/CDC42SE2/FMNL1/SEMA4D/PEAK3/ARHGEF18/PALMD/EPHA4/ID1/EPHB2/TACSTD2/ENAM/WNT7A/LPAR3/WNT3A/CLDN3/CUX2/LIMS1/PLXND1/SEMA4B/CIB1/RHOH/EPB42/FZD4/SYNE3/PLXNA4/RHOBTB3/TNFRSF12A/FN1/ERMN/CCL13/NGFR/LIMS2/NRP1/PALM/PTN/SH3D19/RHOJ/KDR/NGF/LRP4/ADGRB3/TRPC6/HECW2/SLIT2/FMNL3/…	160	YES
GO:0007389	pattern specification process	159/4885	455/18866	9.35179e-06	0.000205643	0.000146544	NKD1/FGF10/GSC/DLX1/TBX21/MFNG/C3/CRB2/EOMES/TIFAB/HES2/TP63/GRHL3/SOSTDC1/NTF4/HOXA11/WLS/HOXD11/DMRTA2/WNT7A/HHIP/GDNF/WNT3A/GREM1/WNT7B/HOXB2/TCAP/RIPPLY2/BMP4/SHH/GBX2/ASPH/SOX18/MESP2/HOXA9/RFX3/HOXA2/HOXA5/HOXA6/HOXA7/HOXA10/DMRT2/WNT2/NKX3-2/FGF1/CYP26C1/MEOX1/GLI2/MEF2C/EFNB1/PCSK5/NRP1/FOXF1/MEOX2/ENG/ZBTB16/GLI1/TBX2/EGR2/HOXD3/HOXD9/HOXD10/DLL4/ALDH1A2/LRP4/ACVRL1/MEIS1/ZEB1/TGFBR2/SPR…	159	YES
GO:0008544	epidermis development	159/4885	477/18866	0.000149733	0.00190108	0.00135473	FGF10/KRT27/SULT2B1/ASAH1/WAS/PRKCH/RIPOR2/BCL11B/PLAAT4/WNT10A/ZBED2/TP63/PKP1/FERMT1/TGM5/PERP/CSTA/DSC3/EPHA2/S100A7/EGFR/CERS3/GRHL3/IVL/FABP5/KRT1/KLK7/KRT74/SOSTDC1/SFN/KRT5/KRT10/KRTDAP/KRT77/GJB5/SERPINB13/LIPK/KRT6A/NTF4/SPRR2F/TGM1/CNFN/PI3/SPINK5/FLG/TCHH/KRT6C/LIPN/PKP2/CASP14/CD109/KRT15/CDSN/KRT18/COL7A1/KRT8/AQP3/TXNIP/NSUN2/HOXB13/ALOX15B/BMP4/SHH/TMC1/SOX18/HOXA7/INHBA/LGR5/FGF7/…	159	YES
GO:0051051	negative regulation of transport	159/4885	483/18866	0.000291828	0.00326469	0.00232646	LGALS3/STXBP5L/PROM2/NMU/TRH/IRS2/ADORA1/PRTN3/SLC6A9/SP100/RSAD2/CD22/CD74/NR1H3/TNFRSF1B/FOXP3/CORO1A/CSK/IL12B/CCR2/BIN1/CLIC2/TRAT1/PRKCB/P2RY12/PTGER4/TNFRSF4/SIAH3/TIFAB/FERMT1/GABRE/EPHB2/TLR2/FABP5/PCSK9/EPO/INHBB/SPINK1/APOD/ADA/SLC35F6/NTSR1/CYP4F2/SLC43A1/COMT/EGF/MPV17L/SDCBP/SHH/IDH2/FER1L5/ACVR1C/SPX/CABP1/CIDEA/ADIPOQ/INHBA/THBS1/PRKG2/KCNE3/PTGER3/GNB5/CD200/FOXF1/CAV1/SFRP4/KLF7/…	159	YES
GO:0043312	neutrophil degranulation	159/4885	487/18866	0.000446346	0.00450499	0.00321031	CEACAM6/CRISP3/PRDX4/ATP8A1/LGALS3/NDUFC2/PTPRN2/S100P/CEACAM3/TXNDC5/RNASET2/HEXB/DPP7/SERPINA1/CTSA/RAP2C/CXCR1/PRTN3/ASAH1/CTSD/NEU1/GLA/CLEC4C/FGR/ITGAL/TNFRSF1B/KCNAB2/STK10/PTPRC/FCN1/LYZ/ADA2/BIN2/PTPN6/IRAG2/HVCN1/ADGRE5/ARHGAP9/C3/CFP/FGL2/GMFG/ADGRE3/CHIT1/DOCK2/CD53/PLAC8/SYK/B2M/CLEC12A/TBC1D10C/ARHGAP45/SELL/CR1/PKP1/CHRNB4/TMBIM1/TLR2/S100A8/S100A7/CDA/CSTB/S100A9/FABP5/KRT1/PGM2/CX…	159	YES
GO:0050727	regulation of inflammatory response	158/4885	425/18866	1.4767e-07	7.32514e-06	5.21998e-06	AGT/ADORA1/SELE/CD6/NR1H3/TNFRSF1B/STAP1/FOXP3/CREB3L3/CST7/PTPRC/NLRP1/PIK3CG/AKNA/IL2/IL12B/PLA2G2D/TNFAIP3/GPR31/CCR2/C3/CCR7/ETS1/AOAH/XCL1/PLA2G7/IL18/NLRP3/CD200R1/DNASE1L3/PLD4/NLRP7/NLRC3/PTGER4/IL16/TLR10/CD28/FUT7/CNR2/TMSB4X/GPSM3/LTA/TLR2/CASP5/DUOXA1/S100A8/EGFR/S100A9/ZC3H12A/KRT1/CEBPB/IL20RB/S100A12/LBP/ACE2/MMP3/APOD/ADA/GGT1/MVK/LPCAT3/ENPP3/CXCL17/SHPK/C2CD4A/C2CD4B/PPARG/FABP4…	158	YES
GO:0050808	synapse organization	158/4885	433/18866	5.64036e-07	2.32856e-05	1.65936e-05	ABHD17C/SPTBN2/PCDHB16/TNC/ITPKA/ERC2/GABRB3/NEUROD2/SPOCK2/IL10RA/C3/ZNF804A/SEMA4D/NECTIN1/EPHA4/EPHB2/TLR2/CDH8/PRNP/LINGO2/SLC9A6/ADGRF1/ACTB/ACHE/NDRG1/NLGN4X/WNT7A/GDNF/CACNB4/SHISA7/WNT3A/P2RX2/WNT7B/CUX2/PCDHB5/ERBB2/PCDHB13/CLN3/PLXND1/LRRC4/CEL/FLRT3/ITSN1/ZNF365/CHRNA1/GABRB2/SLC6A1/CBLN4/MEF2C/PCDHB4/NRP1/PALM/SLC8A3/PTN/NRXN2/PCDH17/LRRC4B/LRP4/ADGRB3/SPARCL1/UTRN/CX3CR1/SYNPO/LRRN3/…	158	YES
GO:0019216	regulation of lipid metabolic process	156/4885	431/18866	1.15777e-06	4.11879e-05	2.9351e-05	SLC45A3/CAPN2/AGT/IRS2/ADORA1/ASAH1/WNT4/HELZ2/FGR/CD74/NR1H3/PIK3IP1/SLA2/PIK3CG/C3/CCR7/BCL11B/AGAP2/CCL21/PIK3R5/P2RY12/CCL19/CD19/SOCS1/FGFR3/RDH10/FABP5/NPAS2/HCAR2/WDR91/PIK3R1/HNF4A/PLIN2/ANKRD1/ADM/ACOX1/APOD/TRIB3/ME1/IDI1/ACADL/SC5D/MVK/LPCAT3/DNAJC15/ACSL3/HMGCS2/IDH1/ACSL1/ABHD6/ORMDL3/FGFR4/PEX11A/CYP4A11/ACACB/APOB/SORBS1/AADAC/GPAM/G0S2/PCK1/ANGPTL8/PPARG/LGALS12/PDE3B/HSD17B13/ABC…	156	YES
GO:0043087	regulation of GTPase activity	156/4885	481/18866	0.000697249	0.00629295	0.00448443	SH3BP4/STXBP5L/ARHGAP26/PROM2/PTPRN2/STXBP5/RTN4R/ARHGAP36/NTF3/CD40/F2RL1/RASGRP1/PRTN3/WNT4/RASGRP2/ACAP1/ARHGAP15/SMAP2/ARHGAP4/SH3BP1/CCL22/RASAL3/DOCK8/RAPGEF1/ARHGAP9/CCR7/ARHGEF6/CCL25/DOCK2/AGAP2/CCL21/VAV1/XCL1/XCL2/FGD2/RGS18/ARHGAP25/TAGAP/CCL19/TBC1D10C/ARHGAP45/ARHGAP30/SEMA4D/SIPA1/KLRK1/KLRC4-KLRK1/CCL4/CCL4L1/PLEKHG6/FZD10/EPHA4/EPHA2/RGS20/GRHL3/ALS2CL/DEPDC1/SYDE2/ARFGAP3/RGPD5/…	156	YES
GO:0007204	positive regulation of cytosolic calcium ion concentration	154/4885	322/18866	1.30111e-17	2.08145e-14	1.48326e-14	NMU/AGT/PLCE1/CXCR1/F2RL1/CCL28/CCR10/P2RY10/PTPRC/P2RX5/CORO1A/PIK3CG/IL2/PTPN6/FASLG/CCR2/CXCR4/GPR18/S1PR4/CCR7/CCL21/CXCL9/XCL1/GPR174/MCOLN2/CLIC2/MS4A1/CXCR5/CCR5/CD52/PTGER4/CXCR6/CCL19/XCR1/CD19/CCR8/P2RY8/LCK/CCR4/CXCR3/PRNP/HAP1/GPR157/CXCR2/GNA15/MCHR1/CHRNA10/EPO/ACKR2/ADM/JPH2/LPAR3/ERO1A/NTSR1/P2RX2/CCRL2/METTL21C/TRPV6/P2RY6/ADRA1A/CEMIP/PTGIR/CD55/TBXA2R/PTGER3/ADCYAP1R1/JPH4/SLC8…	154	YES
GO:0050867	positive regulation of cell activation	153/4885	421/18866	1.1141e-06	4.00514e-05	2.85411e-05	GAB2/PAK1/FGF10/IRS2/CD40/F2RL1/RASGRP1/IGHA1/FGR/CD6/CD74/STAP1/FOXP3/PRKCQ/TBX21/PTPRC/SIRPG/FLT3LG/IL12RB1/GRAP2/NFATC2/CD40LG/CORO1A/CSK/RASAL3/EBI3/JAK3/DOCK8/VSIR/IL2/CD5/PTPN6/CD83/IL12B/ZAP70/CD2/CD160/CCR2/SASH3/TNFSF14/CCR7/TESPA1/CCL21/CD27/VAV1/XCL1/CD226/IL18/CD1D/TNFRSF13C/FCRL3/NLRP3/CTLA4/SYK/TMIGD2/CCDC88B/IL7R/INPP5D/GPR183/CCL19/CD28/LCK/CLECL1/SOCS1/BTLA/TNFRSF4/PDCD1/CARD11/C…	153	NO
GO:0030098	lymphocyte differentiation	152/4885	368/18866	5.7768e-11	9.4784e-09	6.75442e-09	RASGRP1/WNT4/RSAD2/IFNL1/CD79B/CD74/POU2F2/FOXP3/PRDM1/TBX21/TCF7/PTPRC/FLT3LG/IL12RB1/MFNG/NFATC2/CD40LG/LYL1/JAK3/TNFSF8/VSIR/IL2/CRTAM/PTPN6/AICDA/CD83/ITK/IL12B/ZAP70/ITGA4/IL18R1/CD2/PLA2G2D/CR2/CCR2/SASH3/LY9/GPR18/IRF1/CCR7/BCL11B/FGL2/DOCK2/TESPA1/CD27/VAV1/IL18/ZFP36L2/CD8A/PLCL2/MS4A1/CD1D/AIRE/CD3G/FCRL3/NLRP3/SLAMF6/EOMES/CTLA4/SYK/B2M/CD3D/IL7R/INPP5D/GPR183/PTGER4/PIK3CD/THEMIS/CCL1…	152	YES
GO:0007517	muscle organ development	152/4885	407/18866	1.82924e-07	8.7353e-06	6.22487e-06	PAK1/ACTN3/GSC/SGCG/RIPOR2/EOMES/VAMP5/PAX5/MYH6/TIFAB/ASB2/CXADR/ZNF689/PKP2/DMRTA2/ANKRD1/JPH2/FOXL2/WNT3A/P2RX2/GREM1/MYOZ2/MYOM2/METTL21C/G6PD/TCAP/BMP4/SHH/MSTN/TRIM72/ETV1/COL11A1/WNT2/ITGA11/CHRNA1/IGF1/FHL1/MEF2C/CCM2L/MYOM1/FGF9/CAV2/CAV1/MEOX2/ENG/SGCA/GLI1/HBEGF/TCF21/EGR1/TBX2/EGR2/HOXD9/HOXD10/DLL4/HLX/MYOCD/UNC45B/MEIS1/UTRN/SELENON/TGFBR2/FOS/S1PR1/HEG1/POU6F1/LAMA2/DLL1/CDON/HAMP/…	152	YES
GO:0071692	protein localization to extracellular region	152/4885	470/18866	0.000926166	0.0079126	0.00563861	STXBP5L/PTPRN2/STXBP5/RPH3AL/NMU/AGT/TRH/IRS2/NOX5/DOC2B/CD40/F2RL1/RFX6/RSAD2/FGR/CD22/NR1H3/POU2F2/LCP2/FOXP3/TLR8/CD40LG/IL2/CRTAM/IL12B/BLK/NLRP3/SYK/TVP23A/PTGER4/NRROS/TLR10/SOCS1/TNFRSF4/CLEC9A/SLC2A1/IL1RN/TLR2/EGFR/HCAR2/CFTR/IL1A/S100A12/CD14/ACHE/HNF4A/WLS/FBN2/CAMK2G/ANKRD1/PRKCA/MCU/INHBB/ARFGAP3/AACS/KCNG2/RAPGEF4/IDH2/RFX3/GPAM/ACVR1C/G6PC2/CIDEA/NOS2/TNFSF4/GPR68/CADM1/CLEC5A/IGF1…	152	NO
GO:0072521	purine-containing compound metabolic process	152/4885	472/18866	0.00112895	0.00933335	0.00665105	MPC1/SLC26A2/ACTN3/SULT2B1/ATP5F1E/PPT1/GUCY2D/SLC16A9/PPT2/ADA2/HKDC1/GIMAP7/ACSL5/CARD11/TMSB4X/SLC2A9/EPHA2/XDH/PGM1/TDO2/BPGM/ATP5MGL/AMPD1/GNAI3/AADAT/ABCG2/PRPS1/DDIT4/ADA/HACD2/PFKFB4/ENPP4/ACP3/SULT1E1/MVK/KYNU/ACSL3/GNMT/HMGCS2/NUDT15/CBR4/ACSL1/ACSS1/DBI/PFKFB1/ATP5MC1/ELOVL7/ACSM1/ACSF2/NUDT9/SULT1C4/PAPSS2/ACACB/GPAM/GPD1/NPR1/PFKFB3/ACSM5/MLXIPL/PKLR/FASN/SULT1A2/NOS2/NT5E/PDK4/IGF1/…	152	NO
GO:0002429	immune response-activating cell surface receptor signaling pathway	151/4885	481/18866	0.00357239	0.0222804	0.0158773	RFTN1/LGALS3/PAK1/MUC5AC/MUC4/MUC13/MICB/IGHA1/DUSP3/CLEC4C/PSME2/PLSCR1/PSMB8/FGR/CD79B/CD22/WAS/PRKCH/STAP1/LCP2/FOXP3/PRKCQ/TXK/PAG1/ICAM3/PTPRC/FCN1/GRAP2/SLA2/NFATC2/CSK/RAPGEF1/LPXN/PTPN6/BTN3A3/ITK/ZAP70/CD160/CR2/LAX1/BTN1A1/CCR7/CLEC10A/TESPA1/MYO1G/BLK/VAV1/CD226/PLCL2/MS4A1/UBASH3A/CD3G/FCRL3/TRAT1/CTLA4/SYK/PRKCB/CD3D/INPP5D/PIK3CD/KLHL6/THEMIS/CD19/CD28/HLA-DQB1/LCK/SH2D1A/PAX5/HLA-D…	151	NO
GO:0002757	immune response-activating signal transduction	151/4885	481/18866	0.00357239	0.0222804	0.0158773	RFTN1/LGALS3/PAK1/MUC5AC/MUC4/MUC13/MICB/IGHA1/DUSP3/CLEC4C/PSME2/PLSCR1/PSMB8/FGR/CD79B/CD22/WAS/PRKCH/STAP1/LCP2/FOXP3/PRKCQ/TXK/PAG1/ICAM3/PTPRC/FCN1/GRAP2/SLA2/NFATC2/CSK/RAPGEF1/LPXN/PTPN6/BTN3A3/ITK/ZAP70/CD160/CR2/LAX1/BTN1A1/CCR7/CLEC10A/TESPA1/MYO1G/BLK/VAV1/CD226/PLCL2/MS4A1/UBASH3A/CD3G/FCRL3/TRAT1/CTLA4/SYK/PRKCB/CD3D/INPP5D/PIK3CD/KLHL6/THEMIS/CD19/CD28/HLA-DQB1/LCK/SH2D1A/PAX5/HLA-D…	151	NO
GO:1904062	regulation of cation transmembrane transport	150/4885	349/18866	2.09436e-12	4.62131e-10	3.2932e-10	AGT/CNKSR3/SLC6A9/KCNAB2/CORO1A/PIK3CG/PTPN6/CCR2/BIN1/CXCL9/XCL1/CLIC2/CD19/TMSB4X/FXYD7/SHISA8/ATP1B3/DPP6/EPHB2/NIPSNAP2/FGF11/PCSK9/PRNP/HAP1/KCNJ2/ACE2/EPO/JPH2/CACNB4/SHISA7/NTSR1/CACNG6/SLC43A1/RASGRF1/METTL21C/TMC2/G6PD/TMC1/P2RY6/KCNIP2/FXYD1/CEMIP/KCNE3/FHL1/GNB5/MEF2C/JPH4/CAV1/KCNA1/CASQ2/EDN3/HRC/APLNR/DYSF/HECW2/ANK2/CRHBP/SCN2B/ADRA2A/CACNA1C/UTRN/KCNS2/PINK1/SELENON/PM20D1/GEM/SCN…	150	NO
GO:0032102	negative regulation of response to external stimulus	150/4885	433/18866	2.75604e-05	0.000492622	0.000351048	TSPAN8/RTN4R/SEMA6A/NENF/TFPI/SEMA3B/ADORA1/WNT4/MICB/DUSP3/DHX58/ADAR/PARP14/NR1H3/TNFRSF1B/STAP1/FOXP3/CST7/PTPRC/IL2/IL12B/TNFAIP3/GPR31/GPR18/FGL2/ETS1/AOAH/CD96/NLRP3/CD200R1/NLRP7/NLRC3/SERPINB9/PTGER4/GP1BA/SEMA4D/CNR2/GRIN3A/CR1/KLRK1/KLRC4-KLRK1/EPHA4/ZC3H12A/KRT1/IL20RB/SPINK5/CD109/FABP7/APOD/ADA/MMP12/WNT3A/CLDN3/GREM1/CPB2/MVK/LPCAT3/ENPP3/CXCL17/SEMA4B/PPARG/SPX/ABCD2/ADIPOQ/MIR135A…	150	NO
GO:0048732	gland development	150/4885	443/18866	9.91057e-05	0.00134931	0.000961536	TNC/FGF10/IRS2/WNT4/OAS2/TNFAIP3/BCL11B/ETS1/WNT10A/AIRE/TP63/EPHA2/EGFR/XDH/RAG1/PCSK9/SOSTDC1/CEBPB/HNF4A/WLS/ADA/WNT3A/WNT7B/CPB2/AACS/PCK2/EGF/HOXB13/ALOX15B/ALDH1A3/PLXND1/BMP4/EAF2/SHH/HOXA9/HOXA5/PCK1/FASN/DKK3/WNT2/FGF1/FGF7/APLN/HGF/OTC/LIMS2/GLI2/NRP1/FOXF1/PTN/CAV1/GLI1/TCF21/TGFB3/TBX2/HOXD3/HOXD9/ALDH1A2/PDGFRA/HLX/TGFBR2/NOTCH4/HAMP/ITGA2/VTN/AREG/MDK/DRD2/ASCL1/INSM1/POU3F2/INSR/PB…	150	YES
GO:1901342	regulation of vasculature development	150/4885	444/18866	0.000111924	0.00149208	0.00106328	CREB3L1/SEMA6A/AGT/ECM1/CD40/TSPAN12/WNT4/MIR193A/SP100/NFATC2/PPP1R16B/IL12B/CD160/FASLG/TNFAIP3/CCR2/CXCR4/C3/ETS1/PRKCB/TMIGD2/MIR10B/ID1/EPHA2/XDH/ZC3H12A/KRT1/CXCR2/IL1A/SPINK5/WARS1/CYP1B1/ADM/PRKCA/CXCL8/HSPB1/GREM1/ERBB2/KLK3/COL4A3/PLXND1/BMP4/AMOT/PLK2/CIB1/HOXA5/CCBE1/TNMD/HSPB6/C6/PPARG/PDE3B/VEGFD/NPR1/TNFRSF12A/FGF1/THBS1/TBXA2R/HGF/ADGRA2/NGFR/TIE1/CMA1/NRP1/ANGPT4/FGF9/FLT1/PTN/ME…	150	YES
GO:0050673	epithelial cell proliferation	150/4885	453/18866	0.000318176	0.00350786	0.00249974	SDR16C5/MAGED1/FGF10/ECM1/EGFL7/NOX5/MIR193A/PPP1R16B/IL12B/ITGA4/TNFAIP3/BCL11B/JAML/B2M/NLRC3/MIR10B/TP63/FERMT1/ID1/EPHA2/EGFR/XDH/CEBPB/SFN/TACSTD2/TGM1/PBLD/SLURP1/IGFBP3/PRKCA/WNT7A/CD109/FABP7/MMP12/WNT3A/CPB2/ERBB2/COL4A3/BMP4/EAF2/SHH/HOXA5/TNMD/PPARG/VEGFD/STOX1/WNT2/FGF1/THBS1/LGR5/FGF7/COL8A1/APLN/IGF1/HGF/FLT4/NGFR/LIMS2/MEF2C/NRP1/FGF9/FLT1/PTN/CAV2/CAV1/GLI1/F3/NR4A3/TEK/KDR/DLL4/A…	150	YES
GO:0009306	protein secretion	150/4885	462/18866	0.000829611	0.00726222	0.00517514	STXBP5L/PTPRN2/STXBP5/RPH3AL/NMU/AGT/TRH/IRS2/NOX5/DOC2B/CD40/F2RL1/RFX6/RSAD2/FGR/CD22/NR1H3/POU2F2/LCP2/FOXP3/TLR8/CD40LG/IL2/CRTAM/IL12B/BLK/NLRP3/SYK/TVP23A/PTGER4/TLR10/SOCS1/TNFRSF4/CLEC9A/SLC2A1/IL1RN/TLR2/EGFR/HCAR2/CFTR/IL1A/S100A12/CD14/ACHE/HNF4A/WLS/CAMK2G/ANKRD1/PRKCA/MCU/INHBB/ARFGAP3/AACS/KCNG2/RAPGEF4/IDH2/RFX3/GPAM/ACVR1C/G6PC2/CIDEA/NOS2/TNFSF4/GPR68/CADM1/CLEC5A/IGF1/CBLN4/CD20…	150	YES
GO:0035592	establishment of protein localization to extracellular region	150/4885	463/18866	0.0009181	0.00785417	0.00559697	STXBP5L/PTPRN2/STXBP5/RPH3AL/NMU/AGT/TRH/IRS2/NOX5/DOC2B/CD40/F2RL1/RFX6/RSAD2/FGR/CD22/NR1H3/POU2F2/LCP2/FOXP3/TLR8/CD40LG/IL2/CRTAM/IL12B/BLK/NLRP3/SYK/TVP23A/PTGER4/TLR10/SOCS1/TNFRSF4/CLEC9A/SLC2A1/IL1RN/TLR2/EGFR/HCAR2/CFTR/IL1A/S100A12/CD14/ACHE/HNF4A/WLS/CAMK2G/ANKRD1/PRKCA/MCU/INHBB/ARFGAP3/AACS/KCNG2/RAPGEF4/IDH2/RFX3/GPAM/ACVR1C/G6PC2/CIDEA/NOS2/TNFSF4/GPR68/CADM1/CLEC5A/IGF1/CBLN4/CD20…	150	NO
GO:0006631	fatty acid metabolic process	149/4885	396/18866	1.42127e-07	7.21802e-06	5.14365e-06	SLC45A3/CYP24A1/CYP2C9/IRS2/ATP6V1B1/CD74/NR1H3/PTGDS/C3/AOAH/CYP4F12/ACSL5/PTGS1/LIPG/FABP5/CYP4F8/ILVBL/EHHADH/GSTM1/CYP1B1/CBR1/ACOX1/GSTM4/CYP4F11/HACD2/TRIB3/CYP4F2/ACADL/ACAA1/AACS/CRAT/GGT1/SLC25A17/PCK2/SCP2/ACSL3/IVD/NAAA/CBR4/AKR1C2/ACSL1/ACSS1/ELOVL7/ACSM1/ACSF2/PLA2G4F/ALOX15B/AMACR/CEL/ABHD2/CYP2A13/CYP4A22/CYP4A11/ACACB/LIPE/GPAM/PCK1/PPARG/ABCD2/LPL/ADIPOQ/ACSM5/MLXIPL/FASN/PDK4/MG…	149	YES
GO:0002696	positive regulation of leukocyte activation	149/4885	406/18866	7.99552e-07	3.02742e-05	2.15737e-05	GAB2/PAK1/FGF10/IRS2/CD40/F2RL1/RASGRP1/IGHA1/FGR/CD6/CD74/STAP1/FOXP3/PRKCQ/TBX21/PTPRC/SIRPG/FLT3LG/IL12RB1/GRAP2/NFATC2/CD40LG/CORO1A/CSK/RASAL3/EBI3/JAK3/DOCK8/VSIR/IL2/CD5/PTPN6/CD83/IL12B/ZAP70/CD2/CD160/CCR2/SASH3/TNFSF14/CCR7/TESPA1/CCL21/CD27/VAV1/XCL1/CD226/IL18/CD1D/TNFRSF13C/FCRL3/NLRP3/CTLA4/SYK/TMIGD2/CCDC88B/IL7R/INPP5D/GPR183/CCL19/CD28/LCK/CLECL1/SOCS1/BTLA/TNFRSF4/PDCD1/CARD11/C…	149	YES
GO:0031667	response to nutrient levels	149/4885	473/18866	0.00327859	0.0209331	0.0149172	BHLHA15/CYP24A1/TNC/NENF/GDF15/SESN3/CD40/STK26/CCL28/WNT4/DAPL1/EIF2AK2/CD3E/LTA/SSTR3/LIPG/SLC2A1/EGFR/PSPH/ZC3H12A/PCSK9/UPP1/EPO/RALB/ADM/INHBB/ADA/UCN2/AQP3/FOXA3/AACS/COMT/PCK2/KYNU/DNAJC15/ACSL3/SORD/ACSL1/PFKFB1/G6PD/CLPSL1/ACACB/SCTR/ACVR1C/PCK1/PPARG/SPX/SIK2/LPL/ADIPOQ/MAP1LC3C/PKLR/CYP26A1/SGIP1/GAS6/PDK4/TBXA2R/OTC/PTN/CAT/ALDH1A2/SSTR1/GSN/FOXO1/WNT9B/TGFBR2/FOLR2/ADRB2/GDF3/SCT/HAM…	149	YES
GO:0001667	ameboidal-type cell migration	149/4885	481/18866	0.00644448	0.0348885	0.0248619	PAK1/S100P/FGF10/SEMA6A/AGT/SEMA3B/CD40/MIR193A/SP100/ARHGAP4/SH3BP1/LPXN/ITGA4/ETS1/ITGB7/CRB2/P2RY12/SEMA4D/TMSB4X/MIR10B/INSL3/FAT2/FERMT1/ID1/EPHA2/ZC3H12A/TACSTD2/PBLD/AMOTL2/CYP1B1/PRKCA/WNT7A/GDNF/HSPB1/GREM1/CLN3/PLXND1/BMP4/AMOT/PLK2/SHH/GBX2/SOX18/SEMA4B/CIB1/CCBE1/ACVR1C/PPARG/LGALS12/PRCP/FGF1/FN1/THBS1/FGF7/TBXA2R/ADGRA2/FLT4/HYAL2/TNS1/MEF2C/EFNB1/NRP1/ANGPT4/TIMP1/PTN/MEOX2/HBEGF/T…	149	YES
GO:0060537	muscle tissue development	148/4885	409/18866	2.19146e-06	6.73487e-05	4.79935e-05	PAK1/ACTN3/MYO18B/AGT/SGCG/RIPOR2/EOMES/VAMP5/PAX5/MYH6/ASB2/CXADR/ZNF689/PKP2/DMRTA2/ANKRD1/JPH2/FOXL2/WNT3A/P2RX2/GREM1/MYOZ2/MYOM2/METTL21C/G6PD/TCAP/BMP4/SHH/MSTN/ADRA1A/ALPK3/COL11A1/NOX4/WNT2/CHRNA1/ALPK2/IGF1/ITGA8/MEF2C/CCM2L/MYOM1/FGF9/CAV2/CAV1/MEOX2/ENG/GLI1/TCF21/EGR1/TBX2/EGR2/HOXD9/HOXD10/DLL4/ALDH1A2/MYH11/PDGFRA/HLX/MYOCD/MEIS1/SELENON/TGFBR2/ADAMTS9/FOS/S1PR1/HEG1/GJC1/PLN/DLL1/C…	148	NO
GO:0052547	regulation of peptidase activity	147/4885	466/18866	0.00328113	0.0209331	0.0149172	ATP2A3/TNFRSF10B/AGT/ECM1/SERPINA6/SERPINA1/TFPI/CST2/FAM162A/CTSD/SERPIND1/PSME2/IFI6/PSMB8/DPEP1/CST7/NLRP1/PAPLN/VSIR/SPOCK2/FASLG/C3/TNFSF14/BIN1/CD27/TNFAIP8/CRB2/NLRP3/SYK/NLRP7/SERPINB9/LCK/CR1/TP63/PERP/EPHA4/CSTA/S100A8/XDH/CSTB/S100A9/AIM2/RAG1/A2ML1/PRNP/SFN/OVOS2/SERPINB13/ANXA8/RARRES1/PI3/SPINK5/CARD9/CARD17/WFDC3/EGLN3/CD109/SPINK1/FOXL2/TFPI2/WNT3A/CLDN3/COL7A1/APLP2/UBE2Z/COL4A3/…	147	YES
GO:0001503	ossification	146/4885	412/18866	9.33172e-06	0.000205643	0.000146544	TP53INP2/CSGALNACT1/SLC26A2/CREB3L1/CYP24A1/TNC/ECM1/ATP6V1B1/NOCT/WNT4/IFITM1/RORB/IFITM5/ADAR/ISG15/FGR/RASSF2/HEMGN/ASGR2/PTGER4/SEMA4D/FGFR3/TP63/ID1/EPHA2/EGFR/DHRS3/CEBPB/EXT1/ACHE/FBN2/IGFBP3/WNT3A/GREM1/WNT7B/RFLNA/ZNF664-RFLNA/RANBP3L/PHB/RIPPLY2/BMP4/GDPD2/KREMEN2/SHH/HOXA2/BMP2K/BMP3/FASN/COL11A1/ITGA11/ANKH/SOST/CLEC5A/IGF1/HGF/GLI2/MEF2C/JAG1/CHRDL1/GATA1/FGF9/PTN/ZBTB16/GLI1/TGFB3/T…	146	YES
GO:0051346	negative regulation of hydrolase activity	146/4885	473/18866	0.00794922	0.0404027	0.0287915	SH3BP4/LGALS3/PTPRN2/AGT/ECM1/SERPINA6/SERPINA1/TFPI/CST2/SERPIND1/IFI6/IFIT1/DPEP1/CST7/PAPLN/SPOCK2/C3/TNFSF14/BIN1/CD27/GZMA/TNFAIP8/CRB2/NLRP7/SERPINB9/SEMA4D/CR1/KLRK1/KLRC4-KLRK1/FZD10/CSTA/SH3RF2/CSTB/RAG1/A2ML1/PRNP/SFN/OVOS2/SERPINB13/PPP1R14C/ANXA8/RARRES1/PI3/SPINK5/CARD17/CNN3/WFDC3/CD109/SPINK1/TFPI2/COL7A1/APLP2/PPP1R9B/UBE2Z/COL4A3/SPINK8/AMOT/SPINK4/RHOH/SERPINI1/PLAUR/TIMP3/THBS1…	146	YES
GO:0050863	regulation of T cell activation	145/4885	332/18866	1.1115e-12	2.67941e-10	1.90938e-10	LGALS3/PAK1/LGALS9B/LGALS9C/RASGRP1/DUSP3/IFNL1/CD6/CD74/TNFRSF1B/FOXP3/PRDM1/PRKCQ/TBX21/PAG1/TCF7/PTPRC/SIRPG/IL12RB1/GRAP2/NFATC2/CD40LG/CORO1A/CSK/RASAL3/EBI3/JAK3/TNFSF8/DOCK8/VSIR/IL2/CRTAM/CD5/PTPN6/RIPOR2/CD83/IL12B/ZAP70/CD2/PLA2G2D/CD160/CCR2/SASH3/LAX1/IRF1/TNFSF14/CCR7/FGL2/RAC2/TESPA1/CCL21/SIT1/CD27/VAV1/XCL1/IL18/CD1D/TNFRSF13C/NLRP3/CTLA4/SYK/TMIGD2/CCDC88B/IL7R/CCL19/CD28/TIGIT/L…	145	NO
GO:0046394	carboxylic acid biosynthetic process	145/4885	367/18866	5.78528e-09	4.6275e-07	3.29761e-07	SLC45A3/CYP2C9/ACMSD/CD74/NR1H3/DHRS9/PTGDS/SYK/GGTA1/PTGS1/LIPG/RBP1/RDH10/PSPH/FABP5/ASPG/ILVBL/GSTM1/PLOD2/CBR1/GSTM4/UGP2/CYP4F11/CYP8B1/HACD2/TRIB3/ACADL/AKR1D1/GGT1/KYNU/SCP2/AKR1A1/ACSL3/EGF/CBR4/ACSS1/HAAO/ELOVL7/ACSM1/PLA2G4F/ALOX15B/ADI1/ALDH1A3/AMACR/CLN3/KMO/FGFR4/CBSL/ABHD2/CYP4A22/CYP4A11/ACACB/NAALAD2/OSBPL6/ABCD2/LPL/ADIPOQ/ACSM5/MLXIPL/PKLR/FASN/CEMIP/PDK4/OTC/MGLL/ASPA/PTGIS/ALD…	145	NO
GO:0016053	organic acid biosynthetic process	145/4885	368/18866	7.13514e-09	5.56802e-07	3.96784e-07	SLC45A3/CYP2C9/ACMSD/CD74/NR1H3/DHRS9/PTGDS/SYK/GGTA1/PTGS1/LIPG/RBP1/RDH10/PSPH/FABP5/ASPG/ILVBL/GSTM1/PLOD2/CBR1/GSTM4/UGP2/CYP4F11/CYP8B1/HACD2/TRIB3/ACADL/AKR1D1/GGT1/KYNU/SCP2/AKR1A1/ACSL3/EGF/CBR4/ACSS1/HAAO/ELOVL7/ACSM1/PLA2G4F/ALOX15B/ADI1/ALDH1A3/AMACR/CLN3/KMO/FGFR4/CBSL/ABHD2/CYP4A22/CYP4A11/ACACB/NAALAD2/OSBPL6/ABCD2/LPL/ADIPOQ/ACSM5/MLXIPL/PKLR/FASN/CEMIP/PDK4/OTC/MGLL/ASPA/PTGIS/ALD…	145	NO
GO:0018108	peptidyl-tyrosine phosphorylation	145/4885	374/18866	2.42127e-08	1.51393e-06	1.07884e-06	FGF10/AGT/NTF3/CD40/RAP2C/ADORA1/EIF2AK2/PARP9/PARP14/IFNL1/FGR/CD74/STAP1/TXK/PTPRC/CASS4/CSK/JAK3/IL2/PTPN6/ITK/IL12B/ZAP70/BLK/IL18/BANK1/SLA/SYK/HCLS1/LCK/SOCS1/SEMA4D/CD3E/FGFR3/EPHA4/EPHB2/EPHA2/EGFR/PRNP/EFEMP1/EPO/SPINK1/WNT3A/GREM1/EGF/ERBB2/FGFR4/GHR/ADRA1A/ADIPOQ/NOX4/FGF7/GAS6/IGF1/HGF/FLT4/TIE1/HYAL2/NRP1/ANGPT4/BMX/GATA1/FLT1/EHD4/CAV1/HBEGF/TEK/KDR/LRP4/PDGFRA/ADRA2A/TAL1/PDGFD/PEA…	145	YES
GO:0018212	peptidyl-tyrosine modification	145/4885	377/18866	4.35943e-08	2.51315e-06	1.7909e-06	FGF10/AGT/NTF3/CD40/RAP2C/ADORA1/EIF2AK2/PARP9/PARP14/IFNL1/FGR/CD74/STAP1/TXK/PTPRC/CASS4/CSK/JAK3/IL2/PTPN6/ITK/IL12B/ZAP70/BLK/IL18/BANK1/SLA/SYK/HCLS1/LCK/SOCS1/SEMA4D/CD3E/FGFR3/EPHA4/EPHB2/EPHA2/EGFR/PRNP/EFEMP1/EPO/SPINK1/WNT3A/GREM1/EGF/ERBB2/FGFR4/GHR/ADRA1A/ADIPOQ/NOX4/FGF7/GAS6/IGF1/HGF/FLT4/TIE1/HYAL2/NRP1/ANGPT4/BMX/GATA1/FLT1/EHD4/CAV1/HBEGF/TEK/KDR/LRP4/PDGFRA/ADRA2A/TAL1/PDGFD/PEA…	145	YES
GO:1903037	regulation of leukocyte cell-cell adhesion	143/4885	329/18866	2.47393e-12	5.2769e-10	3.76038e-10	LGALS3/PAK1/LGALS9B/LGALS9C/RASGRP1/CCL28/DUSP3/IFNL1/SELE/CD6/CD74/FOXP3/PRKCQ/TBX21/PAG1/PTPRC/SIRPG/IL12RB1/GRAP2/CD40LG/CORO1A/CSK/RASAL3/EBI3/JAK3/DOCK8/VSIR/IL2/CRTAM/CD5/PTPN6/RIPOR2/CD83/IL12B/ZAP70/ITGA4/PLA2G2D/CD160/CCR2/SASH3/LAX1/IRF1/TNFSF14/CCR7/FGL2/CCL25/ETS1/TESPA1/CCL21/CD27/VAV1/XCL1/IL18/CD1D/TNFRSF13C/NLRP3/CTLA4/SYK/TMIGD2/CCDC88B/IL7R/CCL19/CD28/FUT7/TIGIT/LCK/CLECL1/SOCS1…	143	NO
GO:0006869	lipid transport	143/4885	393/18866	2.28263e-06	6.92255e-05	4.93308e-05	NPC1L1/ATP8A1/SPNS2/AGT/ANO4/IRS2/ABCC3/CLU/ANO7/OSBP2/PLSCR1/GRAMD1B/NR1H3/CETP/PLA2G2D/APOL3/APOL2/SYK/SPNS3/ACSL5/LIPG/SLC2A1/SLC10A6/FABP5/PCSK9/STARD5/GM2A/CFTR/SLC10A1/LBP/PLIN2/APOD/NTSR1/CYP4F2/ANO3/ABCC2/SLC25A17/LPCAT3/SCP2/ACSL3/ABCC4/STARD3/EGF/ACSL1/DBI/PLA2G4F/CLN3/OSBPL10/SHH/CEL/CYP4A11/ACACB/OSBPL6/APOB/PPARG/SPX/FABP4/ABCD2/FZD4/ADIPOQ/NOS2/INHBA/THBS1/ABCB1/CAV1/PLSCR4/EEPD1/SG…	143	NO
GO:0048880	sensory system development	143/4885	394/18866	2.67858e-06	7.75577e-05	5.52685e-05	NKD1/AQP5/FGF10/DLX1/TSPAN12/RORB/PRDM1/FASLG/C3/BCL11B/P2RY12/NECTIN1/RDH10/EPHB2/EPHA2/EGFR/GRHL3/ACHE/EFEMP1/VSX2/CYP1B1/FBN2/WNT7A/ATOH7/FOXL2/FSCN2/WNT7B/MYOM2/VSX1/MIP/TSKU/ALDH1A3/DIO3/BMP4/SHH/OPN4/FZD4/WNT2/WNT5B/INHBA/COL8A1/MFAP5/ABCB5/CRYBG3/NRP1/JAG1/MYOM1/CHRDL1/FGF9/FLT1/PTN/TBX2/RHOJ/DLL4/ALDH1A2/NES/PDGFRA/SPRY2/KLF4/KERA/ACVRL1/UNC45B/MEIS1/ZEB1/CACNA1C/WNT9B/TGFBR2/SPRY1/SPRED1…	143	NO
GO:0031589	cell-substrate adhesion	142/4885	359/18866	7.60898e-09	5.86625e-07	4.18035e-07	CEACAM6/AGR2/LYPD3/PLEKHA2/ACTN3/MUC4/EDIL3/EPDR1/CCL28/WNT4/DUSP3/ITGAL/CASS4/CORO1A/SPOCK2/LPXN/ITGA4/CCR7/RAC2/CCL25/MYO1G/CCL21/PARVG/ITGB7/CD96/CD3E/FAT2/FERMT1/ID1/TACSTD2/PIK3R1/VWC2/EGFL6/VCL/LIMCH1/COL26A1/APOD/MMP12/GREM1/LIMS1/ITGB6/CIB1/HOXA7/SORBS1/FZD4/TNFRSF12A/FN1/PLAU/THBS1/ITGA11/COL8A1/SPOCK1/ANTXR1/GAS6/LIMS2/ITGA8/CCDC80/NRP1/JAG1/FOXF1/CORO2B/PTN/VWF/TEK/TNN/KDR/HOXD3/LYVE1/…	142	YES
GO:0150063	visual system development	142/4885	388/18866	1.71568e-06	5.65909e-05	4.03273e-05	NKD1/AQP5/FGF10/DLX1/TSPAN12/RORB/PRDM1/FASLG/C3/BCL11B/P2RY12/NECTIN1/RDH10/EPHB2/EPHA2/EGFR/GRHL3/ACHE/EFEMP1/VSX2/CYP1B1/FBN2/WNT7A/ATOH7/FOXL2/FSCN2/WNT7B/MYOM2/VSX1/MIP/TSKU/ALDH1A3/DIO3/BMP4/SHH/OPN4/FZD4/WNT2/WNT5B/INHBA/COL8A1/MFAP5/ABCB5/CRYBG3/NRP1/JAG1/MYOM1/CHRDL1/FGF9/FLT1/PTN/TBX2/RHOJ/DLL4/ALDH1A2/NES/PDGFRA/SPRY2/KLF4/KERA/ACVRL1/UNC45B/MEIS1/ZEB1/CACNA1C/WNT9B/TGFBR2/SPRY1/SPRED1…	142	YES
GO:0042493	response to drug	142/4885	397/18866	7.07946e-06	0.000167637	0.00011946	NPC1L1/RPH3AL/GABRG3/CYP2C9/DAB1/ABCC3/CYP4B1/DPEP1/NFATC2/CD69/CXCR4/B2M/LCK/LTA/EGFR/AIM2/NPAS2/PRNP/TDO2/CARD9/PLIN2/ANKRD1/SCN11A/APOD/ADA/TXNIP/ABCC2/CPB2/AACS/COMT/BLMH/PPP1R9B/MT2A/ABCC4/DDC/NUDT15/SORD/ACSL1/DUSP6/NAT8/SPINK4/CYP2A13/ACACB/ADRA1A/PPARG/LPL/ADIPOQ/NOS2/INHBA/THBS1/GAS6/TBXA2R/OTC/ADCYAP1R1/MEF2C/ABCB1/PTN/ENG/CAT/HTR2B/CRHBP/CYP2U1/TGFBR2/FOS/PDE2A/ADORA2A/NPPC/ITGA2/SLC12…	142	YES
GO:0006936	muscle contraction	141/4885	362/18866	2.68611e-08	1.6064e-06	1.14474e-06	ACTN3/NMU/AGT/PLCE1/ADORA1/TNNT1/UTS2/PIK3CG/CXCR4/BIN1/CLIC2/MYH6/RCSD1/TIFAB/CHRNB4/ZC3H12A/KCNJ2/VCL/PKP2/P2RX6/ACE2/GDNF/ADA/MB/P2RX2/ASB3/MYOM2/TCAP/CLCN1/ASPH/TRIM72/HSPB6/SCN4A/SORBS1/KCNIP2/ADRA1A/SPX/FXYD1/CHRNA1/KCNE3/CACNA1G/TBXA2R/PTGER3/CALCRL/PPP1R12B/SLC8A3/MYOM1/CAV1/SGCA/KCNA1/CASQ2/KCNJ8/EDN3/KCNA5/HRC/MYH11/DYSF/HTR2B/EDNRB/SCN7A/MYOCD/ANK2/HTR7/SCN2B/ADRA2A/CACNA1C/UTRN/LMOD1/…	141	YES
GO:0014706	striated muscle tissue development	141/4885	389/18866	3.40139e-06	9.34141e-05	6.65679e-05	PAK1/ACTN3/MYO18B/AGT/SGCG/RIPOR2/EOMES/VAMP5/PAX5/MYH6/ASB2/CXADR/ZNF689/PKP2/DMRTA2/ANKRD1/JPH2/FOXL2/WNT3A/P2RX2/GREM1/MYOZ2/MYOM2/METTL21C/G6PD/TCAP/BMP4/SHH/MSTN/ADRA1A/ALPK3/COL11A1/NOX4/WNT2/CHRNA1/ALPK2/IGF1/MEF2C/CCM2L/MYOM1/FGF9/CAV2/CAV1/MEOX2/ENG/GLI1/TCF21/EGR1/TBX2/EGR2/HOXD9/HOXD10/DLL4/ALDH1A2/MYH11/PDGFRA/HLX/MYOCD/MEIS1/SELENON/TGFBR2/ADAMTS9/FOS/S1PR1/HEG1/GJC1/PLN/DLL1/CDON/HA…	141	NO
GO:0043434	response to peptide hormone	141/4885	447/18866	0.00392603	0.0241113	0.017182	PAK1/CA2/GDF15/AGT/SESN3/IRS2/ATP6V1B1/MZB1/PRKCQ/CSK/JAK3/STAT4/TSHR/PRKCB/FUT7/SOCS1/SLC2A1/TLR2/GJB2/PCSK9/AGTRAP/PIK3R1/ADM/INHBB/TRIB3/ABCC2/PCK2/PFKFB1/CRHR2/MSTN/TRIM72/SORBS1/GHR/ACVR1C/PCK1/GNAI1/PPARG/PDE3B/KLF15/SIK2/LPL/ADIPOQ/SLC2A4/TRARG1/PKLR/RARRES2/PDK4/OTC/TIMP1/CAV2/CAV1/TNS2/NR4A3/TEK/EGR1/CAT/EGR2/ADCY4/EDNRB/CRHBP/FOXO1/PID1/ZFP36L1/PLN/IRS1/NME2/PTPRN/AREG/VGF/GPT/ADCY5/TH/…	141	YES
GO:0001654	eye development	140/4885	384/18866	2.56902e-06	7.54899e-05	5.3795e-05	NKD1/AQP5/FGF10/DLX1/TSPAN12/RORB/PRDM1/FASLG/BCL11B/NECTIN1/RDH10/EPHB2/EPHA2/EGFR/GRHL3/ACHE/EFEMP1/VSX2/CYP1B1/FBN2/WNT7A/ATOH7/FOXL2/FSCN2/WNT7B/MYOM2/VSX1/MIP/TSKU/ALDH1A3/DIO3/BMP4/SHH/OPN4/FZD4/WNT2/WNT5B/INHBA/COL8A1/MFAP5/ABCB5/CRYBG3/NRP1/JAG1/MYOM1/CHRDL1/FGF9/FLT1/PTN/TBX2/RHOJ/DLL4/ALDH1A2/NES/PDGFRA/SPRY2/KLF4/KERA/ACVRL1/UNC45B/MEIS1/ZEB1/CACNA1C/WNT9B/TGFBR2/SPRY1/SPRED1/ZEB2/NECT…	140	YES
GO:0006066	alcohol metabolic process	140/4885	385/18866	3.01805e-06	8.54534e-05	6.08951e-05	NPC1L1/INPP5A/ACER3/SDR16C5/CYP2C9/PLCE1/SULT2B1/ITPKA/ASAH1/WNT4/DHRS9/CETP/CD244/DBH/APOL2/PLD4/INPP5D/RDH10/PLCH2/DHRS3/PCSK9/CFTR/PLB1/SRD5A3/CYP1B1/IPMK/AKR1B10/SLC5A3/NTSR1/IDI1/ACADL/AKR1D1/AKR1B15/RETSAT/PCK2/SULT1E1/SC5D/MVK/LPCAT3/AKR1A1/STARD3/ALDH3B2/HMGCS2/IDH1/NAAA/SORD/CBR4/AKR1C2/ACSS1/G6PD/ALDH1A3/SULT1C4/ADH1C/CEL/P2RY6/IDH2/ACACB/LIPE/APOB/GPAM/MOGAT1/PCK1/RDH5/GPD1/ADH1A/ADH1B…	140	NO
GO:0061458	reproductive system development	140/4885	447/18866	0.00533636	0.0302725	0.0215725	PRDX4/TNC/FGF10/RSPO3/LDOC1/HYAL3/WNT4/PRDM1/TCF7/PTPN6/TEX11/EOMES/TIFAB/TP63/RDH10/EGFR/GJB2/CEBPB/GJB3/GJB5/HSD17B2/SRD5A2/HOXA11/ADM/WNT7A/INHBB/ING2/FOXL2/ADA/ASCL2/SDC1/KRT8/WNT7B/PPP1R9B/IDH1/HOXB13/GJB1/ALOX15B/BMP4/EAF2/SHH/PHLDA2/HOXA9/HOXA10/PPARG/FZD4/RHOBTB3/WNT2/INHBA/GLI2/GATA1/FGF9/PTN/GLI1/PCDH12/EPAS1/TCF21/PTGIS/PDGFRA/DHH/MYOCD/SLIT2/WNT9B/NOS3/JUNB/ZFP36L1/CYP27B1/H3-3B/SCX/P…	140	YES
GO:0048608	reproductive structure development	139/4885	443/18866	0.00511722	0.0296873	0.0211555	PRDX4/TNC/FGF10/RSPO3/LDOC1/HYAL3/WNT4/PRDM1/TCF7/PTPN6/TEX11/EOMES/TIFAB/TP63/RDH10/EGFR/GJB2/CEBPB/GJB3/GJB5/HSD17B2/SRD5A2/HOXA11/ADM/WNT7A/INHBB/ING2/FOXL2/ADA/ASCL2/SDC1/KRT8/WNT7B/IDH1/HOXB13/GJB1/ALOX15B/BMP4/EAF2/SHH/PHLDA2/HOXA9/HOXA10/PPARG/FZD4/RHOBTB3/WNT2/INHBA/GLI2/GATA1/FGF9/PTN/GLI1/PCDH12/EPAS1/TCF21/PTGIS/PDGFRA/DHH/MYOCD/SLIT2/WNT9B/NOS3/JUNB/ZFP36L1/CYP27B1/H3-3B/SCX/PTPRN/AMH…	139	YES
GO:0016042	lipid catabolic process	138/4885	343/18866	3.43614e-09	3.01204e-07	2.14641e-07	ACER3/CYP24A1/HEXB/PLCE1/IRS2/ADORA1/HSD17B14/ASAH1/PPT1/NEU1/GLA/PIK3CG/PLA2G2D/HSD11B1/PLAAT4/AOAH/PLA2G7/CYP4F12/LIPG/PLCH2/FABP5/ASPG/HCAR2/PLA2G4E/GM2A/LIPK/PLB1/LIPN/LIPJ/ILVBL/EHHADH/SRD5A3/CYP1B1/ACOX1/FABP7/CYP4F11/AKR1B10/GBA3/CYP4F2/ACADL/AKR1D1/GALC/ACAA1/CRAT/SLC25A17/PCK2/SULT1E1/SCP2/IVD/IDH1/NAAA/ABHD6/PLA2G4F/CES3/HSD17B11/PNLIPRP3/CLPSL1/AMACR/CEL/PLCXD2/ABHD2/CYP4A11/ACACB/LIPE…	138	YES
GO:0052548	regulation of endopeptidase activity	138/4885	434/18866	0.00312498	0.0203052	0.0144697	ATP2A3/TNFRSF10B/AGT/SERPINA6/SERPINA1/TFPI/CST2/FAM162A/CTSD/SERPIND1/PSME2/IFI6/PSMB8/DPEP1/CST7/NLRP1/PAPLN/VSIR/SPOCK2/FASLG/C3/TNFSF14/BIN1/CD27/TNFAIP8/CRB2/NLRP3/SYK/NLRP7/SERPINB9/LCK/CR1/TP63/PERP/EPHA4/CSTA/S100A8/XDH/CSTB/S100A9/AIM2/RAG1/A2ML1/PRNP/SFN/OVOS2/SERPINB13/ANXA8/RARRES1/PI3/SPINK5/CARD9/CARD17/WFDC3/EGLN3/CD109/SPINK1/FOXL2/TFPI2/WNT3A/COL7A1/APLP2/UBE2Z/COL4A3/TNFSF15/SPI…	138	NO
GO:0001655	urogenital system development	137/4885	330/18866	3.36952e-10	4.14645e-08	2.95481e-08	MAGED1/TNC/FGF10/CA2/AGT/PLCE1/WNT4/TP63/EPHA4/RDH10/EPHB2/PCSK9/CXCR2/TACSTD2/HOXA11/UPK3A/HOXD11/GDNF/SDC1/GREM1/WNT7B/COL4A4/HOXB13/COL4A3/ALOX15B/BMP4/EAF2/SHH/CYP4A22/CYP4A11/KLF15/ADIPOQ/CYP26A1/FGF1/LGR5/HYAL2/GLI2/ITGA8/MEF2C/PCSK5/NRP1/JAG1/FOXF1/ZBTB16/TNS2/GLI1/TCF21/TEK/EGR1/CAT/ALDH1A2/LRP4/PDGFRA/MYOCD/SLIT2/WNT9B/SPRY1/BMPER/SOX17/PDGFD/CD34/GPR4/FAT4/DLL1/PECAM1/NLE1/NOTCH3/HES5/H…	137	YES
GO:0007599	hemostasis	137/4885	348/18866	1.96119e-08	1.29378e-06	9.21964e-07	TSPAN8/SERPINA1/TFPI/CD40/F2RL1/PRTN3/SERPIND1/PLSCR1/WAS/PRKCH/LCP2/TSPAN32/DGKA/PRKCQ/TXK/P2RX5/CD40LG/PIK3CG/DOCK8/PTPN6/IRF1/BLK/PIK3R5/VAV1/FLI1/TREML1/SYK/PRKCB/P2RY12/LCK/GP1BA/EPHB2/KRT1/ANXA8/GNA15/PIK3R1/VCL/ACTB/GP6/P2RX6/HNF4A/GGCX/CAPZA1/PRKCA/CYP4F11/TFPI2/WNT3A/CLEC1B/CYP4F2/P2RX2/HSPB1/ENPP4/CPB2/PAPSS2/SHH/HBG2/H3C8/CD177/PRCP/PLAUR/FN1/PLAU/F13A1/THBS1/GAS6/TBXA2R/PROCR/GATA1/CA…	137	YES
GO:0006163	purine nucleotide metabolic process	137/4885	442/18866	0.0085114	0.042839	0.0305276	MPC1/SLC26A2/ACTN3/SULT2B1/ATP5F1E/PPT1/GUCY2D/PPT2/HKDC1/GIMAP7/ACSL5/CARD11/TMSB4X/EPHA2/XDH/PGM1/TDO2/BPGM/ATP5MGL/AMPD1/GNAI3/AADAT/PRPS1/DDIT4/ADA/HACD2/PFKFB4/SULT1E1/MVK/KYNU/ACSL3/HMGCS2/NUDT15/CBR4/ACSL1/ACSS1/DBI/PFKFB1/ATP5MC1/ELOVL7/ACSM1/ACSF2/NUDT9/SULT1C4/PAPSS2/ACACB/GPAM/GPD1/NPR1/PFKFB3/ACSM5/MLXIPL/PKLR/FASN/SULT1A2/NOS2/NT5E/PDK4/IGF1/RCVRN/PDE1A/ADCY4/GLYAT/PID1/PINK1/NOS3/PD…	137	NO
GO:0015849	organic acid transport	136/4885	353/18866	1.0075e-07	5.37249e-06	3.8285e-06	MPC1/SLC26A2/AGT/TRH/IRS2/ABCC3/SLC16A2/ADORA1/SLC6A9/SLC16A9/SLC16A12/PLA2G2D/SYK/KCNJ10/ACSL5/SLC2A1/SLC10A6/FABP5/STARD5/SLC26A4/SLC10A1/ABCG2/ACE2/PLIN2/SLC1A7/NTSR1/SLC16A3/SLC7A13/CYP4F2/SLC43A1/ABCC2/SLC26A3/SLC25A17/ACSL3/ABCC4/SLC38A4/ACSL1/PLA2G4F/SLC25A18/SLC26A6/CLN3/KMO/CYP4A11/ACACB/SLC7A10/PPARG/SPX/FABP4/ABCD2/NOS2/THBS1/SLC6A1/SLCO1C1/SLC7A3/FOLR2/AVPR1A/SLCO2A1/SLC7A2/SLC6A7/RAB…	136	NO
GO:0031349	positive regulation of defense response	136/4885	385/18866	2.21755e-05	0.000413706	0.000294812	PAK1/MUC5AC/AGT/MUC4/MUC13/F2RL1/RASGRP1/CLEC4C/PSME2/DHX58/DDX60/PARP9/IRF7/PLSCR1/PSMB8/CD6/STAP1/CREB3L3/TXK/ICAM3/FCN1/TLR8/PIK3CG/IL2/CRTAM/IL12B/IL18RAP/CD160/CCR2/C3/CCR7/CLEC10A/ETS1/VAV1/PLA2G7/CD226/IL18/CD1D/SLAMF6/PYHIN1/SYK/PTGER4/IL16/TLR10/CD28/SH2D1A/CARD11/NCR3/GPSM3/KLRK1/KLRC4-KLRK1/LTA/IRGM/TLR2/S100A8/EGFR/S100A9/AIM2/KLK7/NPAS2/CEBPB/RAET1G/SIGLEC16/S100A12/CARD9/PSMD5/LBP/M…	136	NO
GO:0001558	regulation of cell growth	136/4885	420/18866	0.00157858	0.0120501	0.00858703	SH3BP4/PAK1/SCGB3A1/RTN4R/SEMA6A/MAG/AGT/PLCE1/SEMA3B/PPT1/PRKCQ/RASGRP2/EPB41L3/ARHGAP4/IL2/CXCR4/ESR2/TMC8/SEMA4D/SIPA1/S100A8/EGFR/CDA/S100A9/SFN/HNF4A/IGFBP3/LPAR3/WNT3A/GREM1/PPP1R9B/ERBB2/G6PD/PHB/SDCBP/EAF2/SEMA4B/CIB1/PPARG/NPR1/PLXNA4/TNFRSF12A/FN1/INHBA/SPOCK1/IGF1/FHL1/HYAL2/LTBP4/NRP1/HBEGF/NGF/CCN3/ACVRL1/MYOCD/SLIT2/IGFBP7/SOX17/AVPR1A/ISLR2/MEG3/HAMP/CYP27B1/H3-3B/BTG1/DSCAM/H3-5/T…	136	YES
GO:0030099	myeloid cell differentiation	136/4885	431/18866	0.0044931	0.0266463	0.0189884	GAB2/LGALS3/CA2/BATF3/F2RL1/PRTN3/FAXDC2/MOV10/ADAR/IRF7/ISG15/CD74/PRKCQ/RASSF2/JAK3/PTPN6/IL12B/CCR7/CD101/ETS1/IRF8/PIP4K2A/FLI1/GAB3/PRKCB/B2M/INPP5D/GPR183/PIK3CD/CCL19/NRROS/GPR171/HCLS1/GP1BA/IKZF1/EVI2B/TLR2/EPHA2/CEBPB/RHEX/RAB7B/PIK3R1/BPGM/EPO/PRKCA/CD109/MB/CLEC1B/H4C8/G6PD/BMP4/H3C8/CIB1/HOXA9/HOXA5/HOXA7/PPARG/EPB42/ADIPOQ/FASN/GPR68/INHBA/THBS1/CLEC5A/ADGRF5/MEF2C/JAG1/GATA1/ZBTB16…	136	YES
GO:0007596	blood coagulation	135/4885	343/18866	2.52489e-08	1.53779e-06	1.09585e-06	TSPAN8/SERPINA1/TFPI/CD40/F2RL1/PRTN3/SERPIND1/PLSCR1/WAS/PRKCH/LCP2/TSPAN32/DGKA/PRKCQ/TXK/P2RX5/CD40LG/PIK3CG/DOCK8/PTPN6/IRF1/BLK/PIK3R5/VAV1/TREML1/SYK/PRKCB/P2RY12/LCK/GP1BA/EPHB2/KRT1/ANXA8/GNA15/PIK3R1/VCL/ACTB/GP6/P2RX6/HNF4A/GGCX/CAPZA1/PRKCA/CYP4F11/TFPI2/WNT3A/CLEC1B/CYP4F2/P2RX2/HSPB1/ENPP4/CPB2/PAPSS2/SHH/HBG2/H3C8/CD177/PRCP/PLAUR/FN1/PLAU/F13A1/THBS1/GAS6/TBXA2R/PROCR/GATA1/CAV1/VW…	135	YES
GO:0050817	coagulation	135/4885	349/18866	8.51466e-08	4.57859e-06	3.26276e-06	TSPAN8/SERPINA1/TFPI/CD40/F2RL1/PRTN3/SERPIND1/PLSCR1/WAS/PRKCH/LCP2/TSPAN32/DGKA/PRKCQ/TXK/P2RX5/CD40LG/PIK3CG/DOCK8/PTPN6/IRF1/BLK/PIK3R5/VAV1/TREML1/SYK/PRKCB/P2RY12/LCK/GP1BA/EPHB2/KRT1/ANXA8/GNA15/PIK3R1/VCL/ACTB/GP6/P2RX6/HNF4A/GGCX/CAPZA1/PRKCA/CYP4F11/TFPI2/WNT3A/CLEC1B/CYP4F2/P2RX2/HSPB1/ENPP4/CPB2/PAPSS2/SHH/HBG2/H3C8/CD177/PRCP/PLAUR/FN1/PLAU/F13A1/THBS1/GAS6/TBXA2R/PROCR/GATA1/CAV1/VW…	135	NO
GO:0030900	forebrain development	135/4885	391/18866	8.05276e-05	0.00114004	0.000812402	RTN4R/FGF10/GSC/DLX1/DAB1/WNT4/AKNA/CXCR4/BCL11B/ETS1/EOMES/B2M/P2RY12/PAX5/SSTR3/SLC2A1/EPHB2/EGFR/HAP1/EXT1/DMRTA2/WNT7A/FABP7/WNT3A/WNT7B/UQCRQ/PPP1R9B/TSKU/ALDH1A3/BMP4/IGF2BP1/SHH/GBX2/PLXNA4/INHBA/GLI2/DCT/NRP1/SLC8A3/PTN/LHX6/GLI1/KCNA1/NR4A3/AVPR2/ALDH1A2/SSTR1/SLIT2/CCKAR/DLC1/AVPR1A/ZEB2/DYNC2H1/FAT4/SHANK3/ARX/CDON/SCT/NOTCH3/HES5/TNR/KCNC1/DCLK1/KCNC2/SLIT1/LHX2/DKK1/MDK/CHD5/TMEM108/…	135	YES
GO:0046942	carboxylic acid transport	134/4885	350/18866	1.90287e-07	8.894e-06	6.33796e-06	MPC1/SLC26A2/AGT/TRH/IRS2/ABCC3/SLC16A2/ADORA1/SLC6A9/SLC16A9/SLC16A12/PLA2G2D/SYK/KCNJ10/ACSL5/SLC2A1/SLC10A6/FABP5/STARD5/SLC26A4/SLC10A1/ABCG2/ACE2/PLIN2/SLC1A7/NTSR1/SLC16A3/SLC7A13/CYP4F2/SLC43A1/ABCC2/SLC26A3/SLC25A17/ACSL3/ABCC4/SLC38A4/ACSL1/PLA2G4F/SLC25A18/SLC26A6/CLN3/KMO/CYP4A11/ACACB/SLC7A10/PPARG/SPX/FABP4/ABCD2/NOS2/THBS1/SLC6A1/SLCO1C1/SLC7A3/FOLR2/AVPR1A/SLCO2A1/SLC7A2/SLC6A7/RAB…	134	NO
GO:0003002	regionalization	134/4885	355/18866	4.83312e-07	2.02138e-05	1.44046e-05	NKD1/FGF10/GSC/DLX1/C3/CRB2/EOMES/TIFAB/HES2/TP63/SOSTDC1/NTF4/HOXA11/WLS/HOXD11/DMRTA2/WNT7A/HHIP/GDNF/WNT3A/GREM1/WNT7B/HOXB2/TCAP/RIPPLY2/BMP4/SHH/GBX2/MESP2/HOXA9/HOXA2/HOXA5/HOXA6/HOXA7/HOXA10/DMRT2/WNT2/FGF1/CYP26C1/MEOX1/GLI2/MEF2C/PCSK5/NRP1/FOXF1/MEOX2/ZBTB16/GLI1/EGR2/HOXD3/HOXD9/HOXD10/DLL4/ALDH1A2/LRP4/ACVRL1/SPRY1/SOX17/AXIN2/ZEB2/GREM2/GDF3/DYNC2H1/DLL1/CDON/NLE1/HES5/HOXB7/HOXB4/LH…	134	NO
GO:0002791	regulation of peptide secretion	134/4885	381/18866	3.22099e-05	0.0005511	0.00039272	STXBP5L/STXBP5/RPH3AL/NMU/TRH/IRS2/DOC2B/CD40/ADORA1/F2RL1/RFX6/RSAD2/FGR/CD22/CD74/NR1H3/FOXP3/TLR8/CD40LG/IL2/CRTAM/IL12B/BLK/SYK/PTGER4/TLR10/SOCS1/TNFRSF4/CLEC9A/SLC2A1/TLR2/S100A8/EGFR/HCAR2/CFTR/IL1A/CD14/ACHE/HNF4A/WLS/ANKRD1/PRKCA/MCU/INHBB/AACS/KCNG2/RAPGEF4/IDH2/RFX3/GPAM/ACVR1C/G6PC2/CIDEA/ITSN1/NOS2/TNFSF4/GPR68/APLN/CADM1/CLEC5A/IGF1/CD200/MYOM1/KLF7/TGFB3/KCNA5/HTR2B/TLR4/CCN3/IL33/…	134	NO
GO:0060326	cell chemotaxis	133/4885	311/18866	5.59773e-11	9.42628e-09	6.71728e-09	LGALS3/S100A14/CXCR1/F2RL1/CCL28/CCR10/DPEP1/CD74/STAP1/PRKCQ/CORO1A/CCL22/PIK3CG/BIN2/RIPOR2/CCR2/CXCR4/GPR18/TNFSF14/CCR7/RAC2/CCL25/CCL21/CXCL9/VAV1/XCL1/XCL2/PLA2G7/JAML/CXCR5/CCR5/SYK/GPR183/PIK3CD/CXCR6/IL16/CCL19/XCR1/CCR8/CCR4/CXCR3/CNR2/TMSB4X/GPSM3/KLRK1/KLRC4-KLRK1/CCL4/CCL4L1/EPHA2/S100A8/S100A7/CXADR/S100A9/CXCR2/CXCL2/S100A12/CXCL3/PPBP/CXCL1/LBP/ACKR2/MCU/CXCL8/HSPB1/GREM1/CCRL2/CX…	133	YES
GO:0042692	muscle cell differentiation	133/4885	390/18866	0.000168284	0.00209097	0.00149005	CEACAM5/PAK1/SCGB3A1/CAPN2/RBM4/BHLHA15/FGF10/GDF15/MYO18B/AGT/KCNH1/TNNT1/WNT4/PLEKHO1/FLT3LG/NFATC2/RIPOR2/TNFSF14/BIN1/CXCL9/CD53/MYH6/CXADR/MYPN/ANKRD1/ADM/WNT3A/P2RX2/SDC1/GREM1/KRT8/MYOZ2/G6PD/TCAP/BMP4/SHH/FER1L5/TRIM72/ADRA1A/ALPK3/NOX4/ALPK2/IGF1/ITGA8/MEF2C/FGF9/FOXF1/CAV2/ENG/CASQ2/TBX2/FLNC/SYNE1/MYH11/PDGFRA/ADGRB3/DYSF/EDNRB/CCN3/MYOCD/SYPL2/ANK2/ZEB1/JAM2/SELENON/LMOD1/AVPR1A/TMEM1…	133	YES
GO:0050678	regulation of epithelial cell proliferation	132/4885	395/18866	0.000464217	0.00461979	0.00329212	MAGED1/FGF10/ECM1/EGFL7/MIR193A/PPP1R16B/IL12B/ITGA4/TNFAIP3/BCL11B/JAML/B2M/NLRC3/MIR10B/TP63/ID1/EGFR/XDH/SFN/TACSTD2/TGM1/PBLD/SLURP1/PRKCA/WNT7A/CD109/MMP12/WNT3A/CPB2/ERBB2/COL4A3/BMP4/EAF2/SHH/HOXA5/TNMD/PPARG/VEGFD/STOX1/WNT2/FGF1/THBS1/FGF7/APLN/IGF1/FLT4/NGFR/LIMS2/MEF2C/NRP1/FGF9/FLT1/PTN/CAV2/CAV1/GLI1/F3/NR4A3/TEK/KDR/DLL4/ALDH1A2/CDKN1C/APLNR/DYSF/HTR2B/EDNRB/TLR4/ACVRL1/ATOH8/SCG2/Z…	132	YES
GO:0045765	regulation of angiogenesis	132/4885	403/18866	0.00113039	0.00933335	0.00665105	CREB3L1/SEMA6A/AGT/ECM1/CD40/TSPAN12/MIR193A/SP100/PPP1R16B/IL12B/CD160/FASLG/TNFAIP3/CCR2/CXCR4/C3/ETS1/PRKCB/TMIGD2/MIR10B/ID1/EPHA2/ZC3H12A/KRT1/CXCR2/IL1A/SPINK5/WARS1/CYP1B1/ADM/PRKCA/CXCL8/HSPB1/GREM1/ERBB2/KLK3/COL4A3/PLXND1/AMOT/PLK2/CIB1/HOXA5/CCBE1/TNMD/HSPB6/C6/PPARG/PDE3B/VEGFD/NPR1/TNFRSF12A/FGF1/THBS1/TBXA2R/HGF/ADGRA2/NGFR/TIE1/CMA1/NRP1/ANGPT4/FLT1/PTN/MEOX2/ENG/F3/TEK/PTGIS/RHOJ/…	132	YES
GO:0043588	skin development	132/4885	425/18866	0.00898873	0.0446922	0.0318482	SLC2A10/FGF10/KRT27/ASAH1/PRKCH/BCL11B/PLAAT4/WNT10A/ZBED2/LTB/TP63/PKP1/FERMT1/TGM5/PERP/CSTA/DSC3/EPHA2/S100A7/EGFR/CERS3/GRHL3/IVL/KRT1/KRT74/SOSTDC1/SFN/KRT5/KRT10/GJB3/KRT77/SERPINB13/LIPK/KRT6A/SPRR2F/TGM1/CNFN/PI3/SPINK5/FLG/TCHH/KRT6C/LIPN/PKP2/CASP14/CD109/KRT15/CDSN/KRT18/KRT8/AQP3/ASCL4/TXNIP/NSUN2/ALOX15B/SHH/SOX18/HOXA7/INHBA/LGR5/FGF7/DSG4/SPINK6/NGFR/GLI2/JAG1/SGPP1/LRP4/LDB2/ZFP36…	132	YES
GO:0010038	response to metal ion	130/4885	366/18866	2.47844e-05	0.000454428	0.000323831	CPNE4/CA2/CHP2/KCNH1/NEUROD2/DPEP1/RASGRP2/HVCN1/B2M/SLFN14/S100A8/EGFR/PRNP/IL1A/CD14/NDRG1/SYT12/SDC1/AQP3/TXNIP/ABCC2/MT2A/SORD/G6PD/HAAO/TRPV6/KCNMB2/CNGA3/SHH/SLC30A2/SOD3/KCNIP2/ACO1/FABP4/PKLR/THBS1/SLC6A1/CACNA1G/OTC/MEF2C/CAV1/KCNA1/CASQ2/DUSP1/CAT/SLC40A1/CRHBP/GSN/FOS/JUNB/PLN/HAMP/RYR1/SYT7/SYT13/KCNC1/KCNC2/SNCB/SMPD3/SYT10/HPCA/SYT4/DRD2/ASCL1/TH/NEDD4L/SLC41A1/ALOX15/ADCY1/SLC30A8/…	130	YES
GO:0043547	positive regulation of GTPase activity	130/4885	406/18866	0.0030829	0.0200891	0.0143157	STXBP5L/ARHGAP26/STXBP5/RTN4R/ARHGAP36/NTF3/CD40/F2RL1/RASGRP1/PRTN3/WNT4/RASGRP2/ACAP1/ARHGAP15/SMAP2/ARHGAP4/SH3BP1/CCL22/RASAL3/DOCK8/RAPGEF1/ARHGAP9/CCR7/ARHGEF6/CCL25/DOCK2/AGAP2/CCL21/VAV1/XCL1/XCL2/RGS18/ARHGAP25/TAGAP/CCL19/TBC1D10C/ARHGAP45/ARHGAP30/SEMA4D/SIPA1/CCL4/CCL4L1/PLEKHG6/FZD10/EPHA2/RGS20/GRHL3/ALS2CL/DEPDC1/SYDE2/ARFGAP3/RGPD5/RASGRF1/RAP1GAP/RGS17/ERBB2/RANBP3L/LIMS1/RGPD6/R…	130	YES
GO:0098742	cell-cell adhesion via plasma-membrane adhesion molecules	129/4885	277/18866	6.93616e-14	2.62519e-11	1.87074e-11	CEACAM6/CEACAM5/PCDHB16/MAG/CNTN4/DAB1/ITGAL/SELE/CD6/CLDN15/CRTAM/CRB2/JAML/SELL/FAT2/NECTIN1/DSC3/IL1RN/MPZL2/CDH22/CDH8/CXADR/LGALS7B/TENM1/MYPN/PCDH7/PCDHGA3/CLDN3/PCDHB5/PCDHB8/CLDN8/CLDN14/ALCAM/PCDHB13/PCDHGA5/PCDHGA6/CDHR5/LRRC4/CD177/FLRT3/ADIPOQ/DSG4/CADM1/CLDN11/PCDHB4/CDH6/PCDH12/PCDH17/PCDHB12/LRRC4B/KLF4/PCDHB18P/ESAM/SPARCL1/ROBO4/TGFBR2/SELP/NECTIN3/CDH5/CLDN5/SLITRK2/PCDH18/FAT4/…	129	YES
GO:0070588	calcium ion transmembrane transport	129/4885	312/18866	1.49319e-09	1.49034e-07	1.06203e-07	ATP2A3/BHLHA15/ANXA9/PTPRC/CORO1A/PIK3CG/PTPN6/FASLG/CCR7/BIN1/CCL21/CXCL9/SLC24A4/XCL1/MCOLN2/CLIC2/CCR5/P2RY12/CCL19/XCR1/CD19/LCK/GRIN3A/NIPSNAP2/CLCA3P/CACHD1/PRNP/HAP1/CHRNA10/TMEM165/JPH2/MCU/CACNB4/ERO1A/NTSR1/CACNG6/WNT3A/METTL21C/TMC2/G6PD/TRPV6/PHB/TMC1/P2RY6/TMEM37/CEMIP/CATSPER1/KCNE3/GAS6/CACNA1G/GNB5/JPH4/SLC8A3/CASQ2/HRC/APLNR/DYSF/HTR2B/TRPC6/ANK2/ADRA2A/CACNA1C/MICU3/SELENON/GEM/…	129	YES
GO:0070661	leukocyte proliferation	129/4885	313/18866	1.89846e-09	1.77671e-07	1.26611e-07	LGALS3/LGALS9B/LGALS9C/FGF10/IRS2/CD40/CLU/F2RL1/RASGRP1/WNT4/MZB1/CD22/CD6/CD74/TNFRSF1B/FOXP3/PRKCQ/PTPRC/FLT3LG/IL12RB1/NFATC2/CD40LG/CORO1A/RASAL3/EBI3/JAK3/PIK3CG/TNFSF8/DOCK8/VSIR/IL2/CRTAM/PTPN6/IL12B/ZAP70/PLA2G2D/CR2/TNFAIP3/CCR2/SASH3/IRF1/TNFSF14/RAC2/DOCK2/BLK/XCL1/IL18/PLCL2/MS4A1/CD1D/TNFRSF13C/FCRL3/CTLA4/SYK/TMIGD2/CCDC88B/IL7R/INPP5D/GPR183/CCL19/GAPT/CD19/CD28/CLECL1/TNFRSF4/SPN…	129	YES
GO:0051251	positive regulation of lymphocyte activation	129/4885	357/18866	1.03666e-05	0.000225633	0.000160789	PAK1/FGF10/IRS2/CD40/RASGRP1/IGHA1/CD6/CD74/FOXP3/PRKCQ/TBX21/PTPRC/SIRPG/FLT3LG/IL12RB1/GRAP2/NFATC2/CD40LG/CORO1A/CSK/RASAL3/EBI3/JAK3/DOCK8/VSIR/IL2/CD5/PTPN6/CD83/IL12B/ZAP70/CD160/CCR2/SASH3/TNFSF14/CCR7/TESPA1/CCL21/CD27/VAV1/XCL1/IL18/CD1D/TNFRSF13C/FCRL3/NLRP3/CTLA4/SYK/TMIGD2/CCDC88B/IL7R/INPP5D/GPR183/CCL19/CD28/LCK/CLECL1/SOCS1/BTLA/TNFRSF4/PDCD1/CARD11/CD3E/TRBC1/TRBC2/IGHV1-24/IGHV2-…	129	NO
GO:0006790	sulfur compound metabolic process	129/4885	371/18866	8.05169e-05	0.00114004	0.000812402	MPC1/FMOD/CSGALNACT1/SLC26A2/B3GNT3/HEXB/SULT2B1/PDZD11/PPT1/MAT1A/GSTA3/PPT2/DPEP1/SPOCK2/ACSL5/GGTA1/TDO2/AADAT/GSTM1/GSTM4/HACD2/GSTM5/GGCT/ACP3/XYLT2/ABCC2/COMT/GGT1/BLMH/SULT1E1/MVK/KYNU/AKR1A1/ACSL3/GNMT/GSTT2B/HMGCS2/IDH1/CBR4/ACSL1/ACSS1/DBI/G6PD/ELOVL7/ACSM1/ACSF2/ADI1/SULT1C4/PAPSS2/NAT8/TPK1/CBSL/ACACB/GHR/GPAM/SLC19A3/ACSM5/FASN/SULT1A2/NOX4/PDK4/OGN/BHMT2/KERA/CHST7/GLYAT/HPGDS/EGFLA…	129	YES
GO:1903522	regulation of blood circulation	128/4885	303/18866	3.35652e-10	4.14645e-08	2.95481e-08	ATP2A3/NMU/AGT/ADORA1/F2RL1/KCND2/KCND1/PIK3CG/IL2/DBH/BIN1/CLIC2/MYH6/FXYD7/ATP1B3/EGFR/CXADR/ZC3H12A/KCNJ2/PKP2/ACE2/ADM/CACNB4/ADA/CACNG6/ASB3/KCNG2/KCNMB2/ASPH/KCNIP2/ADRA1A/SPX/NPR1/HSPB7/FXYD1/TMIGD3/APLN/KCNE3/CACNA1G/TBXA2R/ABCC9/SLC8A3/CAV1/HBEGF/EPAS1/CASQ2/TBX2/EDN3/AVPR2/KCNA5/HRC/ANK2/SCN2B/ADRA2A/CACNA1C/NOS3/AVPR1A/SCN3B/OR51E2/SCN4B/F2R/KCNIP1/GJC1/PLN/KCNE1B/ECE1/CACNA1B/CACNA2D4…	128	YES
GO:0051047	positive regulation of secretion	128/4885	340/18866	1.01612e-06	3.75847e-05	2.67833e-05	GAB2/STXBP5/RPH3AL/NMU/AGT/TRH/IRS2/DOC2B/ADORA1/F2RL1/HYAL3/RFX6/FGR/IL2/CRTAM/BLK/SYK/PTGER4/TNFRSF4/CLEC9A/TLR2/S100A8/EGFR/HCAR2/CFTR/IL1A/CD14/ACHE/WLS/ANKRD1/MCU/INHBB/GDNF/FOXL2/NTSR1/CYP4F2/SDC1/CPB2/AACS/ACSL3/SNF8/KMO/SDCBP/CD177/CYP4A11/NPR1/ITSN1/TNFSF4/GPR68/INHBA/SLC6A1/APLN/CADM1/CLEC5A/CACNA1G/IGF1/MYOM1/TGFB3/EDN3/HTR2B/EDNRB/TLR4/IL33/PINK1/AVPR1A/GALR1/OR51E2/P2RY1/CD34/SCT/PAR…	128	NO
GO:0002237	response to molecule of bacterial origin	128/4885	356/18866	1.47407e-05	0.000295691	0.000210713	CAPN2/S100A14/FGF10/TFPI/CD40/NOCT/LDOC1/SELE/CD6/NR1H3/TNFRSF1B/STAP1/CSF2RB/IL10RA/AICDA/IL12B/FASLG/TNFAIP3/GPR31/CCR7/CXCL9/IRF8/IL18/CD96/CCR5/SCIMP/NLRP3/B2M/NLRP7/PTGER4/CNR2/NUGGC/KLRK1/KLRC4-KLRK1/LTA/IRGM/GJB6/IRF5/TLR2/S100A8/S100A7/S100A9/INAVA/ZC3H12A/GJB2/CEBPB/CXCL2/IL1A/IL36RN/CXCL3/PPBP/CXCL1/CD14/CARD9/CARD17/LBP/EPO/ANKRD1/ADM/PRKCA/CXCL8/SGMS1/ABCC2/COMT/GGT1/CXCL6/SHPK/KMO/AP…	128	YES
GO:0070482	response to oxygen levels	127/4885	396/18866	0.00321108	0.0206717	0.0147309	PAK1/CAPN2/ADORA1/FAM162A/KCND2/PSME2/PSMB8/CXCR4/ETS1/LTA/CHCHD2/SLC2A1/TLR2/AGTRAP/PLEKHN1/PSMD5/NDRG1/EGLN3/EPO/HILPDA/ANKRD1/ADM/PLOD2/DDIT4/ADA/ERO1A/MB/CLDN3/ASCL2/P2RX2/AQP3/PSMD3/B3GAT1/FUNDC1/SOD3/PCK1/PPARG/VEGFD/STOX1/ADIPOQ/SLC2A4/PKLR/NOS2/NOX4/PLAU/THBS1/SLC8A3/ANGPT4/PTN/CAV1/EPAS1/TGFB3/TEK/EGR1/CAT/PTGIS/KCNA5/COX4I2/TRPC6/ACVRL1/MYOCD/FOXO1/PINK1/CYGB/TGFBR2/CD34/ZFP36L1/PSMC5/N…	127	YES
GO:0040013	negative regulation of locomotion	127/4885	397/18866	0.00353585	0.0221389	0.0157764	SEMA6A/SEMA3B/RAP2C/STK26/ADORA1/CCL28/WNT4/MIR193A/DUSP3/IFITM1/SP100/WAS/DPEP1/CD74/STAP1/ARHGAP4/RIPOR2/GPR18/CCL25/CCL21/CD200R1/PTGER4/SEMA4D/KLRK1/KLRC4-KLRK1/TACSTD2/VCL/LIMCH1/PBLD/SLURP1/CYP1B1/IGFBP3/APOD/ADA/WNT3A/CLDN3/GREM1/ABHD6/ALOX15B/SHH/ABHD2/IDH2/SEMA4B/HOXA7/ACVR1C/PPARG/ADIPOQ/TMIGD3/THBS1/TBXA2R/TIE1/HYAL2/MEF2C/CD200/NRP1/ANGPT4/JAG1/TIMP1/PTN/MEOX2/ENG/DUSP1/TNN/DLL4/KLF4/…	127	YES
GO:1901653	cellular response to peptide	127/4885	398/18866	0.00388906	0.023975	0.0170849	PAK1/CA2/GDF15/AGT/SESN3/IRS2/ATP6V1B1/LDOC1/MZB1/PRKCQ/CSK/JAK3/ITGA4/TSHR/PRKCB/FUT7/SOCS1/EPHA4/ID1/GJB2/PCSK9/PRNP/AGTRAP/PIK3R1/INHBB/TRIB3/PCK2/PPP1R9B/CRHR2/MSTN/TRIM72/SORBS1/GHR/PCK1/PPARG/PDE3B/KLF15/SIK2/LPL/ADIPOQ/SLC2A4/TRARG1/PKLR/RARRES2/PDK4/IGF1/NGFR/CAV2/CAV1/TNS2/NR4A3/KLF2/ADCY4/KLF4/TLR4/CRHBP/FOXO1/PID1/ADRB2/ZFP36L1/IRS1/SMPD3/ATP1A3/GPT/ADCY5/LPIN2/ADCY1/INSR/GLP2R/HDAC5/I…	127	YES
GO:0051271	negative regulation of cellular component movement	127/4885	400/18866	0.004689	0.027477	0.0195804	SEMA6A/SEMA3B/RAP2C/STK26/ADORA1/CCL28/WNT4/MIR193A/DUSP3/IFITM1/SP100/WAS/DPEP1/CD74/STAP1/ARHGAP4/RIPOR2/GPR18/CCL25/BIN1/CCL21/CD200R1/PTGER4/SEMA4D/KLRK1/KLRC4-KLRK1/TACSTD2/VCL/LIMCH1/PBLD/SLURP1/CYP1B1/IGFBP3/APOD/ADA/WNT3A/CLDN3/GREM1/ABHD6/ALOX15B/SHH/ABHD2/IDH2/SEMA4B/HOXA7/ACVR1C/PPARG/ADIPOQ/TMIGD3/THBS1/KCNE3/TBXA2R/TIE1/HYAL2/MEF2C/CD200/NRP1/ANGPT4/JAG1/TIMP1/PTN/MEOX2/ENG/DUSP1/TNN…	127	YES
GO:0008202	steroid metabolic process	126/4885	332/18866	7.51998e-07	2.90735e-05	2.07181e-05	NPC1L1/UGT2B11/CYP24A1/AGT/CYP2C9/SERPINA6/UGT2B15/UGT2B17/SULT2B1/HSD17B14/ASAH1/HSD17B1/WNT4/FAXDC2/CYP21A2/DHRS9/CETP/HSD11B1/APOL2/PCSK9/CFTR/HSD17B2/SRD5A2/SRD5A3/CYP1B1/ADM/CYP8B1/IDI1/ACADL/AKR1D1/UGT2B7/AKR1B15/ACAA1/COMT/SULT1E1/SC5D/MVK/LPCAT3/SCP2/STARD3/HMGCS2/UGT2B28/AKR1C2/G6PD/HSD17B11/AMACR/FGFR4/SHH/CEL/ACACB/OSBPL6/LIPE/APOB/GPAM/RDH5/FASN/SULT1A2/HSD17B6/DKK3/CYP26A1/FGF1/CYP26…	126	YES
GO:0048545	response to steroid hormone	125/4885	346/18866	1.42608e-05	0.000289698	0.000206442	PAK1/CA2/SCGB2A2/TFPI/SCGB2A1/NR1H3/CSN1S1/ESR2/ZFP36L2/PAQR8/SSTR3/TP63/IL1RN/TLR2/EGFR/GJB2/EPO/ADM/DDIT4/SDC1/WNT7B/TXNIP/ABCC2/PCK2/PPP1R9B/IDH1/METTL21C/PFKFB1/PHB/TRIM68/BMP4/CNGA3/MSTN/ABHD2/LMO3/GPAM/PCK1/ADIPOQ/THBS1/CATSPER1/PLPP1/PTN/CAV1/ENG/NR3C1/TCF21/NR4A3/TGFB3/DUSP1/SLIT2/FOXO1/DAB2/IGFBP7/TGFBR2/AVPR1A/OR51E2/FOS/ZNF366/ZFP36L1/FLT3/AREG/MDK/NPAS4/SSTR2/ATP1A3/RXRG/TH/PTGER2/ZBT…	125	YES
GO:0048638	regulation of developmental growth	125/4885	353/18866	4.11574e-05	0.00067357	0.000479994	AGR2/NKD1/PAK1/ACTN3/RTN4R/SEMA6A/MAG/GDF15/SEMA3B/ARHGAP4/CXCR4/SASH3/PLAC8/SEMA4D/MYH6/FGFR3/CXADR/WWC2/LPAR3/WNT3A/WWC1/G6PD/DIO3/BMP4/DUSP6/PHLDA2/MSTN/SEMA4B/ACACB/GHR/GPAM/PLXNA4/TNFRSF12A/WNT2/FN1/IGF1/MEF2C/NRP1/FGF9/GLI1/TBX2/NGF/HLX/MEIS1/TGFBR2/ISLR2/ADRB2/DLL1/ARX/HAMP/NPPC/DSCAM/TNR/SPTBN4/TP73/SYT4/RIMS2/DCC/FSTL4/UNC13A/DRD2/KIAA0319/TBX20/POU3F2/NEDD4L/SEMA6B/INSR/SEMA3G/NTN1/RND2…	125	YES
GO:0006959	humoral immune response	125/4885	377/18866	0.000904605	0.00778033	0.00554435	BPIFB2/SPNS2/C8B/CLU/PRTN3/PDZD11/IGHA1/CFB/POU2F2/PTPRC/FCN1/LYZ/FCER2/EBI3/PTPN6/CD83/CR2/CCR2/C3/CCR7/CFP/CXCL9/MS4A1/AIRE/GPR183/CD19/CD28/HLA-DQB1/SH2D1A/PDCD1/PAX5/CR1/IGLV3-27/TRBC1/TRBC2/IGHV1-24/IGHV2-26/LTA/IGHV3-43/IGHV2-70/IGKV1D-12/S100A8/S100A7/PGLYRP4/S100A9/KRT1/KLK7/KRT6A/IGKV3D-11/CXCL2/PI3/SPINK5/IL36RN/S100A12/CXCL3/PPBP/CXCL1/DEFB1/RNASE7/IGLV1-40/JCHAIN/IGHA2/IGHV1-45/ST6GAL…	125	YES
GO:0031346	positive regulation of cell projection organization	125/4885	394/18866	0.00513428	0.0297593	0.0212068	PAK1/PROM2/AGT/PLCE1/ITPKA/F2RL1/RAPGEF1/IL2/RIPOR2/CXCR4/CCR7/RAC2/CCL21/P2RY12/ZNF804A/CCL19/SEMA4D/MAPK6/EPHA4/S100A9/HAP1/ESPN/TENM1/EPO/ANKRD1/LPAR3/EPS8L3/WNT3A/CUX2/PLXND1/MSTN/FZD4/ITSN1/PLXNA4/SERPINI1/PLK5/TNFRSF12A/STMN2/FN1/HGF/NGFR/SCARF1/NRP1/PALM/PTN/TGFB3/NGF/SLIT2/DOCK11/ISLR2/ZEB2/ROR1/DNM3/SHANK3/LTK/ITGA2/DSCAM/NME2/NEGR1/CAMK2B/MDK/TRIM67/SYT4/RIMS2/SLITRK1/NTRK1/UNC13A/EPHA3…	125	YES
GO:0007187	G protein-coupled receptor signaling pathway, coupled to cyclic nucleotide second messenger	124/4885	263/18866	6.97426e-14	2.62519e-11	1.87074e-11	CHRM1/AGT/ADORA1/PTGDR2/GPR37L1/ADGRD2/ADGRE5/S1PR4/ADGRE3/CXCL9/ADGRG5/TSHR/P2RY12/PTGER4/XCR1/CNR2/INSL3/SSTR3/S1PR5/GNA15/ADGRF1/GPR78/GNAI3/MCHR1/ADM/PRKCA/RXFP1/LPAR3/UCN2/AKAP5/OXER1/CRHR2/SCTR/ADRA1A/GNAI1/MRAP/LGR5/PTGIR/GRM8/TBXA2R/PTGER3/CALCRL/ADCYAP1R1/PALM/ADGRL2/AVPR2/ADCY4/AKAP12/ADGRB3/HTR2B/SSTR1/HTR7/ADRA2A/ADGRG4/ADGRL4/GALR1/ADRB2/P2RY1/S1PR1/GPR4/CHRM5/PDE2A/ADRB3/PLN/LPAR2/A…	124	YES
GO:0010721	negative regulation of cell development	124/4885	343/18866	1.48496e-05	0.000296945	0.000211606	MCF2/PAK1/RTN4R/SEMA6A/MAG/DLX1/CNTN4/DAB1/SEMA3B/GPR37L1/STAP1/ARHGAP4/B2M/SEMA4D/EPHA4/ID1/EPHB2/TACSTD2/BRINP1/WNT7A/WNT3A/ASCL2/RFLNA/ZNF664-RFLNA/G6PD/DIO3/PLK2/SHH/IDH2/SEMA4B/CIB1/HOXA2/DTX1/STMN2/PAEP/ZNF365/SPOCK1/IGF1/NGFR/NRP1/JAG1/PTN/TNN/LRP4/EDNRB/TRPC6/MEIS1/PTPRG/SLIT2/NLGN3/DNM3/DLL1/PRAG1/NOTCH3/NPPC/PRTG/HES5/TNR/DAAM2/RFLNB/TP73/LHX2/DKK1/SYT4/DCC/DISP3/FSTL4/LIN28A/KIAA0319/A…	124	NO
GO:0045666	positive regulation of neuron differentiation	124/4885	380/18866	0.00181953	0.0133676	0.00952592	PAK1/AGT/DLX1/DAB1/ITPKA/NEUROD2/RAPGEF1/IL2/CXCR4/ZNF804A/SEMA4D/MAPK6/EPHA4/DUOXA1/S100A9/BRINP1/VWC2/EPO/ANKRD1/LPAR3/WNT3A/CUX2/PLXND1/BMP4/FZD4/ITSN1/PLXNA4/SERPINI1/PLK5/TNFRSF12A/STMN2/FN1/KCTD11/HGF/NGFR/GLI2/SCARF1/MEF2C/NRP1/PTN/HOXD3/NGF/TRPC6/SLIT2/ZEB1/ISLR2/ZEB2/ROR1/TCF4/SHANK3/LTK/CDON/DSCAM/NME2/NEGR1/VWC2L/CAMK2B/DKK1/MDK/TRIM67/SYT4/GDF6/RIMS2/SLITRK1/NTRK1/UNC13A/LIN28A/EPHA3/…	124	YES
GO:0003015	heart process	123/4885	297/18866	3.16861e-09	2.8161e-07	2.00679e-07	ATP2A3/NMU/AGT/SGCG/ADORA1/KCND2/KCND1/PIK3CG/IL2/CXCR4/BIN1/CLIC2/MYH6/FXYD7/ATP1B3/CXADR/ZC3H12A/KCNJ2/PKP2/ACE2/ADM/CACNB4/ADA/CACNG6/ASB3/TCAP/KCNG2/ASPH/KCNIP2/ADRA1A/SPX/NPR1/HSPB7/FXYD1/NOX4/TMIGD3/APLN/KCNE3/CACNA1G/ABCC9/SLC8A3/CAV1/HBEGF/EPAS1/CASQ2/TBX2/KCNJ8/EDN3/KCNA5/HRC/ANK2/SCN2B/CACNA1C/NOS3/AVPR1A/SCN3B/SCN4B/KCNIP1/GJC1/PLN/KCNE1B/CACNA1B/CACNA2D4/NPPC/RYR1/FGF12/SLC8A2/KCNE4/S…	123	YES
GO:0050890	cognition	123/4885	302/18866	1.03428e-08	7.60732e-07	5.42106e-07	ATP8A1/CHRM1/AGT/NTF3/ADORA1/PPT1/NEUROD2/DBH/B2M/HLA-DRA/TIFAB/PTPRZ1/EPHB2/TLR2/EGFR/RAG1/PRNP/CEBPB/GM2A/NTF4/BRINP1/SHC3/ADGRF1/NPTX2/NLGN4X/SHISA7/NTSR1/NRXN3/RASGRF1/COMT/PPP1R9B/CUX2/CLN3/PLK2/CBR3/SLC2A4/SLC6A1/ITGA8/MEF2C/JPH4/SLC8A3/PTN/NRXN2/EGR2/PDE1B/NGF/ADGRB3/CRHBP/SHROOM4/CX3CR1/FOS/SYNPO/CLDN5/NLGN3/SHANK3/TACO1/GPR155/MAPK8IP2/TNR/SLC8A2/SLC12A5/SNAP25/NRXN1/DKK1/MDK/SYT4/NPAS4/…	123	YES
GO:0043010	camera-type eye development	123/4885	332/18866	4.14876e-06	0.000110157	7.84994e-05	AQP5/FGF10/DLX1/TSPAN12/RORB/BCL11B/NECTIN1/RDH10/EPHB2/EPHA2/EGFR/GRHL3/ACHE/EFEMP1/VSX2/CYP1B1/FBN2/WNT7A/ATOH7/FOXL2/WNT7B/MYOM2/VSX1/MIP/TSKU/ALDH1A3/DIO3/BMP4/SHH/OPN4/FZD4/WNT2/WNT5B/INHBA/COL8A1/CRYBG3/NRP1/JAG1/MYOM1/FLT1/PTN/TBX2/RHOJ/DLL4/ALDH1A2/NES/PDGFRA/SPRY2/KLF4/KERA/ACVRL1/UNC45B/MEIS1/ZEB1/CACNA1C/WNT9B/TGFBR2/SPRY1/SPRED1/ZEB2/NECTIN3/MAB21L1/RD3/DLL1/ARHGEF15/CDON/DSCAM/HES5/L…	123	YES
GO:0032496	response to lipopolysaccharide	123/4885	334/18866	5.82349e-06	0.000143325	0.000102135	CAPN2/S100A14/FGF10/TFPI/CD40/NOCT/LDOC1/SELE/CD6/NR1H3/TNFRSF1B/STAP1/CSF2RB/IL10RA/AICDA/IL12B/FASLG/TNFAIP3/CCR7/CXCL9/IRF8/IL18/CD96/CCR5/SCIMP/NLRP3/NLRP7/PTGER4/CNR2/NUGGC/KLRK1/KLRC4-KLRK1/LTA/IRGM/GJB6/TLR2/S100A8/S100A7/S100A9/ZC3H12A/GJB2/CEBPB/CXCL2/IL1A/IL36RN/CXCL3/PPBP/CXCL1/CD14/CARD17/LBP/EPO/ANKRD1/ADM/PRKCA/CXCL8/SGMS1/ABCC2/COMT/GGT1/CXCL6/SHPK/KMO/APOB/PCK1/NOS2/TNFSF4/PTGIR/C…	123	YES
GO:0032409	regulation of transporter activity	122/4885	291/18866	1.51386e-09	1.49034e-07	1.06203e-07	CNKSR3/SLC6A9/CCR2/CLIC2/TMSB4X/FXYD7/SHISA8/ATP1B3/EPHB2/NIPSNAP2/FGF11/PCSK9/PRNP/HAP1/CFTR/ACTB/ACE2/EPO/JPH2/CACNB4/SHISA7/NTSR1/RASGRF1/P2RY6/KCNIP2/PPARG/FXYD1/KCNE3/FHL1/GNB5/MEF2C/ABCB1/JPH4/CAV1/KCNA1/CASQ2/HRC/DYSF/TRPC6/HECW2/ANK2/CRHBP/SCN2B/ADRA2A/UTRN/KCNS2/PINK1/SELENON/PM20D1/GEM/SCN3B/ADRB2/SCN4B/LRRC55/NLGN3/PLN/SHANK3/KCNE1B/TACO1/MAPK8IP2/FGF12/KCNC1/KCNE4/KCNC2/PON1/HPCA/DRD2…	122	NO
GO:0072001	renal system development	122/4885	292/18866	1.94358e-09	1.77671e-07	1.26611e-07	MAGED1/FGF10/CA2/AGT/PLCE1/WNT4/EPHA4/RDH10/PCSK9/CXCR2/TACSTD2/HOXA11/UPK3A/HOXD11/GDNF/SDC1/GREM1/WNT7B/COL4A4/COL4A3/BMP4/SHH/CYP4A22/CYP4A11/KLF15/ADIPOQ/CYP26A1/FGF1/LGR5/HYAL2/GLI2/ITGA8/MEF2C/PCSK5/NRP1/JAG1/FOXF1/ZBTB16/TNS2/TCF21/TEK/EGR1/CAT/ALDH1A2/LRP4/PDGFRA/MYOCD/SLIT2/WNT9B/SPRY1/BMPER/SOX17/PDGFD/CD34/GPR4/FAT4/DLL1/PECAM1/NLE1/NOTCH3/HES5/HOXB7/TP73/LIN28A/PODXL/OSR2/RET/SIX2/MTS…	122	NO
GO:0048562	embryonic organ morphogenesis	122/4885	302/18866	2.07546e-08	1.35519e-06	9.65724e-07	FGF10/GSC/ATP6V1B1/TBX21/TCF7/RIPOR2/CRB2/EOMES/PAX5/TIFAB/RDH10/GJB6/EPHB2/EPHA2/GRHL3/HOXA11/EFEMP1/CHRNA10/FBN2/TMIE/USH1G/FOXL2/WNT3A/LRIG3/HOXB2/TCAP/ALDH1A3/BMP4/SHH/GBX2/SOX18/HOXA9/HOXA2/HOXA5/HOXA6/HOXA7/STOX1/COL11A1/NKX3-2/MFAP5/GLI2/ITGA8/MEF2C/TBX15/FGF9/FOXF1/ENG/GLI1/TCF21/NR4A3/TGFB3/TBX2/HOXD3/HOXD9/HOXD10/PDGFRA/SPRY2/HLX/ZEB1/MMP16/WNT9B/TGFBR2/SOX17/DLL1/HOXB7/HOXB4/LHFPL5/POU…	122	YES
GO:0070371	ERK1 and ERK2 cascade	122/4885	325/18866	2.13323e-06	6.71009e-05	4.78168e-05	FGF10/SEMA6A/AGT/CNKSR3/F2RL1/RASGRP1/DUSP3/CD74/PTPRC/CCL22/CSK/RAPGEF1/PTPN6/SLAMF1/CCR7/CCL25/CCL21/XCL1/XCL2/ZFP36L2/SCIMP/SYK/GPR183/PTGER4/CCL19/TBC1D10C/CCL4/CCL4L1/FGFR3/EPHB2/EPHA2/S100A7/EGFR/FAM83D/CHRNA10/EPO/PRKCA/EGF/ERBB2/PHB/BMP4/DUSP6/FGFR4/P2RY6/CIB1/LMO3/ADRA1A/ADIPOQ/NOX4/TIMP3/FN1/CCL13/GAS6/IGF1/FLT4/NRP1/DUSP1/TEK/KDR/AKAP12/PDGFRA/HTR2B/SPRY2/KLF4/TLR4/SPRY1/BMPER/SPRED1/P…	122	YES
GO:0001666	response to hypoxia	122/4885	359/18866	0.000357659	0.00378917	0.00270021	PAK1/CAPN2/ADORA1/FAM162A/KCND2/PSME2/PSMB8/CXCR4/ETS1/LTA/CHCHD2/SLC2A1/TLR2/AGTRAP/PLEKHN1/PSMD5/NDRG1/EGLN3/EPO/HILPDA/ANKRD1/ADM/PLOD2/DDIT4/ADA/ERO1A/MB/CLDN3/ASCL2/P2RX2/AQP3/PSMD3/B3GAT1/FUNDC1/SOD3/PCK1/VEGFD/STOX1/ADIPOQ/SLC2A4/PKLR/NOS2/NOX4/PLAU/THBS1/SLC8A3/ANGPT4/PTN/CAV1/EPAS1/TGFB3/TEK/EGR1/CAT/PTGIS/KCNA5/COX4I2/TRPC6/ACVRL1/MYOCD/PINK1/CYGB/TGFBR2/CD34/ZFP36L1/PSMC5/NPPC/ITGA2/RY…	122	YES
GO:0002460	adaptive immune response based on somatic recombination of immune receptors built from immunoglobulin superfamily domains	122/4885	370/18866	0.00129884	0.0103883	0.00740284	RFTN1/C8B/CD40/CLU/IGHA1/RSAD2/IRF7/WAS/CD74/TNFRSF1B/POU2F2/FOXP3/PRKCQ/TBX21/PTPRC/IL12RB1/SLA2/TLR8/CD40LG/FCER2/EBI3/JAK3/IL2/PTPN6/AICDA/BTN3A3/IL12B/IL18R1/IL18RAP/CR2/TNFAIP3/CCR2/SASH3/LY9/C3/FGL2/MYO1G/CD27/XCL1/CD226/IL18/CD8A/CD1D/CD1C/CD1B/CD1E/TNFRSF13C/AIRE/NLRP3/SLAMF6/B2M/IL7R/INPP5D/KLHL6/CCL19/GAPT/CD19/CD28/HLA-DQB1/FUT7/PRF1/SPN/GZMM/CR1/IGLV3-27/TRBC1/TRBC2/IGHV1-24/IGHV2-26/…	122	NO
GO:0036293	response to decreased oxygen levels	122/4885	371/18866	0.00144891	0.0112519	0.00801826	PAK1/CAPN2/ADORA1/FAM162A/KCND2/PSME2/PSMB8/CXCR4/ETS1/LTA/CHCHD2/SLC2A1/TLR2/AGTRAP/PLEKHN1/PSMD5/NDRG1/EGLN3/EPO/HILPDA/ANKRD1/ADM/PLOD2/DDIT4/ADA/ERO1A/MB/CLDN3/ASCL2/P2RX2/AQP3/PSMD3/B3GAT1/FUNDC1/SOD3/PCK1/VEGFD/STOX1/ADIPOQ/SLC2A4/PKLR/NOS2/NOX4/PLAU/THBS1/SLC8A3/ANGPT4/PTN/CAV1/EPAS1/TGFB3/TEK/EGR1/CAT/PTGIS/KCNA5/COX4I2/TRPC6/ACVRL1/MYOCD/PINK1/CYGB/TGFBR2/CD34/ZFP36L1/PSMC5/NPPC/ITGA2/RY…	122	NO
GO:0022409	positive regulation of cell-cell adhesion	121/4885	279/18866	1.40194e-10	1.90872e-08	1.36018e-08	CEACAM6/PAK1/RASGRP1/SELE/CD6/CD74/FOXP3/PRKCQ/PTPRC/SIRPG/IL12RB1/GRAP2/CD40LG/CORO1A/CSK/RASAL3/EBI3/JAK3/DOCK8/VSIR/IL2/CD5/PTPN6/CD83/IL12B/ZAP70/ITGA4/CD160/CCR2/SASH3/TNFSF14/CCR7/ETS1/TESPA1/CCL21/CD27/VAV1/XCL1/IL18/CD1D/TNFRSF13C/NLRP3/CTLA4/SYK/TMIGD2/CCDC88B/IL7R/CCL19/CD28/FUT7/LCK/CLECL1/SOCS1/BTLA/PDCD1/CARD11/CD3E/KLRK1/KLRC4-KLRK1/HLA-DPB1/HLA-DPA1/HLA-DMB/TNFSF9/CD70/RAG1/IL1A/PI…	121	YES
GO:0021700	developmental maturation	121/4885	287/18866	1.17254e-09	1.27171e-07	9.06235e-08	BHLHA15/NEUROD2/POU2F2/LYL1/C3/CCL21/CCL19/SEMA4D/SLFN14/FGFR3/FERMT1/RHEX/CFTR/DAZL/SPINK5/DEFB1/EPO/SPINK1/GREM1/RFLNA/ZNF664-RFLNA/NSUN2/SLC26A3/VSX1/HOXB13/G6PD/SLC26A6/SOX18/ABHD2/RFX3/HOXA5/KCNIP2/ANGPTL8/PPARG/EPB42/PAEP/IGF1/SCARF1/PALM/LHX6/EPAS1/KLF2/ALDH1A2/ADGRB3/EDNRB/ACVRL1/LGI4/TAL1/CX3CR1/S1PR1/CDH5/FAT4/ARHGEF15/RAB3A/RAB32/NPPC/RYR1/HES5/PTPRN/SRRM4/SPTBN4/NRXN1/RFLNB/CAMK2B/SYT…	121	NO
GO:0050708	regulation of protein secretion	121/4885	352/18866	0.000224703	0.00262866	0.00187321	STXBP5L/STXBP5/RPH3AL/NMU/TRH/IRS2/DOC2B/CD40/F2RL1/RFX6/RSAD2/FGR/CD22/NR1H3/FOXP3/TLR8/CD40LG/IL2/CRTAM/IL12B/BLK/SYK/PTGER4/TLR10/SOCS1/TNFRSF4/CLEC9A/SLC2A1/TLR2/EGFR/HCAR2/CFTR/IL1A/CD14/ACHE/HNF4A/WLS/ANKRD1/PRKCA/MCU/INHBB/AACS/KCNG2/RAPGEF4/IDH2/RFX3/GPAM/ACVR1C/G6PC2/CIDEA/NOS2/TNFSF4/GPR68/CADM1/CLEC5A/IGF1/CD200/MYOM1/KLF7/TGFB3/KCNA5/HTR2B/TLR4/CCN3/IL33/ADRA2A/CACNA1C/OR51E2/CD34/F2R…	121	YES
GO:0002449	lymphocyte mediated immunity	121/4885	366/18866	0.00121809	0.009886	0.00704487	RFTN1/C8B/CD40/CLU/RASGRP1/IGHA1/RSAD2/IRF7/WAS/CD74/SLAMF7/TNFRSF1B/POU2F2/FOXP3/TBX21/PTPRC/IL12RB1/SLA2/TLR8/CD40LG/CORO1A/FCER2/IL2/CRTAM/PTPN6/AICDA/BTN3A3/IL12B/IL18R1/IL18RAP/CD160/CR2/CCR2/SASH3/C3/FGL2/KLRD1/MYO1G/CD27/VAV1/XCL1/CD226/IL18/CD96/CD8A/CD1D/CD1C/CD1B/CD1E/AIRE/NLRP3/SLAMF6/B2M/IL7R/INPP5D/SERPINB9/GAPT/CD19/CD28/HLA-DQB1/FUT7/PRF1/SH2D1A/NCR1/GZMM/CR1/NCR3/IGLV3-27/TRBC1/TR…	121	YES
GO:0046651	lymphocyte proliferation	120/4885	283/18866	9.02111e-10	1.01274e-07	7.21689e-08	LGALS3/LGALS9B/LGALS9C/FGF10/IRS2/CD40/RASGRP1/WNT4/MZB1/CD22/CD6/CD74/TNFRSF1B/FOXP3/PRKCQ/PTPRC/FLT3LG/IL12RB1/NFATC2/CD40LG/CORO1A/RASAL3/EBI3/JAK3/PIK3CG/TNFSF8/DOCK8/VSIR/IL2/CRTAM/PTPN6/IL12B/ZAP70/PLA2G2D/CR2/CCR2/SASH3/IRF1/TNFSF14/RAC2/DOCK2/BLK/XCL1/IL18/PLCL2/MS4A1/CD1D/TNFRSF13C/FCRL3/CTLA4/SYK/TMIGD2/CCDC88B/IL7R/INPP5D/GPR183/CCL19/GAPT/CD19/CD28/CLECL1/TNFRSF4/SPN/CARD11/CD3E/HLA-D…	120	YES
GO:0007411	axon guidance	120/4885	284/18866	1.16767e-09	1.27171e-07	9.06235e-08	GAB2/SPTBN2/SEMA6A/CNTN4/DAB1/IRS2/SEMA3B/ARTN/PRKCQ/CXCR4/BCL11B/RAC2/DOK2/PIK3CD/SEMA4D/NECTIN1/EPHA4/EPHB2/EPHA2/EXT1/PIK3R1/SHC3/MYPN/PRKCA/GDNF/WNT3A/NRXN3/RAP1GAP/ERBB2/GRB7/ALCAM/PLXND1/SHH/GBX2/SEMA4B/HOXA2/RHOH/FLRT3/PLXNA4/NTN3/ETV1/NCAM1/NGFR/GLI2/EFNB1/NRP1/KLF7/NR4A3/EGR2/SLIT2/ROBO4/FLRT2/LAMA2/SHANK3/ARX/NOTCH3/EPHA6/DSCAM/TNR/SPTBN4/NRXN1/SLIT1/POU4F3/LHX2/UNC5A/DCC/NTRK1/DSCAML1/…	120	YES
GO:0097485	neuron projection guidance	120/4885	285/18866	1.50754e-09	1.49034e-07	1.06203e-07	GAB2/SPTBN2/SEMA6A/CNTN4/DAB1/IRS2/SEMA3B/ARTN/PRKCQ/CXCR4/BCL11B/RAC2/DOK2/PIK3CD/SEMA4D/NECTIN1/EPHA4/EPHB2/EPHA2/EXT1/PIK3R1/SHC3/MYPN/PRKCA/GDNF/WNT3A/NRXN3/RAP1GAP/ERBB2/GRB7/ALCAM/PLXND1/SHH/GBX2/SEMA4B/HOXA2/RHOH/FLRT3/PLXNA4/NTN3/ETV1/NCAM1/NGFR/GLI2/EFNB1/NRP1/KLF7/NR4A3/EGR2/SLIT2/ROBO4/FLRT2/LAMA2/SHANK3/ARX/NOTCH3/EPHA6/DSCAM/TNR/SPTBN4/NRXN1/SLIT1/POU4F3/LHX2/UNC5A/DCC/NTRK1/DSCAML1/…	120	NO
GO:0032943	mononuclear cell proliferation	120/4885	286/18866	1.94141e-09	1.77671e-07	1.26611e-07	LGALS3/LGALS9B/LGALS9C/FGF10/IRS2/CD40/RASGRP1/WNT4/MZB1/CD22/CD6/CD74/TNFRSF1B/FOXP3/PRKCQ/PTPRC/FLT3LG/IL12RB1/NFATC2/CD40LG/CORO1A/RASAL3/EBI3/JAK3/PIK3CG/TNFSF8/DOCK8/VSIR/IL2/CRTAM/PTPN6/IL12B/ZAP70/PLA2G2D/CR2/CCR2/SASH3/IRF1/TNFSF14/RAC2/DOCK2/BLK/XCL1/IL18/PLCL2/MS4A1/CD1D/TNFRSF13C/FCRL3/CTLA4/SYK/TMIGD2/CCDC88B/IL7R/INPP5D/GPR183/CCL19/GAPT/CD19/CD28/CLECL1/TNFRSF4/SPN/CARD11/CD3E/HLA-D…	120	NO
GO:0060047	heart contraction	119/4885	287/18866	5.22951e-09	4.34593e-07	3.09696e-07	ATP2A3/NMU/AGT/SGCG/ADORA1/KCND2/KCND1/PIK3CG/IL2/CXCR4/BIN1/CLIC2/MYH6/FXYD7/ATP1B3/CXADR/ZC3H12A/KCNJ2/PKP2/ACE2/ADM/CACNB4/ADA/CACNG6/ASB3/TCAP/KCNG2/ASPH/KCNIP2/ADRA1A/SPX/NPR1/HSPB7/FXYD1/TMIGD3/APLN/KCNE3/CACNA1G/ABCC9/SLC8A3/CAV1/HBEGF/EPAS1/CASQ2/TBX2/KCNJ8/EDN3/KCNA5/HRC/ANK2/SCN2B/CACNA1C/NOS3/AVPR1A/SCN3B/SCN4B/KCNIP1/GJC1/PLN/KCNE1B/CACNA1B/CACNA2D4/NPPC/RYR1/FGF12/SLC8A2/KCNE4/SPTBN4…	119	YES
GO:0001822	kidney development	118/4885	283/18866	4.102e-09	3.49983e-07	2.49402e-07	MAGED1/FGF10/CA2/AGT/PLCE1/WNT4/EPHA4/RDH10/PCSK9/CXCR2/TACSTD2/HOXA11/UPK3A/HOXD11/GDNF/SDC1/GREM1/WNT7B/COL4A4/COL4A3/BMP4/SHH/CYP4A22/CYP4A11/KLF15/ADIPOQ/CYP26A1/FGF1/HYAL2/GLI2/ITGA8/MEF2C/PCSK5/NRP1/JAG1/ZBTB16/TNS2/TCF21/TEK/EGR1/CAT/ALDH1A2/LRP4/PDGFRA/SLIT2/WNT9B/SPRY1/BMPER/SOX17/PDGFD/CD34/GPR4/FAT4/DLL1/PECAM1/NLE1/NOTCH3/HES5/HOXB7/TP73/LIN28A/PODXL/OSR2/RET/SIX2/MTSS1/AHI1/GREB1L/PB…	118	YES
GO:0034612	response to tumor necrosis factor	118/4885	320/18866	8.3095e-06	0.000190466	0.000135728	CD40/F2RL1/HYAL3/ASAH1/PSME2/PSMB8/MAP3K14/SELE/TNFRSF1B/TCL1A/CD40LG/CCL22/TNFSF8/TNFAIP3/TNFRSF8/TNFSF14/CCL25/CCL21/CD27/XCL1/XCL2/ZFP36L2/TNFRSF13C/GBP2/SYK/CCL19/TNFRSF4/TMSB4X/LTA/LTB/TNFRSF13B/CCL4/CCL4L1/TNFSF9/CD70/AIM2/ZC3H12A/CD14/PSMD5/ANKRD1/CXCL8/SGMS1/KRT18/KRT8/ABCC2/GGT1/PSMD3/LIMS1/TNFSF15/CIB1/APOB/PCK1/GPD1/FABP4/ADIPOQ/SLC2A4/TNFRSF12A/TNFSF4/ADAMTS7/THBS1/CCL13/GAS6/HYAL2/KL…	118	YES
GO:0060562	epithelial tube morphogenesis	118/4885	331/18866	4.78195e-05	0.000753687	0.000537086	PAK1/MAGED1/TNC/FGF10/AGT/WNT4/TBX21/CXCR4/EOMES/EPHA4/RDH10/EPHA2/GRHL3/SOSTDC1/CXCR2/TACSTD2/HOXA11/HOXD11/ADM/HHIP/GDNF/WNT3A/GREM1/EGF/TCAP/PLXND1/BMP4/SHH/GBX2/SOX18/HOXA5/STOX1/WNT2/FGF1/LGR5/GLI2/MEF2C/NRP1/FOXF1/ENG/TCF21/TBX2/KDR/DLL4/SPRY2/ACVRL1/SLIT2/WNT9B/TGFBR2/SPRY1/SOX17/DLC1/ZEB2/FAT4/DLL1/NOTCH4/HES5/HOXB7/LHX2/AREG/MDK/PODXL/TBX20/RET/SIX2/MTSS1/NDRG4/AHI1/GREB1L/PBX1/NTN1/VEGF…	118	NO
GO:0007188	adenylate cyclase-modulating G protein-coupled receptor signaling pathway	117/4885	233/18866	1.2279e-15	8.7304e-13	6.22138e-13	CHRM1/ADORA1/PTGDR2/GPR37L1/ADGRD2/ADGRE5/S1PR4/ADGRE3/CXCL9/ADGRG5/TSHR/P2RY12/PTGER4/CNR2/INSL3/S1PR5/GNA15/ADGRF1/GPR78/GNAI3/MCHR1/ADM/PRKCA/RXFP1/LPAR3/UCN2/AKAP5/OXER1/CRHR2/SCTR/ADRA1A/GNAI1/MRAP/LGR5/PTGIR/GRM8/TBXA2R/PTGER3/CALCRL/ADCYAP1R1/PALM/ADGRL2/AVPR2/ADCY4/AKAP12/ADGRB3/ADRA2A/ADGRG4/ADGRL4/GALR1/ADRB2/P2RY1/S1PR1/GPR4/CHRM5/PDE2A/ADRB3/PLN/LPAR2/ADORA2A/NME2/GRM4/ADRA1B/ADRA1D/G…	117	YES
GO:1903532	positive regulation of secretion by cell	117/4885	313/18866	4.31919e-06	0.000113247	8.07012e-05	GAB2/STXBP5/RPH3AL/NMU/AGT/TRH/IRS2/DOC2B/F2RL1/HYAL3/RFX6/FGR/IL2/CRTAM/BLK/SYK/PTGER4/TNFRSF4/CLEC9A/TLR2/EGFR/HCAR2/CFTR/IL1A/CD14/ACHE/WLS/ANKRD1/MCU/INHBB/GDNF/FOXL2/NTSR1/SDC1/CPB2/AACS/SNF8/KMO/SDCBP/CD177/ITSN1/TNFSF4/GPR68/INHBA/APLN/CADM1/CLEC5A/CACNA1G/IGF1/MYOM1/TGFB3/EDN3/HTR2B/TLR4/IL33/PINK1/AVPR1A/GALR1/OR51E2/P2RY1/CD34/SCT/PARD6A/RAB3A/ADORA2A/SYT7/SYTL4/SMPD3/SYT10/SYT4/STX1A/U…	117	YES
GO:0007178	transmembrane receptor protein serine/threonine kinase signaling pathway	117/4885	359/18866	0.00251704	0.0173003	0.0123284	FMOD/SLC2A10/FGF10/GDF15/DLX1/TMPRSS6/LPXN/CRB2/NRROS/ARHGEF18/FERMT1/ID1/BTBD11/SOSTDC1/VWC2/SFRP5/UBE2D1/HNF4A/PBLD/FBN2/CD109/INHBB/ING2/GREM1/BMP4/SDCBP/SHH/MSTN/ACVR1C/BMP3/CIDEA/DKK3/INHBA/THBS1/SOST/DSG4/ITGA8/LTBP4/CHRDL1/FGF9/CAV2/CAV1/SFRP4/ENG/TGFB3/EGR1/CDKN1C/SPRY2/CCN3/CILP/ACVRL1/MYOCD/ZEB1/DAB2/TGFBR2/SPRY1/BMPER/SPRED1/LTBP3/ATOH8/FOS/CDH5/GREM2/CLDN5/GDF3/PARD6A/PELO/HES5/TGFBR3…	117	YES
GO:0043270	positive regulation of ion transport	116/4885	284/18866	2.22528e-08	1.43834e-06	1.02498e-06	ATP8A1/LGALS3/CHRM1/AGT/CNKSR3/TRH/ADORA1/P2RX5/CETP/CCR2/CXCL9/XCL1/P2RY12/CD19/ACSL5/TMSB4X/CCL4/ATP1B3/EPHB2/NIPSNAP2/CEBPB/HAP1/CFTR/KCNJ2/PKP2/MCHR1/ACE2/JPH2/GDNF/LPAR3/NTSR1/CYP4F2/P2RX2/DBI/G6PD/KMO/P2RY6/CYP4A11/KCNIP2/FXYD1/CEMIP/SLC6A1/KCNE3/FHL1/ADCYAP1R1/ABCB1/CAV1/KCNA1/EDN3/APLNR/TRPC6/ANK2/ADRA2A/PINK1/AVPR1A/SCN3B/ADRB2/P2RY1/SCN4B/F2R/LRRC55/NLGN3/GJC2/SHANK3/ADORA2A/LILRA2/FGF1…	116	YES
GO:0007162	negative regulation of cell adhesion	116/4885	301/18866	8.38231e-07	3.13675e-05	2.23528e-05	LGALS3/LGALS9B/LGALS9C/TNC/SEMA6A/DAB1/CCL28/DUSP3/IFNL1/CD74/FOXP3/TBX21/PAG1/PTPRC/JAK3/AKNA/VSIR/IL2/CRTAM/LPXN/PTPN6/RIPOR2/PLA2G2D/LAX1/IRF1/FGL2/CCL25/CCL21/XCL1/CTLA4/TIGIT/SOCS1/SEMA4D/SPN/SIPA1/IL1RN/ZC3H12A/PRNP/CEBPB/IL20RB/LGALS7B/TACSTD2/PIK3R1/CYP1B1/APOD/CDSN/MMP12/TGFBI/ERBB2/PLXND1/BMP4/SHH/B4GALNT2/HOXA7/DTX1/PDE3B/FZD4/ADIPOQ/PLXNA4/TNFSF4/THBS1/SPOCK1/CCM2L/JAG1/CORO2B/DUSP1/H…	116	YES
GO:0070372	regulation of ERK1 and ERK2 cascade	116/4885	306/18866	2.16713e-06	6.73487e-05	4.79935e-05	FGF10/SEMA6A/CNKSR3/F2RL1/RASGRP1/DUSP3/CD74/PTPRC/CCL22/CSK/RAPGEF1/PTPN6/SLAMF1/CCR7/CCL25/CCL21/XCL1/XCL2/SCIMP/SYK/GPR183/CCL19/TBC1D10C/CCL4/CCL4L1/FGFR3/EPHB2/EPHA2/S100A7/EGFR/FAM83D/CHRNA10/EPO/PRKCA/ERBB2/PHB/BMP4/DUSP6/FGFR4/P2RY6/CIB1/LMO3/ADRA1A/ADIPOQ/NOX4/TIMP3/FN1/CCL13/GAS6/FLT4/NRP1/DUSP1/TEK/KDR/AKAP12/PDGFRA/HTR2B/SPRY2/KLF4/TLR4/SPRY1/BMPER/SPRED1/P2RY1/PDGFD/F2R/CCL16/CCL14/T…	116	YES
GO:0051961	negative regulation of nervous system development	116/4885	319/18866	2.04509e-05	0.000390643	0.000278377	MCF2/RTN4R/SEMA6A/MAG/DLX1/CNTN4/DAB1/SEMA3B/GPR37L1/NEUROD2/STAP1/ARHGAP4/B2M/SEMA4D/EPHA4/ID1/EPHB2/TLR2/BRINP1/WNT7A/WNT3A/ASCL2/DIO3/PLK2/SHH/IDH2/SEMA4B/CIB1/HOXA2/DTX1/STMN2/ZNF365/SPOCK1/NGFR/NRP1/JAG1/PTN/TNN/LRP4/EDNRB/TRPC6/MEIS1/PTPRG/SLIT2/JAM2/NLGN3/DNM3/DLL1/ARHGEF15/PRAG1/NOTCH3/PRTG/HES5/TNR/DAAM2/SLIT1/TP73/CBLN1/LHX2/DKK1/SYT4/DCC/DISP3/FSTL4/LIN28A/KIAA0319/ASCL1/SEMA6B/SRGAP2C…	116	NO
GO:0009914	hormone transport	116/4885	323/18866	3.83708e-05	0.000639414	0.000455654	STXBP5L/PTPRN2/RPH3AL/NMU/AGT/TRH/IRS2/DOC2B/SLC16A2/ADORA1/RFX6/BLK/SLC2A1/IL1RN/EGFR/HCAR2/CFTR/HNF4A/CAMK2G/ADM/PRKCA/MCU/INHBB/FOXL2/ABCC2/AACS/KCNG2/RAPGEF4/RFX3/ACVR1C/G6PC2/FZD4/ADIPOQ/ITSN1/NOS2/GPR68/INHBA/APLN/LTBP4/KLF7/EDN3/KCNA5/CCN3/SLCO1C1/CRHBP/ADRA2A/CACNA1C/CCKAR/GALR1/P2RY1/EXOC3L1/SCT/TTR/IRS1/SYT7/PTPRN/SYTL4/SNAP25/KCNC2/SMPD3/RIMS2/STX1A/VGF/DRD2/CPT1A/FFAR2/FFAR1/ADCY5/PPP…	116	NO
GO:0042445	hormone metabolic process	115/4885	221/18866	7.28036e-17	6.75608e-14	4.81446e-14	IYD/SDR16C5/UGT2B11/CYP2C9/SLC16A2/HSD17B14/HSD17B1/WNT4/CYP21A2/DHRS9/RBP1/RDH10/DUOXA1/AOPEP/DHRS3/HSD17B2/PLB1/KLK6/SRD5A2/SRD5A3/ACE2/CYP1B1/ADM/AKR1B10/AKR1D1/UGT2B7/AKR1B15/RETSAT/COMT/SULT1E1/STARD3/AKR1C2/ALDH1A3/DIO3/HSD17B11/DIO2/ADH1C/SHH/DIO1/LIPE/GHR/RDH5/ADH1A/ADH1B/HSD17B6/DKK3/CYP26A1/CYP26C1/CMA1/PCSK5/CTSG/EGR1/ALDH1A2/NGF/PDGFRA/SLCO1C1/CRHBP/CPA3/ALDH1A1/ECE1/TTR/CYP46A1/PCSK1…	115	YES
GO:0022898	regulation of transmembrane transporter activity	115/4885	276/18866	6.74922e-09	5.33188e-07	3.79956e-07	CNKSR3/SLC6A9/CCR2/CLIC2/TMSB4X/FXYD7/SHISA8/ATP1B3/EPHB2/NIPSNAP2/FGF11/PCSK9/PRNP/HAP1/CFTR/ACTB/ACE2/EPO/JPH2/CACNB4/SHISA7/NTSR1/RASGRF1/P2RY6/KCNIP2/FXYD1/KCNE3/FHL1/GNB5/MEF2C/ABCB1/JPH4/CAV1/KCNA1/CASQ2/HRC/DYSF/TRPC6/HECW2/ANK2/CRHBP/SCN2B/ADRA2A/UTRN/KCNS2/PINK1/SELENON/PM20D1/GEM/SCN3B/ADRB2/SCN4B/LRRC55/NLGN3/PLN/SHANK3/KCNE1B/TACO1/MAPK8IP2/FGF12/KCNC1/KCNE4/KCNC2/HPCA/DRD2/HECW1/NEDD…	115	YES
GO:0042063	gliogenesis	115/4885	307/18866	4.62868e-06	0.000118952	8.47662e-05	SLC45A3/CHRM1/HEXB/FGF10/MAG/DLX1/DAB1/CLU/PRX/GPR37L1/PRKCH/TNFRSF1B/STAP1/CSK/CCR2/CXCR4/BIN1/PRDM8/P2RY12/GPR183/NRROS/KCNJ10/LTA/PTPRZ1/EPHA4/TLR2/S100A8/EGFR/S100A9/GPR157/NDRG1/ASCL2/IFNGR1/ERBB2/SHH/IDH2/PPARG/DTX1/KLF15/ZNF365/SLC8A3/PTN/ASPA/CNTNAP1/LEPR/EGR2/TLR4/IL33/GPR17/GSN/LGI4/TAL1/CX3CR1/P2RY1/ROR1/NLGN3/LAMA2/DLL1/GJC2/ADORA2A/CLCF1/HES5/VTN/DAAM2/TP73/AREG/MDK/MMP24/LIN28A/ASCL…	115	YES
GO:0051235	maintenance of location	115/4885	324/18866	7.31171e-05	0.00105618	0.000752646	KDELR3/AUP1/KDELR2/HEXB/SP100/NR1H3/PTPRC/CORO1A/PTPN6/FASLG/C3/CCR7/CCL21/CXCL9/XCL1/MCOLN2/CLIC2/CCR5/CCL19/XCR1/NRROS/CD19/LCK/TMSB4X/S100A8/S100A7/S100A9/ZC3H12A/HAP1/GM2A/HILPDA/FBN2/PLIN2/JPH2/ERO1A/NTSR1/VSTM2A/METTL21C/P2RY6/SLC30A2/ACACB/APOB/ACVR1C/PPARG/LPL/CIDEA/CEMIP/JPH4/CAV1/CASQ2/HRC/SYNE1/APLNR/DYSF/HTR2B/ANK2/GSN/CACNA1C/PINK1/SELENON/SLC18A2/F2R/PLN/RYR1/NRIP1/DRD2/FFAR2/SLC30A…	115	NO
GO:0043405	regulation of MAP kinase activity	115/4885	342/18866	0.000805161	0.00707284	0.00504019	PAK1/MAGED1/FGF10/GDF15/AGT/PLCE1/NTF3/CD40/ADORA1/RASGRP1/DUSP3/EIF2AK2/MAP3K14/CD74/PTPRC/CD40LG/CSK/PIK3CG/RAPGEF1/PTPN6/CXCR4/LAX1/PIK3R5/FGD2/DUSP2/SYK/CCL19/PDE6G/FZD10/EPHA4/EPHB2/EGFR/INAVA/DUSP7/S100A12/SPRY3/TENM1/LPAR3/TRIB3/PPEF2/WNT7B/MAPK10/EGF/ERBB2/CXCL17/BMP4/DUSP6/GHR/FZD4/ADIPOQ/NOX4/FGF1/THBS1/IGF1/HGF/HYAL2/FLT1/CAV1/TGFB3/DUSP1/EDN3/NGF/HTR2B/SPRY2/TLR4/ADRA2A/SPRY1/SPRED1/I…	115	NO
GO:0045165	cell fate commitment	114/4885	278/18866	2.26451e-08	1.44906e-06	1.03262e-06	FGF10/GSC/DLX1/WNT4/FOXP3/PRDM1/TBX21/IL12RB1/IL12B/LY9/BCL11B/WNT10A/SLAMF6/EOMES/SPN/MIAT/SOSTDC1/CEBPB/NTF4/HOXA11/DMRTA2/WNT7A/WNT3A/WNT7B/BMP4/SHH/TBX10/SOX18/HOXA2/PPARG/WNT2/WNT5B/GLI2/MEF2C/TBX15/NRP1/JAG1/GATA1/EPAS1/TBX2/HOXD10/DLL4/SPRY2/KLF4/DHH/WNT9B/TAL1/SOX17/GDF3/DLL1/NOTCH4/EBF2/ARX/CDON/NOTCH3/TBX4/HES5/DKK1/CHD5/DSCAML1/ASCL1/TBX20/SIX2/HOXC10/POU3F2/SOX5/PDPN/ZFPM1/SIX1/RBPJ/W…	114	YES
GO:0006813	potassium ion transport	113/4885	242/18866	1.96427e-12	4.48907e-10	3.19896e-10	SLC9A2/KCNH1/ADORA1/KCND2/KCNAB2/KCND1/BIN1/SLC24A4/P2RY12/KCNA3/KCNJ10/SLC9A9/ATP1B3/KCNC4/DPP6/PRNP/SLC9A6/ATP12A/KCNJ2/KCNG3/KCNK12/KCNF1/KCNG2/KCNMB2/KCNT1/KCNK17/KCNIP2/FXYD1/KCNJ15/KCNE3/KCNQ3/FHL1/ABCC9/CAV1/KCNA1/CASQ2/KCNJ8/EDN3/KCNA5/KCNN3/ANK2/ADRA2A/KCNS2/NOS3/KCNA2/KCNIP1/LRRC55/KCNE1B/PKD2L1/KCNQ2/SLC12A5/KCNC1/SNAP25/KCNE4/KCNC2/KCNH4/KCNU1/KCNH2/HCN2/ATP1A3/DRD2/KCNN2/KCNJ3/KCNK9/…	113	YES
GO:0098656	anion transmembrane transport	113/4885	315/18866	5.06545e-05	0.000794457	0.000566139	MPC1/SLC9A2/SLC26A2/SLC37A1/GABRG3/SLC35B4/AGT/ANO4/IRS2/SLC35C2/ANO7/SLC16A2/SLC6A9/SLC16A12/GABRB3/CLIC5/SLC24A4/CLIC2/KCNJ10/SLC9A9/ACSL5/CLCA4/GABRE/SLC2A1/CLCA2/CLCA3P/PRNP/SLC9A6/CFTR/SLC26A4/ACE2/SLC1A7/CLIC3/NTSR1/SLC16A3/SLC7A13/ANO3/SLC43A1/SLC26A3/SLC25A17/SLC38A4/SLC25A18/CLCN1/SLC26A6/ACACB/SLC7A10/ABCD2/FXYD1/THBS1/GABRB2/ANKH/SLC6A1/ABCB1/GABRG1/SLC7A3/FOLR2/SLC7A2/SLC6A7/SLC12A5/C…	113	NO
GO:0071496	cellular response to external stimulus	113/4885	326/18866	0.000247117	0.00283891	0.00202304	TNFRSF10B/BHLHA15/CYP24A1/TNC/MAG/AGT/SESN3/CD40/STK26/WNT4/DAPL1/TMEM150C/EIF2AK2/MAP3K14/PTPRC/TLR8/RIPOR2/ITGA4/TNFRSF8/IRF1/TNFSF14/PTGER4/SIPA1/SLC2A1/CASP5/EGFR/ZC3H12A/PCSK9/KCNJ2/UPP1/RALB/ANKRD1/INHBB/UCN2/AQP3/FOXA3/COMT/PPP1R9B/DNAJC15/NUDT15/PCK1/PPARG/SIK2/LPL/MAP1LC3C/GAS6/PDK4/PTN/ENG/TLR4/MYOCD/FOXO1/WNT9B/FOLR2/AVPR1A/FOS/PDE2A/CYP27B1/ITGA2/MAP1LC3B2/SCX/GDAP1/GADD45A/SLC39A4/SL…	113	NO
GO:0071902	positive regulation of protein serine/threonine kinase activity	113/4885	345/18866	0.00245249	0.0170027	0.0121163	PAK1/MAGED1/FGF10/GDF15/AGT/PLCE1/TCIM/NTF3/CD40/ADORA1/RASGRP1/EIF2AK2/MAP3K14/CD74/PTPRC/TCL1A/CD40LG/CSK/PIK3CG/RAPGEF1/CXCR4/PIK3R5/FGD2/SYK/CCL19/PDE6G/IRGM/FZD10/EPHA4/EGFR/INAVA/DUSP7/S100A12/TENM1/RALB/LPAR3/WNT7B/MAPK10/EGF/ERBB2/ACSL1/CXCL17/BMP4/DUSP6/CIB1/GHR/FZD4/ADIPOQ/NOX4/CEMIP/FGF1/THBS1/IGF1/HGF/FLT1/CCND2/TGFB3/EDN3/NGF/HTR2B/SPRY2/TLR4/ADRA2A/IGFBP6/ADRB2/ZEB2/PDGFD/F2R/ELANE/…	113	YES
GO:0046879	hormone secretion	112/4885	314/18866	7.15538e-05	0.00104062	0.000741558	STXBP5L/PTPRN2/RPH3AL/NMU/AGT/TRH/IRS2/DOC2B/SLC16A2/ADORA1/RFX6/BLK/SLC2A1/IL1RN/EGFR/HCAR2/CFTR/HNF4A/CAMK2G/ADM/PRKCA/MCU/INHBB/FOXL2/AACS/KCNG2/RAPGEF4/RFX3/ACVR1C/G6PC2/FZD4/ADIPOQ/ITSN1/NOS2/GPR68/INHBA/APLN/LTBP4/KLF7/EDN3/KCNA5/CCN3/CRHBP/ADRA2A/CACNA1C/CCKAR/GALR1/P2RY1/EXOC3L1/SCT/IRS1/SYT7/PTPRN/SYTL4/SNAP25/KCNC2/SMPD3/RIMS2/STX1A/VGF/DRD2/CPT1A/FFAR2/FFAR1/ADCY5/PPP3CB/MPC2/SLC30A8/B…	112	NO
GO:0009615	response to virus	111/4885	349/18866	0.00735159	0.0377551	0.0269047	AUP1/BATF3/CD40/CLU/F2RL1/HYAL3/MICB/IFITM1/EIF2AK2/OAS1/DDX58/DHX58/OAS3/OAS2/IFIT3/IFIT2/IFI6/SHFL/RSAD2/OASL/DDX60/IFI44L/IFI44/PARP9/IFITM3/IFIT5/MOV10/MX1/ADAR/DTX3L/IFI27/IFNL1/MX2/IRF7/IFIT1/ISG15/PLSCR1/IFIT1B/IRF9/FGR/MAP3K14/POU2F2/FOXP3/TSPAN32/TBX21/PTPRC/IL12RB1/APOBEC3H/TLR8/CCL22/AICDA/IL12B/TNFAIP3/CXCR4/IRF1/FGL2/CXCL9/XCL1/NLRP3/ISG20/CCL19/PRF1/IRGM/APOBEC3G/APOBEC3D/APOBEC3C/C…	111	YES
GO:0019935	cyclic-nucleotide-mediated signaling	110/4885	224/18866	6.06277e-14	2.58638e-11	1.84308e-11	ADGRD2/ADGRE5/S1PR4/ADGRE3/CXCL9/ADGRG5/TSHR/PTGER4/CNR2/S1PR5/ADGRF1/GPR78/DEFB1/ADM/PRKCA/RXFP1/LPAR3/UCN2/RAPGEF4/GPR62/SCTR/ADRA1A/GNAI1/PDE3B/NPR1/MRAP/THBS1/LGR5/PTGIR/TBXA2R/PTGER3/CALCRL/ADCYAP1R1/ADGRL2/ADCY4/APLNR/ADGRB3/HTR2B/EDNRB/ADRA2A/ADGRG4/ADGRL4/GALR1/OR51E2/ADRB2/S1PR1/GPR4/PDE2A/ADRB3/PLN/LPAR2/SCT/ADORA2A/NPPC/NME2/RUNDC3A/KCNC2/ADRA1B/ADRA1D/RIMS2/APLP1/DRD2/ADCY5/PTGER2/ADC…	110	NO
GO:0098657	import into cell	110/4885	230/18866	5.56972e-13	1.42562e-10	1.01592e-10	SLC9A2/SLC2A10/CALY/AGT/IRS2/NOX5/SLC16A2/SLC6A9/MX1/MX2/IL10RA/ITGA4/KCNJ10/SLC9A9/ACSL5/ATP1B3/SLC2A1/PRNP/SLC9A6/ATP12A/KCNJ2/ACTB/ACE2/SLC2A5/SLC1A7/GDNF/SLC5A3/NTSR1/SLC43A1/ACSL3/ACSL1/SLC15A2/TRPV6/CNGA3/SPX/THBS1/SLC6A1/KCNJ15/SLC2A3/ABCC9/SLC8A3/KCNJ8/SLC7A3/FOLR2/SLC18A2/DNM3/SLC7A2/SLC39A6/SLC8A2/SLC12A5/SNAP25/SLC27A2/DNM1/HPCA/KCNH2/HCN2/ATP1A3/FAM155B/DRD2/SLC18A1/SLC39A4/KCNJ3/KCNK…	110	YES
GO:0008016	regulation of heart contraction	110/4885	256/18866	1.81205e-09	1.73064e-07	1.23327e-07	ATP2A3/NMU/AGT/ADORA1/KCND2/KCND1/PIK3CG/IL2/BIN1/CLIC2/MYH6/FXYD7/ATP1B3/CXADR/ZC3H12A/KCNJ2/PKP2/ACE2/ADM/CACNB4/ADA/CACNG6/ASB3/KCNG2/ASPH/KCNIP2/ADRA1A/SPX/NPR1/HSPB7/FXYD1/TMIGD3/APLN/KCNE3/CACNA1G/ABCC9/SLC8A3/CAV1/HBEGF/EPAS1/CASQ2/TBX2/EDN3/KCNA5/HRC/ANK2/SCN2B/CACNA1C/NOS3/AVPR1A/SCN3B/SCN4B/KCNIP1/GJC1/PLN/KCNE1B/CACNA1B/CACNA2D4/NPPC/RYR1/SLC8A2/KCNE4/SPTBN4/ADRA1B/ADRA1D/KCNH2/ATP1A3/…	110	YES
GO:0032412	regulation of ion transmembrane transporter activity	110/4885	265/18866	1.82168e-08	1.22705e-06	8.74408e-07	CNKSR3/SLC6A9/CCR2/CLIC2/TMSB4X/FXYD7/SHISA8/ATP1B3/EPHB2/NIPSNAP2/FGF11/PCSK9/PRNP/HAP1/CFTR/EPO/JPH2/CACNB4/SHISA7/NTSR1/RASGRF1/P2RY6/KCNIP2/FXYD1/KCNE3/FHL1/GNB5/MEF2C/ABCB1/JPH4/CAV1/KCNA1/CASQ2/HRC/DYSF/TRPC6/HECW2/ANK2/CRHBP/SCN2B/ADRA2A/UTRN/KCNS2/PINK1/SELENON/GEM/SCN3B/ADRB2/SCN4B/LRRC55/NLGN3/PLN/SHANK3/KCNE1B/TACO1/MAPK8IP2/FGF12/KCNC1/KCNE4/KCNC2/HPCA/DRD2/HECW1/NEDD4L/ATP1A2/RGS9/GR…	110	YES
GO:0050851	antigen receptor-mediated signaling pathway	110/4885	325/18866	0.000795781	0.00701405	0.00499829	RFTN1/LGALS3/PAK1/IGHA1/DUSP3/PSME2/PSMB8/CD79B/CD22/WAS/PRKCH/STAP1/LCP2/FOXP3/PRKCQ/TXK/PAG1/PTPRC/GRAP2/SLA2/NFATC2/CSK/LPXN/PTPN6/BTN3A3/ITK/ZAP70/CD160/LAX1/BTN1A1/CCR7/TESPA1/BLK/CD226/PLCL2/MS4A1/UBASH3A/CD3G/FCRL3/TRAT1/CTLA4/SYK/PRKCB/CD3D/INPP5D/PIK3CD/KLHL6/THEMIS/CD19/CD28/HLA-DQB1/LCK/SH2D1A/PAX5/HLA-DQA1/CARD11/CD247/CD3E/HLA-DRA/TRBC1/TRBC2/TRAV8-4/TRAV19/TRAV29DV5/IGHV1-24/IGHV2-2…	110	NO
GO:0071214	cellular response to abiotic stimulus	110/4885	331/18866	0.00162173	0.0123102	0.00877236	TNFRSF10B/AQP5/MAG/AGT/NSMCE3/CD40/COPS9/HYAL3/GUCY2D/NEUROD2/TMEM150C/MAP3K14/TLR8/RIPOR2/TNFRSF8/HVCN1/IRF1/TNFSF14/PTGER4/PDE6G/RCSD1/SIPA1/GRK7/SLC2A1/CASP5/EGFR/KCNJ2/PIK3R1/EFHD1/EPO/ANKRD1/MAPK10/CLN3/OPN4/PCK1/SLC2A4/NOX4/GPR68/HYAL2/PALM/PTN/ENG/EGR1/DYSF/TLR4/AQP10/AVPR1A/MFAP4/ZFP36L1/PDE2A/HAMP/PKD2L1/ITGA2/H2AW/SCX/GNAT1/GADD45A/HPCA/RP1/ASCL1/SLC38A3/MICU1/SAG/TLR5/ATP1A2/MAP2K4/BAG…	110	NO
GO:0104004	cellular response to environmental stimulus	110/4885	331/18866	0.00162173	0.0123102	0.00877236	TNFRSF10B/AQP5/MAG/AGT/NSMCE3/CD40/COPS9/HYAL3/GUCY2D/NEUROD2/TMEM150C/MAP3K14/TLR8/RIPOR2/TNFRSF8/HVCN1/IRF1/TNFSF14/PTGER4/PDE6G/RCSD1/SIPA1/GRK7/SLC2A1/CASP5/EGFR/KCNJ2/PIK3R1/EFHD1/EPO/ANKRD1/MAPK10/CLN3/OPN4/PCK1/SLC2A4/NOX4/GPR68/HYAL2/PALM/PTN/ENG/EGR1/DYSF/TLR4/AQP10/AVPR1A/MFAP4/ZFP36L1/PDE2A/HAMP/PKD2L1/ITGA2/H2AW/SCX/GNAT1/GADD45A/HPCA/RP1/ASCL1/SLC38A3/MICU1/SAG/TLR5/ATP1A2/MAP2K4/BAG…	110	NO
GO:0030217	T cell differentiation	109/4885	253/18866	1.78763e-09	1.73064e-07	1.23327e-07	RASGRP1/WNT4/RSAD2/IFNL1/CD74/FOXP3/PRDM1/TBX21/TCF7/PTPRC/IL12RB1/NFATC2/JAK3/TNFSF8/VSIR/IL2/CRTAM/CD83/ITK/IL12B/ZAP70/IL18R1/CD2/PLA2G2D/CCR2/SASH3/LY9/GPR18/IRF1/CCR7/BCL11B/FGL2/DOCK2/TESPA1/CD27/VAV1/IL18/ZFP36L2/CD8A/CD1D/AIRE/CD3G/NLRP3/SLAMF6/EOMES/CTLA4/SYK/B2M/CD3D/IL7R/GPR183/PTGER4/PIK3CD/THEMIS/CCL19/CD28/FUT7/LCK/SOCS1/SPN/CARD11/CD3E/CR1/HLA-DOA/TNFSF9/ZC3H12A/RAG1/IL1A/SPINK5/AD…	109	YES
GO:0007611	learning or memory	109/4885	260/18866	1.11121e-08	7.99544e-07	5.69764e-07	ATP8A1/AGT/NTF3/PPT1/NEUROD2/DBH/B2M/TIFAB/PTPRZ1/EPHB2/TLR2/EGFR/RAG1/PRNP/CEBPB/GM2A/NTF4/BRINP1/SHC3/ADGRF1/NPTX2/NLGN4X/SHISA7/NTSR1/NRXN3/RASGRF1/COMT/PPP1R9B/CUX2/CLN3/PLK2/SLC2A4/SLC6A1/ITGA8/MEF2C/JPH4/SLC8A3/PTN/NRXN2/EGR2/PDE1B/NGF/ADGRB3/CRHBP/CX3CR1/FOS/SYNPO/CLDN5/NLGN3/SHANK3/TACO1/MAPK8IP2/TNR/SLC8A2/SLC12A5/SNAP25/NRXN1/DKK1/MDK/SYT4/NPAS4/NTRK1/TAFA2/DRD2/CHRNB2/NQO2/TH/NDRG4/PPP…	109	YES
GO:0071356	cellular response to tumor necrosis factor	109/4885	297/18866	2.28013e-05	0.000422915	0.000301374	CD40/F2RL1/HYAL3/ASAH1/PSME2/PSMB8/MAP3K14/TNFRSF1B/TCL1A/CD40LG/CCL22/TNFSF8/TNFAIP3/TNFRSF8/TNFSF14/CCL25/CCL21/CD27/XCL1/XCL2/ZFP36L2/TNFRSF13C/GBP2/SYK/CCL19/TNFRSF4/TMSB4X/LTA/LTB/TNFRSF13B/CCL4/CCL4L1/TNFSF9/CD70/AIM2/ZC3H12A/PSMD5/ANKRD1/CXCL8/SGMS1/KRT18/KRT8/ABCC2/PSMD3/LIMS1/TNFSF15/CIB1/APOB/PCK1/GPD1/FABP4/ADIPOQ/SLC2A4/TNFRSF12A/TNFSF4/ADAMTS7/THBS1/CCL13/GAS6/HYAL2/KLF2/PLVAP/AKAP12…	109	YES
GO:0015850	organic hydroxy compound transport	108/4885	268/18866	1.52219e-07	7.49268e-06	5.33937e-06	NPC1L1/AGT/ABCC3/CLU/OSBP2/GRAMD1B/NR1H3/CETP/SYK/P2RY12/LIPG/SLC10A6/PCSK9/STARD5/CFTR/ACTB/SLC10A1/GDNF/SYT12/SLC5A3/SLC16A3/AQP3/ABCC2/LPCAT3/SCP2/STARD3/EGF/SLC26A6/OSBPL10/SHH/CEL/OSBPL6/APOB/PPARG/AQP7/ADIPOQ/CAV1/EEPD1/SLCO1C1/AQP10/ADRA2A/PINK1/SLC18A2/GALR1/P2RY1/KCNA2/CHRM5/RAB3A/ADORA2A/ENPP7/SYT7/SYT13/PON1/SYT10/SYT4/STX1A/DRD2/CHRNB2/SLC18A1/APOM/HRH3/CNR1/AGTR1/LEP/STAR/SOAT1/GAL/P…	108	NO
GO:0060485	mesenchyme development	108/4885	290/18866	1.1967e-05	0.000252728	0.000180097	FGF10/SEMA6A/GSC/SEMA3B/WNT4/AKNA/DPPA4/WNT10A/CRB2/KBTBD8/EOMES/SEMA4D/RDH10/FAM83D/PBLD/GDNF/WNT3A/GREM1/RANBP3L/BMP4/SDCBP/AKNAD1/SHH/GBX2/SEMA4B/HOXA5/WNT2/FN1/CYP26C1/S100A4/MEOX1/HGF/MEF2C/EFNB1/NRP1/JAG1/FGF9/FOXF1/ENG/TCF21/TGFB3/TBX2/EDN3/ALDH1A2/HTR2B/SPRY2/EDNRB/ACVRL1/DAB2/TGFBR2/SPRY1/NOS3/SPRED1/AXIN2/ZEB2/ZFP36L1/NOTCH4/TGFBR3L/SCX/RFLNB/AMH/MDK/EPHA3/TBX20/RET/SIX2/SEMA6B/SEMA3G/R…	108	YES
GO:1902105	regulation of leukocyte differentiation	108/4885	290/18866	1.1967e-05	0.000252728	0.000180097	CA2/RASGRP1/IFNL1/IRF7/CD74/FOXP3/PRDM1/TBX21/TCF7/PTPRC/FLT3LG/IL12RB1/NFATC2/RASSF2/JAK3/VSIR/IL2/CRTAM/PTPN6/CD83/IL12B/ZAP70/CD2/CCR2/SASH3/IRF1/FGL2/CD101/TESPA1/CD27/IL18/ZFP36L2/FCRL3/NLRP3/CTLA4/SYK/IL7R/INPP5D/CCL19/CD28/HCLS1/SOCS1/EVI2B/CARD11/CR1/HLA-DOA/TNFSF9/ZC3H12A/RAG1/CEBPB/IL1A/SPINK5/PIK3R1/PRKCA/ADA/ERBB2/IKZF3/BMP4/SHH/HOXA7/RHOH/PCK1/DTX1/ADIPOQ/TNFSF4/GPR68/INHBA/GAS6/GLI2…	108	NO
GO:0070663	regulation of leukocyte proliferation	107/4885	240/18866	2.33506e-10	3.04939e-08	2.17303e-08	LGALS3/LGALS9B/LGALS9C/FGF10/IRS2/CD40/MZB1/CD22/CD6/CD74/TNFRSF1B/FOXP3/PRKCQ/PTPRC/FLT3LG/IL12RB1/NFATC2/CD40LG/CORO1A/RASAL3/EBI3/JAK3/TNFSF8/VSIR/IL2/CRTAM/PTPN6/IL12B/ZAP70/PLA2G2D/TNFAIP3/CCR2/SASH3/IRF1/RAC2/BLK/XCL1/IL18/CD1D/TNFRSF13C/FCRL3/CTLA4/SYK/TMIGD2/CCDC88B/INPP5D/GPR183/CCL19/CD28/CLECL1/TNFRSF4/SPN/CARD11/CD3E/HLA-DPB1/HLA-DPA1/TNFRSF13B/HLA-DMB/TNFSF9/CD70/PRNP/CEBPB/IL20RB/LG…	107	YES
GO:0051146	striated muscle cell differentiation	107/4885	295/18866	4.73073e-05	0.000748126	0.000533123	CEACAM5/PAK1/SCGB3A1/CAPN2/BHLHA15/GDF15/MYO18B/AGT/KCNH1/TNNT1/PLEKHO1/FLT3LG/NFATC2/RIPOR2/TNFSF14/CXCL9/CD53/MYH6/CXADR/MYPN/ANKRD1/WNT3A/P2RX2/SDC1/GREM1/KRT8/MYOZ2/G6PD/TCAP/BMP4/SHH/FER1L5/TRIM72/ADRA1A/ALPK3/NOX4/ALPK2/IGF1/MEF2C/CAV2/CASQ2/FLNC/MYH11/PDGFRA/ADGRB3/DYSF/CCN3/MYOCD/JAM2/SELENON/LMOD1/AVPR1A/TMEM119/DLL1/CDON/HAMP/ANKRD2/RYR1/DKK1/PDLIM5/MYMX/MAP2K4/HDAC5/RBM24/VEGFA/EFNB2/S…	107	YES
GO:0030595	leukocyte chemotaxis	106/4885	232/18866	4.8176e-11	8.33185e-09	5.93737e-09	LGALS3/S100A14/CXCR1/F2RL1/DPEP1/CD74/STAP1/CORO1A/CCL22/PIK3CG/RIPOR2/CCR2/CXCR4/GPR18/TNFSF14/CCR7/RAC2/CCL25/CCL21/CXCL9/VAV1/XCL1/XCL2/PLA2G7/JAML/CXCR5/CCR5/SYK/GPR183/PIK3CD/IL16/CCL19/CXCR3/CNR2/GPSM3/KLRK1/KLRC4-KLRK1/CCL4/CCL4L1/S100A8/S100A7/CXADR/S100A9/CXCR2/CXCL2/S100A12/CXCL3/PPBP/CXCL1/LBP/MCU/CXCL8/GREM1/CXCL6/CXCL17/MSTN/VEGFD/RARRES2/THBS1/CCL13/GAS6/FLT1/PTN/DUSP1/EDN3/DYSF/EDN…	106	YES
GO:1903039	positive regulation of leukocyte cell-cell adhesion	106/4885	235/18866	1.22944e-10	1.78799e-08	1.27415e-08	PAK1/RASGRP1/SELE/CD6/CD74/FOXP3/PRKCQ/PTPRC/SIRPG/IL12RB1/GRAP2/CD40LG/CORO1A/CSK/RASAL3/EBI3/JAK3/DOCK8/VSIR/IL2/CD5/PTPN6/CD83/IL12B/ZAP70/ITGA4/CD160/CCR2/SASH3/TNFSF14/CCR7/ETS1/TESPA1/CCL21/CD27/VAV1/XCL1/IL18/CD1D/TNFRSF13C/NLRP3/CTLA4/SYK/TMIGD2/CCDC88B/IL7R/CCL19/CD28/FUT7/LCK/CLECL1/SOCS1/BTLA/PDCD1/CARD11/CD3E/KLRK1/KLRC4-KLRK1/HLA-DPB1/HLA-DPA1/HLA-DMB/TNFSF9/CD70/RAG1/IL1A/PIK3R1/EPO…	106	NO
GO:0043491	protein kinase B signaling	106/4885	278/18866	4.30153e-06	0.000113247	8.07012e-05	FGF10/GDF15/SESN3/IRS2/CD40/PIK3CG/RAPGEF1/CCR7/RAC2/CCL21/PIK3R5/VAV1/IL18/BANK1/TRAT1/P2RY12/PIK3CD/CCL19/CD19/CD28/HCLS1/LCK/FGFR3/EPHA2/EGFR/XDH/PIK3R1/SFRP5/TRIB3/EGF/ERBB2/AKR1C2/PHB/FGFR4/MSTN/CIB1/KLB/STOX1/ITSN1/NOX4/FGF1/THBS1/FGF7/GAS6/IGF1/HGF/HYAL2/FGF9/ENG/HBEGF/F3/TEK/F10/KDR/PDGFRA/SPRY2/KLF4/PINK1/CX3CR1/ZFP36L1/PEAR1/IRS1/PHLDA3/SMPD3/AREG/GRM2/NTRK1/LIN28A/DRD2/RET/PIK3C2B/INSR…	106	YES
GO:0016054	organic acid catabolic process	106/4885	282/18866	8.99471e-06	0.000200547	0.000142912	PRODH/HEXB/IRS2/ACMSD/HYAL3/MAT1A/CYP4F12/IDO2/TDO2/HAL/ILVBL/AADAT/EHHADH/ACOX1/CYP4F11/CYP4F2/ACADL/AKR1D1/HPD/GUSB/ACAA1/CRAT/SLC25A17/PCK2/QPRT/FAH/BLMH/KYNU/SCP2/AKR1A1/IVD/SORD/ALDH4A1/HAAO/ALDH7A1/AFMID/HIBCH/AMACR/KMO/CEL/ABHD2/CYP4A11/ACACB/LIPE/PCK1/ALDH1L1/ABCD2/ADIPOQ/NOS2/CYP26A1/CEMIP/CYP26C1/OTC/HYAL2/ASPA/LYVE1/STAB2/NOS3/SDS/IRS1/AHCY/SLC27A2/PON1/CYP4F3/CPT1A/GPT/PIPOX/LPIN2/PCB…	106	NO
GO:0046395	carboxylic acid catabolic process	106/4885	282/18866	8.99471e-06	0.000200547	0.000142912	PRODH/HEXB/IRS2/ACMSD/HYAL3/MAT1A/CYP4F12/IDO2/TDO2/HAL/ILVBL/AADAT/EHHADH/ACOX1/CYP4F11/CYP4F2/ACADL/AKR1D1/HPD/GUSB/ACAA1/CRAT/SLC25A17/PCK2/QPRT/FAH/BLMH/KYNU/SCP2/AKR1A1/IVD/SORD/ALDH4A1/HAAO/ALDH7A1/AFMID/HIBCH/AMACR/KMO/CEL/ABHD2/CYP4A11/ACACB/LIPE/PCK1/ALDH1L1/ABCD2/ADIPOQ/NOS2/CYP26A1/CEMIP/CYP26C1/OTC/HYAL2/ASPA/LYVE1/STAB2/NOS3/SDS/IRS1/AHCY/SLC27A2/PON1/CYP4F3/CPT1A/GPT/PIPOX/LPIN2/PCB…	106	NO
GO:0050768	negative regulation of neurogenesis	106/4885	295/18866	7.89242e-05	0.00112983	0.000805133	MCF2/RTN4R/SEMA6A/MAG/DLX1/CNTN4/DAB1/SEMA3B/GPR37L1/STAP1/ARHGAP4/B2M/SEMA4D/EPHA4/ID1/EPHB2/BRINP1/WNT7A/WNT3A/ASCL2/DIO3/PLK2/SHH/IDH2/SEMA4B/CIB1/HOXA2/DTX1/STMN2/ZNF365/SPOCK1/NGFR/NRP1/JAG1/PTN/TNN/LRP4/EDNRB/TRPC6/MEIS1/PTPRG/SLIT2/NLGN3/DNM3/DLL1/PRAG1/NOTCH3/PRTG/HES5/TNR/DAAM2/TP73/LHX2/DKK1/SYT4/DCC/DISP3/FSTL4/LIN28A/KIAA0319/ASCL1/SEMA6B/SRGAP2C/GAK/PBX1/SEMA3G/NTN1/TLX2/EFNB2/SEMA6D…	106	YES
GO:0032147	activation of protein kinase activity	106/4885	331/18866	0.00694632	0.0368568	0.0262646	GPRC5D/TNFRSF10B/PAK1/FGF10/GDF15/AGT/PLCE1/NTF3/ADORA1/EIF2AK2/MAP3K14/CD74/PTPRC/CD40LG/RAPGEF1/IL12B/CXCR4/AGAP2/IL18/SYK/CCL19/SOCS1/PDE6G/EGFR/INAVA/DUSP7/PRNP/EPO/GPRC5C/LPAR3/GREM1/WNT7B/MAPK10/EGF/PHB/TNFSF15/CXCL17/BMP4/DUSP6/GHR/FGF1/THBS1/GAS6/IGF1/HGF/ANGPT4/TGFB3/ADCY4/NGF/TLR4/ADRA2A/PINK1/TGFBR2/IGFBP6/ADRB2/F2R/MAP3K3/BIRC7/TIRAP/GRM4/TP73/GADD45A/NTRK1/DRD2/RET/ADCY5/ADCY1/INSR/M…	106	YES
GO:0019722	calcium-mediated signaling	105/4885	222/18866	4.42853e-12	8.58732e-10	6.11942e-10	BHLHA15/ACTN3/PLCE1/CHP2/CXCR1/PTGDR2/CCR10/NEUROD2/SELE/CD22/PTPRC/P2RX5/SLA2/NFATC2/ZAP70/CCR2/CXCR4/CCR7/CLIC2/CXCR5/CCR5/TRAT1/SYK/P2RY12/CXCR6/XCR1/TBC1D10C/CCR8/CCR4/CXCR3/CD3E/LAT/IRGM/CCL4/EGFR/PRNP/HAP1/CALML3/CXCR2/DEFB1/ACKR2/JPH2/MCU/CXCL8/ADA/P2RX2/MYOZ2/PPP1R9B/CCRL2/P2RY6/CIB1/IGF1/JPH4/NR5A2/CASQ2/KDR/HRC/HTR2B/EDNRB/ANK2/CACNA1C/SELENON/AVPR1A/CX3CR1/RCAN2/SELP/MCTP1/PLN/SLC8A2/H…	105	YES
GO:0071805	potassium ion transmembrane transport	104/4885	218/18866	2.88369e-12	5.76647e-10	4.10925e-10	SLC9A2/KCNH1/KCND2/KCNAB2/KCND1/BIN1/SLC24A4/P2RY12/KCNA3/KCNJ10/SLC9A9/ATP1B3/KCNC4/DPP6/PRNP/SLC9A6/ATP12A/KCNJ2/KCNG3/KCNK12/KCNF1/KCNG2/KCNMB2/KCNT1/KCNK17/KCNIP2/KCNJ15/KCNE3/KCNQ3/FHL1/ABCC9/CAV1/KCNA1/CASQ2/KCNJ8/EDN3/KCNA5/KCNN3/ANK2/KCNS2/KCNA2/KCNIP1/LRRC55/KCNE1B/PKD2L1/KCNQ2/SLC12A5/KCNC1/SNAP25/KCNE4/KCNC2/KCNH4/KCNU1/KCNH2/HCN2/ATP1A3/KCNN2/KCNJ3/KCNK9/KCNH6/DPP10/NEDD4L/ATP1A2/SLC9…	104	YES
GO:0051924	regulation of calcium ion transport	103/4885	253/18866	1.62073e-07	7.85685e-06	5.59888e-06	LGALS3/AGT/P2RX5/CORO1A/PIK3CG/PTPN6/CXCR4/BIN1/CXCL9/XCL1/CLIC2/FCRL3/P2RY12/IL16/CD19/CCL4/NIPSNAP2/PRNP/HAP1/MCHR1/EPO/CAMK2G/JPH2/SPINK1/LPAR3/CACNB4/NTSR1/CACNG6/P2RX2/EGF/METTL21C/TMC2/G6PD/GRAMD2A/TMC1/P2RY6/CRACR2B/CEMIP/KCNE3/GNB5/ADCYAP1R1/JPH4/CAV1/RCVRN/CASQ2/HRC/APLNR/DYSF/TRPC6/ANK2/ADRA2A/CACNA1C/SELENON/NOS3/GEM/F2R/PLN/GJC2/ADORA2A/CACNA1B/LILRA2/CAMK2B/HPCA/DRD2/OPRD1/FFAR1/ATP1…	103	YES
GO:0051056	regulation of small GTPase mediated signal transduction	103/4885	323/18866	0.00878647	0.0439218	0.0312992	RHOBTB2/MCF2/ARHGAP26/RTN4R/FGF10/PLCE1/ARHGAP36/IRS2/F2RL1/RASGRP1/ARHGAP15/P2RY10/ARHGAP4/SH3BP1/RASAL3/RAPGEF1/CYTH1/RIPOR2/ARHGAP9/GPR18/RAC2/ARHGEF6/VAV1/FGD2/GPR174/CDC42SE2/ARHGAP25/TAGAP/ARHGAP45/P2RY8/ARHGAP30/SIPA1/ARHGEF18/EPHB2/ARHGEF4/SPRY3/SYDE2/EPO/EPS8L3/RASGRF1/RAP1GAP/LRRC59/AMOT/RHOH/ADRA1A/ITSN1/IGF1/ADCYAP1R1/NRP1/ARAP3/IQSEC3/RHOJ/STARD8/NGF/SPRY2/ARHGAP20/ARHGAP24/LPAR6/GPR…	103	YES
GO:0090287	regulation of cellular response to growth factor stimulus	102/4885	310/18866	0.0032985	0.021023	0.0149812	CREB3L1/SLC2A10/FGF10/SEMA6A/AGT/DLX1/NTF3/TMPRSS6/TSPAN12/WNT4/IL12B/CRB2/PRKCB/NRROS/MIR10B/FERMT1/XDH/SOSTDC1/SLC9A6/SPRY3/VWC2/SFRP5/PBLD/FBN2/CD109/HHIP/ING2/GREM1/LRIT3/BMP4/SDCBP/CCBE1/TNMD/FZD4/CIDEA/DKK3/FGF1/THBS1/SOST/APLN/ADGRA2/NGFR/ITGA8/LTBP4/CHRDL1/FGF9/CAV2/CAV1/SFRP4/ENG/TGFB3/CDKN1C/SPRY2/ACVRL1/MYOCD/SLIT2/ZEB1/DAB2/ADAMTS3/TGFBR2/SPRY1/BMPER/SPRED1/MMRN2/CDH5/GREM2/GDF3/DLL1/…	102	NO
GO:0050670	regulation of lymphocyte proliferation	101/4885	219/18866	7.0578e-11	1.10153e-08	7.84965e-09	LGALS3/LGALS9B/LGALS9C/FGF10/IRS2/CD40/MZB1/CD22/CD6/CD74/TNFRSF1B/FOXP3/PRKCQ/PTPRC/FLT3LG/IL12RB1/NFATC2/CD40LG/CORO1A/RASAL3/EBI3/JAK3/TNFSF8/VSIR/IL2/CRTAM/PTPN6/IL12B/ZAP70/PLA2G2D/CCR2/SASH3/IRF1/RAC2/BLK/XCL1/IL18/CD1D/TNFRSF13C/FCRL3/CTLA4/SYK/TMIGD2/CCDC88B/INPP5D/GPR183/CCL19/CD28/CLECL1/TNFRSF4/SPN/CARD11/CD3E/HLA-DPB1/HLA-DPA1/TNFRSF13B/HLA-DMB/TNFSF9/CD70/PRNP/CEBPB/IL20RB/LGALS7B/IL…	101	NO
GO:0032944	regulation of mononuclear cell proliferation	101/4885	221/18866	1.3429e-10	1.86809e-08	1.33122e-08	LGALS3/LGALS9B/LGALS9C/FGF10/IRS2/CD40/MZB1/CD22/CD6/CD74/TNFRSF1B/FOXP3/PRKCQ/PTPRC/FLT3LG/IL12RB1/NFATC2/CD40LG/CORO1A/RASAL3/EBI3/JAK3/TNFSF8/VSIR/IL2/CRTAM/PTPN6/IL12B/ZAP70/PLA2G2D/CCR2/SASH3/IRF1/RAC2/BLK/XCL1/IL18/CD1D/TNFRSF13C/FCRL3/CTLA4/SYK/TMIGD2/CCDC88B/INPP5D/GPR183/CCL19/CD28/CLECL1/TNFRSF4/SPN/CARD11/CD3E/HLA-DPB1/HLA-DPA1/TNFRSF13B/HLA-DMB/TNFSF9/CD70/PRNP/CEBPB/IL20RB/LGALS7B/IL…	101	YES
GO:0071695	anatomical structure maturation	101/4885	235/18866	8.10989e-09	6.178e-07	4.40251e-07	BHLHA15/POU2F2/LYL1/C3/CCL21/CCL19/SEMA4D/SLFN14/FGFR3/FERMT1/RHEX/CFTR/DAZL/SPINK5/DEFB1/EPO/SPINK1/GREM1/RFLNA/ZNF664-RFLNA/NSUN2/SLC26A3/VSX1/HOXB13/G6PD/SLC26A6/SOX18/ABHD2/RFX3/HOXA5/KCNIP2/ANGPTL8/PPARG/EPB42/PAEP/IGF1/SCARF1/LHX6/EPAS1/KLF2/ALDH1A2/ADGRB3/EDNRB/ACVRL1/LGI4/TAL1/CX3CR1/S1PR1/CDH5/FAT4/NPPC/RYR1/HES5/SRRM4/SPTBN4/RFLNB/CDC25B/ASCL1/RET/CDK5R2/TRIM58/ZBTB7A/VEGFA/RBPJ/CNTNAP2…	101	NO
GO:0050730	regulation of peptidyl-tyrosine phosphorylation	101/4885	263/18866	4.98891e-06	0.000126182	8.99186e-05	FGF10/AGT/NTF3/CD40/RAP2C/ADORA1/PARP9/PARP14/IFNL1/CD74/STAP1/PTPRC/CASS4/IL2/PTPN6/IL12B/IL18/BANK1/SYK/HCLS1/SOCS1/SEMA4D/CD3E/FGFR3/EPHA4/EGFR/PRNP/EPO/SPINK1/WNT3A/GREM1/EGF/GHR/ADRA1A/ADIPOQ/NOX4/FGF7/GAS6/IGF1/HGF/HYAL2/NRP1/ANGPT4/GATA1/EHD4/CAV1/HBEGF/LRP4/ADRA2A/TAL1/PDGFD/PECAM1/FLT3/CLCF1/HES5/VTN/AFAP1L2/AREG/VEGFA/NTRK2/ZFYVE28/MIR221/DOCK3/NEURL1/SNX6/PRKCE/PTPN1/LEP/FGF8/IGF2/CRLF…	101	YES
GO:0048511	rhythmic process	101/4885	305/18866	0.00276586	0.0187208	0.0133406	RBM4B/RBM4/MAGED1/NMU/NOCT/ADORA1/KCND2/RORB/NR1H3/PTGDS/ETS1/ARNTL2/ID1/EGFR/NFIL3/NPAS2/GPR157/HNF4A/ATOH7/ADA/MAPK10/DDC/MSTN/OPN4/PPARG/FZD4/ADIPOQ/NOS2/INHBA/NGFR/PTN/TGFB3/EGR1/EGR2/PDGFRA/SLIT2/HTR7/NOS3/TEF/KCNA2/HS3ST2/ADORA2A/PTPRN/AHCY/ENOX1/AMH/MDK/NRIP1/NTRK1/DRD2/CHRNB2/CPT1A/TH/ADCY1/HEBP1/PAM/NTRK2/NPY5R/GABRB1/AFP/PRKCG/BMPR1B/HCRTR2/LEP/EGR3/F7/STAR/USP2/PPARGC1A/ID3/SIK1/SPSB4/…	101	YES
GO:0097529	myeloid leukocyte migration	100/4885	222/18866	4.47191e-10	5.3992e-08	3.84753e-08	LGALS3/S100A14/CXCR1/PRTN3/DPEP1/CD74/STAP1/CCL22/PIK3CG/RIPOR2/CCR2/CCR7/RAC2/CCL25/CCL21/CXCL9/VAV1/XCL1/XCL2/PLA2G7/MCOLN2/JAML/CD200R1/SYK/P2RY12/PTGER4/PIK3CD/CCL19/FUT7/CCL4/CCL4L1/S100A8/S100A7/CXADR/S100A9/CXCR2/CXCL2/S100A12/CXCL3/PPBP/CXCL1/LBP/MCU/CXCL8/GREM1/CXCL6/CXCL17/MSTN/CD177/RHOH/VEGFD/RARRES2/XG/THBS1/CCL13/CD200/FLT1/DUSP1/EDN3/DYSF/EDNRB/CCN3/SLIT2/CX3CR1/PDGFD/SCG2/PECAM1/M…	100	YES
GO:0001505	regulation of neurotransmitter levels	100/4885	235/18866	1.78073e-08	1.21222e-06	8.63845e-07	STXBP5L/PTPRN2/SYN3/DOC2B/ERC2/MAOA/SLC6A9/PDZD11/PPT1/DBH/STX11/PRKCB/KCNJ10/GRIN3A/KCNC4/CHRNB4/SNCAIP/ACHE/WNT7A/SLC1A7/GDNF/SYT12/RPH3A/COMT/NAAA/STX19/CLN3/KMO/NAALAD2/ADRA1A/SLC6A1/MEF2C/VPS18/NRXN2/PDE1B/SLC18A2/P2RY1/MCTP1/RAB3A/ADORA2A/GCHFR/CACNA1B/SYN1/SYT7/GRM4/SNAP25/CPLX2/NRXN1/SYT10/SYT4/RIMS2/SYP/STX1A/UNC13A/DRD2/CHRNB2/SLC18A1/STXBP1/SV2A/TH/SNPH/ADCY1/ATP1A2/SLC5A7/CPLX1/HRH3/C…	100	YES
GO:0010769	regulation of cell morphogenesis involved in differentiation	100/4885	310/18866	0.00681757	0.0365987	0.0260806	MCF2/PAK1/RTN4R/SEMA6A/MAG/DAB1/SEMA3B/ITPKA/CASS4/ARHGAP4/SEMA4D/EPHA4/ID1/EPHB2/TACSTD2/WNT7A/LPAR3/WNT3A/CUX2/LIMS1/PLXND1/SEMA4B/CIB1/PLXNA4/TNFRSF12A/FN1/NGFR/LIMS2/NRP1/NGF/LRP4/ADGRB3/TRPC6/HECW2/SLIT2/ISLR2/ZEB2/NLGN3/DNM3/SHANK3/DSCAM/SARM1/TNR/CAMK2B/MDK/SLITRK1/DCC/FSTL4/CHRNB2/HECW1/KIAA0319/ZSWIM5/RET/POU3F2/NEDD4L/SKIL/PDLIM5/SEMA6B/BRSK2/SEMA3G/NTN1/RND2/VEGFA/TLX2/SEMA6D/NTRK2/PDP…	100	NO
GO:0035637	multicellular organismal signaling	99/4885	206/18866	5.54562e-12	1.04372e-09	7.43766e-10	ATP2A3/MAG/AGT/KCND2/KCND1/BIN1/FXYD7/ATP1B3/CHRNB4/CXADR/KCNJ2/PKP2/ACE2/SCN11A/CACNB4/CACNG6/CLCN1/KCNMB2/ASPH/SCN4A/KCNIP2/NPR1/FXYD1/CHRNA1/KCNE3/CACNA1G/ABCC9/SLC8A3/CAV1/CNTNAP1/KCNA1/CASQ2/KCNA5/HRC/SCN7A/ANK2/SCN2B/CACNA1C/SCN3A/AVPR1A/SCN3B/S1PR1/SCN4B/KCNA2/KCNIP1/GJC1/CHRM5/PLN/KCNE1B/CACNA2D4/OTOA/NPPC/ITGA2/RYR1/FGF12/TNR/SLC8A2/KCNE4/SPTBN4/KCNH2/ATP1A3/KCNN2/KCNJ3/KCNH6/TNNI3K/ATP2…	99	NO
GO:0019933	cAMP-mediated signaling	98/4885	199/18866	1.13055e-12	2.67941e-10	1.90938e-10	ADGRD2/ADGRE5/S1PR4/ADGRE3/CXCL9/ADGRG5/TSHR/PTGER4/CNR2/S1PR5/ADGRF1/GPR78/DEFB1/ADM/PRKCA/RXFP1/LPAR3/UCN2/RAPGEF4/GPR62/SCTR/ADRA1A/GNAI1/PDE3B/MRAP/LGR5/PTGIR/TBXA2R/PTGER3/CALCRL/ADCYAP1R1/ADGRL2/ADCY4/APLNR/ADGRB3/ADRA2A/ADGRG4/ADGRL4/GALR1/OR51E2/ADRB2/S1PR1/GPR4/PDE2A/ADRB3/PLN/LPAR2/SCT/ADORA2A/NME2/ADRA1B/ADRA1D/RIMS2/APLP1/DRD2/ADCY5/PTGER2/ADCY1/RAMP3/CNR1/RNF157/PEX5L/GAL/CALCA/ADGRD…	98	YES
GO:0090596	sensory organ morphogenesis	98/4885	269/18866	7.94317e-05	0.00113254	0.000807058	NKD1/AQP5/FGF10/GSC/ATP6V1B1/TSPAN12/RORB/PRDM1/RIPOR2/FASLG/TIFAB/NECTIN1/GJB6/EPHB2/EPHA2/GRHL3/EFEMP1/CHRNA10/FBN2/TMIE/USH1G/FOXL2/FSCN2/WNT3A/VSX1/LRIG3/TCAP/TSKU/ALDH1A3/DIO3/BMP4/GBX2/HOXA2/STOX1/COL11A1/WNT2/NKX3-2/COL8A1/MFAP5/GLI2/ITGA8/JAG1/FGF9/PTN/NR4A3/TBX2/SPRY2/MEIS1/ZEB1/NECTIN3/DLL1/CDON/DSCAM/LHFPL5/POU4F3/GNAT1/FOXE3/RP1/OSR2/SIX2/TH/AHI1/NTN1/VEGFA/NTRK2/FZD6/TENM3/SIX1/CHRNA…	98	NO
GO:0050920	regulation of chemotaxis	97/4885	229/18866	3.80709e-08	2.21469e-06	1.57821e-06	S100A14/FGF10/SEMA6A/NTF3/SEMA3B/ARTN/F2RL1/DUSP3/CD74/STAP1/RIPOR2/CCR2/CXCR4/GPR18/TNFSF14/CCR7/RAC2/CCL21/XCL1/XCL2/PLA2G7/P2RY12/GPR183/IL16/CCL19/CCR4/SEMA4D/TMSB4X/GPSM3/KLRK1/KLRC4-KLRK1/CCL4/S100A7/CXCR2/LBP/MCU/CXCL8/WNT3A/HSPB1/GREM1/CXCL17/MSTN/SEMA4B/VEGFD/PLXNA4/RARRES2/FGF1/THBS1/GAS6/ADGRA2/NRP1/PTN/F3/DUSP1/EDN3/KDR/PDGFRA/DYSF/CCN3/SLIT2/PDGFD/S1PR1/SCG2/ELANE/MMP28/TIRAP/ITGA2/D…	97	YES
GO:0050870	positive regulation of T cell activation	96/4885	214/18866	1.2948e-09	1.38091e-07	9.84051e-08	PAK1/RASGRP1/CD6/CD74/FOXP3/PRKCQ/PTPRC/SIRPG/IL12RB1/GRAP2/CD40LG/CORO1A/CSK/RASAL3/EBI3/JAK3/DOCK8/VSIR/IL2/CD5/PTPN6/CD83/IL12B/ZAP70/CD160/CCR2/SASH3/TNFSF14/CCR7/TESPA1/CCL21/CD27/VAV1/XCL1/IL18/CD1D/TNFRSF13C/NLRP3/CTLA4/SYK/TMIGD2/CCDC88B/IL7R/CCL19/CD28/LCK/CLECL1/SOCS1/BTLA/PDCD1/CARD11/CD3E/KLRK1/KLRC4-KLRK1/HLA-DPB1/HLA-DPA1/HLA-DMB/TNFSF9/CD70/RAG1/IL1A/PIK3R1/EPO/ADA/SHH/RHOH/GPAM/PC…	96	YES
GO:0006836	neurotransmitter transport	96/4885	229/18866	8.1521e-08	4.45857e-06	3.17723e-06	STXBP5L/PTPRN2/SYN3/DOC2B/ERC2/SLC6A9/PDZD11/PPT1/STX11/PRKCB/KCNJ10/GRIN3A/KCNC4/CHRNB4/SNCAIP/WNT7A/SLC1A7/GDNF/SYT12/RPH3A/SV2C/DDC/NAAA/STX19/KMO/ADRA1A/SLC6A1/MEF2C/VPS18/NRXN2/SLC18A2/P2RY1/MCTP1/SLC6A7/RAB3A/ADORA2A/CACNA1B/SYN1/SYT7/GRM4/SNAP25/CPLX2/NRXN1/SYT10/SYT4/RIMS2/SYP/STX1A/UNC13A/DRD2/CHRNB2/SLC18A1/STXBP1/SV2A/TH/SNPH/ADCY1/ATP1A2/SLC5A7/CPLX1/HRH3/CNR1/NAPB/PRKCG/PREPL/VAMP2/S…	96	NO
GO:0051896	regulation of protein kinase B signaling	96/4885	253/18866	1.49802e-05	0.000298624	0.000212803	FGF10/GDF15/SESN3/IRS2/PIK3CG/RAPGEF1/CCR7/RAC2/CCL21/PIK3R5/VAV1/IL18/BANK1/TRAT1/P2RY12/PIK3CD/CCL19/CD19/CD28/HCLS1/LCK/FGFR3/EPHA2/EGFR/XDH/PIK3R1/SFRP5/TRIB3/EGF/ERBB2/AKR1C2/PHB/FGFR4/MSTN/CIB1/KLB/STOX1/ITSN1/NOX4/FGF1/THBS1/FGF7/GAS6/HGF/HYAL2/FGF9/ENG/HBEGF/F3/TEK/F10/PDGFRA/SPRY2/KLF4/PINK1/CX3CR1/IRS1/PHLDA3/AREG/GRM2/NTRK1/LIN28A/DRD2/RET/INSR/RAMP3/NTRK2/MIR221/MAGI2/LEP/F7/FGF22/FGF…	96	YES
GO:0045926	negative regulation of growth	96/4885	254/18866	1.80231e-05	0.000350547	0.000249804	SH3BP4/NKD1/PAK1/SCGB3A1/RTN4R/SEMA6A/MAG/GDF15/AGT/SEMA3B/PPT1/ARHGAP4/ESR2/PLAC8/SEMA4D/SIPA1/FGFR3/TMPRSS4/CXADR/CDA/HNF4A/WWC2/WNT3A/GREM1/PPP1R9B/WWC1/MT2A/G6PD/PHB/ALOX15B/BMP4/EAF2/MSTN/SEMA4B/PPARG/NPR1/INHBA/FHL1/HYAL2/NRP1/CCN3/ACVRL1/MEIS1/SLIT2/TGFBR2/SOX17/ADRB2/MEG3/CYP27B1/BTG1/TNR/ING1/TP73/DCC/FSTL4/KIAA0319/RERG/SEMA6B/ADIPOR2/SEMA3G/NTN1/STC2/SEMA6D/GJA1/CDHR2/CDKN1A/RBP4/IFRD1…	96	YES
GO:0061448	connective tissue development	96/4885	262/18866	7.28716e-05	0.00105618	0.000752646	CSGALNACT1/ECM1/HYAL3/FGFR3/HOXA11/EFEMP1/WNT7A/TGFBI/GREM1/WNT7B/RFLNA/ZNF664-RFLNA/AACS/BMP4/HOXA5/TNMD/BMP3/COL11A1/EPYC/NKX3-2/WNT5B/ADAMTS7/HYAL2/GLI2/MEF2C/TIMP1/FGF9/ZBTB16/KLF7/EGR1/HOXD3/CCN3/ACVRL1/ZEB1/TGFBR2/LTBP3/AXIN2/CYTL1/PDGFD/CD34/GPR4/EBF2/NPPC/HES5/SCX/RFLNB/SMPD3/MDK/GDF6/OSR2/SIX2/SOX5/PKDCC/BMPR1B/PGRMC2/LEP/GLI3/BARX2/DGAT2/GDF7/MUSTN1/PPARGC1A/CHADL/ARRDC3/NFIB/SHOX2/COL1…	96	YES
GO:0010466	negative regulation of peptidase activity	96/4885	272/18866	0.000344506	0.00369262	0.0026314	AGT/ECM1/SERPINA6/SERPINA1/TFPI/CST2/SERPIND1/IFI6/DPEP1/CST7/PAPLN/SPOCK2/C3/TNFSF14/BIN1/CD27/TNFAIP8/CRB2/NLRP7/SERPINB9/CR1/CSTA/CSTB/RAG1/A2ML1/PRNP/SFN/OVOS2/SERPINB13/ANXA8/RARRES1/PI3/SPINK5/CARD17/WFDC3/CD109/SPINK1/TFPI2/COL7A1/APLP2/UBE2Z/COL4A3/SPINK8/SPINK4/SERPINI1/PLAUR/TIMP3/THBS1/SPOCK1/SPINK6/GAS6/SERPINB10/HGF/NGFR/TIMP1/ITIH5/PZP/NGF/KLF4/ITIH3/OPRPN/PROS1/NLE1/BIRC7/ADORA2A/V…	96	YES
GO:0009612	response to mechanical stimulus	95/4885	209/18866	6.71025e-10	7.80707e-08	5.56341e-08	TNFRSF10B/TNC/MAG/AGT/CD40/TMEM150C/MAP3K14/TLR8/RIPOR2/TNFRSF8/CXCR4/IRF1/TNFSF14/ETS1/PTGER4/TIFAB/SLC2A1/CASP5/EGFR/PSPH/KCNJ2/CHRNA10/ANKRD1/ANO3/TXNIP/TMC2/TCAP/TMC1/PPARG/ETV1/COL11A1/THBS1/SOST/PTN/ENG/NRXN2/KCNA1/KCNA5/TLR4/TGFBR2/P2RY1/FOS/PDE2A/SHANK3/PKD2L1/ITGA2/SCX/KCNC1/NRXN1/LHFPL5/MDK/GADD45A/NTRK1/DRD2/KIAA0319/TLR5/ATP1A2/MAP2K4/PKD2L2/BAG3/GJA1/PIEZO2/PKD1L3/TRPA1/CHRNA9/CNTNAP…	95	YES
GO:0048705	skeletal system morphogenesis	95/4885	228/18866	1.34181e-07	6.87951e-06	4.90242e-06	CSGALNACT1/SP5/GSC/CHAD/IFITM5/FGR/PAX5/TIFAB/FGFR3/RDH10/DHRS3/HOXA11/FBN2/WNT7A/HHIP/GREM1/RFLNA/ZNF664-RFLNA/HOXB2/RIPPLY2/BMP4/HOXA9/HOXA2/HOXA5/HOXA6/HOXA7/COL11A1/NKX3-2/FOXN3/HYAL2/MEF2C/TBX15/SFRP4/TGFB3/TEK/HOXD3/HOXD9/HOXD10/PDGFRA/ZEB1/MMP16/WNT9B/TGFBR2/FREM1/LTBP3/AXIN2/TMEM119/NLE1/TBX4/NPPC/HOXB7/SCX/HOXB4/RFLNB/SMPD3/DSCAML1/OSR2/SIX2/SOX5/HOXD8/SIX1/BMPR1B/GLI3/BARX2/FGF8/TCF15/P…	95	YES
GO:0090257	regulation of muscle system process	95/4885	256/18866	4.55123e-05	0.000724696	0.000516427	PAK1/ACTN3/NMU/AGT/PLCE1/ADORA1/TNNT1/TNFRSF1B/PIK3CG/BIN1/CLIC2/TIFAB/CHRNB4/ZC3H12A/KCNJ2/PKP2/ACE2/CAMK2G/PRKCA/ADA/ASB3/G6PD/MSTN/HSPB6/SCN4A/ADRA1A/SPX/KCNE3/TBXA2R/IGF1/CALCRL/PPP1R12B/SLC8A3/CAV1/SGCA/KCNA1/CASQ2/NR4A3/HRC/KLF4/MYOCD/ANK2/ADRA2A/FOXO1/CACNA1C/UTRN/NOS3/ADRB2/F2R/PLN/HAMP/ITGA2/ADRA1B/CAMK2B/SSTR2/TNNI3K/ATP1A2/NMUR2/NPNT/GJA5/HDAC4/TMEM38A/PTGS2/ENO1/PPARGC1A/CALCA/PDE4D/E…	95	NO
GO:0001894	tissue homeostasis	95/4885	261/18866	0.000105168	0.00141977	0.00101174	TP53INP2/TFF3/CA2/MUC4/MUC13/IGHA1/LYZ/FLT3LG/CORO1A/CSK/TNFAIP3/CCR2/SASH3/RAC2/SYK/B2M/INPP5D/SLC2A1/GJB6/EGFR/CXADR/INAVA/KRT1/IL20RB/JCHAIN/IGHA2/VCL/ACTB/PBLD/PRKCA/USH1G/CLDN3/HSPB1/MUC6/NXNL1/NOX4/PDK4/ADGRF5/GATA1/CUBN/EPAS1/TLR4/ESAM/JAM2/NOS3/LTBP3/ADRB2/LDB2/CYTL1/S1PR1/OPRPN/CD34/CDH5/F2R/TMEM119/CLDN5/LAMA2/PECAM1/PCDH15/SCX/RP1/IL20RA/VEGFA/GJA1/ALB/LIPA/CIB2/RBP4/RDH12/RP1L1/USH1C/…	95	YES
GO:0043406	positive regulation of MAP kinase activity	95/4885	264/18866	0.000169399	0.00209668	0.00149412	PAK1/MAGED1/FGF10/GDF15/AGT/PLCE1/NTF3/CD40/ADORA1/RASGRP1/EIF2AK2/MAP3K14/CD74/PTPRC/CD40LG/CSK/PIK3CG/RAPGEF1/CXCR4/PIK3R5/FGD2/SYK/CCL19/PDE6G/FZD10/EPHA4/EGFR/INAVA/DUSP7/S100A12/TENM1/LPAR3/WNT7B/MAPK10/EGF/ERBB2/CXCL17/BMP4/DUSP6/GHR/FZD4/NOX4/FGF1/THBS1/IGF1/HGF/FLT1/TGFB3/EDN3/NGF/HTR2B/TLR4/ADRA2A/IGFBP6/ZEB2/PDGFD/F2R/ELANE/MAP3K3/BIRC7/FLT3/GRM4/TP73/DKK1/GADD45A/NTRK1/RET/INSR/MAP2K4/…	95	YES
GO:0046883	regulation of hormone secretion	95/4885	267/18866	0.000267813	0.00302246	0.00215384	STXBP5L/RPH3AL/NMU/AGT/TRH/IRS2/DOC2B/ADORA1/RFX6/BLK/SLC2A1/EGFR/HCAR2/CFTR/HNF4A/PRKCA/MCU/INHBB/FOXL2/AACS/KCNG2/RAPGEF4/RFX3/ACVR1C/G6PC2/ADIPOQ/ITSN1/NOS2/GPR68/INHBA/APLN/KLF7/EDN3/KCNA5/CCN3/CRHBP/ADRA2A/CACNA1C/CCKAR/GALR1/P2RY1/SCT/IRS1/SYT7/SYTL4/SNAP25/KCNC2/STX1A/DRD2/CPT1A/FFAR2/FFAR1/ADCY5/PPP3CB/MPC2/SLC30A8/BRSK2/CACNA1E/SYBU/GJA1/CNR1/ITPR2/AGTR1/PRKCE/LEP/GAL/POMC/CYP19A1/RBP4/S…	95	NO
GO:0005996	monosaccharide metabolic process	95/4885	296/18866	0.00951295	0.0453649	0.0323275	SLC45A3/TFF3/SLC35B4/UGT2B11/ACTN3/IRS2/UGT2B15/UGT2B17/OAS1/HKDC1/FUT7/SLC2A1/FABP5/PGM2/PGM1/BPGM/IGFBP3/APOD/PFKFB4/UGT2B7/PCK2/GALE/AKR1A1/GNMT/UGT2B28/SORD/GALM/PFKFB1/G6PD/PHLDA2/GDPGP1/FUT6/ACACB/SORBS1/PCK1/G6PC2/GPD1/GLYCTK/PFKFB3/ADIPOQ/PKLR/PDK4/IGF1/SLC2A3/LEPR/FOXO1/ALDH1A1/FUCA2/SDS/IRS1/CPT1A/TKT/OTOGL/GPT/CHST1/CYB5A/INSR/PDK3/NPY1R/PRKCE/EPM2AIP1/PPP1R3E/LEP/DGAT2/POMC/PDHA1/RBP4…	95	NO
GO:0072330	monocarboxylic acid biosynthetic process	94/4885	246/18866	1.31994e-05	0.00027423	0.000195419	SLC45A3/CYP2C9/ACMSD/CD74/NR1H3/DHRS9/PTGDS/PTGS1/LIPG/RBP1/RDH10/FABP5/GSTM1/CBR1/GSTM4/CYP4F11/CYP8B1/HACD2/TRIB3/ACADL/AKR1D1/SCP2/ACSL3/CBR4/ACSS1/ELOVL7/ACSM1/PLA2G4F/ALOX15B/ALDH1A3/AMACR/KMO/FGFR4/ABHD2/CYP4A11/ACACB/OSBPL6/ABCD2/LPL/ADIPOQ/ACSM5/MLXIPL/PKLR/FASN/PDK4/MGLL/PTGIS/ALDH1A2/CH25H/HPGDS/AVPR1A/CYP7A1/LPGAT1/SDS/DEGS1/SLC27A2/CYP46A1/SCD/ALOX15/ASAH2B/ADIPOR2/ELOVL5/HPGD/SRR/HAC…	94	NO
GO:0002685	regulation of leukocyte migration	93/4885	212/18866	9.23985e-09	6.95598e-07	4.95691e-07	LGALS3/S100A14/ECM1/ADORA1/F2RL1/CCL28/SELE/CD74/STAP1/STK10/DOCK8/RIPOR2/ITGA4/CCR2/GPR18/TNFSF14/CCR7/RAC2/CCL25/CCL21/XCL1/XCL2/PLA2G7/AIRE/CD200R1/P2RY12/PTGER4/CCL19/FUT7/CXCR3/SPN/GPSM3/KLRK1/KLRC4-KLRK1/CCL4/S100A7/CXCR2/LBP/MCU/CXCL8/APOD/ADA/GREM1/CXCL17/MSTN/HOXA7/RHOH/VEGFD/RARRES2/XG/THBS1/GAS6/CD200/PTN/DUSP1/EDN3/PLVAP/DYSF/CCN3/IL33/SLIT2/JAM2/CX3CR1/PDGFD/SELP/ELANE/MMP28/TIRAP/IT…	93	NO
GO:0030072	peptide hormone secretion	93/4885	257/18866	0.000157052	0.0019822	0.00141254	STXBP5L/PTPRN2/RPH3AL/NMU/TRH/IRS2/DOC2B/SLC16A2/RFX6/BLK/SLC2A1/IL1RN/EGFR/CFTR/HNF4A/CAMK2G/PRKCA/MCU/INHBB/AACS/KCNG2/RAPGEF4/RFX3/ACVR1C/G6PC2/ITSN1/NOS2/GPR68/APLN/LTBP4/KLF7/EDN3/KCNA5/CCN3/CRHBP/ADRA2A/CACNA1C/EXOC3L1/SCT/IRS1/SYT7/PTPRN/SYTL4/SNAP25/KCNC2/SMPD3/RIMS2/STX1A/VGF/DRD2/CPT1A/FFAR2/FFAR1/ADCY5/PPP3CB/MPC2/SLC30A8/BRSK2/CACNA1E/SYBU/GJA1/CPLX1/CNR1/ITPR2/PRKCE/LEP/GAL/RBP4/SLC2…	93	NO
GO:0010951	negative regulation of endopeptidase activity	93/4885	258/18866	0.000183909	0.00223445	0.00159229	AGT/SERPINA6/SERPINA1/TFPI/CST2/SERPIND1/IFI6/DPEP1/CST7/PAPLN/SPOCK2/C3/TNFSF14/BIN1/CD27/TNFAIP8/CRB2/NLRP7/SERPINB9/CR1/CSTA/CSTB/RAG1/A2ML1/PRNP/SFN/OVOS2/SERPINB13/ANXA8/RARRES1/PI3/SPINK5/CARD17/WFDC3/CD109/SPINK1/TFPI2/COL7A1/APLP2/UBE2Z/COL4A3/SPINK8/SPINK4/SERPINI1/PLAUR/TIMP3/THBS1/SPOCK1/SPINK6/GAS6/SERPINB10/HGF/NGFR/TIMP1/ITIH5/PZP/NGF/KLF4/ITIH3/OPRPN/PROS1/NLE1/BIRC7/ADORA2A/VTN/SE…	93	YES
GO:0048863	stem cell differentiation	93/4885	264/18866	0.000453827	0.00455893	0.00324875	SEMA6A/GSC/SEMA3B/EIF2AK2/PSME2/PSMB8/PTPRC/WNT10A/ZFP36L2/KBTBD8/EOMES/TAFA1/SEMA4D/TP63/RDH10/TACSTD2/NTF4/PSMD5/WNT7A/GDNF/WNT3A/GREM1/NSUN2/PSMD3/BMP4/SHH/GBX2/SOX18/SEMA4B/HOXA7/FN1/CYP26C1/MEOX1/MEF2C/EFNB1/NRP1/JAG1/GATA1/PTN/TBX2/EDN3/ALDH1A2/PDGFRA/LMO2/HTR2B/EDNRB/MYOCD/TAL1/SOX17/LTBP3/ZEB2/PSMC5/HES5/HOXB4/TP73/LIN28A/ASCL1/RET/SEMA6B/SEMA3G/RBM24/SOX5/SEMA6D/GPM6A/PSMA6/RBPJ/PSMA8/LM…	93	YES
GO:0010976	positive regulation of neuron projection development	93/4885	290/18866	0.0104437	0.0492117	0.0350688	PAK1/AGT/ITPKA/RAPGEF1/IL2/CXCR4/ZNF804A/SEMA4D/MAPK6/EPHA4/S100A9/EPO/ANKRD1/LPAR3/WNT3A/CUX2/PLXND1/FZD4/ITSN1/PLXNA4/SERPINI1/PLK5/TNFRSF12A/STMN2/FN1/HGF/NGFR/SCARF1/NRP1/PTN/NGF/SLIT2/ISLR2/ZEB2/ROR1/SHANK3/LTK/DSCAM/NME2/NEGR1/CAMK2B/MDK/TRIM67/SYT4/RIMS2/SLITRK1/NTRK1/UNC13A/EPHA3/RET/NEDD4L/NDRG4/PACSIN1/SKIL/NTN1/RND2/VEGFA/NTRK2/MIR221/TENM3/MAGI2/PAFAH1B1/RRN3/NEURL1/CNR1/RNF157/FYN/ZD…	93	YES
GO:0097305	response to alcohol	91/4885	234/18866	7.97495e-06	0.00018423	0.000131284	TNC/GRAMD1B/IL2/DBH/CCR7/CSN1S1/CCL21/CD27/CCR5/PTGER4/CCL19/GRIN3A/LANCL2/S100A8/CFTR/CD14/CLDN3/AACS/PPP1R9B/AKR1C2/G6PD/P2RY6/MSTN/GNAI1/PPARG/CA3/ADIPOQ/SLC2A4/TNFSF4/INHBA/TBXA2R/ADCYAP1R1/CAT/KLF2/KLF4/SLIT2/CRHBP/GSN/IGFBP7/TGFBR2/AVPR1A/CYP7A1/FOS/HAMP/NPPC/UNC79/KCNC2/NPAS4/DRD2/CHRNB2/ADCY5/TH/PTGER2/ADCY1/GLRA2/CDO1/HPGD/PTGDR/CNR1/ITPR2/PRKCE/LEP/F7/STAR/CDKN1A/RBP4/HSD3B1/FYN/CLDN18/…	91	YES
GO:0006814	sodium ion transport	91/4885	241/18866	3.06316e-05	0.00053264	0.000379565	SLC9A2/CNKSR3/ATP6V1B1/SLC6A9/SLC24A4/SLC9A9/FXYD7/ATP1B3/SLC10A6/FGF11/PCSK9/SLC9A6/ATP12A/PKP2/SLC10A1/SCN11A/SLC5A3/SLC38A4/MFSD4B/SCN4A/FXYD1/SLC6A1/CACNA1G/SLC5A4/SLC8A3/SCN7A/HECW2/SCN2B/UTRN/SCN3A/NOS3/SCN3B/ADRB2/SCN4B/SLC6A7/PKD2L1/FGF12/SLC8A2/SPTBN4/HCN2/ATP1A3/DRD2/HECW1/SCNN1G/SCNN1B/SLC38A3/NEDD4L/SLC41A1/SLC13A4/ATP1A2/SLC9A3/SLC5A7/SLC4A10/SLC5A10/SLC4A4/PRKCE/SLC13A5/SLC5A6/TESC/…	91	YES
GO:0042593	glucose homeostasis	91/4885	245/18866	6.25633e-05	0.000935379	0.000666562	STXBP5L/PTPRN2/BHLHA15/RPH3AL/SESN3/CSMD1/IRS2/RFX6/OAS1/DBH/HKDC1/GJB6/FABP5/CFTR/PIK3R1/HNF4A/MCU/FOXA3/CPB2/AACS/PCK2/FGFR4/PCK1/PPARG/G6PC2/KLF15/ADIPOQ/SLC2A4/MLXIPL/PRCP/NOX4/GPR68/GAS6/PDK4/NGFR/ADGRF5/CMA1/LEPR/KLF7/ADRA2A/FOXO1/CYP7A1/IRS1/NME2/PTPRN/VGF/LIN28A/FFAR2/FFAR1/ADCY5/TH/PPP3CB/MPC2/INSR/BRSK2/ADIPOR2/PDK3/SYBU/CNR1/PRKCE/LEP/STAR/POMC/RBP4/CEBPA/PPARGC1A/BACE2/SLC29A1/KCNB1/G…	91	YES
GO:0033500	carbohydrate homeostasis	91/4885	246/18866	7.43482e-05	0.00107152	0.000763576	STXBP5L/PTPRN2/BHLHA15/RPH3AL/SESN3/CSMD1/IRS2/RFX6/OAS1/DBH/HKDC1/GJB6/FABP5/CFTR/PIK3R1/HNF4A/MCU/FOXA3/CPB2/AACS/PCK2/FGFR4/PCK1/PPARG/G6PC2/KLF15/ADIPOQ/SLC2A4/MLXIPL/PRCP/NOX4/GPR68/GAS6/PDK4/NGFR/ADGRF5/CMA1/LEPR/KLF7/ADRA2A/FOXO1/CYP7A1/IRS1/NME2/PTPRN/VGF/LIN28A/FFAR2/FFAR1/ADCY5/TH/PPP3CB/MPC2/INSR/BRSK2/ADIPOR2/PDK3/SYBU/CNR1/PRKCE/LEP/STAR/POMC/RBP4/CEBPA/PPARGC1A/BACE2/SLC29A1/KCNB1/G…	91	NO
GO:0003007	heart morphogenesis	91/4885	258/18866	0.000495239	0.00487544	0.00347429	TBX21/EOMES/MYH6/DHRS3/PKP2/ANKRD1/WNT3A/TCAP/PLXND1/BMP4/SHH/SOX18/MESP2/COL11A1/WNT2/ALPK2/MEF2C/NRP1/CCM2L/JAG1/FOXF1/ENG/TEK/TBX2/DLL4/ALDH1A2/HTR2B/ACVRL1/SLIT2/TGFBR2/SPRY1/SOX17/DLC1/NOS3/AXIN2/S1PR1/HEG1/CLDN5/FLRT2/FAT4/DLL1/RYR1/DKK1/TBX20/TH/NDRG4/AHI1/INSR/VEGFA/NPY1R/NPY5R/SYNPO2L/CCDC103/ZFPM1/SIX1/RBPJ/WNT16/FOXN4/HEY1/FGF8/RBP4/GJA5/NODAL/TGFBR3/ADGRG6/TBX19/TMEM100/SHOX2/NPY2R/ME…	91	YES
GO:0042180	cellular ketone metabolic process	91/4885	260/18866	0.000659433	0.00609784	0.00434539	SLC45A3/IRS2/ACMSD/WNT4/METTL27/PSME2/PSMB8/CD74/NR1H3/DHRS9/CYP4F12/IDO2/RDH10/FABP5/TDO2/SRD5A2/PSMD5/AADAT/ADM/CYP4F11/AKR1B10/TRIB3/CYP4F2/ACADL/COMT/PSMD3/KYNU/AKR1A1/STARD3/CBR4/AKR1C2/AFMID/CLN3/KMO/CBR3/FGFR4/ACACB/PPARG/GPD1/ABCD2/ADIPOQ/MLXIPL/DKK3/PDK4/CAV1/NR4A3/EGR1/AVPR1A/CYP7A1/PSMC5/LPGAT1/IRS1/ATCAY/CYP4F3/CYP46A1/CPT1A/CYP17A1/PLIN5/ADIPOR2/ELOVL5/PDK3/PDPR/HSD17B3/HPGD/MALRD1/A…	91	NO
GO:0050803	regulation of synapse structure or activity	90/4885	240/18866	4.55271e-05	0.000724696	0.000516427	ABHD17C/ITPKA/PPT1/NEUROD2/MX1/MX2/IL10RA/ZNF804A/SEMA4D/NECTIN1/EPHA4/EPHB2/TLR2/CDH8/PRNP/LINGO2/WNT7A/SHISA7/WNT3A/CUX2/CLN3/FLRT3/ITSN1/MEF2C/PTN/LRRC4B/LRP4/ADGRB3/LRRN3/FLRT2/SLITRK2/NLGN3/DNM3/ARHGEF15/SHANK3/LRFN5/LHFPL4/NRXN1/SLIT1/CAMK2B/CBLN1/DNM1/DKK1/SLITRK1/NTRK1/DRD2/CHRNB2/AMIGO2/PDLIM5/NTN1/SYBU/NTRK2/GPM6A/PAFAH1B1/CTTNBP2/NFATC4/NEURL1/SIX1/CBLN2/AMIGO3/CLSTN3/LRTM2/FYN/ZDHHC15…	90	YES
GO:0045927	positive regulation of growth	90/4885	274/18866	0.00579645	0.0320306	0.0228254	AGR2/RFTN1/PAK1/ACTN3/IL2/CXCR4/SASH3/SEMA4D/S100A8/EGFR/S100A9/SFN/LPAR3/WNT3A/ERBB2/DIO3/SDCBP/CIB1/ACACB/GHR/GPAM/TNFRSF12A/WNT2/FN1/IGF1/MEF2C/NRP1/FGF9/GLI1/HBEGF/TBX2/NGF/HLX/TGFBR2/AVPR1A/ISLR2/DLL1/ARX/HAMP/H3-3B/DSCAM/H3-5/SPTBN4/SYT4/RIMS2/UNC13A/DRD2/TBX20/POU3F2/NEDD4L/INSR/NTN1/RND2/VEGFA/IGFBP1/BASP1/PAFAH1B1/RNF157/N6AMT1/RBPJ/LEP/FGF8/IGF2/KRT17/TGFBR3/CAPN3/SFRP1/TFCP2L1/SYT2/GH1…	90	NO
GO:0007160	cell-matrix adhesion	89/4885	230/18866	1.2532e-05	0.000262003	0.000186706	CEACAM6/LYPD3/PLEKHA2/ACTN3/MUC4/EPDR1/CCL28/WNT4/DUSP3/ITGAL/ITGA4/CCR7/CCL25/CCL21/PARVG/ITGB7/CD96/CD3E/FERMT1/PIK3R1/VCL/LIMCH1/APOD/MMP12/GREM1/LIMS1/ITGB6/CIB1/HOXA7/SORBS1/FN1/PLAU/THBS1/ITGA11/ITGA8/NRP1/JAG1/CORO2B/TEK/TNN/KDR/HOXD3/LYVE1/ACVRL1/UTRN/ADAMTS9/DLC1/FREM1/PEAK1/CD34/PECAM1/OTOA/ITGA2/MADCAM1/VTN/AJAP1/EPHA3/TESK2/VEGFA/NPNT/ARHGAP6/FBLN5/MSLNL/CX3CL1/GPM6B/ITGA6/SFRP1/ONECU…	89	YES
GO:0060560	developmental growth involved in morphogenesis	89/4885	236/18866	3.92883e-05	0.000653002	0.000465337	NKD1/PAK1/RTN4R/TNC/FGF10/SEMA6A/MAG/SEMA3B/ARHGAP4/ITGA4/CXCR4/SEMA4D/RDH10/SLC9A6/VCL/LPAR3/WNT3A/WNT7B/ALCAM/BMP4/SHH/SEMA4B/FLRT3/PLXNA4/TNFRSF12A/FGF1/FN1/NRP1/TNN/TBX2/NGF/SPRY2/SLIT2/TGFBR2/SPRY1/ISLR2/ZEB2/S1PR1/NLGN3/DSCAM/TNR/DCLK1/SLIT1/POU4F3/LHX2/AREG/SYT4/TMEM108/RIMS2/DCC/FSTL4/UNC13A/KIAA0319/NEDD4L/PPP3CB/AUTS2/SEMA6B/SEMA3G/NTN1/RND2/VEGFA/SEMA6D/MAGI2/PAFAH1B1/SIX1/RNF157/C9orf…	89	YES
GO:0033002	muscle cell proliferation	89/4885	244/18866	0.000156795	0.0019822	0.00141254	PAK1/AGT/IL12B/TNFAIP3/IL18/EGFR/CXADR/GNAI3/IGFBP3/APOD/COMT/ABCC4/PHB/BMP4/SHH/P2RY6/MSTN/PPARG/NPR1/ADIPOQ/WNT2/THBS1/PTGIR/APLN/IGF1/CALCRL/MEF2C/FGF9/OGN/GLI1/HBEGF/PDE1A/NR4A3/TGFB3/TBX2/KLF4/CCN3/MYOCD/MEIS1/TGFBR2/NOS3/PDGFD/S1PR1/ELANE/NOTCH3/NPPC/ITGA2/HES5/TP73/SMPD3/NQO2/TBX20/NDRG4/AKIRIN1/MEGF10/GJA1/HPGD/NPY5R/MIR221/SIX1/RBPJ/CDKN1A/RBP4/HDAC4/PTGS2/AKR1B1/VIPR2/PPARGC1A/IL15/CX3C…	89	NO
GO:0048872	homeostasis of number of cells	89/4885	256/18866	0.000953066	0.00812073	0.00578692	SPNS2/ADAR/ISG15/CD74/FOXP3/FLT3LG/RASSF2/CORO1A/JAK3/IL2/TNFAIP3/CCR2/SASH3/TNFSF14/CCR7/ETS1/SIT1/GPR174/TNFRSF13C/B2M/IL7R/INPP5D/GPR183/PIK3CD/GAPT/HCLS1/CCR4/IKZF1/CARD11/LAT/TNFRSF13B/RAG1/IL20RB/CXCR2/HCAR2/RHEX/BPGM/EPO/ADA/MB/LPCAT3/CXCL6/G6PD/BMP4/HOXA5/GPAM/EPB42/INHBA/ADGRF5/MEF2C/GATA1/EPAS1/KLF2/CCN3/SLC40A1/DOCK11/TAL1/NOS3/F2R/ZFP36L1/NLE1/FLT3/PPP3CB/SKIL/TRIM58/ZBTB7A/VEGFA/GCNT…	89	YES
GO:0071559	response to transforming growth factor beta	88/4885	258/18866	0.00193964	0.0140527	0.0100141	FMOD/SLC2A10/GDF15/DLX1/WNT4/LPXN/WNT10A/XCL1/ZFP36L2/NRROS/ARHGEF18/FERMT1/ID1/PBLD/FBN2/ANKRD1/WNT7A/CD109/ING2/LIMS1/SDCBP/MSTN/CIDEA/DKK3/NOX4/WNT2/THBS1/HYAL2/ITGA8/MEF2C/LTBP4/CAV2/CAV1/ENG/NR3C1/TGFB3/CDKN1C/SPRY2/CILP/ACVRL1/MYOCD/ZEB1/DAB2/TGFBR2/SPRY1/SPRED1/LTBP3/CX3CR1/FOS/PDGFD/CDH5/CLDN5/ZFP36L1/PDE2A/PARD6A/TGFBR3L/SCX/SKIL/LRG1/ZBTB7A/SOX5/HPGD/NPNT/PEG10/PPM1A/SNX6/STAR/FYN/PPARG…	88	YES
GO:0050866	negative regulation of cell activation	87/4885	207/18866	2.8294e-07	1.26611e-05	9.02242e-06	LGALS3/LGALS9B/LGALS9C/DUSP3/IFNL1/FGR/CD74/NR1H3/FOXP3/TSPAN32/TBX21/PAG1/CST7/PTPRC/JAK3/VSIR/IL2/CRTAM/PTPN6/RIPOR2/PLA2G2D/TNFAIP3/CCR2/LAX1/IRF1/FGL2/BLK/XCL1/BANK1/CTLA4/INPP5D/TBC1D10C/TIGIT/SOCS1/CNR2/SPN/TNFRSF13B/ZC3H12A/PRNP/CEBPB/IL20RB/LGALS7B/CLNK/ERBB2/ENPP3/BMP4/SHH/DTX1/TNFSF4/INHBA/ADGRF5/CD200/FOXF1/PDGFRA/HLX/CYGB/NOS3/ADORA2A/LRFN5/MDK/ADAMTS18/SOCS6/PGLYRP2/CNR1/GLI3/FOXJ1/G…	87	NO
GO:0002703	regulation of leukocyte mediated immunity	87/4885	211/18866	7.5867e-07	2.90735e-05	2.07181e-05	GAB2/CD40/F2RL1/RASGRP1/DDX58/RSAD2/FGR/WAS/TNFRSF1B/STAP1/FOXP3/TBX21/PTPRC/IL12RB1/FCER2/JAK3/IL2/CRTAM/PTPN6/IL12B/IL18R1/IL18RAP/CD160/CCR2/SASH3/C3/RAC2/BLK/VAV1/XCL1/CD226/IL18/CD96/CD1D/CD1C/CD1B/CD1E/SCIMP/NLRP3/SLAMF6/DNASE1L3/SYK/B2M/IL7R/SERPINB9/CD28/FUT7/SH2D1A/NCR1/CR1/NCR3/KLRK1/KLRC4-KLRK1/LTA/IL20RB/RAET1G/CLNK/CXCL6/CD177/NOS2/TNFSF4/CADM1/FOXF1/TLR4/CLCF1/C17orf99/STXBP1/PPP3CB…	87	NO
GO:0099003	vesicle-mediated transport in synapse	87/4885	220/18866	5.7865e-06	0.000143096	0.000101972	STXBP5L/STXBP5/SYN3/CALY/DOC2B/ERC2/MX1/MX2/STX11/PRKCB/GRIN3A/ACTB/NLGN4X/WNT7A/SYT12/WNT3A/MAPK10/DDC/STX19/RAPGEF4/CEL/ADRA1A/SLC2A4/ITSN1/VPS18/PCDH17/SLC18A2/P2RY1/NLGN3/DNM3/RAB3A/ADORA2A/SYN1/SYT7/SNAP25/CPLX2/NRXN1/SNCB/DNM1/SYT10/HPCA/SYT4/RIMS2/SYP/STX1A/UNC13A/DRD2/CHRNB2/BSN/SLC18A1/STXBP1/SV2A/TH/SNPH/PPP3CB/PACSIN1/ADCY1/BRSK2/GAK/EFNB2/CPLX1/GSG1L/MAGI2/CNR1/NAPB/PRKCG/PREPL/VAMP2/…	87	NO
GO:0050953	sensory perception of light stimulus	87/4885	222/18866	8.7929e-06	0.000197424	0.000140686	ABLIM1/EYS/RBP3/PPT1/GUCY2D/RORB/CLIC5/KCNJ10/PDE6G/PRCD/GRK7/RDH10/DHRS3/TACSTD2/SFRP5/EFEMP1/VSX2/CYP1B1/USH1G/FSCN2/PPEF2/TGFBI/VSX1/REEP6/MIP/LRIT3/CNGA3/OPN4/RDH5/CABP1/COL11A1/TIMP3/RGS16/GRM8/CRYBG3/RCVRN/EPAS1/DLL4/KERA/GJC1/RD3/PCDH15/CACNA2D4/POU4F3/GNAT1/CHRNB2/RP1/SLC45A2/TH/GLRB/ABCC6/RGS9/EML2/SLC4A10/RABGGTA/RBP4/RDH12/RP1L1/USH1C/EYA4/OPN1SW/CRYBB3/VAX2/PDC/RPE65/CRYBB2/ZIC2/RS1/T…	87	NO
GO:0044242	cellular lipid catabolic process	87/4885	236/18866	0.000121355	0.00160113	0.00114098	ACER3/HEXB/IRS2/ASAH1/PPT1/NEU1/GLA/PIK3CG/AOAH/PLA2G7/CYP4F12/LIPG/FABP5/PLA2G4E/GM2A/ILVBL/EHHADH/SRD5A3/CYP1B1/ACOX1/FABP7/CYP4F11/AKR1B10/GBA3/CYP4F2/ACADL/GALC/ACAA1/CRAT/SLC25A17/PCK2/SCP2/IVD/IDH1/ABHD6/PLA2G4F/AMACR/CEL/ABHD2/CYP4A11/ACACB/LIPE/APOB/AADAC/PCK1/FABP4/ABCD2/LPL/ADIPOQ/CYP26A1/CYP26C1/MGLL/IRS1/ENPP7/SLC27A2/SMPD3/CYP4F3/CPT1A/LPIN2/GDPD1/ASAH2B/PLIN5/ALDH3A2/MCEE/HPGD/CNR1/…	87	YES
GO:0071560	cellular response to transforming growth factor beta stimulus	87/4885	252/18866	0.00136977	0.0107812	0.00768283	FMOD/SLC2A10/GDF15/DLX1/WNT4/LPXN/WNT10A/XCL1/ZFP36L2/NRROS/ARHGEF18/FERMT1/ID1/PBLD/FBN2/ANKRD1/WNT7A/CD109/ING2/LIMS1/SDCBP/MSTN/CIDEA/DKK3/NOX4/WNT2/THBS1/HYAL2/ITGA8/MEF2C/LTBP4/CAV2/CAV1/ENG/NR3C1/TGFB3/CDKN1C/SPRY2/CILP/ACVRL1/MYOCD/ZEB1/DAB2/TGFBR2/SPRY1/SPRED1/LTBP3/CX3CR1/FOS/PDGFD/CDH5/CLDN5/ZFP36L1/PDE2A/PARD6A/TGFBR3L/SCX/SKIL/LRG1/ZBTB7A/SOX5/HPGD/NPNT/PEG10/PPM1A/SNX6/STAR/FYN/PPARG…	87	YES
GO:0042098	T cell proliferation	86/4885	195/18866	2.43685e-08	1.51393e-06	1.07884e-06	LGALS3/LGALS9B/LGALS9C/RASGRP1/WNT4/CD6/TNFRSF1B/FOXP3/PRKCQ/PTPRC/IL12RB1/CD40LG/CORO1A/RASAL3/EBI3/JAK3/PIK3CG/TNFSF8/DOCK8/VSIR/IL2/CRTAM/PTPN6/IL12B/ZAP70/PLA2G2D/CCR2/SASH3/IRF1/TNFSF14/RAC2/DOCK2/XCL1/IL18/CD1D/TNFRSF13C/CTLA4/SYK/TMIGD2/CCDC88B/CCL19/CD28/CLECL1/TNFRSF4/SPN/CARD11/CD3E/HLA-DPB1/HLA-DPA1/HLA-DMB/TNFSF9/CD70/PRNP/CEBPB/IL20RB/LGALS7B/IL1A/EPO/ERBB2/BMP4/SHH/GPAM/TNFSF4/CD55/…	86	YES
GO:0034764	positive regulation of transmembrane transport	86/4885	210/18866	1.22879e-06	4.29672e-05	3.06189e-05	CA2/AGT/CNKSR3/IRS2/CCR2/C3/CXCL9/XCL1/CD19/ACSL5/TMSB4X/ATP1B3/EPHB2/NIPSNAP2/HAP1/CFTR/KCNJ2/PIK3R1/ACE2/JPH2/CLTCL1/NTSR1/G6PD/SLC26A6/P2RY6/SORBS1/KCNIP2/KLF15/ADIPOQ/FXYD1/ITLN1/CEMIP/KCNE3/IGF1/ABCB1/KCNA1/NR4A3/EDN3/APLNR/TRPC6/ANK2/PINK1/ADRB2/F2R/LRRC55/NLGN3/GJC2/SHANK3/IRS1/KCNC1/KCNC2/KCNH2/INSR/ADIPOR2/RGS9/RAMP3/KCNE1/GAL/KCNE5/TESC/STAC2/CX3CL1/CAPN3/KCNE2/RELN/PIRT/GH1/ACTN2/PLCG1…	86	NO
GO:0030278	regulation of ossification	86/4885	212/18866	1.95452e-06	6.36672e-05	4.537e-05	ECM1/NOCT/WNT4/IFITM1/RORB/IFITM5/ISG15/RASSF2/HEMGN/PTGER4/SEMA4D/TP63/ID1/DHRS3/CEBPB/FBN2/GREM1/WNT7B/RFLNA/ZNF664-RFLNA/RANBP3L/BMP4/GDPD2/KREMEN2/HOXA2/BMP2K/ANKH/SOST/IGF1/HGF/MEF2C/JAG1/GATA1/PTN/ZBTB16/GLI1/TGFB3/TNN/EGR2/LRP4/LTBP3/AXIN2/ADRB2/S1PR1/TMEM119/TWIST2/CYP27B1/NPPC/RFLNB/DKK1/AREG/MDK/OSR2/SIX2/PBX1/PKDCC/NPNT/BMPR1B/NELL1/RBPJ/GLI3/CEBPA/HDAC4/CALCA/ID3/FAM20C/SMOC1/GPM6B/SF…	86	YES
GO:0010810	regulation of cell-substrate adhesion	86/4885	217/18866	5.90474e-06	0.000144768	0.000103163	CEACAM6/AGR2/PLEKHA2/EDIL3/CCL28/WNT4/DUSP3/CASS4/SPOCK2/CCR7/RAC2/CCL25/CCL21/CD3E/FERMT1/TACSTD2/PIK3R1/VWC2/EGFL6/VCL/LIMCH1/COL26A1/APOD/MMP12/GREM1/LIMS1/CIB1/HOXA7/FZD4/FN1/PLAU/THBS1/COL8A1/SPOCK1/LIMS2/CCDC80/NRP1/JAG1/FOXF1/CORO2B/PTN/TEK/KDR/ACVRL1/UTRN/ABI3BP/EGFLAM/DLC1/PEAK1/VTN/AJAP1/MDK/EPHA3/TBCD/ALOX15/VEGFA/PDPN/NPNT/PRKCE/ARHGAP6/WNT1/CX3CL1/GPM6B/ITGA6/SFRP1/KANK1/ONECUT2/CDKN…	86	NO
GO:0002699	positive regulation of immune effector process	86/4885	223/18866	2.01834e-05	0.000386687	0.000275557	GAB2/CD40/F2RL1/RASGRP1/MZB1/DDX58/DHX58/RSAD2/DDX60/FGR/CD74/STAP1/FOXP3/TBX21/PTPRC/IL12RB1/FCER2/RAPGEF1/IL2/CRTAM/IL12B/IL18R1/IL18RAP/CD160/CCR2/SASH3/CD244/C3/RAC2/BLK/VAV1/XCL1/CD226/IL18/CD1D/CD1C/CD1B/CD1E/SCIMP/NLRP3/SLAMF6/SYK/B2M/CCL19/CD28/SH2D1A/TNFRSF4/NCR3/KLRK1/KLRC4-KLRK1/LTA/HLA-DMB/KLK7/RAET1G/LBP/PGC/CLNK/ENPP3/PHB/CD177/C6/PCK1/NOS2/TNFSF4/CADM1/FOXF1/NR4A3/HLX/TLR4/IL33/CLC…	86	NO
GO:0048762	mesenchymal cell differentiation	86/4885	229/18866	6.24693e-05	0.000935379	0.000666562	FGF10/SEMA6A/GSC/SEMA3B/WNT4/AKNA/WNT10A/CRB2/KBTBD8/EOMES/SEMA4D/RDH10/FAM83D/PBLD/GDNF/GREM1/RANBP3L/BMP4/SDCBP/AKNAD1/SHH/GBX2/SEMA4B/WNT2/FN1/CYP26C1/S100A4/HGF/MEF2C/EFNB1/NRP1/JAG1/ENG/TCF21/TGFB3/EDN3/ALDH1A2/HTR2B/SPRY2/EDNRB/DAB2/TGFBR2/SPRY1/SPRED1/AXIN2/ZEB2/NOTCH4/TGFBR3L/RFLNB/MDK/EPHA3/RET/SIX2/SEMA6B/SEMA3G/SEMA6D/PDPN/MIR221/RBPJ/WNT16/HEY1/FGF8/TGFBR3/SFRP1/IL17RD/TMEM100/GLIPR2/…	86	YES
GO:0045444	fat cell differentiation	86/4885	235/18866	0.00017629	0.00216107	0.00154001	AAMDC/FGF10/NOCT/FNDC5/PSMB8/PLAC8/ZFP36L2/SOCS1/ZC3H12A/CEBPB/CCDC71L/INHBB/ERO1A/MB/TRIB3/WNT3A/VSTM2A/AACS/SULT1E1/DIO2/PEX11A/LMO3/ANGPTL8/PPARG/LGALS12/FABP4/LPL/ADIPOQ/SLC2A4/MMP11/RARRES2/WNT5B/ADGRF5/RUNX1T1/JAG1/MEDAG/ZBTB16/NR4A3/ARL4A/EGR2/DYSF/KLF4/FOXO1/CCDC3/ADRB2/GDF3/ZFP36L1/EBF2/GDF6/FFAR2/STEAP4/LRG1/ZBTB7A/ZFPM1/SIX1/TLCD3B/ALOXE3/LEP/C1QL4/CEBPA/PTGS2/PPARGC1A/WNT1/GRK5/ITGA6/…	86	YES
GO:0090092	regulation of transmembrane receptor protein serine/threonine kinase signaling pathway	86/4885	254/18866	0.00274122	0.0186014	0.0132556	SLC2A10/FGF10/GDF15/DLX1/TMPRSS6/CRB2/NRROS/FERMT1/SOSTDC1/VWC2/SFRP5/PBLD/FBN2/CD109/INHBB/ING2/GREM1/BMP4/SDCBP/SHH/MSTN/BMP3/CIDEA/DKK3/INHBA/THBS1/SOST/ITGA8/LTBP4/CHRDL1/FGF9/CAV2/CAV1/SFRP4/ENG/TGFB3/CDKN1C/SPRY2/CCN3/CILP/ACVRL1/MYOCD/ZEB1/DAB2/TGFBR2/SPRY1/BMPER/SPRED1/CDH5/GREM2/GDF3/PELO/HES5/TGFBR3L/INHBE/VWC2L/DKK1/GDF6/KIAA0319/TBX20/SKIL/LRG1/ZBTB7A/NPNT/PEG10/MAGI2/PPM1A/SNX6/RBPJ/…	86	NO
GO:2000027	regulation of animal organ morphogenesis	86/4885	254/18866	0.00274122	0.0186014	0.0132556	NKD1/MAGED1/FGF10/AGT/CHAD/RSPO3/WNT4/PSME2/PSMB8/TNFAIP3/WNT10A/GRHL3/TACSTD2/ENAM/HOXA11/PSMD5/WNT7A/GDNF/WNT3A/GREM1/CPB2/PSMD3/DIO3/BMP4/SHH/STOX1/FZD4/WNT2/FGF1/FGF7/ODAPH/HGF/NGFR/LIMS2/JAG1/PTN/ENG/GLI1/TBX2/DAB2/WNT9B/TGFBR2/SPRY1/CD34/ROR1/PSMC5/PARD6A/HOXB7/ZNRF3/AJAP1/DKK1/MDK/SIX2/AHI1/VEGFA/FZD6/BASP1/MAGI2/PSMA6/SIX1/RBPJ/FGF8/WNT6/WNT1/FOXP2/PSMA8/CEACAM1/SFRP1/PTK7/NFIB/ETV5/SMO/F…	86	NO
GO:0050731	positive regulation of peptidyl-tyrosine phosphorylation	85/4885	195/18866	5.59191e-08	3.13883e-06	2.23676e-06	FGF10/AGT/NTF3/CD40/ADORA1/PARP9/PARP14/IFNL1/CD74/STAP1/PTPRC/CASS4/IL2/IL12B/IL18/BANK1/SYK/HCLS1/SEMA4D/CD3E/FGFR3/EPHA4/PRNP/EPO/WNT3A/GREM1/EGF/GHR/ADRA1A/ADIPOQ/NOX4/FGF7/GAS6/IGF1/HGF/NRP1/ANGPT4/GATA1/EHD4/HBEGF/LRP4/ADRA2A/TAL1/PECAM1/FLT3/CLCF1/HES5/VTN/AFAP1L2/AREG/VEGFA/NTRK2/MIR221/DOCK3/NEURL1/PTPN1/LEP/FGF8/IGF2/CRLF1/FYN/IL15/EPGN/IL23A/ARHGEF2/RELN/GH1/GHRL/IL6R/ICAM1/OSM/RIPK2/F…	85	YES
GO:0034341	response to interferon-gamma	85/4885	202/18866	3.62676e-07	1.54718e-05	1.10253e-05	CD40/IFITM1/SP100/OAS1/OAS3/OAS2/SHFL/TRIM21/OASL/PARP9/IFITM3/PARP14/IRF7/IRF9/WAS/NR1H3/TXK/IL12RB1/CCL22/IL12B/FASLG/IRF1/CCL25/CCL21/IRF8/XCL1/XCL2/GBP2/B2M/CCL19/HLA-DQB1/CIITA/SOCS1/HLA-DQA1/HLA-DRA/HLA-DPB1/HLA-DPA1/HLA-DQB2/HLA-DQA2/IRGM/CCL4/CCL4L1/IRF5/TLR2/GBP6/RAB7B/CAMK2G/IFNGR1/KYNU/MT2A/CALCOCO2/TRIM68/SLC26A6/PPARG/NOS2/NCAM1/CCL13/TLR4/GSN/CCL16/CCL14/CYP27B1/CCL15/CAMK2B/STXBP1/…	85	YES
GO:0010001	glial cell differentiation	85/4885	230/18866	0.000130768	0.00170424	0.00121446	SLC45A3/FGF10/MAG/DLX1/DAB1/CLU/PRX/GPR37L1/TNFRSF1B/CSK/CXCR4/BIN1/PRDM8/NRROS/KCNJ10/PTPRZ1/EPHA4/TLR2/S100A8/EGFR/S100A9/GPR157/NDRG1/IFNGR1/ERBB2/SHH/PPARG/DTX1/KLF15/ZNF365/SLC8A3/PTN/ASPA/CNTNAP1/EGR2/TLR4/GPR17/GSN/LGI4/TAL1/ROR1/NLGN3/LAMA2/DLL1/ADORA2A/CLCF1/HES5/VTN/DAAM2/TP73/MDK/MMP24/LIN28A/ASCL1/POU3F2/NTRK2/GLI3/FA2H/BACE2/ADGRG6/SERPINE2/APP/NFIB/RELN/ZNF488/SMO/NTRK3/SH3TC2/F2/OL…	85	YES
GO:0021537	telencephalon development	85/4885	259/18866	0.00734183	0.0377352	0.0268906	RTN4R/DLX1/DAB1/CXCR4/BCL11B/EOMES/P2RY12/PAX5/SLC2A1/EPHB2/EGFR/EXT1/DMRTA2/WNT3A/UQCRQ/PPP1R9B/TSKU/ALDH1A3/BMP4/IGF2BP1/SHH/PLXNA4/INHBA/SLC8A3/LHX6/KCNA1/NR4A3/AVPR2/SLIT2/AVPR1A/ZEB2/FAT4/SHANK3/ARX/CDON/SCT/HES5/TNR/LHX2/MDK/TMEM108/DRD2/ASCL1/CDK5R2/TH/POU3F2/SRGAP2C/ATP1A2/NTRK2/PAFAH1B1/CNTNAP2/NOTCH2NLA/GLI3/FGF8/HSD3B1/CRTAC1/RFX4/FOXP2/SUN2/NFIB/ALK/EPHB3/RELN/POU3F3/SMO/ATP1B2/SIX3/K…	85	YES
GO:1901654	response to ketone	84/4885	200/18866	4.66153e-07	1.96244e-05	1.39846e-05	TNC/NR1H3/CCR7/CSN1S1/CCL21/PTGER4/CCL19/TLR2/EGFR/PSPH/GJB2/CFTR/EPO/DDIT4/TXNIP/ABCC2/AACS/PCK2/PPP1R9B/METTL21C/AKR1C2/HOXB13/UGT3A2/P2RY6/MSTN/ABHD2/PCK1/GNAI1/PPARG/TNFSF4/THBS1/CATSPER1/TBXA2R/PTN/CAV1/NR3C1/TGFB3/DUSP1/KLF2/KLF4/SLIT2/FOXO1/IGFBP7/AVPR1A/FOS/PLN/DCPS/HPCA/NPAS4/ADCY5/TH/PTGER2/ADCY1/GABRB1/PTGDR/PRKCE/F7/STAR/CDKN1A/HSD3B1/AKR1B1/ERRFI1/FOXP2/TGFBR3/SFRP1/GNRH1/FBXO32/MTAP…	84	YES
GO:0060348	bone development	84/4885	204/18866	1.24685e-06	4.31275e-05	3.07331e-05	CSGALNACT1/SPNS2/SP5/CHAD/IFITM5/PTPRC/PTPN6/PIP4K2A/FLI1/PTGER4/SEMA4D/TIFAB/FGFR3/DHRS3/HOXA11/GREM1/RFLNA/ZNF664-RFLNA/RANBP3L/PAPSS2/RIPPLY2/BMP4/EPYC/GPR68/IGF1/FOXN3/MEF2C/SFRP4/ENG/TGFB3/TEK/MEIS1/MMP16/TAL1/TGFBR2/FREM1/LTBP3/AXIN2/TMEM119/FAT4/NPPC/RYR1/SCX/HOXB4/RFLNB/SMPD3/OSR2/GJA1/ZFPM1/PAFAH1B1/BMPR1B/LEP/GLI3/FGF8/CLDN18/PAPPA2/WNT1/FAM20C/XYLT1/WASF2/SHOX2/GH1/MEGF8/GHRL/NPR2/THBS…	84	YES
GO:0070374	positive regulation of ERK1 and ERK2 cascade	84/4885	215/18866	1.42405e-05	0.000289698	0.000206442	FGF10/F2RL1/RASGRP1/CD74/PTPRC/CCL22/RAPGEF1/SLAMF1/CCR7/CCL25/CCL21/XCL1/XCL2/SCIMP/GPR183/CCL19/CCL4/CCL4L1/FGFR3/S100A7/EGFR/EPO/PRKCA/PHB/BMP4/FGFR4/P2RY6/CIB1/ADRA1A/NOX4/CCL13/GAS6/FLT4/NRP1/TEK/KDR/AKAP12/PDGFRA/HTR2B/SPRY2/TLR4/BMPER/P2RY1/PDGFD/F2R/CCL16/CCL14/TIRAP/CCL15/NTRK1/DRD2/NQO2/NDRG4/ALOX15/RAMP3/NPY5R/NPNT/MIR221/CCL3L1/CCL3L3/GAREM1/CCL26/CCL17/FGF8/NOD1/NODAL/PLA2G2A/CX3CL1/…	84	YES
GO:0007601	visual perception	84/4885	218/18866	2.59651e-05	0.000472018	0.000336366	ABLIM1/EYS/RBP3/PPT1/GUCY2D/RORB/CLIC5/KCNJ10/PDE6G/PRCD/GRK7/RDH10/DHRS3/TACSTD2/SFRP5/EFEMP1/VSX2/CYP1B1/FSCN2/PPEF2/TGFBI/VSX1/REEP6/MIP/LRIT3/CNGA3/OPN4/RDH5/CABP1/COL11A1/TIMP3/RGS16/GRM8/CRYBG3/RCVRN/EPAS1/DLL4/KERA/GJC1/RD3/CACNA2D4/POU4F3/GNAT1/CHRNB2/RP1/SLC45A2/TH/GLRB/ABCC6/RGS9/EML2/SLC4A10/RABGGTA/RBP4/RDH12/RP1L1/EYA4/OPN1SW/CRYBB3/VAX2/PDC/RPE65/CRYBB2/ZIC2/RS1/TULP2/GJA3/PDE6A/SIX…	84	YES
GO:0009952	anterior/posterior pattern specification	84/4885	219/18866	3.15413e-05	0.000542562	0.000386636	NKD1/CRB2/TIFAB/HES2/HOXA11/WLS/WNT3A/HOXB2/TCAP/RIPPLY2/BMP4/SHH/GBX2/MESP2/HOXA9/HOXA2/HOXA5/HOXA6/HOXA7/HOXA10/DMRT2/WNT2/CYP26C1/MEOX1/GLI2/PCSK5/FOXF1/MEOX2/ZBTB16/HOXD3/HOXD9/HOXD10/ALDH1A2/SOX17/AXIN2/ZEB2/GDF3/DLL1/CDON/NLE1/HES5/HOXB7/HOXB4/DKK1/HES6/SIX2/HOXC10/PBX1/BASP1/PBX3/HOXD8/RBPJ/PLD6/GLI3/HEY1/FGF8/TCF15/WNT1/NODAL/ETS2/HOXB9/ALX4/SFRP1/COBL/TBX19/SCMH1/HOXA3/WDR77/SMO/SIX3/OSR…	84	YES
GO:0043583	ear development	84/4885	224/18866	8.00806e-05	0.00113875	0.000811483	FGF10/GSC/ATP6V1B1/GABRB3/RIPOR2/TIFAB/EPHA4/RDH10/GJB6/EPHB2/GRHL3/GJB2/CHRNA10/TMIE/USH1G/WNT3A/LRIG3/TCAP/ALDH1A3/BMP4/SHH/TMC1/GBX2/HOXA2/STOX1/COL11A1/NKX3-2/LGR5/GABRB2/GLI2/ITGA8/JAG1/FGF9/PLPPR4/NR4A3/TGFB3/SPRY2/ZEB1/BMPER/CYTL1/ROR1/FAT4/DLL1/ECE1/PCDH15/HES5/CXCL14/LHFPL5/POU4F3/HPCA/OSR2/SIX2/AHI1/NTN1/FREM2/FZD6/PAFAH1B1/SIX1/RBPJ/KCNK3/CHRNA9/GLI3/GSDME/FGF8/TCF15/CEBPA/USH1C/WNT1/P…	84	YES
GO:0045665	negative regulation of neuron differentiation	84/4885	225/18866	9.57185e-05	0.00130877	0.000932642	MCF2/RTN4R/SEMA6A/MAG/DLX1/CNTN4/DAB1/SEMA3B/GPR37L1/ARHGAP4/B2M/SEMA4D/EPHA4/ID1/EPHB2/WNT3A/DIO3/PLK2/SHH/SEMA4B/CIB1/HOXA2/DTX1/STMN2/ZNF365/SPOCK1/NGFR/NRP1/JAG1/LRP4/EDNRB/TRPC6/MEIS1/PTPRG/SLIT2/NLGN3/DNM3/DLL1/PRAG1/NOTCH3/HES5/TNR/TP73/DKK1/DCC/DISP3/FSTL4/KIAA0319/ASCL1/SEMA6B/SRGAP2C/GAK/PBX1/SEMA3G/NTN1/TLX2/EFNB2/SEMA6D/PAFAH1B1/NFATC4/EFNB3/GLI3/HEY1/FUOM/IFRD1/KANK1/APP/NGEF/BCL11A/…	84	YES
GO:0050807	regulation of synapse organization	84/4885	229/18866	0.000190456	0.00229948	0.00163864	ABHD17C/ITPKA/NEUROD2/IL10RA/ZNF804A/SEMA4D/NECTIN1/EPHA4/EPHB2/TLR2/CDH8/PRNP/LINGO2/WNT7A/SHISA7/WNT3A/CUX2/CLN3/FLRT3/ITSN1/MEF2C/PTN/LRRC4B/LRP4/ADGRB3/LRRN3/FLRT2/SLITRK2/NLGN3/DNM3/ARHGEF15/SHANK3/LRFN5/LHFPL4/NRXN1/SLIT1/CAMK2B/CBLN1/DKK1/SLITRK1/NTRK1/DRD2/CHRNB2/AMIGO2/PDLIM5/NTN1/NTRK2/GPM6A/PAFAH1B1/CTTNBP2/NFATC4/NEURL1/SIX1/CBLN2/AMIGO3/CLSTN3/LRTM2/FYN/ZDHHC15/GRID2/LRFN4/LZTS3/APP/…	84	YES
GO:0051402	neuron apoptotic process	84/4885	245/18866	0.00204951	0.0147689	0.0105245	MAG/DLX1/NTF3/PIGT/FAM162A/PPT1/GABRB3/NLRP1/CORO1A/FASLG/AGAP2/TP63/PTPRZ1/PCSK9/PRNP/CEBPB/NTF4/EGLN3/GDNF/G6PD/DIO3/CLN3/ITSN1/GABRB2/NGFR/MEF2C/NRP1/NR4A3/TGFB3/NES/NGF/PINK1/CX3CR1/F2R/ADORA2A/CLCF1/GRM4/SNCB/POU4F3/MDK/CNTFR/NTRK1/NQO2/STXBP1/ASCL1/MAP2K4/NTRK2/NFATC4/PRKCG/SIX1/SNX6/SRPK2/STAR/FGF8/CRLF1/FYN/HDAC4/PPARGC1A/GRID2/FOXQ1/CX3CL1/ATN1/APP/KCNB1/NRBP2/POU4F1/EN2/RAPSN/TYRO3/MYBL…	84	YES
GO:0048738	cardiac muscle tissue development	83/4885	231/18866	0.000444045	0.00448885	0.00319881	PAK1/MYO18B/AGT/SGCG/MYH6/CXADR/PKP2/ANKRD1/JPH2/WNT3A/GREM1/G6PD/TCAP/BMP4/ADRA1A/ALPK3/COL11A1/NOX4/WNT2/ALPK2/IGF1/MEF2C/CCM2L/FGF9/ENG/GLI1/TBX2/DLL4/ALDH1A2/MYH11/PDGFRA/MYOCD/MEIS1/TGFBR2/ADAMTS9/S1PR1/HEG1/GJC1/PLN/DLL1/HAMP/TP73/DKK1/TBX20/NDRG4/PDLIM5/MAP2K4/VEGFA/EFNB2/GJA1/ZFPM1/SGCB/RBPJ/FGF8/RBP4/GJA5/SIK1/JARID2/TGFBR3/VGLL4/SORBS2/MIR499A/ACTN2/MYBPC3/SAV1/POU4F1/FZD7/FOXH1/RYR2/RA…	83	YES
GO:0048017	inositol lipid-mediated signaling	82/4885	196/18866	7.69008e-07	2.9291e-05	2.08731e-05	GAB2/PIP5K1B/MUC5AC/AGT/PLCE1/NTF3/IRS2/KCNH1/F2RL1/RASGRP1/FGR/PIK3IP1/PPP1R16B/PIK3CG/PTPN6/CD160/HCST/PIK3R5/IL18/PIP4K2A/PLCL2/NLRC3/PIK3CD/CD28/HCLS1/SEMA4D/EGFR/PLCH2/PIK3R1/EPO/ERBB2/IGF1/HGF/PREX2/FLT1/TEK/CAT/KDR/NGF/PDGFRA/HTR2B/KLF4/GSN/PDGFD/SELP/F2R/ROR1/ZFP36L1/PEAR1/LTK/FLT3/IRS1/NTRK1/CA8/PIK3C2B/INSR/PITPNM2/NTRK2/PTPN13/WNT16/LEP/FYN/PLD1/CEACAM1/SERPINE2/PIK3C2G/PLCZ1/RELN/PIRT…	82	NO
GO:1901888	regulation of cell junction assembly	82/4885	200/18866	2.03414e-06	6.47584e-05	4.61476e-05	AGT/WNT4/DUSP3/PRKCH/RAPGEF1/SEMA4D/NECTIN1/EPHB2/TLR2/EPHA2/LINGO2/VCL/LIMCH1/ACE2/WNT7A/APOD/WNT3A/CLDN3/GREM1/CUX2/LIMS1/FLRT3/THBS1/MEF2C/NRP1/CAV1/TEK/KDR/LRRC4B/ADGRB3/ACVRL1/DLC1/LRRN3/PEAK1/CLDN5/FLRT2/SLITRK2/NLGN3/LRFN5/LHFPL4/NRXN1/SLIT1/CBLN1/DKK1/SLITRK1/NTRK1/CHRNB2/EPHA3/AMIGO2/PDLIM5/NTN1/VEGFA/NTRK2/GJA1/SIX1/CBLN2/ARHGAP6/AMIGO3/CLSTN3/LRTM2/GRID2/LRFN4/GPM6B/SFRP1/APP/EPHB1/SLI…	82	YES
GO:0001763	morphogenesis of a branching structure	82/4885	201/18866	2.57178e-06	7.54899e-05	5.3795e-05	PAK1/MAGED1/TNC/FGF10/AGT/RSPO3/WNT4/PRDM1/TP63/RDH10/EPHA2/TACSTD2/HOXA11/HOXD11/ADM/HHIP/GDNF/GREM1/EGF/HOXB13/PLXND1/BMP4/SHH/GBX2/HOXA5/WNT2/FGF1/ERMN/FGF7/HGF/GLI2/NRP1/FOXF1/ENG/TCF21/KDR/DLL4/SPRY2/SLIT2/WNT9B/TGFBR2/SPRY1/FAT4/NOTCH4/HOXB7/AREG/MDK/DRD2/TBX20/SIX2/GREB1L/PBX1/VEGFA/NPNT/NFATC4/SIX1/GLI3/FGF8/WNT6/GDF7/WNT1/SFRP1/SHOX2/ETV5/LAMA1/RASIP1/BCL11A/SMO/PTCH1/SRF/PLXNA1/HOXD13/F…	82	YES
GO:0051651	maintenance of location in cell	82/4885	216/18866	5.92907e-05	0.000895751	0.000638323	KDELR3/KDELR2/SP100/PTPRC/CORO1A/PTPN6/FASLG/CCR7/CCL21/CXCL9/XCL1/MCOLN2/CLIC2/CCR5/CCL19/XCR1/CD19/LCK/TMSB4X/S100A8/S100A9/HAP1/JPH2/ERO1A/NTSR1/METTL21C/P2RY6/SLC30A2/CEMIP/JPH4/CAV1/CASQ2/HRC/SYNE1/APLNR/HTR2B/ANK2/GSN/CACNA1C/PINK1/SELENON/F2R/PLN/RYR1/DRD2/SLC30A8/ATP1A2/GJA1/TAF3/PAFAH1B1/TRPA1/ITPR2/ALB/PRKCE/ATP7B/TMSB15A/TMEM38A/PDE4D/CX3CL1/CAPN3/SUN2/MCOLN3/SLC30A3/PLCG1/CALM2/HSP90B…	82	NO
GO:1904018	positive regulation of vasculature development	82/4885	235/18866	0.00130519	0.0104009	0.00741178	ECM1/CD40/PPP1R16B/CXCR4/C3/ETS1/PRKCB/TMIGD2/MIR10B/ZC3H12A/CXCR2/IL1A/CYP1B1/ADM/PRKCA/CXCL8/HSPB1/GREM1/PLK2/CIB1/CCBE1/HSPB6/C6/VEGFD/FGF1/THBS1/TBXA2R/HGF/TIE1/CMA1/NRP1/ANGPT4/FLT1/ENG/F3/TEK/EGR1/PTGIS/RHOJ/KDR/APLNR/KLF4/ACVRL1/MYOCD/TGFBR2/BMPER/NOS3/CX3CR1/PDGFD/CD34/CDH5/DLL1/MAP3K3/TNFSF12/BTG1/MDK/LRG1/VEGFA/EFNB2/AGTR1/PTGS2/CTH/NODAL/ANGPTL4/CX3CL1/CEACAM1/TMEM100/ASB4/ITGB8/PLCG1/…	82	YES
GO:0009636	response to toxic substance	82/4885	250/18866	0.00846453	0.0427541	0.0304671	IYD/PRDX4/CCS/IPCEF1/CLIC2/CCL4/PTGS1/TLR2/S100A9/ABCG2/GSTM1/CYP1B1/TXNDC2/AKR1B10/SDC1/ABCC2/BLMH/AKR1A1/MT2A/DDC/SLC15A2/HBG2/SOD3/GPX3/SLC6A1/CAT/AQP10/GLYAT/SCN2B/PINK1/CYGB/NOS3/SLC18A2/FOS/GJC2/KCNC1/KCNC2/PON1/DRD2/OPRD1/AKR7A3/GPX2/TH/TXNRD1/APOM/DHRS2/PXDNL/HBD/GABRB1/SCFD1/NNT/ALB/HBA1/STAR/CDKN1A/RDH12/MGST3/CYP2F1/PTGS2/FBLN5/MTARC1/SLC6A14/RALBP1/ADH4/MPO/GPX7/LOXHD1/CERS1/ASNS/SRF/…	82	YES
GO:0060401	cytosolic calcium ion transport	81/4885	178/18866	1.11204e-08	7.99544e-07	5.69764e-07	ATP2A3/PTPRC/P2RX5/CORO1A/PTPN6/FASLG/CCR7/CCL21/CXCL9/XCL1/MCOLN2/CLIC2/MS4A1/CCR5/CCL19/XCR1/CD19/LCK/PRNP/HAP1/EPO/JPH2/MCU/ERO1A/NTSR1/P2RX2/METTL21C/TRPV6/P2RY6/ADRA1A/CEMIP/ADCYAP1R1/JPH4/SLC8A3/CAV1/CASQ2/HRC/APLNR/HTR2B/ANK2/CACNA1C/MICU3/SELENON/F2R/PLN/RYR1/SLC8A2/GRIN2C/FAM155B/DRD2/MICU1/ATP1A2/RGS9/RAMP3/TRPA1/ITPR2/PRKCE/FAM155A/FYN/TMEM38A/PDE4D/TRPC3/CX3CL1/CAPN3/MCOLN3/PLCG1/CALM…	81	NO
GO:0008217	regulation of blood pressure	81/4885	187/18866	1.57651e-07	7.70081e-06	5.48769e-06	NMU/AGT/ADORA1/F2RL1/GPR37L1/UTS2/CYP4F12/MYH6/PTGS1/AOPEP/AGTRAP/UTS2R/ACE2/SLC2A5/ADM/NTSR1/CYP4F2/P2RX2/KLK3/KLK2/CYP4A11/TRHDE/ADRA1A/PPARG/SPX/NPR1/LVRN/ADIPOQ/UTS2B/PRCP/NOS2/APLN/GAS6/TBXA2R/CMA1/PCSK5/CTSG/CORO2B/EDN3/AVPR2/EDNRB/ACVRL1/CPA3/NOS3/AVPR1A/OR51E2/ADRB2/CD34/F2R/ADRB3/DLL1/ECE1/CACNA1B/ADRA1B/ADRA1D/DRD2/ATP1A2/GJA1/NPY1R/CNR1/AGTR1/LEP/POMC/GJA5/PTGS2/CALCA/PDE4D/SGK1/KLK1/R…	81	YES
GO:0048167	regulation of synaptic plasticity	81/4885	191/18866	4.6009e-07	1.94974e-05	1.38941e-05	AGT/CNTN4/ITPKA/ADORA1/NEUROD2/KCNJ10/SHISA8/EPHA4/EPHB2/PRNP/SYT12/SHISA7/AKAP5/RASGRF1/ABHD6/CLN3/PLK2/CRHR2/SCTR/MEF2C/JPH4/SLC8A3/PTN/EGR2/CX3CR1/SYNPO/MCTP1/NLGN3/SHANK3/SCT/RAB3A/ADORA2A/SYT7/TNR/SLC8A2/SNAP25/CPLX2/CAMK2B/CBLN1/SYT4/GRIN2C/NPAS4/RIMS2/SYP/VGF/UNC13A/DRD2/CYP46A1/STXBP1/PPP3CB/MPP2/ADCY1/SLC4A10/NTRK2/GRIA1/SCGN/NFATC4/NEURL1/VAMP2/SHISA9/STAR/PTGS2/GRID2/CX3CL1/SERPINE2/AP…	81	YES
GO:0044272	sulfur compound biosynthetic process	81/4885	192/18866	5.95591e-07	2.41215e-05	1.71892e-05	MPC1/FMOD/CSGALNACT1/SLC26A2/B3GNT3/PPT1/MAT1A/GSTA3/PPT2/ACSL5/GGTA1/GSTM1/GSTM4/HACD2/GSTM5/GGCT/XYLT2/GGT1/AKR1A1/ACSL3/GSTT2B/CBR4/ACSL1/ACSS1/ELOVL7/ADI1/PAPSS2/TPK1/CBSL/ACACB/FASN/PDK4/OGN/BHMT2/KERA/CHST7/HPGDS/ST3GAL1/SCD/CHST1/MPC2/B3GALT6/ELOVL5/PDK3/PDPR/ST3GAL3/CDO1/METTL16/GLCE/MTHFD2L/ACSBG1/ELOVL4/ACSS2/PDHA1/MGST3/GGT6/B4GALT1/UST/CTH/XYLT1/AMD1/NCAN/CBS/CHPF2/MTAP/GGT2/PDK1/GGT3…	81	NO
GO:0048015	phosphatidylinositol-mediated signaling	81/4885	192/18866	5.95591e-07	2.41215e-05	1.71892e-05	GAB2/PIP5K1B/MUC5AC/AGT/PLCE1/NTF3/IRS2/KCNH1/F2RL1/RASGRP1/FGR/PIK3IP1/PPP1R16B/PIK3CG/PTPN6/CD160/HCST/PIK3R5/IL18/PIP4K2A/PLCL2/NLRC3/PIK3CD/CD28/HCLS1/SEMA4D/EGFR/PLCH2/PIK3R1/EPO/ERBB2/IGF1/HGF/PREX2/FLT1/TEK/CAT/KDR/NGF/PDGFRA/HTR2B/KLF4/GSN/PDGFD/SELP/F2R/ROR1/ZFP36L1/PEAR1/LTK/FLT3/IRS1/NTRK1/CA8/PIK3C2B/INSR/PITPNM2/NTRK2/PTPN13/WNT16/LEP/FYN/CEACAM1/SERPINE2/PIK3C2G/PLCZ1/RELN/PIRT/GH1/…	81	YES
GO:0099504	synaptic vesicle cycle	81/4885	199/18866	3.2771e-06	9.19744e-05	6.5542e-05	STXBP5L/STXBP5/SYN3/DOC2B/ERC2/MX1/MX2/STX11/PRKCB/GRIN3A/ACTB/NLGN4X/WNT7A/SYT12/WNT3A/DDC/STX19/RAPGEF4/CEL/ADRA1A/SLC2A4/ITSN1/VPS18/PCDH17/SLC18A2/P2RY1/NLGN3/DNM3/RAB3A/ADORA2A/SYN1/SYT7/SNAP25/CPLX2/NRXN1/SNCB/DNM1/SYT10/SYT4/RIMS2/SYP/STX1A/UNC13A/DRD2/CHRNB2/BSN/SLC18A1/STXBP1/SV2A/TH/SNPH/PPP3CB/PACSIN1/ADCY1/BRSK2/GAK/CPLX1/MAGI2/CNR1/NAPB/PRKCG/PREPL/VAMP2/PLD1/OTOF/SYT11/SYT8/SNAP91/S…	81	NO
GO:0045216	cell-cell junction organization	81/4885	210/18866	3.43535e-05	0.000581556	0.000414423	AGT/F2RL1/PRTN3/PRKCH/EPB41L3/CSK/CLDN15/PKP1/NECTIN1/PERP/EPHA4/GJB6/EPHA2/CDH22/CDH8/CXADR/INAVA/GJB2/VCL/PKP2/ACTB/ACE2/NLGN4X/PRKCA/CLDN3/CLDN8/CLDN14/GJB1/LIMS1/CD177/CADM1/CLDN11/LIMS2/CAV1/CNTNAP1/CDH6/TGFB3/ANK2/ESAM/SVEP1/TLN2/HEG1/NECTIN3/CDH5/F2R/GJC1/CLDN5/GJA4/PECAM1/PARD6A/FRMPD2/CDH24/CTNND2/AFDN/TBCD/VEGFA/EFNB2/GJA1/CDH18/GJA5/CLDN18/UGT8/CLDN23/GRHL1/CLDN19/CLDN6/CLDN9/PVR/SRF/C…	81	YES
GO:0002064	epithelial cell development	81/4885	221/18866	0.000252642	0.00286641	0.00204263	RAP2C/F2RL1/HAPLN2/PRDM1/PPP1R16B/RAPGEF1/RIPOR2/CXCR4/BCL11B/TP63/ID1/EPHA2/SFN/VCL/HNF4A/WNT7A/CDSN/CLDN3/SDC1/WNT7B/HOXB13/BMP4/TMC1/SOX18/RFX3/HOXA5/FRMD6/TNMD/ADIPOQ/FASN/NKX3-2/WNT5B/JAG1/ENG/ROBO4/HEG1/GPR4/CDH5/CLDN5/PDE2A/DLL1/COL15A1/NOTCH4/PECAM1/LHFPL5/NTRK1/PODXL/INSM1/AFDN/VEGFA/FLNB/MAGI2/PAFAH1B1/FOXJ1/CDKN1A/AKR1B1/B4GALT1/C1GALT1/PLOD3/PDE4D/TFCP2L1/ONECUT2/BFSP1/SMO/SIX3/TMEM79…	81	YES
GO:0048588	developmental cell growth	81/4885	237/18866	0.00268245	0.0182413	0.0129989	PAK1/RTN4R/SEMA6A/MAG/AGT/SEMA3B/ARHGAP4/ITGA4/CXCR4/SEMA4D/SLC9A6/VCL/LPAR3/FOXL2/WNT3A/G6PD/ALCAM/SEMA4B/ADRA1A/FLRT3/PLXNA4/TNFRSF12A/FN1/IGF1/NRP1/TNN/NGF/SLIT2/TGFBR2/ISLR2/ZEB2/NLGN3/HAMP/DSCAM/TNR/DCLK1/SLIT1/POU4F3/LHX2/SYT4/TMEM108/RIMS2/DCC/FSTL4/UNC13A/KIAA0319/NEDD4L/PPP3CB/AUTS2/PDLIM5/SEMA6B/SEMA3G/NTN1/MAP2K4/RND2/VEGFA/SEMA6D/PAFAH1B1/RNF157/C9orf72/IFRD1/DPYSL2/COBL/APP/SYT2/SORB…	81	NO
GO:2001257	regulation of cation channel activity	80/4885	185/18866	2.04112e-07	9.3965e-06	6.69605e-06	SLC6A9/CCR2/CLIC2/TMSB4X/SHISA8/EPHB2/NIPSNAP2/FGF11/HAP1/EPO/JPH2/CACNB4/SHISA7/NTSR1/RASGRF1/P2RY6/KCNIP2/KCNE3/GNB5/MEF2C/JPH4/CAV1/KCNA1/CASQ2/HRC/DYSF/ANK2/CRHBP/KCNS2/PINK1/SELENON/GEM/ADRB2/LRRC55/NLGN3/PLN/SHANK3/KCNE1B/MAPK8IP2/FGF12/KCNC1/KCNE4/KCNC2/HPCA/DRD2/RGS9/GRIA3/GRIA1/GSG1L/GRIA2/VAMP2/SHISA9/KCNE1/KCNRG/GAL/DLG2/KCNE5/PPARGC1A/PDE4D/STAC2/APP/CACNG8/KCNE2/RELN/PIRT/ACTN2/CALM2…	80	YES
GO:0060541	respiratory system development	80/4885	204/18866	1.92336e-05	0.000372956	0.000265773	AGR2/TNC/FGF10/HSD11B1/DPPA4/GNG8/RDH10/ID1/EGFR/HHIP/ADA/WNT7B/ALDH1A3/BMP4/SHH/HOXA5/CCBE1/WNT2/FGF1/FGF7/FLT4/GLI2/FGF9/FOXF1/PTN/GLI1/EPAS1/TCF21/TGFB3/KLF2/ALDH1A2/PDGFRA/SPRY2/MYOCD/TGFBR2/SPRY1/NOS3/LTBP3/HEG1/RAB3A/TBX4/SMPD3/ASCL1/VEGFA/NKX2-8/PDPN/PKDCC/BASP1/SIX1/RBPJ/LIPA/GLI3/FOXJ1/FGF8/RBP4/CEBPA/PLOD3/ERRFI1/FOXP2/NODAL/PTK7/NFIB/AARD/LAMA1/FGFRL1/SAV1/KCNAB1/STK40/FBXW7/SRF/ASS1/M…	80	YES
GO:0009743	response to carbohydrate	80/4885	233/18866	0.00246465	0.0170685	0.0121632	PTPRN2/IRS2/RFX6/PRKCB/GJB6/CFTR/HNF4A/SLC2A5/P2RX2/ME1/TXNIP/CPB2/AACS/PCK2/COL4A3/SLC26A6/APOB/GYS2/GPAM/ACVR1C/PCK1/LPL/ADIPOQ/MLXIPL/PKLR/NOX4/GPR68/THBS1/SLC6A1/GAS6/CALCRL/CMA1/KLF7/EGR1/CAT/ADRA2A/TGFBR2/CYP7A1/ZFP36L1/ITGA2/NME2/SARM1/PTPRN/LIN28A/ADCY5/TH/APOM/PPP3CB/MPC2/SLC30A8/BRSK2/MAP2K4/PDK3/SYBU/GJA1/MIR221/PRKCE/VAMP2/LEP/STAR/PTGS2/PPARGC1A/MAP2K6/SLC29A1/KCNB1/GCKR/OXT/GCK/CLTR…	80	YES
GO:0050852	T cell receptor signaling pathway	79/4885	206/18866	5.37205e-05	0.000822387	0.000586042	RFTN1/LGALS3/PAK1/DUSP3/PSME2/PSMB8/WAS/LCP2/FOXP3/PRKCQ/TXK/PAG1/PTPRC/GRAP2/SLA2/CSK/PTPN6/BTN3A3/ITK/ZAP70/CD160/BTN1A1/CCR7/TESPA1/CD226/UBASH3A/CD3G/TRAT1/CTLA4/CD3D/INPP5D/PIK3CD/THEMIS/CD28/HLA-DQB1/LCK/SH2D1A/HLA-DQA1/CARD11/CD247/CD3E/HLA-DRA/TRBC1/TRAV8-4/TRAV19/TRAV29DV5/LAT/HLA-DPB1/HLA-DPA1/HLA-DQB2/HLA-DQA2/TRBV12-3/TRAC/TRBV7-9/ZC3H12A/PRNP/PIK3R1/PSMD5/ADA/PSMD3/BTNL9/PSMC5/FYB2/E…	79	YES
GO:0001649	osteoblast differentiation	79/4885	231/18866	0.00294327	0.0193965	0.0138222	TP53INP2/CREB3L1/CYP24A1/TNC/NOCT/WNT4/IFITM1/RORB/ADAR/RASSF2/HEMGN/SEMA4D/TP63/ID1/EPHA2/CEBPB/ACHE/FBN2/IGFBP3/WNT3A/GREM1/WNT7B/RANBP3L/PHB/BMP4/GDPD2/SHH/HOXA2/BMP3/FASN/ITGA11/CLEC5A/IGF1/HGF/GLI2/MEF2C/JAG1/FGF9/GLI1/TNN/CAT/DHH/AXIN2/JUNB/TMEM119/TWIST2/CCDC47/H3-3B/NPPC/AREG/NPNT/BMPR1B/NELL1/GLI3/IGF2/CEBPA/HDAC4/ID3/FAM20C/SMOC1/SFRP1/DDR2/SHOX2/SMO/IL6R/PTCH1/BGLAP/WWTR1/CDK6/BMP6/ALP…	79	YES
GO:0051259	protein complex oligomerization	79/4885	231/18866	0.00294327	0.0193965	0.0138222	AQP5/KCTD21/MAT1A/KCND2/RNF213/CD74/KCND1/RIPOR2/MS4A1/B2M/KCNA3/PRF1/TP63/KCNC4/ZC3H12A/KRT1/PRNP/KRT10/KCNJ2/TDO2/CUTC/MCU/KCNG3/RRM2/KCNF1/GNMT/MIP/CBR4/KCNG2/ALDH1A3/TRIM72/ACACB/ITLN1/KCTD11/EHD4/KCNA1/ALDH1A2/KCNA5/AQP10/KCNS2/KCNA2/KCTD12/KCTD16/STING1/PKD2L1/RYR1/KCNC1/KCNC2/TP73/KCTD8/MICU1/MPP2/C9/ZNHIT6/STEAP4/TRPA1/PRMT8/KCNRG/CTH/KCNB2/KCNB1/LRRC8C/RS1/ASIC1/AQP2/KCTD19/RYR3/UPB1/TRP…	79	YES
GO:0098739	import across plasma membrane	78/4885	157/18866	1.29006e-10	1.83446e-08	1.30726e-08	SLC9A2/SLC2A10/AGT/IRS2/SLC16A2/SLC6A9/KCNJ10/SLC9A9/ACSL5/ATP1B3/SLC2A1/PRNP/SLC9A6/ATP12A/KCNJ2/ACE2/SLC2A5/SLC5A3/NTSR1/SLC43A1/SLC15A2/TRPV6/CNGA3/THBS1/SLC6A1/KCNJ15/SLC2A3/ABCC9/SLC8A3/KCNJ8/SLC7A3/FOLR2/SLC7A2/SLC39A6/SLC8A2/SLC12A5/KCNH2/HCN2/ATP1A3/FAM155B/SLC39A4/KCNJ3/KCNK9/ATP1A2/SLC9A3/RAMP3/SLC47A1/KCNJ6/FAM155A/SLC15A1/SLC1A6/SLC5A6/FYN/SLC7A5/SLC22A2/SLC6A14/SLC12A1/KCNE2/ATP1B2/C…	78	YES
GO:0045619	regulation of lymphocyte differentiation	78/4885	181/18866	3.41786e-07	1.47776e-05	1.05307e-05	RASGRP1/IFNL1/CD74/FOXP3/PRDM1/TBX21/TCF7/PTPRC/FLT3LG/IL12RB1/NFATC2/JAK3/VSIR/IL2/CRTAM/PTPN6/CD83/IL12B/ZAP70/CD2/CCR2/SASH3/IRF1/FGL2/TESPA1/CD27/IL18/ZFP36L2/FCRL3/NLRP3/CTLA4/SYK/IL7R/INPP5D/CCL19/CD28/SOCS1/CARD11/CR1/HLA-DOA/TNFSF9/ZC3H12A/RAG1/IL1A/SPINK5/ADA/ERBB2/IKZF3/BMP4/SHH/RHOH/PCK1/DTX1/TNFSF4/INHBA/GAS6/GLI2/ZBTB16/HLX/ZEB1/TGFBR2/ZFP36L1/MDK/PGLYRP2/PPP2R3C/EGR3/GLI3/FOXJ1/IRF4…	78	NO
GO:0002695	negative regulation of leukocyte activation	78/4885	184/18866	7.58756e-07	2.90735e-05	2.07181e-05	LGALS3/LGALS9B/LGALS9C/DUSP3/IFNL1/FGR/CD74/NR1H3/FOXP3/TSPAN32/TBX21/PAG1/CST7/PTPRC/JAK3/VSIR/IL2/CRTAM/PTPN6/RIPOR2/PLA2G2D/TNFAIP3/CCR2/LAX1/IRF1/FGL2/BLK/XCL1/BANK1/CTLA4/INPP5D/TBC1D10C/TIGIT/SOCS1/CNR2/SPN/TNFRSF13B/ZC3H12A/PRNP/CEBPB/IL20RB/LGALS7B/CLNK/ERBB2/ENPP3/BMP4/SHH/DTX1/TNFSF4/INHBA/ADGRF5/CD200/FOXF1/HLX/ADORA2A/LRFN5/MDK/SOCS6/PGLYRP2/CNR1/GLI3/FOXJ1/GAL/PLA2G2F/SYT11/CLEC4G/CX…	78	YES
GO:0007416	synapse assembly	78/4885	184/18866	7.58756e-07	2.90735e-05	2.07181e-05	SPTBN2/PCDHB16/GABRB3/SPOCK2/SEMA4D/NECTIN1/EPHB2/TLR2/LINGO2/ADGRF1/ACHE/NLGN4X/WNT7A/WNT3A/CUX2/PCDHB5/PCDHB13/PLXND1/LRRC4/CEL/FLRT3/GABRB2/CBLN4/MEF2C/PCDHB4/NRXN2/PCDH17/LRRC4B/LRP4/ADGRB3/LRRN3/FLRT2/SLITRK2/NLGN3/DNM3/SHANK3/LRFN5/DSCAM/LHFPL4/NRXN1/SLIT1/CBLN1/DKK1/NPAS4/SLITRK1/NTRK1/DRD2/CHRNB2/BSN/AMIGO2/PDLIM5/NTN1/EFNB2/NTRK2/GPM6A/MAGI2/SIX1/CBLN2/AMIGO3/CLSTN3/LRTM2/GRID2/LRFN4/APP…	78	YES
GO:0046890	regulation of lipid biosynthetic process	78/4885	207/18866	0.000117623	0.00155833	0.00111048	SLC45A3/CAPN2/ASAH1/WNT4/CD74/NR1H3/C3/AGAP2/RDH10/FABP5/ADM/TRIB3/IDI1/ACADL/SC5D/MVK/LPCAT3/ACSL3/IDH1/ABHD6/ORMDL3/FGFR4/ACACB/APOB/SORBS1/GPAM/PCK1/HSD17B13/ABCD2/ADIPOQ/MLXIPL/FASN/DKK3/FGF1/PDK4/ADGRF5/EGR1/HTR2B/DHH/CCDC3/IGFBP7/AVPR1A/CYP7A1/CYP27B1/LPGAT1/ENPP7/SMPD3/ASXL3/SCD/SAMD8/PLIN5/ADIPOR2/ELOVL5/MALRD1/LEP/STAR/DGAT2/RAB38/TM7SF2/THRSP/PTGS2/PPARGC1A/CGA/SIK1/CEACAM1/NFYC/CLCN2/W…	78	YES
GO:0071241	cellular response to inorganic substance	78/4885	221/18866	0.00117047	0.00954116	0.00679914	CPNE4/CHP2/NSMCE3/KCNH1/NEUROD2/DPEP1/RASGRP2/HVCN1/B2M/SLFN14/EGFR/PRNP/MMP3/SYT12/MT2A/SHH/FABP4/MEF2C/KCNA1/SLC40A1/CRHBP/GSN/FOXO1/FOS/JUNB/RYR1/SYT7/SYT13/KCNC2/SMPD3/SYT10/HPCA/SYT4/TH/SLC41A1/ADCY10/ALOX15/ADCY1/GLRA2/RASA4/RASA4B/NFATC4/KCNK3/STAR/MAP1LC3A/DLG2/ACER1/CEBPA/PTGS2/PPARGC1A/SYT11/SYT8/CAPN3/APP/ITPKB/SYT2/ADCY7/CPNE9/AQP2/A3GALT2/RYR3/AQP1/DDX11/GUCA1A/LOC118142757/GUCY1B1/B…	78	YES
GO:0034754	cellular hormone metabolic process	77/4885	134/18866	8.83691e-15	4.71228e-12	3.35803e-12	SDR16C5/UGT2B11/CYP2C9/HSD17B14/HSD17B1/WNT4/CYP21A2/DHRS9/RBP1/RDH10/DHRS3/HSD17B2/PLB1/SRD5A2/SRD5A3/CYP1B1/ADM/AKR1B10/AKR1D1/UGT2B7/AKR1B15/RETSAT/COMT/SULT1E1/STARD3/AKR1C2/ALDH1A3/HSD17B11/ADH1C/SHH/LIPE/RDH5/ADH1A/ADH1B/HSD17B6/DKK3/CYP26A1/CYP26C1/EGR1/ALDH1A2/PDGFRA/ALDH1A1/ECE1/TTR/CYP46A1/CYP17A1/DHRS2/HSD17B3/CYP2S1/AFP/STAR/DGAT2/CYP19A1/RBP4/RDH12/AWAT2/CYP3A4/HSD3B1/AKR1B1/PPARGC1A…	77	NO
GO:0097530	granulocyte migration	77/4885	150/18866	2.19504e-11	4.01315e-09	2.85982e-09	LGALS3/S100A14/CXCR1/PRTN3/DPEP1/CD74/CCL22/PIK3CG/RIPOR2/CCR7/RAC2/CCL25/CCL21/CXCL9/VAV1/XCL1/XCL2/MCOLN2/JAML/SYK/PTGER4/PIK3CD/CCL19/FUT7/CCL4/CCL4L1/S100A8/S100A7/CXADR/S100A9/CXCR2/CXCL2/S100A12/CXCL3/PPBP/CXCL1/LBP/MCU/CXCL8/CXCL6/CXCL17/MSTN/CD177/RHOH/RARRES2/XG/THBS1/CCL13/EDN3/DYSF/SLIT2/SCG2/PECAM1/CCL16/CCL14/TIRAP/CCL15/MDK/AKIRIN1/SRP54/CCL3L1/CCL3L3/CCL26/CCL17/PDE4D/CX3CL1/IL23A/…	77	NO
GO:1901568	fatty acid derivative metabolic process	77/4885	175/18866	1.44754e-07	7.23656e-06	5.15686e-06	CYP2C9/ATP6V1B1/PPT1/PPT2/DPEP1/CD74/PTGDS/SYK/DPEP2/CYP4F12/ACSL5/GGTA1/PTGS1/TLR2/FABP5/CYP4F22/CYP4F8/GSTM1/CYP1B1/CBR1/ACOX1/CYP4F11/HACD2/CYP4F2/AACS/GGT1/ACSS3/ACSL3/HMGCS2/CBR4/AKR1C2/ACSL1/ELOVL7/PLA2G4F/ALOX15B/CYP2A13/CYP4A22/CYP4A11/CPA1/FASN/MGLL/PTGIS/CYP2U1/HPGDS/AVPR1A/PON1/CYP4F3/SCD/CYP2J2/ALOX15/ELOVL5/HPGD/CYP2S1/ALOXE3/ALOX12B/DGAT2/FAR2/ACSBG1/ELOVL4/MGST3/AWAT2/GGT6/CYP2B6/C…	77	YES
GO:0003018	vascular process in circulatory system	77/4885	190/18866	6.84144e-06	0.000163964	0.000116843	AGT/ADORA1/F2RL1/UTS2/DBH/EGFR/FABP5/CXCR2/UTS2R/ABCG2/ACE2/ADM/ABCC2/KCNMB2/C2CD4A/C2CD4B/ADRA1A/NPR1/UTS2B/APLN/TBXA2R/ABCB1/CAV1/TEK/EDN3/AVPR2/KCNA5/AKAP12/HTR2B/EDNRB/SLIT2/HTR7/ADRA2A/NOS3/AVPR1A/ADRB2/P2RY1/GPR4/CDH5/F2R/CLDN5/PDE2A/ADRB3/ECE1/ADORA2A/NPPC/ADRA1B/ADRA1D/AZU1/ATP1A2/VEGFA/GJA1/AGTR1/LEP/SMTNL2/GJA5/PTGS2/PLOD3/CALCA/SLC22A2/PDE3A/CEACAM1/ITGB1BP1/BCR/ICAM1/KCNMB1/BMP6/ANGPT…	77	NO
GO:0022408	negative regulation of cell-cell adhesion	77/4885	191/18866	8.58362e-06	0.000194087	0.000138309	LGALS3/LGALS9B/LGALS9C/CCL28/DUSP3/IFNL1/CD74/FOXP3/TBX21/PAG1/JAK3/AKNA/VSIR/IL2/CRTAM/PTPN6/RIPOR2/PLA2G2D/LAX1/IRF1/FGL2/CCL25/CCL21/XCL1/CTLA4/TIGIT/SOCS1/SPN/IL1RN/ZC3H12A/PRNP/CEBPB/IL20RB/LGALS7B/CDSN/ERBB2/BMP4/SHH/B4GALNT2/DTX1/ADIPOQ/TNFSF4/CCM2L/JAG1/HLX/KLF4/NOTCH4/ADORA2A/TNR/MDK/ADAMTS18/PODXL/SOCS6/VEGFA/MIR221/GLI3/FOXJ1/ADTRP/PLA2G2F/WNT1/C1QTNF1/CLEC4G/CEACAM1/SERPINE2/GNRH1/PPM…	77	YES
GO:0050679	positive regulation of epithelial cell proliferation	77/4885	211/18866	0.000411397	0.00422557	0.00301119	FGF10/ECM1/EGFL7/PPP1R16B/ITGA4/TNFAIP3/JAML/MIR10B/TP63/ID1/EGFR/TGM1/PRKCA/WNT7A/MMP12/WNT3A/ERBB2/BMP4/SHH/VEGFD/STOX1/WNT2/FGF1/FGF7/APLN/IGF1/FLT4/NRP1/FGF9/PTN/CAV2/F3/NR4A3/TEK/KDR/APLNR/DYSF/HTR2B/TLR4/ACVRL1/SCG2/TNFSF12/NME2/PTPRN/AREG/MDK/FOXE3/OSR2/LRG1/VEGFA/MST1L/AGTR1/EGR3/CCL26/IGF2/B4GALT1/FOXP2/NODAL/EPGN/SFRP1/MIR499A/PLCG1/SMO/OSR1/TCF7L2/FZD7/GHRL/FGFBP1/BMP6/TGFA/CLDN1/SCN5A…	77	YES
GO:0050954	sensory perception of mechanical stimulus	76/4885	173/18866	1.88082e-07	8.894e-06	6.33796e-06	HEXB/ATP6V1B1/DCDC2/CDC14A/GABRB3/RIPOR2/CLIC5/CXCR4/GJB6/GJB2/ESPN/SLC26A4/CHRNA10/MYO7B/TMIE/USH1G/SLC52A3/P2RX2/TMC2/ALDH7A1/COL4A3/TMC1/FZD4/COL11A1/EPYC/CEMIP/GABRB2/KCNA1/SPRY2/GRAP/ROR1/RAB3A/PCDH15/OTOA/ITGA2/SRRM4/LHFPL4/SPTBN4/LHFPL5/POU4F3/NTRK1/CHRNB2/OTOGL/TH/ATP2B2/EML2/PIEZO2/CEACAM16/TRPA1/SIX1/CHRNA9/KCNE1/GSDME/USH1C/FYN/EYA4/OTOF/TMPRSS3/HOMER2/SERPINE2/CNTN5/NAV2/COL11A2/HOXA1…	76	YES
GO:1903034	regulation of response to wounding	76/4885	183/18866	2.67325e-06	7.75577e-05	5.52685e-05	TSPAN8/RTN4R/TFPI/F2RL1/WNT4/PRKCQ/TXK/TNFAIP3/CXCR4/BLK/SYK/GP1BA/INSL3/EPHA4/EPHB2/KRT1/PRKCA/CD109/CLDN3/ENPP4/CPB2/TNFRSF12A/PLAUR/PLAU/THBS1/TBXA2R/SCARF1/PTN/CAV1/HBEGF/F3/PDGFRA/KLF4/TLR4/ADRA2A/PLPP3/NOS3/CD34/SELP/F2R/PROS1/RAB3A/SYTL4/VTN/TNR/AJAP1/MDK/ADAMTS18/F12/KIAA0319/GJA1/PDPN/KLKB1/MIR221/PRKCE/F7/ADTRP/PLA2G4A/C1QTNF1/MYLK/CEACAM1/WFDC1/KANK1/SERPINE2/NTRK3/CLDN19/F2/DUOX2/CLDN…	76	YES
GO:0061138	morphogenesis of a branching epithelium	76/4885	187/18866	6.92288e-06	0.000165297	0.000117792	PAK1/MAGED1/TNC/FGF10/AGT/RSPO3/WNT4/TP63/RDH10/EPHA2/TACSTD2/HOXA11/HOXD11/ADM/HHIP/GDNF/GREM1/EGF/HOXB13/PLXND1/BMP4/SHH/GBX2/HOXA5/WNT2/FGF1/FGF7/HGF/GLI2/NRP1/FOXF1/ENG/TCF21/KDR/DLL4/SPRY2/SLIT2/WNT9B/TGFBR2/SPRY1/FAT4/NOTCH4/HOXB7/AREG/MDK/TBX20/SIX2/GREB1L/PBX1/VEGFA/NPNT/NFATC4/SIX1/GLI3/FGF8/WNT6/GDF7/WNT1/SFRP1/ETV5/LAMA1/RASIP1/SMO/PTCH1/SRF/PLXNA1/HOXD13/FOXC2/TNF/SOX8/LRP6/BMP2/GCM1/…	76	NO
GO:0006575	cellular modified amino acid metabolic process	76/4885	190/18866	1.36073e-05	0.000280881	0.000200159	IYD/PRODH/SLC16A2/PDZD11/GSTA3/PLSCR1/DPEP1/VNN2/PLA2G2D/VNN3/DUOXA1/PLA2G4E/GSTM1/PLOD2/GSTM4/ACADL/GSTM5/GGCT/CRAT/GGT1/LPCAT3/GNMT/GSTT2B/IDH1/ALDH4A1/G6PD/ALDH7A1/PLA2G4F/DIO3/DIO2/NAT8/OSBPL10/DIO1/ALDH1L1/DMGDH/BHMT2/SLCO1C1/HPGDS/FOLR2/AHCY/PLA1A/CPT1A/SERINC3/PIPOX/GCNT4/MTHFD2L/HOGA1/SLC5A6/PLA2G2F/PLA2G4D/GGT6/CARNS1/CPQ/PLOD3/PLA2G4A/MTHFD1L/CKMT2/CGA/PLA2G2A/CKMT1A/CKMT1B/SLC16A10/FOL…	76	NO
GO:0007626	locomotory behavior	76/4885	198/18866	7.11651e-05	0.00103733	0.00073921	HEXB/DAB1/PPT1/KCND2/DBH/KCNJ10/EPHA4/CHRNB4/CSTB/ESPN/NTF4/SLURP1/GDNF/SELENOP/NTSR1/ALDH1A3/FZD4/ANKH/PREX2/EGR1/PDE1B/HOXD9/HOXD10/MEIS1/LGI4/TAL1/HPGDS/SLC18A2/ADORA2A/CACNA1B/DSCAM/FGF12/TNR/SNAP25/SPTBN4/NEGR1/DMBX1/SEZ6/DRD2/CHRNB2/OPRD1/ADCY5/TH/PPP3CB/GLRB/ATP1A2/NOVA1/SLC4A10/NPY1R/PBX3/PAFAH1B1/GNAO1/SEZ6L/EFNB3/PRKCE/USP2/CEND1/ZDHHC8/ARRDC3/C1QL1/APP/KALRN/NAV2/ALK/NPY2R/RELN/ETV5/MC…	76	YES
GO:1901605	alpha-amino acid metabolic process	76/4885	202/18866	0.000150978	0.00191309	0.00136329	IYD/PRODH/ACMSD/MAT1A/DPEP1/IDO2/PSPH/TDO2/HAL/HNF4A/ILVBL/AADAT/PLOD2/HPD/GLYATL1B/COMT/GGT1/FAH/BLMH/KYNU/GNMT/IVD/ALDH4A1/HAAO/ALDH7A1/ADI1/AFMID/HIBCH/CLN3/KMO/CBSL/NOS2/NOX4/OTC/DCT/ASPA/BHMT2/GLYAT/NOS3/SDS/AHCY/ATCAY/SERINC3/GPT/PIPOX/TH/PCBD1/CDO1/AMDHD1/AMT/GLUD2/SRR/ART4/MTHFD2L/PAH/HOGA1/CARNS1/GLDC/PLOD3/CTH/CBS/GPT2/MTAP/HIBADH/FTCD/ALDH18A1/ASNS/ASS1/PSAT1/NOS1/GLS/BHMT/GCLC/HDC/TAT…	76	YES
GO:0006643	membrane lipid metabolic process	76/4885	212/18866	0.000811869	0.00711665	0.0050714	ACER3/ST3GAL5/SPNS2/HEXB/CTSA/PIGT/ASAH1/PPT1/NEU1/GLA/FUT7/CERKL/CWH43/SUMF2/CERS3/GM2A/CYP4F22/CYP1B1/B3GNT5/AGMO/SGMS1/HACD2/GBA3/GALC/ALDH3B2/PGAP3/ELOVL7/FUT3/ORMDL3/FUT6/PLPP1/SGPP1/PLPP3/PGAP4/ST6GALNAC3/TEX2/DEGS1/ENPP7/SMPD3/ALDH3B1/SERINC3/TH/CERS4/GLTP/SAMD8/PPM1L/B3GALNT1/ASAH2B/ELOVL5/ALDH3A2/HACD4/HACD3/TLCD3B/ALOXE3/ALOX12B/FA2H/ELOVL4/GAL3ST1/ACER1/PNLIPRP2/SMPDL3B/UGT8/PDXDC2P-NP…	76	NO
GO:0017157	regulation of exocytosis	76/4885	222/18866	0.00338329	0.0214992	0.0153206	GAB2/STXBP5L/STXBP5/RPH3AL/DOC2B/F2RL1/HYAL3/FGR/CCR2/RAC2/BLK/SYK/PRKCB/SEPTIN1/GRIN3A/HAP1/CFTR/RALB/WNT7A/SYT12/SDC1/SNF8/TRPV6/RAPGEF4/SDCBP/CD177/ADRA1A/CACNA1G/FOXF1/VPS18/ADRA2A/P2RY1/RAB3A/ADORA2A/SYN1/SYT7/SYT13/SYTL4/CPLX2/SMPD3/SYT10/SYT4/RIMS2/SYP/STX1A/DRD2/CHRNB2/SCAMP5/STXBP1/RAB3C/CDK5R2/ADCY1/CPLX1/CNR1/NAPB/PRKCG/PREPL/VAMP2/SYT11/SYT8/CEACAM1/SYT2/KCNB1/FES/SEPTIN4/RIMS3/CLTRN/…	76	NO
GO:0071219	cellular response to molecule of bacterial origin	76/4885	222/18866	0.00338329	0.0214992	0.0153206	CAPN2/TFPI/CD40/LDOC1/CD6/NR1H3/TNFRSF1B/STAP1/AICDA/IL12B/TNFAIP3/CXCL9/IRF8/IL18/CCR5/SCIMP/NLRP3/NLRP7/NUGGC/KLRK1/KLRC4-KLRK1/IRGM/TLR2/ZC3H12A/CEBPB/CXCL2/IL1A/IL36RN/CXCL3/PPBP/CXCL1/CD14/CARD17/LBP/ANKRD1/PRKCA/CXCL8/SGMS1/ABCC2/CXCL6/SHPK/KMO/NOS2/TNFSF4/CD55/TBXA2R/MEF2C/CTSG/PLSCR4/EDNRB/TLR4/NOS3/CX3CR1/HAMP/TIRAP/LILRA2/HDAC5/CHMP5/PRKCE/STAR/PPARGC1A/PDE4D/CX3CL1/CDK19/BCR/PLSCR3/ICA…	76	YES
GO:0008037	cell recognition	76/4885	226/18866	0.00561462	0.0311604	0.0222053	OVGP1/LGALS3/CNTN4/IGHA1/CD6/FCN1/DOCK8/CRTAM/CD5/CXCR4/HVCN1/CCR7/DOCK2/CCL21/CD226/CCL19/PRF1/NCR3/TRBC1/TRBC2/IGHV1-24/IGHV2-26/IGHV3-43/IGHV2-70/EPHA4/EPHB2/IGHA2/IGHV1-45/MYPN/IGHD/ZP1/FCN2/FUT3/PAEP/CATSPER1/NTM/CADM1/NRP1/PCDH12/TNN/ROBO4/FOLR2/PEAR1/PECAM1/DSCAM/ZPBP/CLEC4M/KCNU1/DSCAML1/EPHA3/ATP8B3/IGHE/MEGF10/EFNB3/CNR1/CNTNAP2/B4GALT1/CRTAC1/ACR/MFGE8/APP/EPHB1/EPHB3/FETUB/MEGF8/AMIGO…	76	YES
GO:0060402	calcium ion transport into cytosol	75/4885	158/18866	3.97318e-09	3.43573e-07	2.44834e-07	PTPRC/P2RX5/CORO1A/PTPN6/FASLG/CCR7/CCL21/CXCL9/XCL1/MCOLN2/CLIC2/MS4A1/CCR5/CCL19/XCR1/CD19/LCK/PRNP/HAP1/EPO/JPH2/ERO1A/NTSR1/P2RX2/METTL21C/TRPV6/P2RY6/ADRA1A/CEMIP/ADCYAP1R1/JPH4/SLC8A3/CAV1/CASQ2/HRC/APLNR/HTR2B/ANK2/CACNA1C/SELENON/F2R/PLN/RYR1/SLC8A2/GRIN2C/FAM155B/DRD2/ATP1A2/RAMP3/TRPA1/ITPR2/PRKCE/FAM155A/FYN/TMEM38A/PDE4D/TRPC3/CX3CL1/CAPN3/MCOLN3/PLCG1/CALM2/F2/RYR2/RYR3/DMD/TRPM1/TRP…	75	YES
GO:0042129	regulation of T cell proliferation	75/4885	167/18866	7.52084e-08	4.14878e-06	2.95647e-06	LGALS3/LGALS9B/LGALS9C/CD6/TNFRSF1B/FOXP3/PRKCQ/PTPRC/IL12RB1/CD40LG/CORO1A/RASAL3/EBI3/JAK3/TNFSF8/VSIR/IL2/CRTAM/PTPN6/IL12B/ZAP70/PLA2G2D/CCR2/SASH3/IRF1/RAC2/XCL1/IL18/CD1D/TNFRSF13C/CTLA4/SYK/TMIGD2/CCDC88B/CCL19/CD28/CLECL1/SPN/CARD11/CD3E/HLA-DPB1/HLA-DPA1/HLA-DMB/TNFSF9/CD70/PRNP/CEBPB/IL20RB/LGALS7B/IL1A/EPO/ERBB2/BMP4/SHH/GPAM/TNFSF4/CD55/IGF1/EFNB1/TGFBR2/MAPK8IP1/LEP/FOXJ1/RPS3/PLA2G2…	75	YES
GO:0051897	positive regulation of protein kinase B signaling	75/4885	178/18866	1.61945e-06	5.36934e-05	3.82626e-05	FGF10/GDF15/IRS2/PIK3CG/CCR7/RAC2/CCL21/PIK3R5/VAV1/IL18/TRAT1/P2RY12/PIK3CD/CCL19/CD19/CD28/HCLS1/LCK/FGFR3/EGFR/PIK3R1/EGF/ERBB2/AKR1C2/PHB/FGFR4/KLB/STOX1/ITSN1/NOX4/FGF1/THBS1/FGF7/GAS6/HGF/FGF9/ENG/HBEGF/F3/TEK/F10/PDGFRA/SPRY2/PINK1/CX3CR1/IRS1/AREG/LIN28A/RET/INSR/RAMP3/MIR221/LEP/F7/FGF22/FGF8/IGF2/FYN/FGF17/C1QTNF1/EPGN/CX3CL1/MYORG/ITGB1BP1/TCF7L2/OSM/ANGPT1/TGFA/TNF/RASD2/CHI3L1/C1QTNF…	75	YES
GO:0071346	cellular response to interferon-gamma	75/4885	182/18866	4.36243e-06	0.000113476	8.08646e-05	SP100/OAS1/OAS3/OAS2/TRIM21/OASL/PARP9/PARP14/IRF7/IRF9/WAS/NR1H3/TXK/IL12RB1/CCL22/IL12B/FASLG/IRF1/CCL25/CCL21/IRF8/XCL1/XCL2/GBP2/B2M/CCL19/HLA-DQB1/CIITA/SOCS1/HLA-DQA1/HLA-DRA/HLA-DPB1/HLA-DPA1/HLA-DQB2/HLA-DQA2/IRGM/CCL4/CCL4L1/IRF5/TLR2/GBP6/RAB7B/CAMK2G/IFNGR1/MT2A/TRIM68/SLC26A6/PPARG/NOS2/NCAM1/CCL13/TLR4/GSN/CCL16/CCL14/CCL15/CAMK2B/STXBP1/FLNB/CCL3L1/CCL3L3/STAR/CCL26/CCL17/IRF4/RAB20…	75	YES
GO:0006694	steroid biosynthetic process	75/4885	197/18866	0.000107593	0.00144945	0.0010329	NPC1L1/HSD17B14/ASAH1/HSD17B1/WNT4/FAXDC2/CYP21A2/HSD11B1/CFTR/HSD17B2/SRD5A2/SRD5A3/ADM/CYP8B1/IDI1/AKR1D1/AKR1B15/SC5D/MVK/LPCAT3/SCP2/STARD3/HMGCS2/G6PD/HSD17B11/AMACR/FGFR4/ACACB/OSBPL6/APOB/GPAM/FASN/HSD17B6/DKK3/FGF1/EGR1/CH25H/DHH/IGFBP7/CYP7A1/CYP27B1/SLC27A2/CYP46A1/SCD/CYP17A1/PBX1/HSD17B3/MALRD1/LEP/STAR/CYP19A1/TM7SF2/CYP3A4/ACAA2/HSD3B1/AKR1B1/PPARGC1A/CGA/CYP11A1/TSPOAP1/NFYC/LHB/CL…	75	YES
GO:0071222	cellular response to lipopolysaccharide	75/4885	208/18866	0.000723808	0.00650512	0.00463562	CAPN2/TFPI/CD40/LDOC1/CD6/NR1H3/TNFRSF1B/STAP1/AICDA/IL12B/TNFAIP3/CXCL9/IRF8/IL18/CCR5/SCIMP/NLRP3/NLRP7/NUGGC/KLRK1/KLRC4-KLRK1/IRGM/TLR2/ZC3H12A/CEBPB/CXCL2/IL1A/IL36RN/CXCL3/PPBP/CXCL1/CD14/CARD17/LBP/ANKRD1/PRKCA/CXCL8/SGMS1/ABCC2/CXCL6/SHPK/KMO/NOS2/TNFSF4/CD55/TBXA2R/MEF2C/CTSG/PLSCR4/EDNRB/TLR4/NOS3/CX3CR1/HAMP/LILRA2/HDAC5/CHMP5/PRKCE/STAR/PPARGC1A/PDE4D/CX3CL1/CDK19/BCR/PLSCR3/ICAM1/RIP…	75	YES
GO:0090276	regulation of peptide hormone secretion	75/4885	213/18866	0.00154574	0.0118315	0.00843129	STXBP5L/RPH3AL/NMU/TRH/IRS2/DOC2B/RFX6/BLK/SLC2A1/EGFR/CFTR/HNF4A/PRKCA/MCU/INHBB/AACS/KCNG2/RAPGEF4/RFX3/ACVR1C/G6PC2/ITSN1/NOS2/GPR68/APLN/KLF7/KCNA5/CCN3/CRHBP/ADRA2A/CACNA1C/SCT/IRS1/SYT7/SYTL4/SNAP25/KCNC2/STX1A/DRD2/CPT1A/FFAR2/FFAR1/ADCY5/PPP3CB/MPC2/SLC30A8/BRSK2/CACNA1E/SYBU/GJA1/CNR1/ITPR2/PRKCE/LEP/RBP4/SLC25A6/RASL10B/SFRP1/KCNB1/KALRN/GCK/CLTRN/TCF7L2/GHRL/CACNA1A/TNF/GHRHR/TM7SF3/SE…	75	YES
GO:0030178	negative regulation of Wnt signaling pathway	75/4885	219/18866	0.00354426	0.0221482	0.015783	NKD1/GSC/PSME2/RNF213/PSMB8/RAPGEF1/FERMT1/SOSTDC1/SFRP5/PSMD5/TRABD2A/GREM1/PSMD3/TSKU/KREMEN2/SHH/TLE1/FZD4/DKK3/WNT5B/SOST/CSNK1A1L/ALPK2/FGF9/CAV1/SFRP4/GLI1/TNN/EGR1/LRP4/RBMS3/FOXO1/DAB2/DKK2/SOX17/IGFBP6/TMEM88/AXIN2/HIC1/TRABD2B/PSMC5/ZNRF3/DKK1/MDK/HECW1/TLE2/TLE6/IGFBP1/FZD6/PSMA6/NFATC4/GLI3/SHISA2/PTPRU/PSMA8/NOTUM/SFRP1/TLE4/VGLL4/AMER2/SOX30/SIX3/TCF7L2/APCDD1L/WWTR1/GRB10/AMER1/MDF…	75	YES
GO:0016485	protein processing	75/4885	223/18866	0.00588685	0.0323347	0.0230421	RCE1/SPCS3/CST7/VSIR/NLRP7/PERP/AOPEP/PCSK9/PRNP/KLK6/ACE2/CTSE/PISD/CPB2/GGT1/LPCAT3/KLK3/KLK2/CLN3/PLGRKT/SHH/ASPH/CCBE1/ANGPTL8/PLAU/THBS1/CPXM1/CMA1/PCSK5/CTSG/CPZ/F3/NGF/DHH/GSN/MMP16/ADAMTS3/CPA3/DYNC2H1/BIRC7/ECE1/SEC11C/F12/PCSK1/CPD/KLKB1/PRKACB/CPM/F7/GLI3/CARD18/ENO1/PCSK1N/RFX4/CPXM2/CGA/KLK1/BACE2/SERPINE2/C1RL/MELTF/LHB/HGFAC/BCL2L12/TSHB/ACP4/ECE2/PTCH1/RIPK2/PITRM1/CHAC1/CUZD1/MME…	75	YES
GO:0007189	adenylate cyclase-activating G protein-coupled receptor signaling pathway	74/4885	147/18866	1.74897e-10	2.33159e-08	1.66152e-08	ADGRD2/ADGRE5/S1PR4/ADGRE3/CXCL9/ADGRG5/TSHR/PTGER4/CNR2/S1PR5/ADGRF1/GPR78/ADM/PRKCA/RXFP1/LPAR3/UCN2/ADRA1A/MRAP/LGR5/PTGIR/TBXA2R/PTGER3/CALCRL/ADGRL2/ADCY4/ADGRB3/ADRA2A/ADGRG4/ADGRL4/GALR1/ADRB2/S1PR1/GPR4/ADRB3/PLN/LPAR2/ADORA2A/NME2/ADRA1B/ADRA1D/APLP1/DRD2/ADCY5/PTGER2/ADCY1/RAMP3/CNR1/CALCA/ADGRD1/PDE4D/RAMP1/GPR161/ADGRG3/ADGRG6/ARRDC3/MC4R/ADGRG2/ADCY7/PTGER1/GPR3/CRHR1/ADM2/GPR12/ADOR…	74	YES
GO:0010469	regulation of signaling receptor activity	74/4885	174/18866	1.24283e-06	4.31275e-05	3.07331e-05	MUC4/BEGAIN/ADORA1/LDOC1/SLC6A9/DLGAP2/LY6E/CCR2/ESR2/TAFA1/SHISA8/EPHB2/PCSK9/NPTX2/SLURP1/SHISA7/GREM1/RASGRF1/EGF/PHLDA2/DKK3/PLAU/LY6H/MEF2C/NRP1/HBEGF/CNRIP1/CRHBP/ADRA2A/DKK2/PINK1/TAL1/ADRB2/P2RY1/GREM2/NLGN3/SHANK3/LYPD1/MAPK8IP2/DKK1/AREG/DLGAP3/NPTX1/DLGAP1/RGS9/RAMP3/GRIA3/GRIA1/ZFYVE28/GSG1L/GRIA2/NEURL1/SNX6/SHISA9/CLEC12B/DLG2/PPARGC1A/PDE4D/ERRFI1/CGA/EPGN/APP/CACNG8/RELN/ACTN2/BIC…	74	YES
GO:0007269	neurotransmitter secretion	74/4885	175/18866	1.61232e-06	5.36934e-05	3.82626e-05	STXBP5L/PTPRN2/SYN3/DOC2B/ERC2/SLC6A9/PDZD11/PPT1/STX11/PRKCB/GRIN3A/KCNC4/CHRNB4/SNCAIP/WNT7A/SYT12/RPH3A/NAAA/STX19/KMO/ADRA1A/MEF2C/VPS18/NRXN2/SLC18A2/P2RY1/MCTP1/RAB3A/ADORA2A/CACNA1B/SYN1/SYT7/GRM4/SNAP25/CPLX2/NRXN1/SYT10/SYT4/RIMS2/SYP/STX1A/UNC13A/DRD2/CHRNB2/STXBP1/SV2A/SNPH/ADCY1/SLC5A7/CPLX1/HRH3/CNR1/NAPB/PRKCG/PREPL/VAMP2/SLC22A2/OTOF/SYT11/MCTP2/SYT8/TSPOAP1/SYT2/ASIC1/RIMS3/SYN2/S…	74	YES
GO:0099643	signal release from synapse	74/4885	175/18866	1.61232e-06	5.36934e-05	3.82626e-05	STXBP5L/PTPRN2/SYN3/DOC2B/ERC2/SLC6A9/PDZD11/PPT1/STX11/PRKCB/GRIN3A/KCNC4/CHRNB4/SNCAIP/WNT7A/SYT12/RPH3A/NAAA/STX19/KMO/ADRA1A/MEF2C/VPS18/NRXN2/SLC18A2/P2RY1/MCTP1/RAB3A/ADORA2A/CACNA1B/SYN1/SYT7/GRM4/SNAP25/CPLX2/NRXN1/SYT10/SYT4/RIMS2/SYP/STX1A/UNC13A/DRD2/CHRNB2/STXBP1/SV2A/SNPH/ADCY1/SLC5A7/CPLX1/HRH3/CNR1/NAPB/PRKCG/PREPL/VAMP2/SLC22A2/OTOF/SYT11/MCTP2/SYT8/TSPOAP1/SYT2/ASIC1/RIMS3/SYN2/S…	74	NO
GO:0048839	inner ear development	74/4885	197/18866	0.000193788	0.00230621	0.00164343	FGF10/ATP6V1B1/GABRB3/RIPOR2/TIFAB/EPHA4/GJB6/EPHB2/GRHL3/GJB2/CHRNA10/TMIE/USH1G/WNT3A/LRIG3/TCAP/ALDH1A3/BMP4/SHH/TMC1/GBX2/STOX1/COL11A1/LGR5/GABRB2/GLI2/ITGA8/JAG1/FGF9/PLPPR4/NR4A3/TGFB3/SPRY2/ZEB1/BMPER/CYTL1/ROR1/FAT4/DLL1/PCDH15/HES5/CXCL14/LHFPL5/POU4F3/HPCA/AHI1/NTN1/FREM2/FZD6/PAFAH1B1/SIX1/RBPJ/KCNK3/CHRNA9/GLI3/GSDME/FGF8/CEBPA/USH1C/WNT1/PTK7/SLC25A27/MCOLN3/HOXA1/SOBP/KCNQ4/NTRK3/S…	74	YES
GO:0051216	cartilage development	74/4885	197/18866	0.000193788	0.00230621	0.00164343	CSGALNACT1/ECM1/HYAL3/FGFR3/HOXA11/EFEMP1/WNT7A/TGFBI/GREM1/WNT7B/RFLNA/ZNF664-RFLNA/BMP4/HOXA5/BMP3/COL11A1/EPYC/NKX3-2/WNT5B/ADAMTS7/HYAL2/GLI2/MEF2C/TIMP1/FGF9/ZBTB16/HOXD3/CCN3/ACVRL1/ZEB1/TGFBR2/LTBP3/AXIN2/CYTL1/NPPC/HES5/SCX/RFLNB/SMPD3/MDK/GDF6/OSR2/SIX2/SOX5/PKDCC/BMPR1B/LEP/GLI3/BARX2/MUSTN1/CHADL/NFIB/SHOX2/COL11A2/ITGB8/HOXA3/OSR1/GHRL/THBS3/RARB/SRF/BMP6/CHI3L1/ACAN/SNORC/CHRDL2/LRP6…	74	YES
GO:1903708	positive regulation of hemopoiesis	74/4885	204/18866	0.000642659	0.00595134	0.00424099	CA2/RASGRP1/FAXDC2/ISG15/CD74/FOXP3/PTPRC/FLT3LG/IL12RB1/VSIR/IL2/CD83/IL12B/ZAP70/SASH3/CD101/ETS1/TESPA1/CD27/IL18/NLRP3/SYK/IL7R/INPP5D/CCL19/HCLS1/SOCS1/EVI2B/TNFSF9/RAG1/RHEX/RAB7B/IL1A/PRKCA/ADA/SHH/HOXA5/RHOH/PCK1/TNFSF4/GPR68/INHBA/GAS6/GLI2/JAG1/GATA1/ZBTB16/HLX/TAL1/TGFBR2/FOS/ZFP36L1/MDK/TRIM58/MIR221/PPP2R3C/EGR3/GLI3/TESC/IL15/IL23A/MPL/ITPKB/FES/PITHD1/POU4F1/MTURN/RIPK2/BCL6/KLF10/…	74	NO
GO:0002573	myeloid leukocyte differentiation	74/4885	210/18866	0.00161559	0.0123073	0.00877032	GAB2/CA2/BATF3/F2RL1/PRTN3/IRF7/CD74/RASSF2/IL12B/CCR7/CD101/GAB3/INPP5D/GPR183/PIK3CD/CCL19/NRROS/HCLS1/EVI2B/TLR2/EPHA2/CEBPB/PIK3R1/PRKCA/CD109/BMP4/HOXA7/PPARG/ADIPOQ/FASN/GPR68/INHBA/MEF2C/GATA1/PDE1B/TLR4/TMEM178A/TAL1/TGFBR2/FOS/JUNB/ZFP36L1/IL25/NME2/DHRS2/VEGFA/ZFPM1/PAFAH1B1/SRP54/RBPJ/CEBPA/CLDN18/TESC/IRF4/CAMK4/IL15/FAM20C/CEACAM1/SFRP1/IL23A/APP/FES/POU4F1/BGLAP/CDK6/FBXW7/LRRK1/KLF…	74	YES
GO:0030073	insulin secretion	74/4885	213/18866	0.00247574	0.0171027	0.0121876	STXBP5L/PTPRN2/RPH3AL/TRH/IRS2/DOC2B/RFX6/BLK/SLC2A1/IL1RN/CFTR/HNF4A/CAMK2G/PRKCA/MCU/INHBB/AACS/KCNG2/RAPGEF4/RFX3/ACVR1C/G6PC2/NOS2/GPR68/KLF7/KCNA5/CCN3/ADRA2A/CACNA1C/IRS1/SYT7/PTPRN/SYTL4/SNAP25/KCNC2/RIMS2/STX1A/VGF/DRD2/CPT1A/FFAR1/ADCY5/PPP3CB/MPC2/SLC30A8/BRSK2/CACNA1E/SYBU/GJA1/CPLX1/CNR1/ITPR2/PRKCE/LEP/GAL/RBP4/SLC25A6/SFRP1/KCNB1/MC4R/GCK/HNF1A/CLTRN/TCF7L2/GHRL/CACNA1A/TNF/TM7SF3/S…	74	YES
GO:0043523	regulation of neuron apoptotic process	74/4885	214/18866	0.00284053	0.0189933	0.0135348	MAG/DLX1/NTF3/PPT1/GABRB3/CORO1A/FASLG/AGAP2/PTPRZ1/PCSK9/PRNP/CEBPB/NTF4/EGLN3/GDNF/G6PD/CLN3/ITSN1/GABRB2/MEF2C/NRP1/NR4A3/TGFB3/NES/NGF/PINK1/CX3CR1/F2R/ADORA2A/CLCF1/GRM4/SNCB/MDK/CNTFR/NTRK1/NQO2/STXBP1/ASCL1/MAP2K4/NTRK2/NFATC4/PRKCG/SIX1/SNX6/SRPK2/STAR/FGF8/CRLF1/FYN/HDAC4/PPARGC1A/GRID2/FOXQ1/CX3CL1/KCNB1/NRBP2/POU4F1/EN2/RAPSN/TYRO3/MYBL2/TRIM2/FBXW7/MCL1/ANGPT1/TNF/PAK3/TGFB2/GRIK2/FZD…	74	YES
GO:0030323	respiratory tube development	73/4885	181/18866	1.42582e-05	0.000289698	0.000206442	AGR2/TNC/FGF10/HSD11B1/DPPA4/RDH10/ID1/EGFR/HHIP/ADA/WNT7B/BMP4/SHH/HOXA5/CCBE1/WNT2/FGF1/FGF7/FLT4/GLI2/PCSK5/FGF9/FOXF1/PTN/GLI1/EPAS1/TCF21/TGFB3/KLF2/ALDH1A2/PDGFRA/SPRY2/MYOCD/TGFBR2/SPRY1/NOS3/LTBP3/HEG1/RAB3A/HECA/TBX4/SMPD3/ASCL1/VEGFA/NKX2-8/PDPN/PKDCC/RBPJ/LIPA/GLI3/FOXJ1/FGF8/RBP4/CEBPA/PLOD3/ERRFI1/FOXP2/NODAL/PTK7/NFIB/AARD/LAMA1/SAV1/STK40/FBXW7/SRF/MME/MIR17HG/TNF/CHI3L1/FGF2/NOG/M…	73	NO
GO:0021953	central nervous system neuron differentiation	73/4885	192/18866	0.000138352	0.00178199	0.00126987	DLX1/BCL11B/EOMES/B2M/EPHA4/EPHB2/WNT7A/WNT3A/UQCRQ/TSKU/SHH/GBX2/PLXNA4/WNT2/INHBA/SPOCK1/GLI2/NRP1/LHX6/HOXD10/DLL4/SLIT2/WNT9B/TAL1/ZEB2/DYNC2H1/SHANK3/ARX/HES5/DCLK1/SPTBN4/CBLN1/DKK1/CHD5/DCC/DRD2/CHRNB2/ASCL1/TBX20/HOXC10/SLC4A10/NTRK2/GABRB1/PAFAH1B1/LEP/GLI3/FOXN4/EPHB6/FGF8/ZC4H2/GDF7/WNT1/GRID2/CEND1/SFRP1/NFIB/C21orf91/EPHB1/PHOX2A/EPHB3/SMO/MNX1/POU4F1/GBX1/PTCH1/PAX6/ATF5/DMRT3/LRP6/…	73	YES
GO:0002793	positive regulation of peptide secretion	73/4885	193/18866	0.000166801	0.00207658	0.00147979	RPH3AL/NMU/TRH/IRS2/DOC2B/ADORA1/F2RL1/RFX6/FGR/IL2/CRTAM/BLK/SYK/PTGER4/TNFRSF4/CLEC9A/TLR2/S100A8/EGFR/HCAR2/CFTR/IL1A/CD14/ACHE/WLS/ANKRD1/MCU/AACS/ITSN1/TNFSF4/GPR68/APLN/CADM1/CLEC5A/IGF1/MYOM1/TGFB3/HTR2B/TLR4/IL33/OR51E2/CD34/SCT/PARD6A/ADORA2A/SYTL4/DRD2/SCAMP5/FFAR1/PPP3CB/MPC2/SLC30A8/SYBU/GJA1/PRKCE/RBP4/RASL10B/NPY2R/KCNN4/GCK/CLTRN/TCF7L2/GHRL/BMP6/TNF/GHRHR/TM7SF3/TGFB2/SERP1/C1QTNF…	73	NO
GO:1901136	carbohydrate derivative catabolic process	73/4885	195/18866	0.000240245	0.00279007	0.00198823	OVGP1/FMOD/HEXB/HYAL3/NEU1/GLA/FBXO6/ADA2/APOBEC3H/AICDA/CHIT1/AOAH/APOBEC3G/APOBEC3D/APOBEC3C/CHI3L2/CDA/PGLYRP4/PGM2/GM2A/UPP1/ADA/GBA3/MMP12/SDC1/ENPP4/GUSB/GALC/CTBS/NUDT15/NUDT9/GPD1/CEMIP/NT5E/HYAL2/OGN/PDE1A/LYVE1/STAB2/KERA/HSPG2/ADAMTS9/PDE2A/FUCA2/AHCY/HINT1/PGLYRP2/NUDT4/GNPDA2/PDE8B/NCCRP1/GALT/PNLIPRP2/PDE10A/PDE4D/PDE7B/GPC5/NCAN/LYG2/UPP2/LYG1/PDE9A/HPSE2/NUDT11/UPB1/PDE7A/CHI3L1/A…	73	NO
GO:0050806	positive regulation of synaptic transmission	72/4885	172/18866	3.4413e-06	9.37896e-05	6.68356e-05	CA2/NMU/ADORA1/CCR2/EPHA4/EPHB2/EGFR/PRNP/HAP1/WNT7A/SYT12/SHISA7/NTSR1/AKAP5/CUX2/KMO/PLK2/CRHR2/ADRA1A/SLC8A3/PTN/PINK1/CX3CR1/ADRB2/NLGN3/LAMA2/SHANK3/ADORA2A/SYT7/TNR/SLC8A2/SNAP25/NRXN1/GRIN2C/RIMS2/NTRK1/STX1A/UNC13A/DRD2/CHRNB2/CYP46A1/STXBP1/MPP2/ADCY1/NTRK2/SCGN/NFATC4/CNR1/PRKCE/VAMP2/CLSTN3/PTGS2/SERPINE2/APP/CACNG8/RELN/OXT/RIMS3/RAPSN/STX1B/NSG1/MME/TNF/CALB2/RETN/GRIK2/FAM107A/GRIN2…	72	YES
GO:0045766	positive regulation of angiogenesis	72/4885	208/18866	0.00311348	0.0202677	0.014443	ECM1/CD40/PPP1R16B/CXCR4/C3/ETS1/PRKCB/TMIGD2/MIR10B/ZC3H12A/CXCR2/IL1A/CYP1B1/ADM/PRKCA/CXCL8/HSPB1/GREM1/PLK2/CIB1/CCBE1/HSPB6/C6/VEGFD/FGF1/THBS1/TBXA2R/HGF/TIE1/CMA1/NRP1/ANGPT4/FLT1/ENG/F3/TEK/PTGIS/RHOJ/KDR/APLNR/KLF4/ACVRL1/TGFBR2/BMPER/NOS3/CX3CR1/CD34/CDH5/DLL1/MAP3K3/TNFSF12/BTG1/MDK/LRG1/VEGFA/AGTR1/PTGS2/NODAL/ANGPTL4/CX3CL1/ITGB8/PLCG1/GHRL/SPHK1/AQP1/ADM2/FGFBP1/FUT1/FOXC2/CHI3L1/S1…	72	YES
GO:0001659	temperature homeostasis	71/4885	174/18866	1.16104e-05	0.000249313	0.000177663	ACTN3/NMU/ADORA1/NR1H3/IL18R1/CCR2/CXCR4/DBH/PLAC8/IL18/PLCL2/SYK/TSHR/ID1/FABP5/CEBPB/IL1A/ACHE/NTSR1/ACADL/ACSL1/ABHD6/DIO2/G0S2/FABP4/CIDEA/ADIPOQ/APLN/PTGER3/NOVA2/CAV1/EPAS1/LEPR/EGR1/EDNRB/TLR4/FOXO1/ADAMTS5/ALDH1A1/ADRB2/ADRB3/EBF2/DRD2/SCD/HOXC10/ADIPOR2/VEGFA/NOVA1/GJA1/CNR1/RBPJ/LEP/ACOT11/UCP2/PTGS2/PPARGC1A/IRF4/IL15/MAP2K6/ARRDC3/OXT/GHRL/GPR3/GRB10/FOXC2/TNF/HTR2A/TRPM8/UCP1/FTO/LCN2	71	YES
GO:0030324	lung development	71/4885	177/18866	2.29967e-05	0.00042408	0.000302205	AGR2/TNC/FGF10/HSD11B1/DPPA4/RDH10/ID1/EGFR/HHIP/ADA/WNT7B/BMP4/SHH/HOXA5/CCBE1/WNT2/FGF1/FGF7/FLT4/GLI2/FGF9/FOXF1/PTN/GLI1/EPAS1/TCF21/TGFB3/KLF2/ALDH1A2/PDGFRA/SPRY2/MYOCD/TGFBR2/SPRY1/NOS3/LTBP3/HEG1/RAB3A/TBX4/SMPD3/ASCL1/VEGFA/NKX2-8/PDPN/PKDCC/RBPJ/LIPA/GLI3/FOXJ1/FGF8/RBP4/CEBPA/PLOD3/ERRFI1/FOXP2/NODAL/PTK7/NFIB/AARD/LAMA1/SAV1/STK40/FBXW7/SRF/MME/MIR17HG/TNF/CHI3L1/FGF2/NOG/MAN1A2	71	YES
GO:0048469	cell maturation	71/4885	179/18866	3.56016e-05	0.000601093	0.000428346	BHLHA15/POU2F2/C3/CCL21/CCL19/SLFN14/RHEX/CFTR/DAZL/DEFB1/EPO/SPINK1/SLC26A3/VSX1/HOXB13/G6PD/SLC26A6/SOX18/ABHD2/RFX3/HOXA5/KCNIP2/ANGPTL8/PPARG/EPB42/PAEP/SCARF1/LHX6/EPAS1/KLF2/ADGRB3/EDNRB/LGI4/TAL1/NPPC/HES5/SRRM4/SPTBN4/CDC25B/ASCL1/RET/TRIM58/ZBTB7A/VEGFA/CNTNAP2/PLD6/GLDN/ROPN1L/CDKN1A/CEBPA/AKR1B1/IL15/PDE3A/FAM20C/CX3CL1/SLC26A8/ROPN1B/TFCP2L1/C1QL1/APP/WDR77/BCL11A/BFSP1/SIX3/NPR2/TMEM…	71	YES
GO:0035265	organ growth	71/4885	191/18866	0.000367916	0.00389139	0.00277305	PAK1/FGF10/AGT/ECM1/SASH3/MYH6/FGFR3/CXADR/NLGN4X/WWC2/WWC1/G6PD/DUSP6/SHH/ACACB/ADRA1A/WNT2/FGF7/IGF1/MEF2C/CCM2L/FGF9/GLI1/LEPR/TBX2/SPRY2/HLX/MEIS1/TGFBR2/S1PR1/HEG1/DLL1/ARX/HAMP/NPPC/TP73/SMPD3/TBX20/NDRG4/PDLIM5/MAP2K4/GJA1/BASP1/RBPJ/LEP/FGF8/CYP19A1/RBP4/DUSP9/FBLN5/JARID2/TGFBR3/VGLL4/SORBS2/DDR2/SMO/SAV1/THBS3/PLAG1/RARB/HEY2/FOXC2/MIR17HG/TGFB2/SERP1/DIPK2A/OSTN/FGF2/NOG/WT1/RGS2	71	YES
GO:0071248	cellular response to metal ion	71/4885	193/18866	0.000519536	0.00502192	0.00357868	CPNE4/CHP2/KCNH1/NEUROD2/DPEP1/RASGRP2/HVCN1/B2M/SLFN14/EGFR/PRNP/SYT12/MT2A/SHH/FABP4/MEF2C/KCNA1/SLC40A1/CRHBP/GSN/FOS/JUNB/RYR1/SYT7/SYT13/SMPD3/SYT10/HPCA/SYT4/TH/SLC41A1/ALOX15/ADCY1/GLRA2/RASA4/RASA4B/NFATC4/KCNK3/STAR/MAP1LC3A/DLG2/ACER1/CEBPA/PTGS2/PPARGC1A/SYT11/SYT8/CAPN3/APP/ITPKB/SYT2/ADCY7/CPNE9/AQP2/A3GALT2/RYR3/AQP1/GUCA1A/LOC118142757/BMP6/CLDN1/SCN5A/MT1X/MT1H/TSPO/SLC30A10/CPNE6…	71	YES
GO:0030100	regulation of endocytosis	71/4885	210/18866	0.00628573	0.0341446	0.0243319	LGALS3/PROM2/CALY/NTF3/CLU/F2RL1/PPT1/SELE/CD22/NR1H3/STAP1/C3/BIN1/CCL21/SYK/B2M/CCL19/PCSK9/CD14/WNT3A/GREM1/EGF/CLN3/SDCBP/CD177/BMP2K/PPARG/SLC2A4/ITSN1/SGIP1/APLN/EHD4/CAV1/SFRP4/DAB2/MCTP1/DLL1/ITGA2/SYT7/VTN/DNM1/DKK1/HPCA/SYT4/DRD2/SCAMP5/EPHA3/NEDD4L/PPP3CB/PACSIN1/AHI1/ALOX15/INSR/VEGFA/EFNB2/RAB31/GSG1L/MAGI2/PTPN1/SYT11/SNAP91/DNAJC6/HIP1R/BICD1/SPHK1/STX1B/ANGPT1/ANXA2/SH3GL3/RSPO1/N…	71	YES
GO:0061337	cardiac conduction	70/4885	148/18866	1.55881e-08	1.08422e-06	7.72625e-07	ATP2A3/AGT/KCND2/KCND1/BIN1/FXYD7/ATP1B3/CXADR/KCNJ2/PKP2/ACE2/CACNB4/CACNG6/ASPH/KCNIP2/NPR1/FXYD1/KCNE3/CACNA1G/ABCC9/SLC8A3/CAV1/CASQ2/KCNA5/HRC/ANK2/SCN2B/CACNA1C/SCN3B/SCN4B/KCNIP1/GJC1/PLN/KCNE1B/CACNA2D4/NPPC/RYR1/SLC8A2/KCNE4/SPTBN4/KCNH2/ATP1A3/KCNN2/KCNJ3/KCNH6/TNNI3K/ATP2B2/ATP1A2/GJA1/ITPR2/KCNK3/KCNE1/KCNE5/GJA5/PDE4D/FXYD4/CACNG8/KCNE2/ATP1B2/CALM2/NPR2/RYR2/RYR3/RNF207/SCN5A/NOS1/F…	70	YES
GO:0070665	positive regulation of leukocyte proliferation	70/4885	150/18866	3.08806e-08	1.81289e-06	1.29189e-06	FGF10/IRS2/CD40/CD6/CD74/FOXP3/PRKCQ/PTPRC/FLT3LG/IL12RB1/NFATC2/CD40LG/CORO1A/RASAL3/EBI3/JAK3/IL2/IL12B/ZAP70/CCR2/SASH3/XCL1/IL18/CD1D/TNFRSF13C/FCRL3/SYK/TMIGD2/CCDC88B/GPR183/CCL19/CD28/CLECL1/TNFRSF4/CARD11/CD3E/HLA-DPB1/HLA-DPA1/HLA-DMB/TNFSF9/CD70/IL1A/EPO/ADA/WNT3A/SHH/GPAM/TNFSF4/CD55/IGF1/MEF2C/EFNB1/TLR4/TGFBR2/TIRAP/CLCF1/CHRNB2/LEP/IL5RA/CDKN1A/RPS3/IGF2/IL15/IL23A/MPL/RIPK2/BCL6/SL…	70	YES
GO:0031960	response to corticosteroid	70/4885	164/18866	2.03354e-06	6.47584e-05	4.61476e-05	CSN1S1/ZFP36L2/SSTR3/IL1RN/EGFR/GJB2/EPO/ADM/DDIT4/SDC1/WNT7B/ABCC2/PCK2/METTL21C/PFKFB1/CNGA3/MSTN/PCK1/ADIPOQ/ENG/NR3C1/DUSP1/SLIT2/FOXO1/IGFBP7/AVPR1A/FOS/ZFP36L1/FLT3/AREG/MDK/NPAS4/SSTR2/TH/CDO1/PAM/STAR/ACSBG1/CDKN1A/HSD3B1/PTPRU/PTGS2/ERRFI1/PAPPA/GNRH1/FBXO32/SOX30/OXT/NTRK3/UCP3/AQP1/BGLAP/ICAM1/AANAT/ASS1/SRD5A1/BMP6/APOA2/ALPL/CLDN1/TNF/GHRHR/CTSV/FOSL1/GPR83/FAM107A/HSD3B2/TAT/S100B/N…	70	YES
GO:0007156	homophilic cell adhesion via plasma membrane adhesion molecules	70/4885	168/18866	5.67298e-06	0.00014125	0.000100657	CEACAM6/CEACAM5/PCDHB16/CNTN4/FAT2/NECTIN1/DSC3/MPZL2/CDH22/CDH8/MYPN/PCDH7/PCDHGA3/PCDHB5/PCDHB8/PCDHB13/PCDHGA5/PCDHGA6/CDHR5/DSG4/CADM1/PCDHB4/CDH6/PCDH12/PCDH17/PCDHB12/PCDHB18P/ESAM/ROBO4/NECTIN3/CDH5/PCDH18/FAT4/PCDHGB7/PECAM1/DSC1/PCDH10/PCDH15/DSCAM/PCDHA13/CDH24/DSCAML1/CDH26/AMIGO2/PCDH19/RET/PCDH9/TRO/MYOT/TENM3/CDH18/CDHR2/PCDHA8/PCDHA2/PCDHA3/CDHR4/CLSTN3/CEACAM1/PCDHB1/KIRREL3/AMIGO…	70	YES
GO:0030856	regulation of epithelial cell differentiation	70/4885	171/18866	1.17185e-05	0.000250792	0.000178717	SULT2B1/PRKCH/PLAAT4/ZBED2/TP63/ID1/XDH/CEBPB/SFN/SERPINB13/VCL/CD109/GDNF/CDSN/AQP3/ALOX15B/BMP4/RFX3/HOXA7/ADIPOQ/JAG1/CAV1/SFRP4/KLF7/SGPP1/SPRY2/ACVRL1/ZEB1/WNT9B/SPRY1/SPRED1/ATOH8/ZEB2/CDH5/CLDN5/GDF3/ZFP36L1/FAT4/DLL1/NOTCH4/CYP27B1/KRT36/BTG1/HES5/NME2/AJAP1/FOXE3/ASCL1/AHI1/VEGFA/FOXJ1/ERRFI1/NODAL/CEACAM1/PTCH2/TMEM100/MAFF/SMO/GRHL1/OSR1/KDF1/PTCH1/PAX6/WWTR1/HEY2/BMP6/TNF/CTSV/FGF2/FR…	70	YES
GO:0007219	Notch signaling pathway	70/4885	195/18866	0.00122105	0.009886	0.00704487	FGF10/DLX1/EGFL7/TCIM/SLC35C2/TSPAN5/DTX3L/MFNG/FCER2/TP63/DTX2/PERP/EGFR/ANXA4/WWC1/EGF/RIPPLY2/PLXND1/MESP2/BMP2K/DTX1/ANGPT4/JAG1/CDH6/TBX2/HOXD3/DLL4/KCNA5/CCN3/TGFBR2/NOS3/FAT4/PLN/DLL1/NOTCH4/PRAG1/NLE1/NOTCH3/HES5/MDK/ASCL1/ZBTB7A/PBX1/NEURL1/RBPJ/NOTCH2NLA/HEY1/RPS19/CEBPA/WNT1/APP/SORBS2/TMEM100/MAML2/YJEFN3/YBX1/ITGB1BP1/YTHDF2/CDK6/FBXW7/BCL6/CHAC1/HEY2/DLK2/FOXC2/TGFB2/BMP2/DNER/DLX2/…	70	YES
GO:0031099	regeneration	70/4885	201/18866	0.00296976	0.0195308	0.0139179	EYS/RTN4R/TNC/FGF10/MAG/TXK/LCP1/EPHA4/EGFR/CEBPB/KLK6/ADM/WNT7A/APOD/CPB2/PFKFB1/MSTN/PPARG/GAS6/IGF1/HGF/SCARF1/PTN/SGCA/GLI1/NR4A3/DYSF/KLF4/CCN3/GSN/TGFBR2/HAMP/FLT3/VTN/TNR/MDK/KIAA0319/AKIRIN1/MYMX/IGFBP1/MIR221/F7/GLI3/CDKN1A/MUSTN1/IFRD1/PTPRU/CPQ/WNT1/SPAAR/TGFBR3/CAPN3/LGR6/NTRK3/FZD7/PTCH1/KLF5/APOA2/CLDN1/TM4SF4/MYOZ1/TSPO/KLK8/CD9/GJD4/RTN4RL2/FZD9/RGN/FOLR1/CYTB	70	YES
GO:0034284	response to monosaccharide	70/4885	207/18866	0.00659073	0.0355361	0.0253234	PTPRN2/IRS2/RFX6/GJB6/CFTR/HNF4A/SLC2A5/TXNIP/CPB2/AACS/PCK2/COL4A3/SLC26A6/GYS2/GPAM/ACVR1C/PCK1/LPL/ADIPOQ/MLXIPL/PKLR/NOX4/GPR68/THBS1/GAS6/CMA1/KLF7/EGR1/CAT/ADRA2A/TGFBR2/CYP7A1/ITGA2/NME2/SARM1/PTPRN/LIN28A/ADCY5/TH/APOM/PPP3CB/MPC2/SLC30A8/BRSK2/PDK3/SYBU/GJA1/MIR221/PRKCE/VAMP2/LEP/STAR/PTGS2/PPARGC1A/SLC29A1/KCNB1/GCKR/GCK/CLTRN/TCF7L2/GHRL/ICAM1/SRF/APOA2/GHRHR/CTSV/C1QTNF12/GCLC/GRIK5/…	70	YES
GO:0072522	purine-containing compound biosynthetic process	70/4885	208/18866	0.00746438	0.0382422	0.0272518	MPC1/SLC26A2/ATP5F1E/PPT1/GUCY2D/PPT2/ADA2/ACSL5/TMSB4X/ATP5MGL/AMPD1/PRPS1/ADA/HACD2/ACSL3/CBR4/ACSL1/ACSS1/ATP5MC1/ELOVL7/PAPSS2/ACACB/NPR1/PKLR/FASN/NOS2/NT5E/PDK4/RCVRN/ADCY4/PID1/PINK1/NOS3/RD3/NPPC/NME2/HPCA/SCD/ADCY5/MPC2/ADCY10/ADCY1/ELOVL5/PDK3/PDPR/MTHFD2L/ACSBG1/ELOVL4/ACSS2/PDHA1/ENO1/PPARGC1A/AMD1/MTAP/AMPD2/ADCY7/PDK1/NPR2/GUCA1A/LOC118142757/GUCY1B1/IMPDH1/GUCY1A1/ADORA2B/NOS1/ADCY…	70	NO
GO:0030168	platelet activation	69/4885	158/18866	8.81179e-07	3.27829e-05	2.33615e-05	CD40/PLSCR1/PRKCH/LCP2/TSPAN32/DGKA/PRKCQ/TXK/CD40LG/PIK3CG/PTPN6/BLK/PIK3R5/VAV1/TREML1/SYK/PRKCB/P2RY12/LCK/GP1BA/GNA15/PIK3R1/VCL/ACTB/GP6/PRKCA/WNT3A/CLEC1B/HSPB1/FN1/GATA1/VWF/PDGFRA/TLR4/TRPC6/ADRA2A/F2RL2/NOS3/P2RY1/SELP/GP5/F2R/F8/PEAR1/BLOC1S4/ADAMTS18/STXBP1/DGKE/GNA14/PDPN/FZD6/ITPR2/PRKCG/PRKCE/FYN/PLA2G4A/TRPC3/C1GALT1C1/C1QTNF1/CEACAM1/MPL/SERPINE2/CSRP1/F2/TYRO3/SRF/CD9/ENTPD2/SAA1	69	YES
GO:0002819	regulation of adaptive immune response	69/4885	168/18866	1.18128e-05	0.00025113	0.000178958	CD40/RSAD2/IRF7/WAS/TNFRSF1B/FOXP3/PRKCQ/TBX21/PTPRC/IL12RB1/FCER2/JAK3/IL2/PTPN6/IL12B/IL18R1/CD48/CD160/TNFAIP3/CCR2/SASH3/IRF1/C3/XCL1/CD226/IL18/CD1D/CD1C/CD1B/CD1E/TNFRSF13C/NLRP3/B2M/IL7R/CCL19/CD28/FUT7/CR1/LTA/ZC3H12A/IL20RB/ADA/TNFSF4/NLRP10/MEF2C/IL1RL1/HLX/IL33/CLCF1/C17orf99/PPP3CB/SUSD4/ALOX15/FOXJ1/PLA2G4A/C4BPA/C4BPB/CLEC4G/CEACAM1/IL23A/DUSP22/ADCY7/PVR/RIPK2/BCL6/HLA-G/TNF/CD1A/S…	69	YES
GO:0060538	skeletal muscle organ development	69/4885	168/18866	1.18128e-05	0.00025113	0.000178958	ACTN3/RIPOR2/EOMES/VAMP5/PAX5/ASB2/ZNF689/DMRTA2/ANKRD1/FOXL2/WNT3A/P2RX2/MYOZ2/MYOM2/METTL21C/SHH/MSTN/CHRNA1/MEF2C/MYOM1/CAV2/CAV1/MEOX2/TCF21/EGR1/EGR2/HOXD9/HOXD10/HLX/MYOCD/SELENON/FOS/DLL1/CDON/ANKRD2/RYR1/SCX/CNTFR/AKIRIN1/MYMX/RBM24/FLNB/MEGF10/BASP1/COL19A1/NEURL1/SIX1/CFL2/HDAC4/FOXP2/HLF/SMYD1/EPHB1/MYORG/SHOX2/MAFF/FGFRL1/SMO/KCNAB1/KLF5/ASS1/MYOZ1/SOX8/BVES/POPDC3/DNER/WT1/KEL/S100B	69	NO
GO:0006022	aminoglycan metabolic process	69/4885	172/18866	2.96588e-05	0.000519964	0.000370532	OVGP1/FMOD/CSGALNACT1/HS6ST2/B3GNT3/HEXB/HYAL3/SPOCK2/CHIT1/CHI3L2/PGLYRP4/EXT1/SDC1/GUSB/XYLT2/B3GAT1/CTBS/EGF/CEMIP/HS3ST3A1/HGF/HYAL2/OGN/ITIH5/LYVE1/STAB2/KERA/HSPG2/CHST7/ITIH3/EGFLAM/HS3ST2/SMPD3/ST3GAL1/CHST1/B3GALNT1/B3GALT6/ST3GAL3/PGLYRP2/GLCE/B3GNT8/B4GALT1/UST/IL15/GPC5/HAS3/XYLT1/NCAN/LYG2/CHPF2/B3GAT2/LYG1/HPSE2/ANGPT1/ST3GAL6/CHI3L1/B3GNT7/ACAN/CHST2/HS3ST1/ITIH1/ST3GAL4/CHST3/B3GA…	69	NO
GO:0006937	regulation of muscle contraction	69/4885	173/18866	3.69749e-05	0.000621004	0.000442534	ACTN3/NMU/PLCE1/ADORA1/TNNT1/PIK3CG/BIN1/CLIC2/CHRNB4/ZC3H12A/KCNJ2/PKP2/ACE2/ADA/ASB3/HSPB6/SCN4A/ADRA1A/SPX/KCNE3/TBXA2R/CALCRL/PPP1R12B/SLC8A3/CAV1/KCNA1/CASQ2/HRC/MYOCD/ANK2/ADRA2A/CACNA1C/ADRB2/F2R/PLN/ITGA2/ADRA1B/SSTR2/TNNI3K/ATP1A2/NMUR2/NPNT/GJA5/HDAC4/TMEM38A/PTGS2/ENO1/CALCA/PDE4D/KCNB2/CNN1/NPY2R/OXT/TNNI2/MYBPC3/CALM2/GHRL/SPHK1/RYR2/DMD/SRF/RNF207/GUCY1A1/ADORA2B/SCN5A/MYBPH/NOS1/RG…	69	YES
GO:0050671	positive regulation of lymphocyte proliferation	68/4885	136/18866	1.37064e-09	1.41738e-07	1.01004e-07	FGF10/IRS2/CD40/CD6/CD74/FOXP3/PRKCQ/PTPRC/FLT3LG/IL12RB1/NFATC2/CD40LG/CORO1A/RASAL3/EBI3/JAK3/IL2/IL12B/ZAP70/CCR2/SASH3/XCL1/IL18/CD1D/TNFRSF13C/FCRL3/SYK/TMIGD2/CCDC88B/GPR183/CCL19/CD28/CLECL1/TNFRSF4/CARD11/CD3E/HLA-DPB1/HLA-DPA1/HLA-DMB/TNFSF9/CD70/IL1A/EPO/ADA/WNT3A/SHH/GPAM/TNFSF4/CD55/IGF1/MEF2C/EFNB1/TLR4/TGFBR2/TIRAP/CLCF1/CHRNB2/LEP/CDKN1A/RPS3/IGF2/IL15/IL23A/MPL/RIPK2/BCL6/SLC7A1/V…	68	YES
GO:0032946	positive regulation of mononuclear cell proliferation	68/4885	137/18866	2.03656e-09	1.83548e-07	1.30799e-07	FGF10/IRS2/CD40/CD6/CD74/FOXP3/PRKCQ/PTPRC/FLT3LG/IL12RB1/NFATC2/CD40LG/CORO1A/RASAL3/EBI3/JAK3/IL2/IL12B/ZAP70/CCR2/SASH3/XCL1/IL18/CD1D/TNFRSF13C/FCRL3/SYK/TMIGD2/CCDC88B/GPR183/CCL19/CD28/CLECL1/TNFRSF4/CARD11/CD3E/HLA-DPB1/HLA-DPA1/HLA-DMB/TNFSF9/CD70/IL1A/EPO/ADA/WNT3A/SHH/GPAM/TNFSF4/CD55/IGF1/MEF2C/EFNB1/TLR4/TGFBR2/TIRAP/CLCF1/CHRNB2/LEP/CDKN1A/RPS3/IGF2/IL15/IL23A/MPL/RIPK2/BCL6/SLC7A1/V…	68	YES
GO:0072073	kidney epithelium development	68/4885	142/18866	1.3302e-08	9.45775e-07	6.7397e-07	MAGED1/AGT/WNT4/EPHA4/CXCR2/TACSTD2/HOXA11/HOXD11/GDNF/SDC1/GREM1/WNT7B/BMP4/SHH/KLF15/ADIPOQ/FGF1/MEF2C/JAG1/TCF21/CAT/SLIT2/WNT9B/SPRY1/BMPER/CD34/FAT4/DLL1/PECAM1/HES5/HOXB7/PODXL/RET/SIX2/MTSS1/AHI1/GREB1L/PBX1/VEGFA/EFNB2/NPNT/BASP1/MAGI2/SIX1/GLI3/FOXJ1/FGF8/WNT6/CRLF1/WNT1/IRX1/SFRP1/SIM1/POU3F3/EPCAM/SMO/OSR1/PTCH1/WWTR1/RARB/FOXC2/SOX8/BMP2/UMOD/FGF2/NOG/WT1/NOTCH2	68	NO
GO:0072006	nephron development	68/4885	143/18866	1.8984e-08	1.2654e-06	9.01738e-07	MAGED1/AGT/PLCE1/WNT4/TACSTD2/HOXA11/HOXD11/GDNF/GREM1/WNT7B/COL4A4/COL4A3/BMP4/SHH/KLF15/ADIPOQ/FGF1/MEF2C/JAG1/TCF21/TEK/EGR1/PDGFRA/WNT9B/PDGFD/CD34/GPR4/FAT4/DLL1/PECAM1/NOTCH3/HES5/HOXB7/PODXL/RET/SIX2/MTSS1/AHI1/GREB1L/PBX1/VEGFA/NPNT/BASP1/MAGI2/SIX1/GLI3/FOXJ1/FGF8/WNT6/WNT1/IRX1/POU3F3/SMO/OSR1/KIRREL3/IL6R/PTCH1/WWTR1/ANGPT1/SERPINB7/FOXC2/SOX8/BMP2/UMOD/FGF2/NOG/WT1/NOTCH2	68	YES
GO:0014065	phosphatidylinositol 3-kinase signaling	68/4885	154/18866	6.45595e-07	2.56594e-05	1.82852e-05	PIP5K1B/AGT/NTF3/IRS2/F2RL1/RASGRP1/FGR/PIK3IP1/PPP1R16B/PIK3CG/PTPN6/CD160/HCST/PIK3R5/IL18/PIP4K2A/NLRC3/PIK3CD/CD28/HCLS1/SEMA4D/EGFR/PIK3R1/EPO/ERBB2/IGF1/HGF/PREX2/FLT1/TEK/CAT/KDR/PDGFRA/HTR2B/KLF4/PDGFD/SELP/F2R/ROR1/ZFP36L1/PEAR1/LTK/FLT3/IRS1/NTRK1/PIK3C2B/INSR/NTRK2/PTPN13/WNT16/LEP/FYN/CEACAM1/SERPINE2/PIK3C2G/RELN/GH1/NTRK3/NYAP1/F2/TYRO3/OSM/ANGPT1/TNF/TGFB2/HTR2A/DIPK2A/TPTE2	68	YES
GO:0034767	positive regulation of ion transmembrane transport	68/4885	161/18866	4.39251e-06	0.000113796	8.10925e-05	AGT/CNKSR3/CCR2/CXCL9/XCL1/CD19/ACSL5/TMSB4X/ATP1B3/EPHB2/NIPSNAP2/HAP1/CFTR/KCNJ2/ACE2/JPH2/NTSR1/G6PD/P2RY6/KCNIP2/FXYD1/CEMIP/KCNE3/ABCB1/KCNA1/EDN3/APLNR/TRPC6/ANK2/PINK1/ADRB2/F2R/LRRC55/NLGN3/GJC2/SHANK3/KCNC1/KCNC2/KCNH2/RGS9/RAMP3/KCNE1/GAL/KCNE5/TESC/STAC2/CX3CL1/CAPN3/KCNE2/RELN/PIRT/ACTN2/PLCG1/ATP1B2/CALM2/CLTRN/F2/AMIGO1/RYR2/DMD/KCNMB1/RNF207/S100A1/NOS1/FGF14/RGN/LACRT/CACNB2	68	YES
GO:0001906	cell killing	68/4885	172/18866	5.80513e-05	0.000882352	0.000628774	F2RL1/RASGRP1/SLAMF7/STAP1/PTPRC/LYZ/IL12RB1/CORO1A/FCER2/CRTAM/PTPN6/IL12B/IL18RAP/CD160/C3/VAV1/XCL1/CD226/IL18/CD1D/CD1C/CD1B/CD1E/SLAMF6/DNASE1L3/SYK/B2M/IL7R/SERPINB9/PRF1/SH2D1A/NCR1/GZMM/NCR3/KLRK1/KLRC4-KLRK1/PGLYRP4/RAET1G/KRT6A/S100A12/CXCL6/ULBP2/NOS2/CCL13/CADM1/CD55/CFH/CTSG/ELANE/CFHR1/HAMP/ULBP1/HMGN2/PPP3CB/C9/AZU1/CAMP/LEP/CLEC12B/RPS19/CEACAM1/IL23A/F2/PVR/ICAM1/HLA-G/CD1A/DCD	68	YES
GO:0015718	monocarboxylic acid transport	68/4885	174/18866	8.82372e-05	0.0012195	0.000869031	MPC1/TRH/IRS2/ABCC3/SLC16A2/SLC16A9/SLC16A12/PLA2G2D/SYK/ACSL5/SLC2A1/SLC10A6/FABP5/STARD5/SLC10A1/ABCG2/PLIN2/NTSR1/SLC16A3/CYP4F2/ABCC2/SLC25A17/ACSL3/ABCC4/ACSL1/PLA2G4F/SLC26A6/CYP4A11/ACACB/PPARG/SPX/FABP4/ABCD2/NOS2/THBS1/SLC6A1/SLCO1C1/SLCO2A1/SLC27A2/DRD2/CPT1A/SV2A/SLC38A3/MPC2/NMUR2/LCN12/LEP/SLC5A6/THRSP/PLA2G2F/SLC27A6/PLA2G4A/PLA2G2A/CEACAM1/SLC16A8/MAP2K6/SLC6A12/SLC51B/OXT/SLC6A11/…	68	NO
GO:0030308	negative regulation of cell growth	68/4885	190/18866	0.00155256	0.0118695	0.00845837	SH3BP4/PAK1/SCGB3A1/RTN4R/SEMA6A/MAG/AGT/SEMA3B/PPT1/ARHGAP4/ESR2/SEMA4D/SIPA1/CDA/HNF4A/WNT3A/GREM1/PPP1R9B/G6PD/PHB/EAF2/SEMA4B/PPARG/NPR1/INHBA/FHL1/HYAL2/NRP1/CCN3/ACVRL1/SLIT2/SOX17/MEG3/CYP27B1/BTG1/TNR/ING1/DCC/FSTL4/KIAA0319/RERG/SEMA6B/ADIPOR2/SEMA3G/NTN1/SEMA6D/GJA1/CDHR2/CDKN1A/IFRD1/ENO1/WFDC1/SFRP1/SERPINE2/VGLL4/CDKN2A/BCL11A/SEMA6C/GNG4/SEMA4A/SEMA5B/BCL6/TGFB2/CRYAB/OSTN/WT1/RGS2/…	68	YES
GO:0046631	alpha-beta T cell activation	67/4885	146/18866	1.34386e-07	6.87951e-06	4.90242e-06	LGALS9B/LGALS9C/RSAD2/FOXP3/PRDM1/PRKCQ/TBX21/TCF7/PTPRC/IL12RB1/RASAL3/EBI3/JAK3/TNFSF8/VSIR/IL2/CRTAM/CD83/ITK/IL12B/ZAP70/IL18R1/PLA2G2D/CD160/CCR2/SASH3/LY9/GPR18/IRF1/BCL11B/DOCK2/XCL1/IL18/NLRP3/SLAMF6/EOMES/SYK/GPR183/PTGER4/CCL19/CD28/FUT7/SOCS1/SPN/CD3E/ZC3H12A/LGALS7B/ADA/SHH/TNFSF4/CD55/ZBTB16/HLX/TGFBR2/ADORA2A/MAPK8IP1/CDH26/ZFPM1/GLI3/IRF4/IL15/IL23A/ITPKB/SATB1/SEMA4A/RIPK2/BCL6	67	NO
GO:0035725	sodium ion transmembrane transport	67/4885	174/18866	0.000165679	0.00206662	0.0014727	SLC9A2/CNKSR3/SLC6A9/SLC24A4/SLC9A9/FXYD7/ATP1B3/FGF11/PCSK9/SLC9A6/ATP12A/SCN11A/SCN4A/FXYD1/SLC6A1/CACNA1G/SLC8A3/SCN7A/HECW2/SCN2B/UTRN/SCN3A/SCN3B/SCN4B/SLC6A7/PKD2L1/FGF12/SLC8A2/HCN2/ATP1A3/HECW1/SCNN1G/SCNN1B/NEDD4L/SLC41A1/ATP1A2/SLC9A3/SLC4A10/SLC5A10/SLC4A4/PRKCE/TESC/FXYD4/SLC6A14/SLC12A1/SLC6A12/ASIC1/ATP1B2/SLC6A11/OSR1/NETO2/ATP4B/DMD/SLC6A2/SCN2A/SLC34A2/SLC3A2/SCN5A/ASIC4/SLC6A15/…	67	NO
GO:0006941	striated muscle contraction	67/4885	178/18866	0.000354016	0.00377482	0.00268998	ACTN3/ADORA1/TNNT1/PIK3CG/CXCR4/BIN1/CLIC2/MYH6/RCSD1/ZC3H12A/KCNJ2/PKP2/ACE2/MB/ASB3/TCAP/SCN4A/ADRA1A/CHRNA1/KCNE3/CACNA1G/SLC8A3/CAV1/CASQ2/KCNJ8/KCNA5/HRC/ANK2/SCN2B/CACNA1C/SCN3B/SCN4B/GJC1/PLN/KCNE1B/FGF12/KCNE4/ADRA1B/KCNH2/KCNN2/KCNJ3/NEDD4L/TNNI3K/ATP1A2/GJA1/KCNE1/KCNE5/GJA5/HDAC4/TMEM38A/PDE4D/STAC2/MAP2K6/KCNE2/SYNM/TNNI2/MYBPC3/CALM2/RYR2/DMD/RNF207/SCN5A/MYBPH/NOS1/CACNB2/RGS2/ATP1A1	67	YES
GO:0048771	tissue remodeling	67/4885	178/18866	0.000354016	0.00377482	0.00268998	FGF10/CA2/AGT/RSPO3/RASSF2/CSK/IL2/IL12B/TNFAIP3/CCR2/DBH/RAC2/IL18/SYK/INPP5D/TMBIM1/EPHA2/EGFR/IL1A/PRKCA/GREM1/NOX4/PDK4/FLT4/MEF2C/JAG1/TIMP1/PTN/CAV1/EPAS1/LEPR/TGFB3/DLL4/ACVRL1/NOS3/LTBP3/ADRB2/S1PR1/F2R/TMEM119/SYT7/MDK/IL20RA/GJA1/RBPJ/WNT16/LIPA/LEP/FGF8/GJA5/CLDN18/CALCA/IL15/CEACAM1/SFRP1/IL23A/DDR2/MC4R/HOXA3/BCR/BGLAP/LRRK1/FOXC2/LRP6/CSPG4/CRB1/NOTCH2	67	YES
GO:0048639	positive regulation of developmental growth	67/4885	187/18866	0.00162003	0.0123102	0.00877236	AGR2/PAK1/ACTN3/CXCR4/SASH3/SEMA4D/LPAR3/WNT3A/DIO3/ACACB/GHR/GPAM/TNFRSF12A/WNT2/FN1/IGF1/MEF2C/NRP1/FGF9/GLI1/TBX2/NGF/HLX/TGFBR2/ISLR2/DLL1/ARX/HAMP/DSCAM/SPTBN4/SYT4/RIMS2/UNC13A/DRD2/TBX20/POU3F2/NEDD4L/INSR/NTN1/RND2/VEGFA/BASP1/PAFAH1B1/RNF157/RBPJ/LEP/FGF8/IGF2/TGFBR3/CAPN3/SYT2/GH1/MEGF8/SMO/NTRK3/CPNE9/GHRL/SRF/HEY2/MIR17HG/GHRHR/SERP1/CPNE6/GHRH/CPNE5/FGF2/WT1	67	YES
GO:0031345	negative regulation of cell projection organization	67/4885	188/18866	0.00188984	0.0138523	0.00987134	MCF2/RTN4R/SEMA6A/MAG/DAB1/SEMA3B/STAP1/ARHGAP4/CCL21/B2M/SEMA4D/EPHA4/ID1/EPHB2/PRNP/TACSTD2/WNT3A/RAP1GAP/PLK2/SEMA4B/CIB1/STMN2/ZNF365/SPOCK1/NGFR/NRP1/LRP4/SPRY2/TRPC6/ARHGAP24/PTPRG/SLIT2/NLGN3/DNM3/PRAG1/TNR/DKK1/DCC/FSTL4/KIAA0319/SEMA6B/SRGAP2C/GAK/SEMA3G/NTN1/TLX2/EFNB2/SEMA6D/PAFAH1B1/NFATC4/EFNB3/IFRD1/FYN/KANK1/NGEF/BCL11A/ACP4/SEMA6C/SEMA4A/MAP4/SEMA5B/STX1B/KLK8/TRPV4/RTN4RL2/OSTN/N…	67	YES
GO:0050728	negative regulation of inflammatory response	67/4885	196/18866	0.00587381	0.0322908	0.0230108	ADORA1/NR1H3/TNFRSF1B/FOXP3/CST7/PTPRC/IL2/IL12B/TNFAIP3/GPR31/ETS1/AOAH/NLRP3/CD200R1/NLRP7/NLRC3/PTGER4/CNR2/ZC3H12A/KRT1/IL20RB/APOD/ADA/MVK/LPCAT3/ENPP3/CXCL17/PPARG/ABCD2/ADIPOQ/MIR135A1/NT5E/IGF1/HGF/CALCRL/CD200/FOXF1/TEK/PTGIS/KLF4/CCN3/GPR17/CDH5/ELANE/ADORA2A/LRFN5/NLRP6/MDK/NPY5R/MIR221/RPS19/CYP19A1/SMPDL3B/SYT11/CX3CL1/WFDC1/FNDC4/ADCY7/GHRL/F2/TAFA3/BCR/TYRO3/OTULIN/C1QTNF12/IL22RA2…	67	YES
GO:1990266	neutrophil migration	66/4885	122/18866	2.9236e-11	5.1967e-09	3.70323e-09	LGALS3/CXCR1/PRTN3/DPEP1/CD74/CCL22/PIK3CG/RIPOR2/CCR7/RAC2/CCL25/CCL21/CXCL9/VAV1/XCL1/XCL2/MCOLN2/JAML/SYK/PIK3CD/CCL19/FUT7/CCL4/CCL4L1/S100A8/CXADR/S100A9/CXCR2/CXCL2/S100A12/CXCL3/PPBP/CXCL1/LBP/MCU/CXCL8/CXCL6/CD177/RHOH/XG/CCL13/EDN3/DYSF/SLIT2/PECAM1/CCL16/CCL14/TIRAP/CCL15/MDK/SRP54/CCL3L1/CCL3L3/CCL26/CCL17/PDE4D/CX3CL1/IL23A/DAPK2/ITGA9/CCL20/UMODL1/TGFB2/UMOD/GP2/SAA1	66	YES
GO:0071621	granulocyte chemotaxis	66/4885	127/18866	2.9305e-10	3.75045e-08	2.67262e-08	LGALS3/S100A14/CXCR1/DPEP1/CD74/CCL22/PIK3CG/RIPOR2/CCR7/RAC2/CCL25/CCL21/CXCL9/VAV1/XCL1/XCL2/JAML/SYK/PIK3CD/CCL19/CCL4/CCL4L1/S100A8/S100A7/CXADR/S100A9/CXCR2/CXCL2/S100A12/CXCL3/PPBP/CXCL1/LBP/MCU/CXCL8/CXCL6/CXCL17/MSTN/RARRES2/THBS1/CCL13/EDN3/DYSF/SLIT2/SCG2/CCL16/CCL14/TIRAP/CCL15/MDK/AKIRIN1/SRP54/CCL3L1/CCL3L3/CCL26/CCL17/PDE4D/CX3CL1/IL23A/DAPK2/ITGA9/CCL20/TGFB2/TRPV4/IL34/SAA1	66	NO
GO:0097553	calcium ion transmembrane import into cytosol	66/4885	140/18866	4.64986e-08	2.63314e-06	1.8764e-06	PTPRC/CORO1A/PTPN6/FASLG/CCR7/CCL21/CXCL9/XCL1/MCOLN2/CLIC2/CCR5/CCL19/XCR1/CD19/LCK/PRNP/HAP1/JPH2/ERO1A/NTSR1/METTL21C/TRPV6/P2RY6/CEMIP/JPH4/SLC8A3/CASQ2/HRC/APLNR/HTR2B/ANK2/CACNA1C/SELENON/F2R/PLN/RYR1/SLC8A2/GRIN2C/FAM155B/DRD2/ATP1A2/RAMP3/TRPA1/ITPR2/PRKCE/FAM155A/FYN/TMEM38A/PDE4D/CX3CL1/CAPN3/MCOLN3/PLCG1/CALM2/F2/RYR2/RYR3/DMD/TRPV3/NOS1/HTR2A/TRPV4/GRIN2A/TRPV5/LACRT/FGF2	66	NO
GO:0060078	regulation of postsynaptic membrane potential	66/4885	144/18866	1.75996e-07	8.46765e-06	6.03415e-06	CHRM1/GABRG3/ADORA1/KCND2/GABRB3/P2RX5/GRIK1/GRIN3A/GABRE/CHRNB4/P2RX6/CHRNA10/NLGN4X/WNT7A/NTSR1/P2RX2/CUX2/CHRNA2/CHRNA1/GABRB2/MEF2C/SLC8A3/KCNA1/GABRG1/ADRB2/GRID1/NLGN3/SHANK3/ADORA2A/MAPK8IP2/SLC8A2/NRXN1/CBLN1/TMEM108/GRIK4/GRIN2C/GRIK3/NPAS4/RIMS2/SEZ6/CELF4/STX1A/DRD2/CHRNB2/MPP2/GLRB/GLRA2/GRIA3/GRIA1/GABRB1/INSYN2A/CHRNA9/GRID2/SLC29A1/APP/NPY2R/RELN/CHRNE/GHRL/RGS7BP/STX1B/GRIK2/GRIN2…	66	NO
GO:0061041	regulation of wound healing	66/4885	151/18866	1.45325e-06	4.92453e-05	3.50928e-05	TSPAN8/TFPI/F2RL1/WNT4/PRKCQ/TXK/TNFAIP3/CXCR4/BLK/SYK/GP1BA/INSL3/EPHB2/KRT1/PRKCA/CD109/CLDN3/ENPP4/CPB2/TNFRSF12A/PLAUR/PLAU/THBS1/TBXA2R/CAV1/HBEGF/F3/PDGFRA/TLR4/ADRA2A/PLPP3/NOS3/CD34/SELP/F2R/PROS1/RAB3A/SYTL4/VTN/AJAP1/ADAMTS18/F12/GJA1/PDPN/KLKB1/MIR221/PRKCE/F7/ADTRP/PLA2G4A/C1QTNF1/MYLK/CEACAM1/WFDC1/KANK1/SERPINE2/CLDN19/F2/DUOX2/CLDN1/FOXC2/ANXA2/SERPINB2/TNF/CD9/FGF2	66	YES
GO:0002706	regulation of lymphocyte mediated immunity	66/4885	154/18866	3.3231e-06	9.24544e-05	6.5884e-05	CD40/RASGRP1/RSAD2/WAS/TNFRSF1B/FOXP3/TBX21/PTPRC/IL12RB1/FCER2/IL2/CRTAM/PTPN6/IL12B/IL18R1/IL18RAP/CD160/CCR2/SASH3/C3/VAV1/XCL1/CD226/IL18/CD96/CD1D/CD1C/CD1B/CD1E/NLRP3/SLAMF6/B2M/IL7R/SERPINB9/CD28/FUT7/SH2D1A/NCR1/CR1/NCR3/KLRK1/KLRC4-KLRK1/LTA/IL20RB/RAET1G/CLNK/TNFSF4/CADM1/CLCF1/C17orf99/PPP3CB/SUSD4/LEP/CLEC12B/FOXJ1/C4BPA/C4BPB/CLEC4G/CEACAM1/IL23A/DUSP22/PVR/BCL6/HLA-G/TNF/CD1A	66	NO
GO:0048754	branching morphogenesis of an epithelial tube	66/4885	155/18866	4.33592e-06	0.000113247	8.07012e-05	PAK1/MAGED1/TNC/FGF10/AGT/WNT4/RDH10/EPHA2/TACSTD2/HOXA11/HOXD11/HHIP/GDNF/GREM1/EGF/PLXND1/BMP4/SHH/GBX2/HOXA5/WNT2/FGF1/GLI2/NRP1/FOXF1/ENG/TCF21/KDR/DLL4/SPRY2/SLIT2/WNT9B/TGFBR2/SPRY1/FAT4/NOTCH4/HOXB7/AREG/MDK/TBX20/SIX2/GREB1L/PBX1/VEGFA/NPNT/NFATC4/SIX1/GLI3/FGF8/WNT6/GDF7/WNT1/ETV5/LAMA1/RASIP1/SMO/PTCH1/SRF/FOXC2/TNF/SOX8/LRP6/BMP2/FGF2/NOG/WT1	66	YES
GO:0006164	purine nucleotide biosynthetic process	66/4885	197/18866	0.0102151	0.0482765	0.0344023	MPC1/SLC26A2/ATP5F1E/PPT1/GUCY2D/PPT2/ACSL5/TMSB4X/ATP5MGL/AMPD1/PRPS1/ADA/HACD2/ACSL3/CBR4/ACSL1/ACSS1/ATP5MC1/ELOVL7/PAPSS2/ACACB/NPR1/PKLR/FASN/NOS2/PDK4/RCVRN/ADCY4/PID1/PINK1/NOS3/RD3/NPPC/NME2/HPCA/SCD/ADCY5/MPC2/ADCY10/ADCY1/ELOVL5/PDK3/PDPR/MTHFD2L/ACSBG1/ELOVL4/ACSS2/PDHA1/ENO1/PPARGC1A/AMPD2/ADCY7/PDK1/NPR2/GUCA1A/LOC118142757/GUCY1B1/IMPDH1/GUCY1A1/ADORA2B/NOS1/ADCY8/LDHC/COX2/ATP6/ATP8	66	NO
GO:0001508	action potential	65/4885	138/18866	6.11032e-08	3.39999e-06	2.42287e-06	KCND2/KCNAB2/BIN1/CNR2/CHRNB4/CXADR/GNA15/KCNJ2/PKP2/SCN11A/NTSR1/CLCN1/KCNMB2/CLN3/SCN4A/KCNIP2/ADRA1A/CHRNA1/KCNE3/CACNA1G/CAV1/CNTNAP1/KCNA1/KCNJ8/KCNA5/SCN7A/ANK2/SCN2B/CACNA1C/SCN3A/SCN3B/SCN4B/KCNA2/GJC1/KCNE1B/FGF12/SLC8A2/KCNE4/KCNH2/HCN2/CHRNB2/KCNN2/KCNJ3/NEDD4L/GNA14/ATP1A2/NTRK2/GJA1/KCNMB3/CNR1/KCNE1/KCNE5/GJA5/KCNB1/KCNE2/NTRK3/CLDN19/RYR2/DMD/SCN2A/RNF207/SCN5A/GRIK2/CACNB2/ATP1A1	65	NO
GO:0051384	response to glucocorticoid	65/4885	147/18866	1.063e-06	3.84303e-05	2.73859e-05	ZFP36L2/SSTR3/IL1RN/EGFR/GJB2/EPO/ADM/DDIT4/SDC1/WNT7B/ABCC2/PCK2/METTL21C/PFKFB1/MSTN/PCK1/ADIPOQ/NR3C1/DUSP1/SLIT2/FOXO1/IGFBP7/AVPR1A/FOS/ZFP36L1/FLT3/AREG/MDK/NPAS4/SSTR2/TH/CDO1/PAM/STAR/ACSBG1/CDKN1A/HSD3B1/PTPRU/PTGS2/ERRFI1/PAPPA/FBXO32/OXT/NTRK3/UCP3/AQP1/BGLAP/ICAM1/AANAT/ASS1/SRD5A1/BMP6/APOA2/ALPL/CLDN1/TNF/GHRHR/CTSV/FOSL1/GPR83/FAM107A/HSD3B2/TAT/S100B/ND3	65	YES
GO:0055123	digestive system development	65/4885	147/18866	1.063e-06	3.84303e-05	2.73859e-05	AGR2/FGF10/DAB1/PRDM1/TCF7/TP63/EGFR/SFRP5/WLS/CXCL8/ADA/BMP4/SHH/HOXA5/RARRES2/NKX3-2/OTC/GLI2/PCSK5/FGF9/FOXF1/GLI1/TCF21/TGFB3/TBX2/ALDH1A2/PDGFRA/EDNRB/HLX/MYOCD/TGFBR2/SOX17/FAT4/SCT/ASCL1/RET/SIX2/AHI1/INSR/PKDCC/CCDC103/MIXL1/SRP54/GLI3/CDKN1A/IGF2/CLDN18/C1GALT1/NODAL/ALX4/SFRP1/COBL/SHOX2/EPHB3/MEGF8/SMO/HIP1R/SAV1/RARB/KLF5/HOXD13/ASS1/FOXL1/TNF/TGFB2	65	NO
GO:0045580	regulation of T cell differentiation	65/4885	150/18866	2.49432e-06	7.45849e-05	5.31501e-05	RASGRP1/IFNL1/CD74/FOXP3/PRDM1/TBX21/TCF7/PTPRC/IL12RB1/NFATC2/JAK3/VSIR/IL2/CRTAM/CD83/IL12B/ZAP70/CD2/CCR2/SASH3/IRF1/FGL2/TESPA1/CD27/IL18/NLRP3/CTLA4/SYK/IL7R/CCL19/CD28/SOCS1/CARD11/CR1/HLA-DOA/TNFSF9/ZC3H12A/RAG1/IL1A/SPINK5/ADA/ERBB2/BMP4/SHH/RHOH/PCK1/DTX1/TNFSF4/GLI2/ZBTB16/HLX/ZEB1/TGFBR2/MDK/EGR3/GLI3/FOXJ1/IRF4/CAMK4/IL15/IL23A/ITPKB/RIPK2/BCL6/HLA-G	65	YES
GO:0007605	sensory perception of sound	65/4885	152/18866	4.29514e-06	0.000113247	8.07012e-05	HEXB/ATP6V1B1/DCDC2/CDC14A/GABRB3/RIPOR2/CLIC5/GJB6/GJB2/ESPN/SLC26A4/CHRNA10/MYO7B/TMIE/USH1G/SLC52A3/P2RX2/TMC2/ALDH7A1/COL4A3/TMC1/FZD4/COL11A1/EPYC/CEMIP/GABRB2/SPRY2/GRAP/ROR1/PCDH15/OTOA/SRRM4/LHFPL4/SPTBN4/LHFPL5/POU4F3/CHRNB2/OTOGL/TH/ATP2B2/EML2/CEACAM16/SIX1/CHRNA9/KCNE1/GSDME/USH1C/EYA4/OTOF/TMPRSS3/HOMER2/CNTN5/NAV2/COL11A2/HOXA1/SOBP/KCNQ4/ESPNL/LOXHD1/SLC26A5/PDZD7/ICAM1/TUB/LRP2/TI…	65	YES
GO:0062013	positive regulation of small molecule metabolic process	65/4885	154/18866	7.25502e-06	0.000170055	0.000121183	SLC45A3/ACTN3/IRS2/WNT4/CD74/NR1H3/CD244/TMSB4X/RDH10/ADM/NTSR1/PFKFB4/COMT/EGF/PFKFB1/P2RY6/SORBS1/PPARG/GPD1/PFKFB3/ABCD2/ADIPOQ/MLXIPL/NOS2/FGF1/IGF1/ADCYAP1R1/RCVRN/NR4A3/FOXO1/PID1/PINK1/NOS3/AVPR1A/CYP7A1/P2RY1/LPGAT1/IRS1/CPT1A/GPT/INSR/PLIN5/ELOVL5/SLC4A4/PRKCE/EPM2AIP1/PPP1R3E/STAR/DGAT2/IGF2/PTGS2/ENO1/PPARGC1A/APP/GCK/GUCA1A/LOC118142757/BMP6/ADORA2B/TNF/NOS1/HTR2A/CLYBL/RGN/COX2	65	NO
GO:0006865	amino acid transport	65/4885	156/18866	1.20292e-05	0.000253207	0.000180438	AGT/TRH/SLC16A2/ADORA1/SLC6A9/KCNJ10/ACE2/SLC1A7/NTSR1/SLC7A13/SLC43A1/SLC38A4/SLC25A18/CLN3/KMO/SLC7A10/SLC6A1/SLC7A3/AVPR1A/SLC7A2/SLC6A7/RAB3A/ADORA2A/SNAP25/SYT4/GRM2/STX1A/STXBP1/SV2A/SLC38A3/ATP1A2/SLC47A1/NTRK2/GJA1/PDPN/NPY5R/CPLX1/HRH3/VAMP2/LEP/SLC7A14/SLC1A6/SLC36A2/SLC7A5/SLC22A2/SLC6A14/TSPOAP1/SLC6A12/SLC16A10/LRRC8C/SLC6A11/CLTRN/LRRC8D/SLC7A1/SLC3A2/SLC7A5P1/SLC6A15/GLS/SLC17A5/SL…	65	YES
GO:0050729	positive regulation of inflammatory response	65/4885	158/18866	1.95909e-05	0.000377598	0.00026908	AGT/CD6/STAP1/CREB3L3/PIK3CG/IL2/IL12B/CCR2/C3/CCR7/ETS1/PLA2G7/IL18/PTGER4/IL16/TLR10/CD28/GPSM3/LTA/TLR2/S100A8/EGFR/S100A9/CEBPB/S100A12/LBP/C2CD4A/C2CD4B/FABP4/LPL/TNFSF4/NLRP10/PTGER3/HYAL2/IL1RL1/TLR4/IL33/IL17D/GPR4/PDE2A/ITGA2/MDK/FFAR2/F12/KPNA6/NPY5R/KLKB1/CNR1/AGTR1/RPS19/CEBPA/PTGS2/OSMR/IL15/PLA2G2A/CX3CL1/IL23A/CDK19/IL17B/TAFA3/OSM/ADORA2B/TNF/TRPV4/TSLP	65	YES
GO:0006633	fatty acid biosynthetic process	65/4885	173/18866	0.000454997	0.00456352	0.00325201	SLC45A3/CYP2C9/CD74/NR1H3/PTGDS/PTGS1/LIPG/FABP5/GSTM1/CBR1/GSTM4/CYP4F11/HACD2/TRIB3/ACADL/ACSL3/CBR4/ACSS1/ELOVL7/ACSM1/PLA2G4F/ALOX15B/ABHD2/CYP4A11/ACACB/ABCD2/LPL/ADIPOQ/ACSM5/MLXIPL/FASN/PDK4/MGLL/PTGIS/HPGDS/AVPR1A/CYP7A1/LPGAT1/DEGS1/SCD/ALOX15/ASAH2B/ADIPOR2/ELOVL5/HPGD/HACD4/HACD3/ALOXE3/ALOX12B/FA2H/ACSBG1/ELOVL4/ACSS2/CYP3A4/FADS6/PTGS2/PLA2G4A/CEACAM1/ACSM3/WDTC1/CYP2D6/FADS3/ACSM2B/…	65	YES
GO:0055001	muscle cell development	65/4885	183/18866	0.00239936	0.0167249	0.0119184	PAK1/MYO18B/AGT/TNNT1/NFATC2/RIPOR2/BIN1/MYH6/CXADR/MYPN/ANKRD1/ADM/P2RX2/SDC1/KRT8/MYOZ2/G6PD/TCAP/BMP4/FER1L5/ADRA1A/ALPK3/ALPK2/IGF1/MEF2C/CAV2/ENG/CASQ2/FLNC/MYH11/PDGFRA/DYSF/SYPL2/ANK2/SELENON/LMOD1/HAMP/RYR1/PDLIM5/MAP2K4/VEGFA/MEGF10/SYNPO2L/NFATC4/SIX1/SGCB/CFL2/HDAC4/CAPN3/SORBS2/CSRP1/MYORG/SHOX2/ACTN2/SMO/DMD/SRF/HEY2/MYOZ1/BVES/UCHL1/CSRP2/DNER/KEL/RGS2	65	YES
GO:0007369	gastrulation	65/4885	189/18866	0.00564822	0.0313197	0.0223188	GSC/ITGA4/CRB2/DUSP2/EOMES/IL1RN/EPHA2/EXT1/NAT8B/HOXA11/HNF4A/WLS/WNT3A/COL7A1/BMP4/AMOT/MESP2/ADIPOQ/COL11A1/FN1/INHBA/COL8A1/APLN/ITGA8/FOXF1/NR4A3/DUSP1/APLNR/KLF4/TAL1/TGFBR2/SOX17/ATOH8/SOX7/GDF3/ITGA2/SCX/VTN/DKK1/TBX20/SIX2/TXNRD1/TLX2/GJA1/MIXL1/MIR221/FGF8/NANOG/NODAL/ETS2/SFRP1/TBX19/POU5F1/WNT8B/MEGF8/ITGB4/ITGA7/OSR1/FZD7/SRF/FOXC2/LRP6/ELF5/POFUT2/NOG	65	YES
GO:0050921	positive regulation of chemotaxis	64/4885	144/18866	1.03164e-06	3.77226e-05	2.68816e-05	S100A14/FGF10/NTF3/ARTN/F2RL1/CD74/RIPOR2/CCR2/CXCR4/TNFSF14/CCR7/RAC2/CCL21/XCL1/XCL2/PLA2G7/P2RY12/IL16/CCL19/CCR4/TMSB4X/GPSM3/CCL4/S100A7/CXCR2/LBP/MCU/CXCL8/HSPB1/CXCL17/MSTN/VEGFD/RARRES2/THBS1/GAS6/NRP1/PTN/F3/EDN3/KDR/DYSF/SLIT2/PDGFD/S1PR1/SCG2/TIRAP/ITGA2/DSCAM/CXCL14/MDK/AZU1/AKIRIN1/VEGFA/F7/CCL26/IL23A/DAPK2/PPM1F/MEGF8/NTRK3/IL6R/TRPV4/IL34/FGF2	64	YES
GO:1904064	positive regulation of cation transmembrane transport	64/4885	147/18866	2.44862e-06	7.35622e-05	5.24213e-05	AGT/CNKSR3/CCR2/CXCL9/XCL1/CD19/TMSB4X/ATP1B3/EPHB2/NIPSNAP2/HAP1/KCNJ2/ACE2/JPH2/NTSR1/G6PD/P2RY6/KCNIP2/FXYD1/CEMIP/KCNE3/KCNA1/EDN3/APLNR/ANK2/PINK1/ADRB2/F2R/LRRC55/NLGN3/GJC2/SHANK3/KCNC1/KCNC2/KCNH2/RGS9/RAMP3/KCNE1/GAL/KCNE5/TESC/STAC2/CX3CL1/CAPN3/KCNE2/RELN/PIRT/ACTN2/PLCG1/ATP1B2/CALM2/CLTRN/F2/AMIGO1/RYR2/DMD/KCNMB1/RNF207/S100A1/NOS1/FGF14/RGN/LACRT/CACNB2	64	YES
GO:0050777	negative regulation of immune response	64/4885	159/18866	5.01398e-05	0.000788316	0.000561763	LGALS3/DHX58/ADAR/PARP14/IFNL1/NR1H3/FOXP3/TBX21/PTPRC/JAK3/IL2/PTPN6/IL12B/CD160/TNFAIP3/CCR2/FGL2/XCL1/CD96/CTLA4/NLRC3/IL7R/INPP5D/SERPINB9/PDCD1/CR1/ZC3H12A/IL20RB/SPINK5/MMP12/ENPP3/PPARG/TNFSF4/CD55/FOXF1/IL1RL1/TGFB3/HLX/IL33/GPR17/NLRP6/DRD2/PPP3CB/SUSD4/ALOX15/FCRLB/PGLYRP2/NPY5R/CLEC12B/FOXJ1/RPS19/C4BPA/C4BPB/CLEC4G/CEACAM1/DUSP22/BCR/YTHDF2/TYRO3/BCL6/APOA2/HLA-G/TNF/TGFB2	64	YES
GO:0006665	sphingolipid metabolic process	64/4885	163/18866	0.000119388	0.00157844	0.00112481	ACER3/ST3GAL5/SPNS2/HEXB/CTSA/ASAH1/PPT1/NEU1/GLA/FUT7/CERKL/SUMF2/CERS3/GM2A/CYP4F22/SGMS1/HACD2/GBA3/GALC/ALDH3B2/ELOVL7/FUT3/ORMDL3/FUT6/PLPP1/SGPP1/PLPP3/ST6GALNAC3/TEX2/DEGS1/ENPP7/SMPD3/ALDH3B1/SERINC3/TH/CERS4/GLTP/SAMD8/PPM1L/B3GALNT1/ASAH2B/ELOVL5/ALDH3A2/HACD4/HACD3/TLCD3B/ALOXE3/ALOX12B/FA2H/ELOVL4/GAL3ST1/ACER1/SMPDL3B/UGT8/PDXDC2P-NPIPB14P/ITGB8/SPHK1/A3GALT2/CERS1/ENPP2/TNF/CREM/B3G…	64	YES
GO:2000241	regulation of reproductive process	64/4885	170/18866	0.000470811	0.00467523	0.00333162	OVGP1/PRDX4/CCDC87/NOX5/PTGDR2/HYAL3/WNT4/DAZL/PLB1/DEFB1/INHBB/SPINK1/ADA/BMP4/EAF2/SHH/PHLDA2/CIB1/ACVR1C/PAEP/INHBA/IGF1/TIMP1/DUSP1/EDNRB/HPGDS/P2RY1/NPPC/AMH/CDC25B/STXBP1/SPATA22/INSR/VEGFA/GJA1/PRKACB/CNR1/HDAC4/B4GALT1/EPPIN/PSMA8/NODAL/NPM2/PDE3A/SFRP1/ZNF711/GNRH1/OXT/WDR77/NPR2/GPR3/YTHDF2/HOXD13/HORMAD1/BNC1/PIWIL2/UMODL1/TPPP2/RETN/NR5A1/MEIOC/RGN/GCM1/WT1	64	NO
GO:0050714	positive regulation of protein secretion	64/4885	172/18866	0.000674983	0.0061933	0.00441342	RPH3AL/NMU/TRH/IRS2/DOC2B/F2RL1/RFX6/FGR/IL2/CRTAM/BLK/SYK/PTGER4/TNFRSF4/CLEC9A/TLR2/EGFR/HCAR2/CFTR/IL1A/CD14/ACHE/WLS/ANKRD1/MCU/AACS/TNFSF4/GPR68/CADM1/CLEC5A/IGF1/MYOM1/TGFB3/HTR2B/TLR4/IL33/OR51E2/CD34/PARD6A/ADORA2A/SYTL4/DRD2/SCAMP5/FFAR1/PPP3CB/MPC2/SLC30A8/SYBU/GJA1/PRKCE/RBP4/KCNN4/GCK/CLTRN/TCF7L2/GHRL/BMP6/TNF/TM7SF3/TGFB2/SERP1/C1QTNF12/ADCY8/SAA1	64	YES
GO:0051260	protein homooligomerization	64/4885	178/18866	0.00183935	0.0134977	0.00961864	AQP5/KCTD21/MAT1A/KCND2/RNF213/KCND1/RIPOR2/B2M/KCNA3/PRF1/KCNC4/PRNP/KCNJ2/TDO2/KCNG3/KCNF1/GNMT/MIP/CBR4/KCNG2/ALDH1A3/TRIM72/ACACB/ITLN1/KCTD11/EHD4/KCNA1/ALDH1A2/KCNA5/AQP10/KCNS2/KCNA2/KCTD12/KCTD16/PKD2L1/RYR1/KCNC1/KCNC2/KCTD8/MICU1/MPP2/C9/STEAP4/TRPA1/PRMT8/KCNRG/CTH/KCNB2/KCNB1/RS1/ASIC1/AQP2/KCTD19/RYR3/UPB1/HLA-G/KCNG1/GLS/CLYBL/KCNA4/TRPV5/ADCY8/KCNS3/KCTD14	64	YES
GO:0050796	regulation of insulin secretion	64/4885	181/18866	0.00291283	0.019374	0.0138061	STXBP5L/RPH3AL/TRH/IRS2/DOC2B/RFX6/BLK/SLC2A1/CFTR/HNF4A/PRKCA/MCU/INHBB/AACS/KCNG2/RAPGEF4/RFX3/ACVR1C/G6PC2/NOS2/GPR68/KLF7/KCNA5/CCN3/ADRA2A/CACNA1C/IRS1/SYT7/SYTL4/SNAP25/KCNC2/STX1A/DRD2/CPT1A/FFAR1/ADCY5/PPP3CB/MPC2/SLC30A8/BRSK2/CACNA1E/SYBU/GJA1/CNR1/ITPR2/PRKCE/LEP/RBP4/SLC25A6/SFRP1/KCNB1/GCK/CLTRN/TCF7L2/GHRL/CACNA1A/TNF/TM7SF3/SERP1/C1QTNF12/ABCC8/ADCY8/KCNS3/FAM3D	64	YES
GO:0072676	lymphocyte migration	63/4885	117/18866	1.06299e-10	1.60571e-08	1.14425e-08	SPNS2/ECM1/ARTN/ITGAL/STK10/TBX21/CCL22/PIK3CG/DOCK8/CRTAM/RIPOR2/ZAP70/ITGA4/CCR2/TNFSF14/CCR7/CCL25/MYO1G/CCL21/ITGB7/XCL1/XCL2/GPR15/AIRE/CD200R1/GPR183/PIK3CD/CCL19/FUT7/CXCR3/SPN/KLRK1/KLRC4-KLRK1/CCL4/CCL4L1/S100A7/APOD/XG/CCL13/GAS6/CD200/CH25H/JAM2/S1PR1/CCL16/CCL14/CCL15/MADCAM1/CXCL14/RET/GCSAML/CCL3L1/CCL3L3/CCL26/CCL17/ADTRP/CX3CL1/APP/ICAM1/CCL20/CXCL16/PADI2/SAA1	63	YES
GO:0120254	olefinic compound metabolic process	63/4885	121/18866	6.67821e-10	7.80707e-08	5.56341e-08	SDR16C5/CYP2C9/WNT4/DHRS9/PTGDS/CYP4F12/PTGS1/RDH10/SRD5A2/GSTM1/CYP1B1/ADM/CBR1/ACOX1/CYP4F11/CYP4F2/ACAA1/SCP2/STARD3/AKR1C2/ACSL1/ALOX15B/ALDH1A3/CYP2A13/CYP4A22/CYP4A11/DKK3/MGLL/EGR1/PTGIS/ALDH1A2/CYP2U1/HPGDS/CYP4F3/CYP46A1/CYP2J2/CYP17A1/ALOX15/ELOVL5/HSD17B3/CYP2S1/AFP/ALOXE3/ALOX12B/STAR/CYP19A1/CYP2B6/CYP2F1/AWAT1/PTGS2/PPARGC1A/PLA2G4A/CYP11A1/RPE65/LHB/CYP2C18/CLCN2/AKR1C4/CYP2D6/SRD5…	63	NO
GO:0008277	regulation of G protein-coupled receptor signaling pathway	63/4885	148/18866	7.16569e-06	0.000168578	0.000120131	RPH3AL/PLCE1/PTGDR2/GUCY2D/C3/RGS18/PDE6G/GRK7/RGS20/KLK6/ADM/PRKCA/CXCL8/ADA/GAS2L2/ACP3/PPP1R9B/ABHD6/PHB/MRAP/RGS16/APLN/MGLL/RGS13/APLNR/HTR2B/RGS5/ADRB2/RASGRP4/KCTD16/GPRASP1/GTF2H2/FRMPD1/DNM1/GNAT1/KCTD8/SYP/APLP1/DRD2/SAG/RGS9/RAMP3/RNF157/FGF8/RAMP1/GRK5/HOMER2/ARRDC3/GNG7/PDE6A/BICD1/KLK5/GNG4/F2/GRK1/GUCA1A/LOC118142757/TUB/PHF24/NOS1/RGS2/MRAP2/CNGA1	63	YES
GO:0007519	skeletal muscle tissue development	63/4885	158/18866	7.94669e-05	0.00113254	0.000807058	ACTN3/RIPOR2/EOMES/VAMP5/PAX5/ASB2/ZNF689/DMRTA2/ANKRD1/FOXL2/WNT3A/P2RX2/MYOZ2/MYOM2/METTL21C/SHH/MSTN/CHRNA1/MEF2C/MYOM1/CAV2/CAV1/MEOX2/TCF21/EGR1/EGR2/HOXD9/HOXD10/HLX/MYOCD/SELENON/FOS/DLL1/CDON/ANKRD2/RYR1/SCX/AKIRIN1/RBM24/FLNB/MEGF10/COL19A1/NEURL1/SIX1/CFL2/HDAC4/FOXP2/HLF/SMYD1/EPHB1/MYORG/SHOX2/MAFF/SMO/KCNAB1/KLF5/MYOZ1/SOX8/BVES/POPDC3/DNER/KEL/S100B	63	YES
GO:0048659	smooth muscle cell proliferation	63/4885	175/18866	0.00191842	0.0140012	0.00997738	PAK1/AGT/IL12B/TNFAIP3/IL18/EGFR/GNAI3/IGFBP3/APOD/COMT/ABCC4/PHB/BMP4/P2RY6/PPARG/NPR1/ADIPOQ/THBS1/PTGIR/APLN/IGF1/CALCRL/MEF2C/FGF9/OGN/HBEGF/PDE1A/NR4A3/TGFB3/KLF4/CCN3/MYOCD/TGFBR2/NOS3/PDGFD/S1PR1/ELANE/NOTCH3/NPPC/ITGA2/HES5/SMPD3/NQO2/NDRG4/GJA1/HPGD/NPY5R/MIR221/CDKN1A/HDAC4/PTGS2/AKR1B1/VIPR2/PPARGC1A/IL15/CX3CL1/CNN1/NDRG2/MIR499A/TCF7L2/IL6R/TNF/FGF2	63	YES
GO:0050770	regulation of axonogenesis	63/4885	186/18866	0.00919526	0.0452669	0.0322577	MCF2/PAK1/RTN4R/SEMA6A/MAG/DAB1/SEMA3B/ARHGAP4/SEMA4D/EPHA4/EPHB2/WNT7A/LPAR3/WNT3A/PLXND1/SEMA4B/PLXNA4/TNFRSF12A/FN1/NGFR/NRP1/NGF/LRP4/SLIT2/ISLR2/ZEB2/DSCAM/TNR/SLITRK1/DCC/FSTL4/KIAA0319/ZSWIM5/RET/POU3F2/SKIL/SEMA6B/BRSK2/SEMA3G/NTN1/RND2/VEGFA/SEMA6D/NTRK2/PAFAH1B1/EFNB3/IFRD1/DPYSL2/UST/TIAM2/SHOX2/EPHB3/MEGF8/NTRK3/SEMA6C/AMIGO1/SEMA4A/SEMA5B/SRF/PLXNA1/PAK3/TBR1/KEL	63	YES
GO:0007612	learning	62/4885	145/18866	7.09947e-06	0.000167637	0.00011946	ATP8A1/AGT/PPT1/NEUROD2/DBH/EPHB2/TLR2/RAG1/NPTX2/NLGN4X/NTSR1/NRXN3/COMT/PPP1R9B/CLN3/SLC6A1/JPH4/SLC8A3/PTN/NRXN2/PDE1B/ADGRB3/FOS/SYNPO/CLDN5/NLGN3/SHANK3/TACO1/MAPK8IP2/TNR/SLC8A2/SLC12A5/SNAP25/NRXN1/DKK1/NPAS4/TAFA2/DRD2/CHRNB2/TH/NDRG4/PPP3CB/INSR/ATP1A2/NTRK2/CNTNAP2/FYN/PTGS2/FOXP2/SYT11/C1QL1/APP/KALRN/RELN/ASIC1/MEIS2/SRF/FOSL1/LRRN4/TBR1/GRIN2A/CCK	62	YES
GO:0031644	regulation of nervous system process	62/4885	148/18866	1.54674e-05	0.000305481	0.000217689	MAG/NMU/AGT/BEGAIN/ADORA1/DLGAP2/TNFRSF1B/CST7/CHRNB4/FABP5/NPTX2/NLGN4X/WNT7A/SCN11A/SHISA7/NTSR1/ACP3/COMT/CUX2/SPX/HGF/MGLL/SLC8A3/EGR2/EDNRB/CCN3/JAM2/NOS3/AVPR1A/ADRB2/OPRPN/F2R/NLGN3/SHANK3/ITGA2/FGF12/TNR/SLC8A2/NRXN1/CBLN1/DLGAP3/TMEM108/NPTX1/RIMS2/CELF4/STX1A/OPRD1/DLGAP1/NMUR2/SHISA9/APP/TMEM100/NPY2R/RELN/ZNF488/OXT/GHRL/STX1B/KLK8/CCK/NLGN1/S100B	62	YES
GO:0014074	response to purine-containing compound	62/4885	149/18866	1.98591e-05	0.000381617	0.000271945	P2RX5/PIK3CG/RAPGEF1/P2RY12/SELL/CFTR/P2RX6/P2RX2/SDC1/AACS/SLC26A3/PFKFB1/SLC26A6/CNGA3/P2RY6/PCK1/PPARG/GPD1/ADIPOQ/PKLR/NOX4/SLC6A1/ABCC9/SLC8A3/CASQ2/DUSP1/TEK/CRHBP/P2RY1/FOS/ZFP36L1/PDE2A/ADORA2A/RYR1/PTPRN/AREG/HCN2/VGF/AQP8/CDO1/ITPR2/STAR/KCNE1/CIB2/TMEM38A/PTGS2/PPARGC1A/TRPC3/PDE3A/PER1/APP/OXT/HSP90B1/RYR2/RYR3/AQP1/AANAT/ASS1/DUOX2/SRD5A1/FOSL1/WT1	62	YES
GO:1903169	regulation of calcium ion transmembrane transport	62/4885	152/18866	4.08854e-05	0.000670835	0.000478045	CORO1A/PIK3CG/PTPN6/BIN1/CXCL9/XCL1/CLIC2/CD19/NIPSNAP2/PRNP/HAP1/JPH2/CACNB4/NTSR1/CACNG6/METTL21C/TMC2/G6PD/TMC1/P2RY6/CEMIP/KCNE3/GNB5/JPH4/CASQ2/HRC/APLNR/DYSF/ANK2/ADRA2A/CACNA1C/SELENON/GEM/F2R/PLN/GJC2/HPCA/DRD2/ATP1A2/RGS9/RAMP3/TSPAN13/PRKCE/FYN/TMEM38A/PDE4D/STAC2/CX3CL1/CAPN3/KCNE2/PLCG1/CALM2/F2/RYR2/DMD/CRHR1/S100A1/NOS1/FGF14/RGN/LACRT/CACNB2	62	YES
GO:0002822	regulation of adaptive immune response based on somatic recombination of immune receptors built from immunoglobulin superfamily domains	62/4885	153/18866	5.15488e-05	0.000804539	0.000573323	CD40/RSAD2/WAS/TNFRSF1B/FOXP3/PRKCQ/TBX21/PTPRC/IL12RB1/FCER2/JAK3/IL2/PTPN6/IL12B/IL18R1/TNFAIP3/CCR2/SASH3/C3/XCL1/CD226/IL18/CD1D/CD1C/CD1B/CD1E/TNFRSF13C/NLRP3/B2M/IL7R/CCL19/CD28/FUT7/CR1/LTA/ZC3H12A/IL20RB/ADA/TNFSF4/NLRP10/MEF2C/IL1RL1/HLX/IL33/CLCF1/C17orf99/PPP3CB/SUSD4/FOXJ1/PLA2G4A/C4BPA/C4BPB/CLEC4G/CEACAM1/IL23A/DUSP22/PVR/RIPK2/BCL6/HLA-G/TNF/CD1A	62	NO
GO:0045834	positive regulation of lipid metabolic process	62/4885	153/18866	5.15488e-05	0.000804539	0.000573323	SLC45A3/CAPN2/AGT/IRS2/ADORA1/WNT4/FGR/CD74/NR1H3/CCR7/AGAP2/CCL21/P2RY12/CCL19/CD19/FGFR3/RDH10/ADM/ACSL3/ABHD6/SORBS1/AADAC/PPARG/HSD17B13/ABCD2/ADIPOQ/MLXIPL/FGF1/ADGRF5/FLT1/NR4A3/TEK/PDGFRA/HTR2B/CCDC3/AVPR1A/CYP7A1/SCT/FLT3/LPGAT1/IRS1/ENPP7/SMPD3/DISP3/CPT1A/PLIN5/ELOVL5/AGTR1/PRKCE/STAR/DGAT2/RAB38/PTGS2/PPARGC1A/CGA/F2/BMP6/APOA2/TNF/HTR2A/RGN/FGF2	62	YES
GO:0061351	neural precursor cell proliferation	62/4885	154/18866	6.47119e-05	0.000958545	0.00068307	ARTN/SLC16A2/GPR37L1/AKNA/RAPGEF1/TAFA1/PTPRZ1/DMRTA2/WNT7A/HHIP/FABP7/WNT3A/EGF/IGF2BP1/SHH/GBX2/WNT2/LIMS2/GLI2/DCT/PTN/GLI1/KCNA1/DLL4/NES/FOXO1/CX3CR1/ZEB2/GJC2/ARX/CDON/LHX2/MDK/DISP3/DRD2/ASCL1/INSM1/POU3F2/VEGFA/SOX5/FZD6/PAFAH1B1/GLI3/CIP2A/FGF8/WNT1/CEND1/CX3CL1/ARHGEF2/EPHB1/POU3F3/SMO/SIX3/TAFA3/TRNP1/PAX6/KIF1A/ATF5/ID4/FZD9/LRP2/RASSF10	62	YES
GO:1990845	adaptive thermogenesis	62/4885	155/18866	8.08907e-05	0.00114265	0.000814264	ACTN3/NR1H3/IL18R1/CCR2/CXCR4/DBH/PLAC8/IL18/PLCL2/SYK/TSHR/ID1/FABP5/CEBPB/ACHE/ACADL/ACSL1/ABHD6/DIO2/SCTR/G0S2/FABP4/CIDEA/ADIPOQ/NOVA2/CAV1/EPAS1/LEPR/TLR4/ADAMTS5/PM20D1/ALDH1A1/ADRB2/ADRB3/EBF2/SCT/SCD/HOXC10/ADIPOR2/VEGFA/NOVA1/GJA1/RBPJ/LEP/ACOT11/UCP2/PPARGC1A/IRF4/IL15/MAP2K6/ARRDC3/MC4R/OXT/GHRL/UCP3/GPR3/GRB10/FOXC2/TRPV4/TRPM8/UCP1/LCN2	62	YES
GO:0043271	negative regulation of ion transport	62/4885	157/18866	0.000124826	0.00163891	0.0011679	TRH/IRS2/ADORA1/SLC6A9/BIN1/CLIC2/GABRE/EPHB2/PCSK9/EPO/SPINK1/NTSR1/CYP4F2/SLC43A1/THBS1/PRKG2/KCNE3/GNB5/CAV1/SFRP4/CASQ2/DYSF/HECW2/ADRA2A/NOS3/GEM/PLN/KCNE1B/HAMP/FGF12/KCNE4/KCNH2/DRD2/HECW1/NEDD4L/ATP1A2/NPY5R/HRH3/CNR1/PRKCE/LEP/KCNE1/KCNRG/KCNE5/PTGS2/EPPIN/SYT11/GPM6B/SERPINE2/KCNE2/ACTN2/OSR1/CALM2/KCNAB1/TCAF2/SLC26A5/ICAM1/CRHR1/NOS1/HTR2A/KEL/RGS2	62	NO
GO:1903305	regulation of regulated secretory pathway	62/4885	162/18866	0.00034445	0.00369262	0.0026314	GAB2/STXBP5L/RPH3AL/DOC2B/F2RL1/HYAL3/FGR/CCR2/RAC2/BLK/SYK/PRKCB/GRIN3A/WNT7A/SYT12/TRPV6/CD177/ADRA1A/CACNA1G/FOXF1/VPS18/ADRA2A/P2RY1/RAB3A/ADORA2A/SYN1/SYT7/SYT13/CPLX2/SYT10/SYT4/RIMS2/SYP/STX1A/DRD2/CHRNB2/SCAMP5/STXBP1/CDK5R2/ADCY1/CPLX1/CNR1/NAPB/PRKCG/PREPL/SYT11/SYT8/CEACAM1/SYT2/KCNB1/FES/RIMS3/CLTRN/BCR/STX1B/ADORA2B/HTR2A/GRIK5/CACNB2/NLGN1/APBA1/SYT6	62	NO
GO:0031214	biomineral tissue development	62/4885	163/18866	0.000417204	0.00425788	0.00303421	ECM1/WDR72/WNT4/IFITM5/ISG15/FGR/ASGR2/FGFR3/NECTIN1/CEBPB/ENAM/FBN2/GREM1/RFLNA/ZNF664-RFLNA/BMP4/BMP2K/ANKH/ODAPH/GAS6/IGF1/MEF2C/GATA1/PTN/TGFB3/FOXO1/NOS3/LTBP3/AXIN2/ADRB2/S1PR1/TMEM119/CYP27B1/RFLNB/SMPD3/OSR2/ALOX15/PKDCC/BMPR1B/NELL1/LEP/HEY1/WNT6/PTGS2/FAM20C/GPM6B/DDR2/ITGB1BP1/OSR1/BGLAP/HEY2/BMP6/KLF10/ALPL/IBSP/MGP/BMP2/DMP1/MEPE/PHOSPHO1/AMTN/FZD9	62	YES
GO:0110148	biomineralization	62/4885	163/18866	0.000417204	0.00425788	0.00303421	ECM1/WDR72/WNT4/IFITM5/ISG15/FGR/ASGR2/FGFR3/NECTIN1/CEBPB/ENAM/FBN2/GREM1/RFLNA/ZNF664-RFLNA/BMP4/BMP2K/ANKH/ODAPH/GAS6/IGF1/MEF2C/GATA1/PTN/TGFB3/FOXO1/NOS3/LTBP3/AXIN2/ADRB2/S1PR1/TMEM119/CYP27B1/RFLNB/SMPD3/OSR2/ALOX15/PKDCC/BMPR1B/NELL1/LEP/HEY1/WNT6/PTGS2/FAM20C/GPM6B/DDR2/ITGB1BP1/OSR1/BGLAP/HEY2/BMP6/KLF10/ALPL/IBSP/MGP/BMP2/DMP1/MEPE/PHOSPHO1/AMTN/FZD9	62	NO
GO:1905952	regulation of lipid localization	62/4885	171/18866	0.00170328	0.0127031	0.0090524	ATP8A1/AGT/IRS2/NR1H3/CETP/C3/SYK/ACSL5/LIPG/ZC3H12A/PCSK9/HILPDA/PLIN2/NTSR1/VSTM2A/CYP4F2/LPCAT3/SCP2/EGF/DBI/SHH/CYP4A11/ACACB/OSBPL6/APOB/PPARG/LPL/CIDEA/ADIPOQ/THBS1/CAV1/EEPD1/GALR1/ENPP7/PON1/DISP3/PLIN5/AGTR1/LEP/GAL/POMC/CYP19A1/ABCG5/TTC39B/C1QTNF1/ZDHHC8/MAP2K6/YJEFN3/OXT/GHRL/ERFE/PTCH1/FBXW7/CRHR1/BMP6/APOA2/ANXA2/TNF/IKBKE/TSPO/RETN/FTO	62	NO
GO:0048660	regulation of smooth muscle cell proliferation	62/4885	173/18866	0.0023425	0.0163642	0.0116614	PAK1/AGT/IL12B/TNFAIP3/IL18/EGFR/GNAI3/IGFBP3/APOD/COMT/ABCC4/PHB/BMP4/P2RY6/PPARG/NPR1/ADIPOQ/THBS1/PTGIR/APLN/IGF1/CALCRL/MEF2C/FGF9/OGN/HBEGF/PDE1A/NR4A3/TGFB3/KLF4/MYOCD/TGFBR2/NOS3/PDGFD/S1PR1/ELANE/NOTCH3/NPPC/ITGA2/HES5/SMPD3/NQO2/NDRG4/GJA1/HPGD/NPY5R/MIR221/CDKN1A/HDAC4/PTGS2/AKR1B1/VIPR2/PPARGC1A/IL15/CX3CL1/CNN1/NDRG2/MIR499A/TCF7L2/IL6R/TNF/FGF2	62	YES
GO:0002687	positive regulation of leukocyte migration	61/4885	142/18866	7.0182e-06	0.00016695	0.00011897	LGALS3/S100A14/F2RL1/SELE/CD74/DOCK8/RIPOR2/ITGA4/CCR2/TNFSF14/CCR7/RAC2/CCL21/XCL1/XCL2/PLA2G7/P2RY12/CCL19/FUT7/SPN/GPSM3/CCL4/S100A7/CXCR2/LBP/MCU/CXCL8/CXCL17/MSTN/VEGFD/RARRES2/XG/THBS1/GAS6/PTN/EDN3/PLVAP/DYSF/JAM2/CX3CR1/PDGFD/SELP/ELANE/TIRAP/ITGA2/MADCAM1/CXCL14/MDK/AKIRIN1/VEGFA/F7/CX3CL1/IL23A/APP/DAPK2/IL6R/ICAM1/CCL20/TNF/TRPV4/IL34	61	YES
GO:0051250	negative regulation of lymphocyte activation	61/4885	154/18866	0.000127468	0.00166804	0.00118866	LGALS3/LGALS9B/LGALS9C/DUSP3/IFNL1/FGR/CD74/FOXP3/TBX21/PAG1/JAK3/VSIR/IL2/CRTAM/PTPN6/RIPOR2/PLA2G2D/TNFAIP3/LAX1/IRF1/FGL2/BLK/XCL1/BANK1/CTLA4/INPP5D/TBC1D10C/TIGIT/SOCS1/SPN/TNFRSF13B/ZC3H12A/PRNP/CEBPB/IL20RB/LGALS7B/CLNK/ERBB2/BMP4/SHH/DTX1/TNFSF4/INHBA/HLX/ADORA2A/MDK/SOCS6/PGLYRP2/GLI3/FOXJ1/GAL/PLA2G2F/CLEC4G/CEACAM1/SFRP1/GNRH1/DUSP22/TYRO3/BCL6/HLA-G/VTCN1	61	NO
GO:0030203	glycosaminoglycan metabolic process	61/4885	158/18866	0.000291463	0.00326469	0.00232646	FMOD/CSGALNACT1/HS6ST2/B3GNT3/HEXB/HYAL3/SPOCK2/PGLYRP4/EXT1/SDC1/GUSB/XYLT2/B3GAT1/EGF/CEMIP/HS3ST3A1/HGF/HYAL2/OGN/ITIH5/LYVE1/STAB2/KERA/HSPG2/CHST7/ITIH3/EGFLAM/HS3ST2/SMPD3/ST3GAL1/CHST1/B3GALT6/ST3GAL3/PGLYRP2/GLCE/B4GALT1/UST/IL15/GPC5/HAS3/XYLT1/NCAN/LYG2/CHPF2/B3GAT2/LYG1/HPSE2/ANGPT1/ST3GAL6/B3GNT7/ACAN/CHST2/HS3ST1/ITIH1/ST3GAL4/CHST3/CSPG4/CHST6/PRELP/FGF2/NDNF	61	YES
GO:0055067	monovalent inorganic cation homeostasis	61/4885	159/18866	0.000354908	0.00377482	0.00268998	SLC9A2/CA2/AGT/ATP6V1B1/ADORA1/PPT1/FASLG/KCNJ10/SLC9A9/CYP4F12/ATP1B3/RHCG/SLC9A6/CFTR/ATP12A/SLC26A4/KCNJ2/UPK3A/TMEM165/CYP4F2/SLC26A3/COMT/SLC26A6/CLN3/CYP4A11/SPX/NPR1/PDK4/OTC/C7/AVPR2/KCNA5/EDNRB/SCN7A/AVPR1A/ADORA2A/SLC12A5/RAB39A/KCNH2/ATP1A3/DRD2/SCNN1G/SCNN1B/NEDD4L/ATP1A2/SLC9A3/SLC4A10/SLC4A4/AGTR1/ATP6V1G2/RAB38/RAB20/TMPRSS3/SLC12A1/OXT/ATP1B2/ATP6V1C2/ATP4B/ATP6V1E2/SLC12A8/ATP1A1	61	NO
GO:0032635	interleukin-6 production	61/4885	170/18866	0.00244454	0.016966	0.0120901	CAPN2/F2RL1/DDX58/CD74/POU2F2/FOXP3/TLR8/CSK/PTPN6/IL18RAP/SLAMF1/TNFAIP3/IL18/SCIMP/CD200R1/SYK/NLRC3/IL16/TLR2/INAVA/ZC3H12A/RAB7B/IL1A/IL36RN/SIGLEC16/CARD9/ORM1/LBP/LPL/ZG16/NOS2/TNFSF4/NLRP10/GAS6/HGF/HYAL2/CD200/KLF2/TLR4/IL33/IL17D/F2R/TIRAP/LILRA2/AFAP1L2/LEP/FOXJ1/NOD1/SYT11/CX3CL1/ARHGEF2/APP/GHRL/IL6R/RIPK2/ADORA2B/TNF/IL37/BPI/TSLP/C1QTNF4	61	YES
GO:1990138	neuron projection extension	61/4885	172/18866	0.00332546	0.0211738	0.0150887	PAK1/RTN4R/SEMA6A/MAG/SEMA3B/ARHGAP4/ITGA4/CXCR4/SEMA4D/SLC9A6/VCL/WNT3A/ALCAM/SEMA4B/FLRT3/PLXNA4/TNFRSF12A/FN1/NRP1/TNN/SLIT2/ISLR2/NLGN3/DSCAM/TNR/DCLK1/SLIT1/POU4F3/LHX2/SYT4/TMEM108/RIMS2/UNC13A/KIAA0319/NEDD4L/PPP3CB/AUTS2/SEMA6B/SEMA3G/NTN1/VEGFA/SEMA6D/PAFAH1B1/RNF157/C9orf72/IFRD1/DPYSL2/SYT2/MEGF8/BCL11A/NTRK3/SEMA6C/CPNE9/SEMA4A/SEMA5B/SRF/PLXNA1/FLRT1/OSTN/CPNE6/CPNE5	61	YES
GO:0048565	digestive tract development	60/4885	135/18866	2.21278e-06	6.74264e-05	4.80488e-05	AGR2/FGF10/DAB1/PRDM1/TCF7/TP63/EGFR/SFRP5/CXCL8/ADA/BMP4/SHH/HOXA5/RARRES2/NKX3-2/OTC/GLI2/PCSK5/FGF9/FOXF1/GLI1/TCF21/TGFB3/TBX2/ALDH1A2/PDGFRA/EDNRB/HLX/MYOCD/TGFBR2/SOX17/FAT4/SCT/ASCL1/RET/SIX2/AHI1/PKDCC/CCDC103/MIXL1/GLI3/CDKN1A/CLDN18/C1GALT1/NODAL/ALX4/SFRP1/COBL/SHOX2/EPHB3/MEGF8/SMO/SAV1/RARB/KLF5/HOXD13/ASS1/FOXL1/TNF/TGFB2	60	YES
GO:0032609	interferon-gamma production	59/4885	115/18866	4.77856e-09	4.02342e-07	2.86713e-07	LGALS9B/LGALS9C/F2RL1/RASGRP1/IFNL1/ISG15/FOXP3/TXK/IL12RB1/TLR8/EBI3/VSIR/IL2/CRTAM/ITK/IL12B/IL18R1/IL18RAP/CD2/CCR2/SASH3/CD244/CCR7/IRF8/XCL1/CD226/IL18/CD96/SLAMF6/EOMES/SPN/CD3E/KLRK1/KLRC4-KLRK1/HLA-DPB1/LTA/HLA-DPA1/ZC3H12A/PRNP/IL20RB/LGALS7B/IL36RN/CD14/ZG16/TNFSF4/INHBA/GAS6/IL1RL1/AVPR2/TLR4/IL33/HMHB1/PGLYRP2/ZFPM1/SLC7A5/PDE4D/IL23A/RIPK2/TNF	59	YES
GO:0048706	embryonic skeletal system development	59/4885	130/18866	1.15859e-06	4.11879e-05	2.9351e-05	SLC2A10/GSC/DLX1/PAX5/RDH10/EXT1/HOXA11/HOXB2/BMP4/SHH/HOXA9/HOXA2/HOXA5/HOXA6/HOXA7/DMRT2/COL11A1/NKX3-2/MEF2C/TBX15/PCSK5/FGF9/TGFB3/HOXD3/HOXD9/HOXD10/PDGFRA/ZEB1/MMP16/WNT9B/TGFBR2/HOXB7/SCX/HOXB4/DSCAML1/OSR2/SIX2/PBX1/SIX1/GLI3/FGF8/RBP4/MTHFD1L/NODAL/HOXB9/ALX4/XYLT1/SHOX2/MEGF8/HOXA1/HOXA3/OSR1/ALX3/HOXD4/FOXC2/HOXA4/MDFI/DLX2/NOG	59	YES
GO:0009581	detection of external stimulus	59/4885	141/18866	2.55665e-05	0.000467429	0.000333095	EYS/ADORA1/GUCY2D/CXCR4/GNGT2/PDE6G/GRK7/CHRNA10/NTSR1/ANO3/REEP6/TMC2/TCAP/TMC1/OPN4/COL11A1/NGFR/FOXF1/RCVRN/KCNA1/PKD2L1/CACNA2D4/ITGA2/LHFPL5/GNAT1/NTRK1/MMP24/RP1/SAG/PKD2L2/PIEZO2/PKD1L3/TRPA1/CHRNA9/ELOVL4/FYN/CALCA/OPN1SW/PKDREJ/TRPC3/PDC/RPE65/SERPINE2/EPHB1/RS1/PRDM12/PDE6A/GRK1/PDZD7/GUCA1A/LOC118142757/SEMA5B/PHF24/HTR2A/TRPM8/RGR/GRIK2/CRB1/CNGA1	59	NO
GO:0006720	isoprenoid metabolic process	59/4885	144/18866	5.32255e-05	0.000819446	0.000583947	SDR16C5/CYP2C9/RBP3/DHRS9/RBP1/RDH10/EGFR/DHRS3/PLB1/SRD5A3/CYP1B1/AKR1B10/SDC1/IDI1/AKR1B15/RETSAT/MVK/HMGCS2/ALDH1A3/ADH1C/LIPE/APOB/RDH5/LPL/ADH1A/ADH1B/CYP26A1/RARRES2/CYP26C1/ALDH1A2/HSPG2/ALDH1A1/GPIHBP1/TTR/TH/APOM/ALDH3A2/CYP2S1/STAR/DGAT2/RBP4/RDH12/AWAT2/CYP3A4/AKR1B1/OPN1SW/GPC5/RPE65/ADH4/CYP2W1/CYP2C18/CLPS/AKR1C4/CYP2D6/SRD5A1/APOA2/RLBP1/LRP2/CRABP1	59	NO
GO:1903825	organic acid transmembrane transport	59/4885	151/18866	0.000250911	0.00285183	0.00203225	MPC1/AGT/IRS2/SLC16A2/SLC6A9/SLC16A12/KCNJ10/ACSL5/SLC2A1/ACE2/SLC1A7/NTSR1/SLC16A3/SLC7A13/SLC43A1/SLC38A4/SLC25A18/ACACB/SLC7A10/ABCD2/THBS1/SLC7A3/FOLR2/SLC7A2/SLC6A7/CPT1A/SLC38A3/MPC2/ATP1A2/SLC47A1/PDPN/SLC13A5/SLC7A14/SLC1A6/SLC5A6/THRSP/SLC29A4/SLC36A2/SLC7A5/SLC22A2/SLC6A14/SLC16A8/SLC6A12/SLC16A10/LRRC8C/CLTRN/LRRC8D/SLC7A1/SLC3A2/SLC7A5P1/SLC6A15/SLC3A1/SLC6A20/LRP2/SLC7A4/SLC5A8/FOLR1…	59	NO
GO:0030902	hindbrain development	59/4885	156/18866	0.000670097	0.00616971	0.00439661	PAK1/SPTBN2/DAB1/GPR37L1/NEUROD2/CD3E/SSTR3/HAP1/WLS/NLGN4X/WNT7A/UQCRQ/EGF/HOXB2/SHH/GBX2/HOXA2/FZD4/ZNF365/GLI2/PTN/GLI1/EGR2/ALDH1A2/SSTR1/DLC1/DLL1/KCNC1/CBLN1/MDK/SSTR2/SEZ6/ASCL1/CDK5R2/AHI1/SEZ6L/PPARGC1A/WNT1/FOXP2/GRID2/CEND1/RBFOX2/SERPINE2/NFIB/PHOX2A/SMO/ATP1B2/POU4F1/EN2/GBX1/TRNP1/ATF5/SCN5A/LRP6/TBR1/NOG/CLP1/COX1/ND4	59	YES
GO:1902107	positive regulation of leukocyte differentiation	59/4885	159/18866	0.00115411	0.00943707	0.00672496	CA2/RASGRP1/CD74/FOXP3/PTPRC/FLT3LG/IL12RB1/VSIR/IL2/CD83/IL12B/ZAP70/SASH3/CD101/TESPA1/CD27/IL18/NLRP3/SYK/IL7R/INPP5D/CCL19/HCLS1/SOCS1/EVI2B/TNFSF9/RAG1/IL1A/PRKCA/ADA/SHH/RHOH/PCK1/TNFSF4/GPR68/GAS6/GLI2/ZBTB16/HLX/TGFBR2/FOS/ZFP36L1/MDK/PPP2R3C/EGR3/GLI3/TESC/IL15/IL23A/ITPKB/FES/POU4F1/RIPK2/BCL6/KLF10/HLA-G/TNF/IL34/NOTCH2	59	YES
GO:0032874	positive regulation of stress-activated MAPK cascade	59/4885	170/18866	0.00651197	0.0351943	0.0250799	PAK1/F2RL1/RASGRP1/EIF2AK2/RASSF2/CD40LG/SLAMF1/CCR7/CCL21/CD27/FGD2/SCIMP/SYK/CCL19/FZD10/EPHA4/SH3RF2/XDH/INAVA/ZC3H12A/CARD9/WNT7A/WNT7B/SDCBP/FZD4/FLT4/TLR4/ZEB2/MAP3K3/BIRC7/TIRAP/MAPK8IP2/DKK1/GADD45A/GDF6/MAPK8IP1/MAP2K4/VEGFA/HACD3/PTPN1/WNT16/LEP/RPS3/NOD1/TNFRSF19/APP/DUSP22/EDAR/FZD7/SPHK1/MTURN/RIPK2/TRAF3/TNF/TGFB2/MID1/TRPV4/LTBR/BMP2	59	YES
GO:0070304	positive regulation of stress-activated protein kinase signaling cascade	59/4885	172/18866	0.00856476	0.0430188	0.0306557	PAK1/F2RL1/RASGRP1/EIF2AK2/RASSF2/CD40LG/SLAMF1/CCR7/CCL21/CD27/FGD2/SCIMP/SYK/CCL19/FZD10/EPHA4/SH3RF2/XDH/INAVA/ZC3H12A/CARD9/WNT7A/WNT7B/SDCBP/FZD4/FLT4/TLR4/ZEB2/MAP3K3/BIRC7/TIRAP/MAPK8IP2/DKK1/GADD45A/GDF6/MAPK8IP1/MAP2K4/VEGFA/HACD3/PTPN1/WNT16/LEP/RPS3/NOD1/TNFRSF19/APP/DUSP22/EDAR/FZD7/SPHK1/MTURN/RIPK2/TRAF3/TNF/TGFB2/MID1/TRPV4/LTBR/BMP2	59	YES
GO:0003158	endothelium development	58/4885	135/18866	1.16089e-05	0.000249313	0.000177663	RAP2C/F2RL1/HAPLN2/PPP1R16B/RAPGEF1/CXCR4/ID1/XDH/VCL/WNT7A/CLDN3/WNT7B/BMP4/SOX18/TNMD/FASN/FGF1/NRP1/JAG1/PTN/ENG/KDR/DLL4/SLC40A1/ACVRL1/ZEB1/ROBO4/SOX17/ATOH8/S1PR1/HEG1/CD34/CDH5/CLDN5/PDE2A/GJA4/DLL1/COL15A1/NOTCH4/PECAM1/BTG1/AFDN/VEGFA/GJA1/PDPN/RBPJ/HEY1/GJA5/PLOD3/PDE4D/CEACAM1/TMEM100/ICAM1/HEY2/BMP6/CLDN1/FOXC2/TNF	58	YES
GO:0009582	detection of abiotic stimulus	58/4885	144/18866	0.000107888	0.00145037	0.00103355	EYS/ADORA1/GUCY2D/CXCR4/GNGT2/PDE6G/GRK7/CHRNA10/NTSR1/ANO3/REEP6/TMC2/TCAP/TMC1/OPN4/COL11A1/NGFR/RCVRN/KCNA1/PKD2L1/CACNA2D4/ITGA2/LHFPL5/GNAT1/NTRK1/MMP24/RP1/SAG/PKD2L2/PIEZO2/PKD1L3/TRPA1/CHRNA9/ELOVL4/FYN/CALCA/OPN1SW/PKDREJ/TRPC3/PDC/RPE65/SERPINE2/EPHB1/RS1/PRDM12/PDE6A/GRK1/PDZD7/GUCA1A/LOC118142757/SEMA5B/PHF24/HTR2A/TRPM8/RGR/GRIK2/CRB1/CNGA1	58	NO
GO:0007043	cell-cell junction assembly	58/4885	147/18866	0.000208275	0.0024635	0.00175552	AGT/PRKCH/EPB41L3/CLDN15/PKP1/GJB6/EPHA2/CDH22/CDH8/GJB2/VCL/PKP2/ACTB/ACE2/PRKCA/CLDN3/CLDN8/CLDN14/GJB1/CLDN11/CAV1/CNTNAP1/CDH6/ANK2/ESAM/TLN2/HEG1/CDH5/GJC1/CLDN5/GJA4/PECAM1/PARD6A/FRMPD2/CDH24/CTNND2/AFDN/TBCD/GJA1/CDH18/GJA5/CLDN18/UGT8/CLDN23/CLDN19/CLDN6/CLDN9/SRF/CLDN16/PKP4/CLDN1/TNF/CD9/CDH20/TRPV4/CLDN10/CDH19/CTNND1	58	YES
GO:0051592	response to calcium ion	58/4885	147/18866	0.000208275	0.0024635	0.00175552	CPNE4/CHP2/KCNH1/NEUROD2/DPEP1/RASGRP2/EGFR/SYT12/SDC1/AQP3/TXNIP/TRPV6/KCNMB2/KCNIP2/THBS1/SLC6A1/MEF2C/CAV1/CASQ2/DUSP1/CRHBP/FOS/JUNB/RYR1/SYT7/SYT13/SYT10/HPCA/SYT4/ALOX15/ADCY1/RASA4/RASA4B/KCNMB3/ACER1/SYT11/TRPC3/SYT8/CAPN3/ITPKB/SYT2/TSHB/CALM2/CPNE9/RYR2/RYR3/GUCA1A/LOC118142757/AANAT/KCNMB1/SCN5A/S100A16/CPNE6/CPNE5/ADCY8/NLGN1/SYT6/CYTB	58	YES
GO:1905039	carboxylic acid transmembrane transport	58/4885	150/18866	0.000386799	0.0040659	0.00289741	MPC1/AGT/IRS2/SLC16A2/SLC6A9/SLC16A12/KCNJ10/ACSL5/SLC2A1/ACE2/SLC1A7/NTSR1/SLC16A3/SLC7A13/SLC43A1/SLC38A4/SLC25A18/ACACB/SLC7A10/ABCD2/THBS1/SLC7A3/FOLR2/SLC7A2/SLC6A7/CPT1A/SLC38A3/MPC2/ATP1A2/SLC47A1/PDPN/SLC13A5/SLC7A14/SLC1A6/SLC5A6/THRSP/SLC36A2/SLC7A5/SLC22A2/SLC6A14/SLC16A8/SLC6A12/SLC16A10/LRRC8C/CLTRN/LRRC8D/SLC7A1/SLC3A2/SLC7A5P1/SLC6A15/SLC3A1/SLC6A20/LRP2/SLC7A4/SLC5A8/FOLR1/RGS2/SL…	58	YES
GO:0010977	negative regulation of neuron projection development	58/4885	154/18866	0.00083437	0.00728395	0.00519062	MCF2/RTN4R/SEMA6A/MAG/DAB1/SEMA3B/ARHGAP4/B2M/SEMA4D/EPHA4/ID1/EPHB2/WNT3A/PLK2/SEMA4B/CIB1/STMN2/ZNF365/SPOCK1/NGFR/NRP1/LRP4/TRPC6/PTPRG/SLIT2/NLGN3/DNM3/PRAG1/TNR/DKK1/DCC/FSTL4/KIAA0319/SEMA6B/SRGAP2C/GAK/SEMA3G/NTN1/TLX2/EFNB2/SEMA6D/PAFAH1B1/NFATC4/EFNB3/IFRD1/KANK1/NGEF/BCL11A/ACP4/SEMA6C/SEMA4A/SEMA5B/STX1B/KLK8/TRPV4/RTN4RL2/OSTN/NLGN1	58	YES
GO:0016125	sterol metabolic process	58/4885	169/18866	0.00897978	0.0446824	0.0318412	NPC1L1/CYP2C9/SULT2B1/FAXDC2/CYP21A2/CETP/APOL2/PCSK9/CFTR/CYP1B1/CYP8B1/IDI1/ACADL/AKR1D1/SC5D/MVK/LPCAT3/STARD3/HMGCS2/G6PD/CEL/ACACB/LIPE/APOB/GPAM/FASN/CYP26A1/FGF1/CYP26C1/SCARF1/CUBN/LEPR/CAT/CH25H/CYP7A1/PON1/DISP3/CYP46A1/SCD/LIPA/LEP/STAR/SOAT1/DGAT2/CYP19A1/TM7SF2/TTC39B/CYP3A4/ACAA2/CEBPA/CYP11A1/APP/NFYC/CYP2D6/GNB3/APOA2/CYP27A1/CYB5R2	58	YES
GO:0042476	odontogenesis	57/4885	132/18866	1.14484e-05	0.000247495	0.000176368	AQP5/TNC/FGF10/CA2/DLX1/WDR72/BCL11B/WNT10A/SLC24A4/TP63/NECTIN1/PERP/SOSTDC1/ENAM/ADM/SDC1/AQP3/BMP4/SHH/INHBA/ODAPH/NGFR/GLI2/TGFB3/LRP4/PDGFRA/FOXO1/ADAMTS5/AXIN2/CD34/SMPD3/OSR2/PAM/GLI3/FGF8/WNT6/ID3/FAM20C/ITGA6/AQP6/SMO/EDAR/ACP4/OSR1/KLK5/AQP1/BGLAP/ALPL/SCN5A/DMRT3/LRP6/TGFB2/SSUH2/BMP2/DMP1/AMTN/DLX2	57	YES
GO:0060048	cardiac muscle contraction	57/4885	140/18866	8.68876e-05	0.00120606	0.000859452	ADORA1/PIK3CG/CXCR4/BIN1/CLIC2/MYH6/ZC3H12A/KCNJ2/PKP2/ACE2/ASB3/TCAP/ADRA1A/KCNE3/CACNA1G/CAV1/CASQ2/KCNJ8/KCNA5/HRC/ANK2/SCN2B/CACNA1C/SCN3B/SCN4B/GJC1/PLN/KCNE1B/FGF12/KCNE4/ADRA1B/KCNH2/KCNN2/KCNJ3/NEDD4L/TNNI3K/ATP1A2/GJA1/KCNE1/KCNE5/GJA5/HDAC4/TMEM38A/PDE4D/MAP2K6/KCNE2/TNNI2/MYBPC3/CALM2/RYR2/DMD/RNF207/SCN5A/NOS1/CACNB2/RGS2/ATP1A1	57	YES
GO:0007586	digestion	57/4885	141/18866	0.000109447	0.00146517	0.00104409	NPC1L1/TFF3/AQP5/CHRM1/FGF10/NMU/MUC4/MUC13/NR1H3/CHIT1/TIFAB/INAVA/PBLD/SLC2A5/UCN2/AKR1D1/PGC/LPCAT3/LCT/AKR1C2/CLPSL1/SLC26A6/CEL/MUC6/ACO1/PTGER3/TLR4/ADRA2A/CHRM5/ARX/SCT/HAMP/ENPP7/LEP/MGAM/ABCG5/RBP4/MOGAT2/PNLIPRP2/PPARGC1A/SGK1/SLC26A7/OXT/KCNN4/HIP1R/CLPS/GHRL/EPB41/PTGER1/AQP1/ADM2/APOA2/TFF2/PGA5/OPRK1/CCK/SLC5A1	57	NO
GO:0030593	neutrophil chemotaxis	56/4885	103/18866	7.0247e-10	8.02698e-08	5.72011e-08	LGALS3/CXCR1/DPEP1/CD74/CCL22/PIK3CG/RIPOR2/CCR7/RAC2/CCL25/CCL21/CXCL9/VAV1/XCL1/XCL2/JAML/SYK/PIK3CD/CCL19/CCL4/CCL4L1/S100A8/CXADR/S100A9/CXCR2/CXCL2/S100A12/CXCL3/PPBP/CXCL1/LBP/MCU/CXCL8/CXCL6/CCL13/EDN3/DYSF/SLIT2/CCL16/CCL14/TIRAP/CCL15/MDK/SRP54/CCL3L1/CCL3L3/CCL26/CCL17/PDE4D/CX3CL1/IL23A/DAPK2/ITGA9/CCL20/TGFB2/SAA1	56	YES
GO:0106106	cold-induced thermogenesis	56/4885	144/18866	0.000408226	0.00422557	0.00301119	ACTN3/NR1H3/IL18R1/CCR2/CXCR4/DBH/PLAC8/IL18/PLCL2/SYK/TSHR/ID1/FABP5/CEBPB/ACHE/ACADL/ACSL1/ABHD6/DIO2/G0S2/FABP4/CIDEA/ADIPOQ/NOVA2/CAV1/EPAS1/LEPR/TLR4/ADAMTS5/ALDH1A1/ADRB2/ADRB3/EBF2/SCD/HOXC10/ADIPOR2/VEGFA/NOVA1/GJA1/RBPJ/LEP/ACOT11/UCP2/PPARGC1A/IRF4/IL15/MAP2K6/ARRDC3/OXT/GHRL/GPR3/GRB10/FOXC2/TRPM8/UCP1/LCN2	56	NO
GO:0120161	regulation of cold-induced thermogenesis	56/4885	144/18866	0.000408226	0.00422557	0.00301119	ACTN3/NR1H3/IL18R1/CCR2/CXCR4/DBH/PLAC8/IL18/PLCL2/SYK/TSHR/ID1/FABP5/CEBPB/ACHE/ACADL/ACSL1/ABHD6/DIO2/G0S2/FABP4/CIDEA/ADIPOQ/NOVA2/CAV1/EPAS1/LEPR/TLR4/ADAMTS5/ALDH1A1/ADRB2/ADRB3/EBF2/SCD/HOXC10/ADIPOR2/VEGFA/NOVA1/GJA1/RBPJ/LEP/ACOT11/UCP2/PPARGC1A/IRF4/IL15/MAP2K6/ARRDC3/OXT/GHRL/GPR3/GRB10/FOXC2/TRPM8/UCP1/LCN2	56	NO
GO:0044409	entry into host	56/4885	147/18866	0.000738493	0.0066278	0.00472304	HYAL3/IFITM1/TRIM21/IFITM3/CD74/FCN1/SELPLG/SLAMF1/CR2/CXCR4/ITGB7/GPR15/CCR5/TNFRSF4/CR1/NECTIN1/EPHA2/EGFR/CXADR/KRT6A/HAVCR1/SLC10A1/ACE2/CXCL8/WWP1/PHB/TRIM68/ITGB6/NCAM1/GAS6/CD55/CLEC5A/HYAL2/VPS18/CAV2/CAV1/GSN/FUCA2/ITGA2/CLEC4M/MID2/EFNB2/EFNB3/CLEC4G/PTX3/CLDN6/TRIM31/CLDN9/PVR/ICAM1/TYRO3/CLDN1/FCN3/HTR2A/TRIML2/CTNND1	56	YES
GO:0048592	eye morphogenesis	56/4885	156/18866	0.00354246	0.0221482	0.015783	NKD1/AQP5/TSPAN12/RORB/PRDM1/FASLG/NECTIN1/EPHB2/EPHA2/EFEMP1/FBN2/FOXL2/FSCN2/VSX1/TSKU/ALDH1A3/DIO3/BMP4/WNT2/COL8A1/MFAP5/JAG1/PTN/TBX2/MEIS1/ZEB1/NECTIN3/DLL1/CDON/DSCAM/GNAT1/FOXE3/RP1/TH/AHI1/VEGFA/NTRK2/TENM3/WNT16/GLI3/FOXN4/RBP4/USH1C/VAX2/RPE65/EPHB1/RS1/SIX3/PAX6/RARB/TRPM1/SOX8/LRP6/LCTL/CRB1/NOTCH2	56	YES
GO:0032675	regulation of interleukin-6 production	56/4885	159/18866	0.0056039	0.0311279	0.0221821	CAPN2/F2RL1/DDX58/CD74/POU2F2/FOXP3/TLR8/CSK/PTPN6/SLAMF1/TNFAIP3/SCIMP/CD200R1/SYK/NLRC3/IL16/TLR2/INAVA/ZC3H12A/RAB7B/IL1A/IL36RN/SIGLEC16/CARD9/ORM1/LBP/LPL/TNFSF4/NLRP10/GAS6/HGF/HYAL2/CD200/KLF2/TLR4/IL33/IL17D/F2R/TIRAP/LILRA2/AFAP1L2/FOXJ1/NOD1/SYT11/CX3CL1/ARHGEF2/APP/GHRL/IL6R/RIPK2/ADORA2B/TNF/IL37/BPI/TSLP/C1QTNF4	56	NO
GO:0006690	icosanoid metabolic process	55/4885	122/18866	3.3897e-06	9.34141e-05	6.65679e-05	CYP2C9/ATP6V1B1/DPEP1/CD74/PTGDS/SYK/DPEP2/CYP4F12/GGTA1/PTGS1/TLR2/FABP5/CYP4F22/CYP4F8/GSTM1/CYP1B1/CBR1/ACOX1/CYP4F11/CYP4F2/GGT1/AKR1C2/PLA2G4F/ALOX15B/CYP2A13/CYP4A22/CYP4A11/CPA1/MGLL/PTGIS/CYP2U1/HPGDS/AVPR1A/PON1/CYP4F3/CYP2J2/ALOX15/HPGD/CYP2S1/ALOXE3/ALOX12B/MGST3/GGT6/CYP2B6/CYP2F1/AWAT1/PTGS2/PLA2G4A/CYP2C18/GGT2/GGT3P/AKR1C4/CYP2D6/CYP2D7/PON3	55	YES
GO:0006721	terpenoid metabolic process	55/4885	124/18866	6.19572e-06	0.000150176	0.000107017	SDR16C5/CYP2C9/RBP3/DHRS9/RBP1/RDH10/EGFR/DHRS3/PLB1/CYP1B1/AKR1B10/SDC1/AKR1B15/RETSAT/HMGCS2/ALDH1A3/ADH1C/LIPE/APOB/RDH5/LPL/ADH1A/ADH1B/CYP26A1/RARRES2/CYP26C1/ALDH1A2/HSPG2/ALDH1A1/GPIHBP1/TTR/APOM/ALDH3A2/CYP2S1/STAR/DGAT2/RBP4/RDH12/AWAT2/CYP3A4/AKR1B1/OPN1SW/GPC5/RPE65/ADH4/CYP2W1/CYP2C18/CLPS/AKR1C4/CYP2D6/SRD5A1/APOA2/RLBP1/LRP2/CRABP1	55	YES
GO:0051208	sequestering of calcium ion	55/4885	124/18866	6.19572e-06	0.000150176	0.000107017	PTPRC/CORO1A/PTPN6/FASLG/CCR7/CCL21/CXCL9/XCL1/MCOLN2/CLIC2/CCR5/CCL19/XCR1/CD19/LCK/HAP1/JPH2/ERO1A/NTSR1/METTL21C/P2RY6/CEMIP/JPH4/CASQ2/HRC/APLNR/HTR2B/ANK2/CACNA1C/SELENON/F2R/PLN/RYR1/DRD2/ATP1A2/TRPA1/ITPR2/PRKCE/ATP7B/TMEM38A/PDE4D/CX3CL1/CAPN3/MCOLN3/PLCG1/CALM2/HSP90B1/F2/RYR2/RYR3/DMD/NOS1/HTR2A/LACRT/FGF2	55	YES
GO:0003014	renal system process	55/4885	125/18866	8.29723e-06	0.000190466	0.000135728	AGT/ATP6V1B1/ADORA1/F2RL1/IGHA1/CYP4F12/CHRNB4/JCHAIN/IGHA2/ADM/CYP4F2/AQP3/COMT/SLC15A2/CLN3/BMP4/CYP4A11/ADRA1A/SPX/NPR1/ADIPOQ/GAS6/HYAL2/ADGRF5/PCSK5/CORO2B/AVPR2/ADCY4/EDNRB/GSN/AVPR1A/OR51E2/CD34/F2R/ADORA2A/DRD2/CHRNB2/ADCY5/ADCY1/GJA1/PRKACB/AGTR1/GJA5/MCAM/AKR1B1/SGK1/OXT/ADCY7/HNF1A/AQP2/BCR/AQP1/TBC1D8B/TRPV5/ADCY8	55	YES
GO:1903038	negative regulation of leukocyte cell-cell adhesion	55/4885	137/18866	0.000177332	0.00216969	0.00154615	LGALS3/LGALS9B/LGALS9C/CCL28/DUSP3/IFNL1/CD74/FOXP3/TBX21/PAG1/JAK3/VSIR/IL2/CRTAM/PTPN6/RIPOR2/PLA2G2D/LAX1/IRF1/FGL2/CCL25/CCL21/XCL1/CTLA4/TIGIT/SOCS1/SPN/ZC3H12A/PRNP/CEBPB/IL20RB/LGALS7B/ERBB2/BMP4/SHH/DTX1/TNFSF4/HLX/KLF4/ADORA2A/MDK/SOCS6/MIR221/GLI3/FOXJ1/ADTRP/PLA2G2F/CLEC4G/CEACAM1/GNRH1/DUSP22/BCL6/ASS1/HLA-G/VTCN1	55	YES
GO:0002705	positive regulation of leukocyte mediated immunity	55/4885	138/18866	0.000221365	0.00259435	0.00184876	GAB2/CD40/F2RL1/RASGRP1/DDX58/RSAD2/FGR/STAP1/FOXP3/TBX21/PTPRC/IL12RB1/FCER2/IL2/CRTAM/IL12B/IL18R1/IL18RAP/CD160/SASH3/C3/VAV1/XCL1/CD226/IL18/CD1D/CD1C/CD1B/CD1E/SCIMP/NLRP3/SLAMF6/SYK/B2M/CD28/SH2D1A/NCR3/KLRK1/KLRC4-KLRK1/LTA/RAET1G/CLNK/CD177/NOS2/TNFSF4/CADM1/CLCF1/C17orf99/STXBP1/IL23A/PVR/ADORA2B/HLA-G/TNF/CD1A	55	NO
GO:0032355	response to estradiol	55/4885	141/18866	0.000418893	0.0042683	0.00304164	FGF10/AGT/TFPI/CSN1S1/ETS1/ESR2/SSTR3/EGFR/GJB2/WNT7A/TXNIP/ABCC2/GGT1/PPP1R9B/APOB/SLC6A1/ADCYAP1R1/PTN/DUSP1/CAT/ALDH1A2/DHH/SSTR1/CRHBP/ITGA2/AREG/NRIP1/SSTR2/STXBP1/TH/RGS9/RAMP3/PAM/GJA1/HPGD/ARNT2/BCL2L2/STRN3/LEP/F7/CYP19A1/PTGS2/PPARGC1A/WFDC1/SFRP1/GH1/WNT8B/OXT/GGT2/POU4F1/PTCH1/GGT3P/ASS1/SRD5A1/CRYAB	55	YES
GO:0035150	regulation of tube size	55/4885	144/18866	0.00076198	0.00674494	0.00480652	AGT/ADORA1/F2RL1/UTS2/DBH/EGFR/UTS2R/ACE2/ADM/KCNMB2/ADRA1A/NPR1/UTS2B/APLN/TBXA2R/CAV1/EDN3/AVPR2/KCNA5/HTR2B/EDNRB/HTR7/ADRA2A/WNT9B/NOS3/AVPR1A/ADRB2/P2RY1/F2R/ADRB3/ECE1/ADORA2A/NPPC/ADRA1B/ADRA1D/ATP1A2/GJA1/AGTR1/LEP/SMTNL2/GJA5/PTGS2/PLOD3/CALCA/ITGB1BP1/ICAM1/KCNMB1/GUCY1A1/ADORA2B/FOXC2/NOS1/HTR2A/GCLC/KEL/RGS2	55	NO
GO:0072009	nephron epithelium development	54/4885	110/18866	1.43688e-07	7.23656e-06	5.15686e-06	MAGED1/AGT/WNT4/TACSTD2/HOXA11/HOXD11/GDNF/GREM1/WNT7B/BMP4/SHH/KLF15/ADIPOQ/FGF1/MEF2C/JAG1/TCF21/WNT9B/CD34/FAT4/DLL1/PECAM1/HES5/HOXB7/PODXL/SIX2/MTSS1/AHI1/GREB1L/PBX1/VEGFA/NPNT/BASP1/MAGI2/SIX1/GLI3/FOXJ1/FGF8/WNT6/WNT1/IRX1/POU3F3/SMO/OSR1/PTCH1/WWTR1/FOXC2/SOX8/BMP2/UMOD/FGF2/NOG/WT1/NOTCH2	54	NO
GO:0007613	memory	54/4885	121/18866	6.00169e-06	0.000146583	0.000104457	NTF3/DBH/PRNP/CEBPB/NTF4/BRINP1/ADGRF1/SHISA7/RASGRF1/COMT/CUX2/PLK2/SLC2A4/SLC6A1/ITGA8/SLC8A3/PTN/NGF/CX3CR1/SHANK3/SLC8A2/MDK/SYT4/NPAS4/TAFA2/DRD2/CHRNB2/NQO2/TH/PPP3CB/ADCY1/INSR/GRIA1/NFATC4/CNR1/PTGS2/SGK1/SYT11/CAMK4/KALRN/RELN/OXT/ASIC1/SRF/SCN2A/KLK8/HTR2A/LRRN4/PTCHD1/GRIN2A/CCK/KCNK10/ADCY8/S100B	54	YES
GO:0014066	regulation of phosphatidylinositol 3-kinase signaling	54/4885	127/18866	3.24793e-05	0.000554226	0.000394948	PIP5K1B/AGT/NTF3/IRS2/F2RL1/RASGRP1/FGR/PIK3IP1/PPP1R16B/PIK3CG/PTPN6/HCST/PIK3R5/IL18/PIP4K2A/NLRC3/PIK3CD/CD28/HCLS1/SEMA4D/EGFR/PIK3R1/EPO/IGF1/HGF/FLT1/TEK/CAT/KDR/PDGFRA/KLF4/PDGFD/SELP/F2R/ROR1/FLT3/NTRK1/INSR/NTRK2/PTPN13/WNT16/LEP/FYN/CEACAM1/SERPINE2/RELN/GH1/NTRK3/F2/OSM/ANGPT1/TNF/TGFB2/DIPK2A	54	YES
GO:0019730	antimicrobial humoral response	54/4885	137/18866	0.000348041	0.00372427	0.00265396	BPIFB2/CLU/PRTN3/PDZD11/IGHA1/LYZ/CXCL9/S100A8/S100A7/PGLYRP4/S100A9/KLK7/KRT6A/CXCL2/PI3/SPINK5/IL36RN/S100A12/CXCL3/PPBP/CXCL1/DEFB1/RNASE7/JCHAIN/IGHA2/WFDC3/CXCL8/BPIFB1/PGC/CXCL6/KLK3/H2BC4/ITLN1/RARRES2/CCL13/CTSG/ELANE/CXCL14/HMGN2/AZU1/PGLYRP2/CST9/PPP2R3C/CAMP/RPS19/EPPIN/PLA2G2A/COLEC11/KLK5/F2/DCD/BPI/SLPI/LCN2	54	NO
GO:0007272	ensheathment of neurons	54/4885	139/18866	0.000527583	0.00506907	0.00361228	ACER3/MAL2/HEXB/MAG/CLU/PRX/TNFRSF1B/CST7/EPB41L3/CXCR4/KCNJ10/PTPRZ1/TLR2/KLK6/NDRG1/GALC/ERBB2/ABCD2/CLDN11/HGF/SLC8A3/PTN/ASPA/CNTNAP1/EGR2/DHH/ANK2/LGI4/JAM2/DEGS1/HES5/POU3F2/BCAS1/NTRK2/FA2H/ACSBG1/GAL3ST1/UGT8/ADGRG6/FAM126A/ZNF488/NTRK3/MPZ/SH3TC2/AMIGO1/RARB/SCN2A/MALL/MAL/KLK8/CD9/ID4/KEL/S100B	54	NO
GO:0008366	axon ensheathment	54/4885	139/18866	0.000527583	0.00506907	0.00361228	ACER3/MAL2/HEXB/MAG/CLU/PRX/TNFRSF1B/CST7/EPB41L3/CXCR4/KCNJ10/PTPRZ1/TLR2/KLK6/NDRG1/GALC/ERBB2/ABCD2/CLDN11/HGF/SLC8A3/PTN/ASPA/CNTNAP1/EGR2/DHH/ANK2/LGI4/JAM2/DEGS1/HES5/POU3F2/BCAS1/NTRK2/FA2H/ACSBG1/GAL3ST1/UGT8/ADGRG6/FAM126A/ZNF488/NTRK3/MPZ/SH3TC2/AMIGO1/RARB/SCN2A/MALL/MAL/KLK8/CD9/ID4/KEL/S100B	54	YES
GO:0035296	regulation of tube diameter	54/4885	143/18866	0.00115051	0.00943707	0.00672496	AGT/ADORA1/F2RL1/UTS2/DBH/EGFR/UTS2R/ACE2/ADM/KCNMB2/ADRA1A/NPR1/UTS2B/APLN/TBXA2R/CAV1/EDN3/AVPR2/KCNA5/HTR2B/EDNRB/HTR7/ADRA2A/NOS3/AVPR1A/ADRB2/P2RY1/F2R/ADRB3/ECE1/ADORA2A/NPPC/ADRA1B/ADRA1D/ATP1A2/GJA1/AGTR1/LEP/SMTNL2/GJA5/PTGS2/PLOD3/CALCA/ITGB1BP1/ICAM1/KCNMB1/GUCY1A1/ADORA2B/FOXC2/NOS1/HTR2A/GCLC/KEL/RGS2	54	NO
GO:0097746	regulation of blood vessel diameter	54/4885	143/18866	0.00115051	0.00943707	0.00672496	AGT/ADORA1/F2RL1/UTS2/DBH/EGFR/UTS2R/ACE2/ADM/KCNMB2/ADRA1A/NPR1/UTS2B/APLN/TBXA2R/CAV1/EDN3/AVPR2/KCNA5/HTR2B/EDNRB/HTR7/ADRA2A/NOS3/AVPR1A/ADRB2/P2RY1/F2R/ADRB3/ECE1/ADORA2A/NPPC/ADRA1B/ADRA1D/ATP1A2/GJA1/AGTR1/LEP/SMTNL2/GJA5/PTGS2/PLOD3/CALCA/ITGB1BP1/ICAM1/KCNMB1/GUCY1A1/ADORA2B/FOXC2/NOS1/HTR2A/GCLC/KEL/RGS2	54	YES
GO:0008643	carbohydrate transport	54/4885	151/18866	0.00451871	0.0267734	0.019079	SLC45A3/SLC37A1/SLC2A10/SLC35B4/IRS2/C3/PRKCB/SLC2A9/SLC2A1/FABP5/PIK3R1/PPBP/SLC2A5/SLC5A3/CLTCL1/TRIB3/AQP3/MFSD4B/SLC26A6/SORBS1/KLF15/AQP7/ADIPOQ/SLC2A4/TRARG1/ITLN1/IGF1/SLC2A3/SLC5A4/NR4A3/AQP10/PID1/IRS1/SMPD3/SLC45A2/INSR/ADIPOR2/SLC5A10/LEP/MFSD2B/SLC45A4/SLC25A27/GH1/HNF1A/AQP2/SLC26A5/ERFE/AQP1/GRB10/TNF/SLC17A5/C1QTNF12/OSTN/SLC5A1	54	YES
GO:0002526	acute inflammatory response	53/4885	111/18866	5.73756e-07	2.3535e-05	1.67713e-05	SERPINA1/ADORA1/PLSCR1/CD6/CREB3L3/PIK3CG/PLA2G2D/C3/CCR7/APOL2/NLRP3/DNASE1L3/FUT7/S100A8/SAA4/CEBPB/IL20RB/CXCR2/IL1A/ORM2/ORM1/TREM1/LBP/EPO/C2CD4A/C2CD4B/PPARG/PRCP/FN1/TNFSF4/PTGER3/F3/EDNRB/F8/ELANE/HAMP/FFAR2/F12/NPY5R/KLKB1/CNR1/PTGS2/B4GALT1/OSMR/IL6R/F2/ICAM1/OSM/ASS1/APOA2/TNF/SAA2/SAA1	53	YES
GO:0016101	diterpenoid metabolic process	53/4885	114/18866	1.61558e-06	5.36934e-05	3.82626e-05	SDR16C5/RBP3/DHRS9/RBP1/RDH10/EGFR/DHRS3/PLB1/CYP1B1/AKR1B10/SDC1/AKR1B15/RETSAT/ALDH1A3/ADH1C/LIPE/APOB/RDH5/LPL/ADH1A/ADH1B/CYP26A1/RARRES2/CYP26C1/ALDH1A2/HSPG2/ALDH1A1/GPIHBP1/TTR/APOM/ALDH3A2/CYP2S1/STAR/DGAT2/RBP4/RDH12/AWAT2/CYP3A4/AKR1B1/OPN1SW/GPC5/RPE65/ADH4/CYP2W1/CYP2C18/CLPS/AKR1C4/CYP2D6/SRD5A1/APOA2/RLBP1/LRP2/CRABP1	53	YES
GO:0051209	release of sequestered calcium ion into cytosol	53/4885	118/18866	5.79181e-06	0.000143096	0.000101972	PTPRC/CORO1A/PTPN6/FASLG/CCR7/CCL21/CXCL9/XCL1/MCOLN2/CLIC2/CCR5/CCL19/XCR1/CD19/LCK/HAP1/JPH2/ERO1A/NTSR1/METTL21C/P2RY6/CEMIP/JPH4/CASQ2/HRC/APLNR/HTR2B/ANK2/CACNA1C/SELENON/F2R/PLN/RYR1/DRD2/ATP1A2/TRPA1/ITPR2/PRKCE/TMEM38A/PDE4D/CX3CL1/CAPN3/MCOLN3/PLCG1/CALM2/F2/RYR2/RYR3/DMD/NOS1/HTR2A/LACRT/FGF2	53	YES
GO:0051283	negative regulation of sequestering of calcium ion	53/4885	119/18866	7.83292e-06	0.000181605	0.000129413	PTPRC/CORO1A/PTPN6/FASLG/CCR7/CCL21/CXCL9/XCL1/MCOLN2/CLIC2/CCR5/CCL19/XCR1/CD19/LCK/HAP1/JPH2/ERO1A/NTSR1/METTL21C/P2RY6/CEMIP/JPH4/CASQ2/HRC/APLNR/HTR2B/ANK2/CACNA1C/SELENON/F2R/PLN/RYR1/DRD2/ATP1A2/TRPA1/ITPR2/PRKCE/TMEM38A/PDE4D/CX3CL1/CAPN3/MCOLN3/PLCG1/CALM2/F2/RYR2/RYR3/DMD/NOS1/HTR2A/LACRT/FGF2	53	NO
GO:0051282	regulation of sequestering of calcium ion	53/4885	121/18866	1.40483e-05	0.000289052	0.000205982	PTPRC/CORO1A/PTPN6/FASLG/CCR7/CCL21/CXCL9/XCL1/MCOLN2/CLIC2/CCR5/CCL19/XCR1/CD19/LCK/HAP1/JPH2/ERO1A/NTSR1/METTL21C/P2RY6/CEMIP/JPH4/CASQ2/HRC/APLNR/HTR2B/ANK2/CACNA1C/SELENON/F2R/PLN/RYR1/DRD2/ATP1A2/TRPA1/ITPR2/PRKCE/TMEM38A/PDE4D/CX3CL1/CAPN3/MCOLN3/PLCG1/CALM2/F2/RYR2/RYR3/DMD/NOS1/HTR2A/LACRT/FGF2	53	NO
GO:0046683	response to organophosphorus	53/4885	134/18866	0.000355714	0.00377482	0.00268998	P2RX5/PIK3CG/RAPGEF1/P2RY12/SELL/CFTR/P2RX6/P2RX2/SDC1/SLC26A3/PFKFB1/SLC26A6/CNGA3/P2RY6/PCK1/GPD1/ADIPOQ/PKLR/NOX4/ABCC9/SLC8A3/DUSP1/TEK/CRHBP/P2RY1/FOS/ZFP36L1/PDE2A/PTPRN/AREG/HCN2/VGF/AQP8/CDO1/ITPR2/STAR/KCNE1/CIB2/PTGS2/TRPC3/PDE3A/PER1/APP/OXT/HSP90B1/RYR3/AQP1/AANAT/ASS1/DUOX2/SRD5A1/FOSL1/WT1	53	YES
GO:0030534	adult behavior	53/4885	137/18866	0.000663685	0.00611948	0.00436081	SPTBN2/DAB1/ATP6V1B1/PPT1/DBH/KCNJ10/PAX5/EPHA4/CHRNB4/CSTB/NTF4/NLGN4X/GDNF/NTSR1/NRXN3/PREX2/NRXN2/PCDH17/NR4A3/HOXD9/HOXD10/CRHBP/LGI4/NLGN3/SHANK3/FGF12/UNC79/SPTBN4/NRXN1/SLITRK1/DMBX1/SEZ6/DRD2/CHRNB2/OPRD1/GLRB/ATP1A2/PBX3/PAFAH1B1/SEZ6L/EFNB3/CNTNAP2/LEP/CEND1/HOMER2/APP/KALRN/ALK/GHRL/GBX1/DMRT3/HTR2A/UCHL1	53	YES
GO:0042552	myelination	53/4885	137/18866	0.000663685	0.00611948	0.00436081	ACER3/MAL2/HEXB/MAG/CLU/PRX/TNFRSF1B/CST7/EPB41L3/CXCR4/KCNJ10/PTPRZ1/TLR2/KLK6/NDRG1/GALC/ERBB2/ABCD2/HGF/SLC8A3/PTN/ASPA/CNTNAP1/EGR2/DHH/ANK2/LGI4/JAM2/DEGS1/HES5/POU3F2/BCAS1/NTRK2/FA2H/ACSBG1/GAL3ST1/UGT8/ADGRG6/FAM126A/ZNF488/NTRK3/MPZ/SH3TC2/AMIGO1/RARB/SCN2A/MALL/MAL/KLK8/CD9/ID4/KEL/S100B	53	YES
GO:0043524	negative regulation of neuron apoptotic process	53/4885	149/18866	0.00551247	0.0307804	0.0219344	MAG/DLX1/NTF3/PPT1/GABRB3/CORO1A/AGAP2/PTPRZ1/CEBPB/NTF4/GDNF/CLN3/ITSN1/GABRB2/MEF2C/NRP1/NR4A3/TGFB3/NES/NGF/PINK1/CX3CR1/F2R/ADORA2A/CLCF1/SNCB/MDK/CNTFR/NTRK1/STXBP1/MAP2K4/NTRK2/NFATC4/PRKCG/SIX1/SNX6/STAR/FGF8/CRLF1/FYN/PPARGC1A/FOXQ1/CX3CL1/NRBP2/POU4F1/EN2/TYRO3/ANGPT1/GRIK2/FZD9/SLC30A10/GCLC/NDNF	53	YES
GO:1990868	response to chemokine	52/4885	97/18866	5.42958e-09	4.39796e-07	3.13403e-07	CXCR1/CCR10/CCL22/DOCK8/RIPOR2/CCR2/CXCR4/CCR7/CCL25/CCL21/CXCL9/XCL1/XCL2/CXCR5/CCR5/CXCR6/CCL19/XCR1/CCR8/CCR4/CXCR3/CCL4/CCL4L1/ZC3H12A/CXCR2/CXCL2/CXCL3/PPBP/CXCL1/ACKR2/CXCL8/CCRL2/CXCL6/CIB1/CCL13/DUSP1/GPR17/SLIT2/CX3CR1/CCL16/CCL14/CCL15/CCL3L1/CCL3L3/CCL26/CCL17/CX3CL1/MPL/CCL20/TFF2/PADI2/CCR9	52	NO
GO:1990869	cellular response to chemokine	52/4885	97/18866	5.42958e-09	4.39796e-07	3.13403e-07	CXCR1/CCR10/CCL22/DOCK8/RIPOR2/CCR2/CXCR4/CCR7/CCL25/CCL21/CXCL9/XCL1/XCL2/CXCR5/CCR5/CXCR6/CCL19/XCR1/CCR8/CCR4/CXCR3/CCL4/CCL4L1/ZC3H12A/CXCR2/CXCL2/CXCL3/PPBP/CXCL1/ACKR2/CXCL8/CCRL2/CXCL6/CIB1/CCL13/DUSP1/GPR17/SLIT2/CX3CR1/CCL16/CCL14/CCL15/CCL3L1/CCL3L3/CCL26/CCL17/CX3CL1/MPL/CCL20/TFF2/PADI2/CCR9	52	YES
GO:0032649	regulation of interferon-gamma production	52/4885	104/18866	1.14393e-07	6.04958e-06	4.311e-06	LGALS9B/LGALS9C/RASGRP1/IFNL1/ISG15/FOXP3/TXK/IL12RB1/TLR8/EBI3/VSIR/IL2/CRTAM/IL12B/IL18R1/CD2/CCR2/SASH3/CD244/CCR7/IRF8/XCL1/CD226/IL18/CD96/SLAMF6/CD3E/KLRK1/KLRC4-KLRK1/HLA-DPB1/LTA/HLA-DPA1/ZC3H12A/PRNP/IL20RB/LGALS7B/IL36RN/CD14/TNFSF4/INHBA/GAS6/IL1RL1/TLR4/IL33/HMHB1/PGLYRP2/ZFPM1/SLC7A5/PDE4D/IL23A/RIPK2/TNF	52	NO
GO:0070268	cornification	52/4885	113/18866	2.94803e-06	8.45939e-05	6.02826e-05	KRT27/PKP1/TGM5/PERP/CSTA/DSC3/CERS3/IVL/KRT1/KRT74/KRT5/KRT10/KRT77/LIPK/KRT6A/SPRR2F/TGM1/PI3/SPINK5/FLG/TCHH/KRT6C/LIPN/PKP2/CASP14/KRT15/CDSN/KRT18/KRT8/DSG4/SPINK6/KRT36/DSC1/KRT31/KRT32/KRT78/KRT72/KRT79/KRT3/KRT16/KRT17/KRT7/KRT81/KRT39/KRT40/TMEM79/KLK5/KRT23/PKP4/KRT9/KRT83/FURIN	52	YES
GO:0010811	positive regulation of cell-substrate adhesion	52/4885	122/18866	4.16509e-05	0.000679908	0.00048451	CEACAM6/AGR2/PLEKHA2/EDIL3/CCL28/WNT4/CASS4/SPOCK2/CCR7/CCL25/CCL21/CD3E/FERMT1/VWC2/EGFL6/COL26A1/LIMS1/CIB1/FN1/COL8A1/LIMS2/CCDC80/NRP1/FOXF1/PTN/TEK/KDR/UTRN/ABI3BP/EGFLAM/VTN/MDK/ALOX15/VEGFA/NPNT/PRKCE/CX3CL1/ITGA6/SFRP1/RSU1/FBLN2/NPY2R/PPM1F/ITGB1BP1/CDK6/FUT1/S100A10/DMP1/VIT/SKAP1/NDNF/OLFM4	52	YES
GO:0002688	regulation of leukocyte chemotaxis	52/4885	124/18866	7.00211e-05	0.00102532	0.000730655	S100A14/F2RL1/CD74/STAP1/RIPOR2/CCR2/GPR18/TNFSF14/CCR7/RAC2/CCL21/XCL1/XCL2/PLA2G7/CCL19/GPSM3/KLRK1/KLRC4-KLRK1/CCL4/S100A7/CXCR2/LBP/MCU/CXCL8/GREM1/CXCL17/MSTN/VEGFD/RARRES2/THBS1/GAS6/PTN/DUSP1/EDN3/DYSF/CCN3/SLIT2/MMP28/TIRAP/CXCL14/MDK/AKIRIN1/VEGFA/MST1L/F7/CYP19A1/IL23A/DAPK2/IL6R/PADI2/TRPV4/IL34	52	NO
GO:0022612	gland morphogenesis	52/4885	124/18866	7.00211e-05	0.00102532	0.000730655	TNC/FGF10/WNT4/TNFAIP3/TP63/EPHA2/EGFR/SOSTDC1/CEBPB/WNT3A/CPB2/HOXB13/PLXND1/BMP4/SHH/FGF1/FGF7/HGF/LIMS2/GLI2/NRP1/PTN/CAV1/GLI1/TGFB3/TBX2/TGFBR2/AREG/MDK/NTN1/GLI3/FGF8/GDF7/CEACAM1/SFRP1/NFIB/ETV5/LAMA1/EDAR/PLAG1/NRG3/PTCH1/PAX6/FBXW7/PLXNA1/HOXD13/TNF/LRP6/TGFB2/ID4/NOG/NOTCH2	52	YES
GO:0014013	regulation of gliogenesis	52/4885	128/18866	0.000185075	0.00224298	0.00159837	SLC45A3/CHRM1/MAG/DLX1/DAB1/GPR37L1/PRKCH/TNFRSF1B/STAP1/CCR2/CXCR4/BIN1/P2RY12/GPR183/LTA/PTPRZ1/EPHA4/TLR2/ASCL2/SHH/IDH2/PPARG/ZNF365/PTN/ASPA/EGR2/CX3CR1/GJC2/CLCF1/HES5/DAAM2/TP73/MDK/LIN28A/MIR221/CX3CL1/SERPINE2/ETV5/ZNF488/ATP1B2/NTRK3/F2/PLAG1/TNF/SOX8/TSPO/BMP2/IL34/ID4/LRP2/DLX2/NOG	52	YES
GO:0046718	viral entry into host cell	52/4885	134/18866	0.000682127	0.00623562	0.00444357	HYAL3/IFITM1/TRIM21/IFITM3/CD74/FCN1/SELPLG/SLAMF1/CR2/CXCR4/ITGB7/GPR15/CCR5/TNFRSF4/CR1/NECTIN1/EPHA2/EGFR/CXADR/HAVCR1/SLC10A1/ACE2/WWP1/PHB/TRIM68/ITGB6/NCAM1/GAS6/CD55/CLEC5A/HYAL2/VPS18/CAV2/CAV1/GSN/ITGA2/CLEC4M/MID2/EFNB2/EFNB3/CLEC4G/PTX3/CLDN6/TRIM31/CLDN9/PVR/ICAM1/TYRO3/CLDN1/FCN3/HTR2A/TRIML2	52	YES
GO:0060041	retina development in camera-type eye	52/4885	150/18866	0.0103905	0.0489967	0.0349156	DLX1/TSPAN12/RORB/NECTIN1/ACHE/VSX2/CYP1B1/ATOH7/VSX1/DIO3/FZD4/NRP1/PTN/RHOJ/DLL4/PDGFRA/ACVRL1/NECTIN3/RD3/DLL1/ARHGEF15/CDON/DSCAM/LHX2/GNAT1/HPCA/CELF4/RP1/RET/AHI1/NTRK2/GPM6A/BMPR1B/FOXN4/RBP4/RP1L1/USH1C/VAX2/RPE65/LAMA1/RS1/CLCN2/PDE6A/SIX3/PAX6/TRPM1/TUB/SOX8/LRP6/TGFB2/DLX2/CRB1	52	YES
GO:0001909	leukocyte mediated cytotoxicity	51/4885	108/18866	1.41406e-06	4.86355e-05	3.46582e-05	F2RL1/RASGRP1/SLAMF7/STAP1/PTPRC/IL12RB1/CORO1A/CRTAM/PTPN6/IL12B/IL18RAP/CD160/VAV1/XCL1/CD226/IL18/CD1D/CD1C/CD1B/CD1E/SLAMF6/DNASE1L3/B2M/IL7R/SERPINB9/PRF1/SH2D1A/NCR1/GZMM/NCR3/KLRK1/KLRC4-KLRK1/RAET1G/CXCL6/ULBP2/NOS2/CADM1/CTSG/ELANE/ULBP1/PPP3CB/AZU1/LEP/CLEC12B/CEACAM1/IL23A/F2/PVR/ICAM1/HLA-G/CD1A	51	YES
GO:0001676	long-chain fatty acid metabolic process	51/4885	113/18866	7.28341e-06	0.000170097	0.000121213	CYP2C9/PTGDS/CYP4F12/ACSL5/PTGS1/GSTM1/CYP1B1/CBR1/ACOX1/GSTM4/CYP4F11/CYP4F2/ACADL/ACAA1/SCP2/ACSL3/ACSL1/ALOX15B/CYP2A13/CYP4A22/CYP4A11/LIPE/MGLL/PTGIS/CYP2U1/HPGDS/SLC27A2/CYP4F3/CPT1A/CYP2J2/ALOX15/ASAH2B/ELOVL5/PAM/HPGD/CYP2S1/ALOXE3/ALOX12B/ACSBG1/ADTRP/CYP3A4/CYP2B6/CYP2F1/AWAT1/PTGS2/SLC27A6/PLA2G4A/ACAD9/CYP2C18/CYP2D6/CYP2D7	51	YES
GO:0048640	negative regulation of developmental growth	51/4885	115/18866	1.33322e-05	0.000276093	0.000196747	NKD1/PAK1/RTN4R/SEMA6A/MAG/GDF15/SEMA3B/ARHGAP4/PLAC8/SEMA4D/FGFR3/CXADR/WWC2/WNT3A/WWC1/G6PD/BMP4/MSTN/SEMA4B/NRP1/MEIS1/TGFBR2/ADRB2/TNR/TP73/DCC/FSTL4/KIAA0319/SEMA6B/SEMA3G/NTN1/STC2/SEMA6D/GJA1/CDKN1A/RBP4/IFRD1/JARID2/SFRP1/VGLL4/BCL11A/SEMA6C/SAV1/PTCH1/SEMA4A/SEMA5B/MYOZ1/MIR17HG/OSTN/NOG/RGS2	51	NO
GO:0033559	unsaturated fatty acid metabolic process	51/4885	118/18866	3.13989e-05	0.000541567	0.000385927	CYP2C9/ATP6V1B1/CD74/PTGDS/CYP4F12/PTGS1/FABP5/CYP4F8/GSTM1/CYP1B1/CBR1/ACOX1/CYP4F11/CYP4F2/ACAA1/SCP2/AKR1C2/ACSL1/ELOVL7/PLA2G4F/ALOX15B/CYP2A13/CYP4A22/CYP4A11/ABCD2/MGLL/PTGIS/CYP2U1/HPGDS/AVPR1A/DEGS1/CYP4F3/SCD/CYP2J2/ALOX15/ELOVL5/HPGD/CYP2S1/ALOXE3/ALOX12B/ELOVL4/CYP2B6/CYP2F1/AWAT1/PTGS2/PLA2G4A/CYP2C18/AKR1C4/CYP2D6/CYP2D7/FADS3	51	YES
GO:0072329	monocarboxylic acid catabolic process	51/4885	138/18866	0.00264107	0.017979	0.012812	IRS2/CYP4F12/ILVBL/EHHADH/ACOX1/CYP4F11/CYP4F2/ACADL/AKR1D1/ACAA1/CRAT/SLC25A17/PCK2/FAH/SCP2/AKR1A1/IVD/SORD/AMACR/CEL/ABHD2/CYP4A11/ACACB/LIPE/PCK1/ABCD2/ADIPOQ/CYP26A1/CYP26C1/IRS1/SLC27A2/CYP4F3/CPT1A/LPIN2/PLIN5/ALDH3A2/MCEE/HPGD/LDHD/CNR1/HOGA1/LEP/ECHDC1/ADTRP/ACAA2/CYP2W1/LPIN3/CPT1C/PON3/HAO2/CRABP1	51	NO
GO:0034308	primary alcohol metabolic process	50/4885	94/18866	1.49677e-08	1.05251e-06	7.5003e-07	SDR16C5/WNT4/DHRS9/RDH10/DHRS3/PLB1/CYP1B1/AKR1B10/AKR1B15/RETSAT/SULT1E1/AKR1A1/ALDH3B2/NAAA/CBR4/AKR1C2/ACSS1/ALDH1A3/SULT1C4/ADH1C/LIPE/RDH5/GPD1/ADH1A/ADH1B/SULT1A2/DKK3/IGF1/ALDH1A2/ALDH1A1/TTR/ALDH3B1/GDPD1/ALDH3A2/DGAT2/ALDH2/ACSS2/RBP4/RDH12/AWAT2/CYP3A4/AKR1B1/CYP11A1/RPE65/ADH4/CLCN2/AKR1C4/CYP2D6/BMP6/BMP2	50	NO
GO:0015837	amine transport	50/4885	99/18866	1.3283e-07	6.87951e-06	4.90242e-06	AGT/TRH/ADORA1/P2RY12/RHCG/ACE2/GDNF/SYT12/NTSR1/SLC43A1/DDC/KMO/SLC6A1/ADRA2A/PINK1/SLC18A2/AVPR1A/P2RY1/KCNA2/RAB3A/ADORA2A/SYT7/SYT13/SYT10/SYT4/STX1A/DRD2/CHRNB2/SLC18A1/STXBP1/SV2A/TH/SLC38A3/ATP1A2/NPY5R/HRH3/CNR1/LEP/SLC22A2/SYT11/SYT8/SYT2/KCNB1/NPY2R/OXT/CLTRN/HTR2A/CCK/RGS2/SYT6	50	NO
GO:0007215	glutamate receptor signaling pathway	50/4885	101/18866	2.95727e-07	1.31414e-05	9.36469e-06	SLC6A9/CCR2/GRIK1/GRIN3A/SHISA8/EPHB2/PRNP/SHISA7/RASGRF1/CLN3/GRM8/MEF2C/SSTR1/CRHBP/PINK1/ADRB2/GRID1/NLGN3/SHANK3/MAPK8IP2/GRM4/GRIK4/GRIN2C/GRIK3/GRM2/UNC13A/RGS9/GRIA3/GRIA1/GSG1L/GRIA2/SHISA9/DLG2/FYN/PPARGC1A/GRID2/CX3CL1/HOMER2/APP/CACNG8/KCNB1/RELN/ACTN2/NETO2/TRPM1/GRIN3B/GRIK2/GRIN2A/GRIK5/NLGN1	50	YES
GO:0001823	mesonephros development	50/4885	103/18866	6.33853e-07	2.53501e-05	1.80648e-05	MAGED1/FGF10/AGT/WNT4/TACSTD2/HOXA11/HOXD11/GDNF/SDC1/GREM1/BMP4/SHH/FGF1/ZBTB16/TCF21/CAT/SLIT2/WNT9B/SPRY1/BMPER/FAT4/HOXB7/OSR2/RET/SIX2/GREB1L/PBX1/VEGFA/NPNT/BASP1/SIX1/GLI3/FOXJ1/FGF8/WNT6/CRLF1/WNT1/SFRP1/SIM1/EPCAM/SMO/OSR1/PTCH1/RARB/FOXC2/SOX8/BMP2/FGF2/NOG/WT1	50	YES
GO:1901890	positive regulation of cell junction assembly	50/4885	103/18866	6.33853e-07	2.53501e-05	1.80648e-05	AGT/WNT4/SEMA4D/EPHB2/EPHA2/LINGO2/ACE2/WNT7A/CLDN3/CUX2/LIMS1/FLRT3/NRP1/CAV1/TEK/KDR/LRRC4B/ADGRB3/LRRN3/CLDN5/FLRT2/SLITRK2/NLGN3/NRXN1/CBLN1/SLITRK1/NTRK1/AMIGO2/VEGFA/NTRK2/CBLN2/AMIGO3/CLSTN3/LRTM2/GRID2/SFRP1/EPHB1/SLITRK4/EPHB3/PPM1F/OXT/ITGB1BP1/NTRK3/GHRL/CLDN19/AMIGO1/SEMA4A/CLDN1/S100A10/NLGN1	50	NO
GO:0014902	myotube differentiation	50/4885	117/18866	5.34004e-05	0.000819446	0.000583947	CEACAM5/SCGB3A1/CAPN2/BHLHA15/GDF15/KCNH1/PLEKHO1/FLT3LG/NFATC2/RIPOR2/TNFSF14/CXCL9/CD53/P2RX2/SHH/FER1L5/TRIM72/IGF1/MEF2C/CAV2/ADGRB3/CCN3/MYOCD/JAM2/SELENON/AVPR1A/TMEM119/CDON/ANKRD2/RYR1/MYMX/HDAC5/RBM24/SIX1/BARX2/HDAC4/WNT1/SIK1/SMYD1/MYORG/SHOX2/PLD3/SMO/PLPP7/MAMSTR/KLF5/CD9/NOS1/DNER/KEL	50	YES
GO:0045446	endothelial cell differentiation	50/4885	117/18866	5.34004e-05	0.000819446	0.000583947	RAP2C/F2RL1/HAPLN2/PPP1R16B/RAPGEF1/CXCR4/ID1/XDH/VCL/WNT7A/CLDN3/WNT7B/BMP4/SOX18/TNMD/FASN/NRP1/JAG1/PTN/ENG/KDR/ACVRL1/ZEB1/ROBO4/SOX17/ATOH8/S1PR1/HEG1/CDH5/CLDN5/PDE2A/DLL1/COL15A1/NOTCH4/PECAM1/BTG1/AFDN/VEGFA/PDPN/RBPJ/HEY1/PLOD3/PDE4D/CEACAM1/TMEM100/ICAM1/HEY2/BMP6/CLDN1/TNF	50	YES
GO:0034763	negative regulation of transmembrane transport	50/4885	128/18866	0.000718751	0.00646952	0.00461025	IRS2/SLC6A9/BIN1/CLIC2/PRKCB/EPHB2/FABP5/PCSK9/EPO/NTSR1/SLC43A1/THBS1/KCNE3/GNB5/CAV1/CASQ2/DYSF/HECW2/ADRA2A/PID1/GEM/PLN/KCNE1B/HAMP/FGF12/KCNE4/KCNH2/DRD2/HECW1/NEDD4L/ATP1A2/PRKCE/LEP/KCNE1/KCNRG/KCNE5/KCNE2/ACTN2/CTTNBP2NL/OSR1/CALM2/KCNAB1/TCAF2/SLC26A5/GRB10/CRHR1/TNF/OSTN/KEL/RGS2	50	NO
GO:0009410	response to xenobiotic stimulus	50/4885	130/18866	0.00107809	0.00894772	0.00637625	UGT2B11/CYP2C9/UGT2B15/GSTA3/DPEP1/PTGS1/S100A12/HNF4A/GSTM1/CYP1B1/GSTM4/ABCC2/ACAA1/GGT1/UGT2B28/ACSL1/ACSM1/CES3/CBR3/CYP2A13/AADAC/AOC3/SULT1A2/CYP26A1/FMO3/GLYAT/CYP2U1/CYP46A1/NQO2/AKR7A3/AKR7L/CYP2J2/CYP2S1/ARNT2/N6AMT1/STAR/MGST3/CYP3A4/CYP2B6/CYP2F1/MTARC1/CYP2W1/CYP2C18/NR1I2/FMO2/CYP2D6/CYP2D7/ACSM2B/GCLC/PON3	50	YES
GO:0007498	mesoderm development	50/4885	134/18866	0.00229628	0.0162903	0.0116087	SECTM1/CRB2/EOMES/IKZF1/TP63/EPHA2/EXT1/HOXA11/WLS/WNT3A/IKZF3/BMP4/SHH/MESP2/INHBA/TIE1/ITGA8/BMX/FOXF1/NR4A3/KLF4/TAL1/GDF3/ZFP36L1/ITGA2/SCX/AMH/LHX2/DKK1/TBX20/SIX2/TXNRD1/VEGFA/TLX2/GJA1/MIXL1/FGF8/TCF15/NODAL/ETS2/TBX19/SMO/ITGB4/OSR1/POU4F1/FOXH1/SRF/FOXC2/POFUT2/NOG	50	YES
GO:0033865	nucleoside bisphosphate metabolic process	50/4885	138/18866	0.0045689	0.0269708	0.0192197	MPC1/SLC26A2/SULT2B1/PPT1/PPT2/ACSL5/TDO2/AADAT/HACD2/SULT1E1/MVK/KYNU/ACSL3/HMGCS2/CBR4/ACSL1/ACSS1/DBI/ELOVL7/ACSM1/ACSF2/SULT1C4/PAPSS2/ACACB/GPAM/ACSM5/FASN/SULT1A2/PDK4/GLYAT/SCD/PIPOX/MPC2/ELOVL5/PDK3/PDPR/MCEE/ACOT12/DGAT2/FAR2/ACSBG1/ELOVL4/ACSS2/PDHA1/ACOT11/ACSM3/PDK1/THEM5/ACSM2B/ACSM2A	50	NO
GO:0033875	ribonucleoside bisphosphate metabolic process	50/4885	138/18866	0.0045689	0.0269708	0.0192197	MPC1/SLC26A2/SULT2B1/PPT1/PPT2/ACSL5/TDO2/AADAT/HACD2/SULT1E1/MVK/KYNU/ACSL3/HMGCS2/CBR4/ACSL1/ACSS1/DBI/ELOVL7/ACSM1/ACSF2/SULT1C4/PAPSS2/ACACB/GPAM/ACSM5/FASN/SULT1A2/PDK4/GLYAT/SCD/PIPOX/MPC2/ELOVL5/PDK3/PDPR/MCEE/ACOT12/DGAT2/FAR2/ACSBG1/ELOVL4/ACSS2/PDHA1/ACOT11/ACSM3/PDK1/THEM5/ACSM2B/ACSM2A	50	NO
GO:0034032	purine nucleoside bisphosphate metabolic process	50/4885	138/18866	0.0045689	0.0269708	0.0192197	MPC1/SLC26A2/SULT2B1/PPT1/PPT2/ACSL5/TDO2/AADAT/HACD2/SULT1E1/MVK/KYNU/ACSL3/HMGCS2/CBR4/ACSL1/ACSS1/DBI/ELOVL7/ACSM1/ACSF2/SULT1C4/PAPSS2/ACACB/GPAM/ACSM5/FASN/SULT1A2/PDK4/GLYAT/SCD/PIPOX/MPC2/ELOVL5/PDK3/PDPR/MCEE/ACOT12/DGAT2/FAR2/ACSBG1/ELOVL4/ACSS2/PDHA1/ACOT11/ACSM3/PDK1/THEM5/ACSM2B/ACSM2A	50	NO
GO:0042102	positive regulation of T cell proliferation	49/4885	101/18866	8.35958e-07	3.13675e-05	2.23528e-05	CD6/FOXP3/PRKCQ/PTPRC/IL12RB1/CD40LG/CORO1A/RASAL3/EBI3/JAK3/IL2/IL12B/ZAP70/CCR2/SASH3/XCL1/IL18/CD1D/TNFRSF13C/SYK/TMIGD2/CCDC88B/CCL19/CD28/CLECL1/CARD11/CD3E/HLA-DPB1/HLA-DPA1/HLA-DMB/TNFSF9/CD70/IL1A/EPO/SHH/GPAM/TNFSF4/CD55/IGF1/EFNB1/TGFBR2/LEP/RPS3/IGF2/IL15/IL23A/RIPK2/SLC7A1/VTCN1	49	YES
GO:0019233	sensory perception of pain	49/4885	106/18866	4.80688e-06	0.000122571	8.73457e-05	NMU/ADORA1/KCND2/IL12B/CCR2/CXCR4/CNR2/FABP5/SCN11A/NTSR1/ACP3/COMT/SPX/MGLL/KCNA1/EDNRB/CCN3/SCN3B/P2RY1/OPRPN/KCNA2/F2R/MRGPRX2/ITGA2/NTRK1/MMP24/CHRNB2/OPRD1/NMUR2/NPY1R/TRPA1/CNR1/ALOXE3/DLG2/FYN/PTGS2/CALCA/EPHB1/TMEM100/NPY2R/OXT/PRDM12/MME/PHF24/OPRK1/HTR2A/UCHL1/GRIN2A/CCK	49	YES
GO:0001523	retinoid metabolic process	49/4885	108/18866	9.14059e-06	0.00020239	0.000144225	SDR16C5/RBP3/DHRS9/RBP1/RDH10/DHRS3/PLB1/CYP1B1/AKR1B10/SDC1/AKR1B15/RETSAT/ALDH1A3/ADH1C/LIPE/APOB/RDH5/LPL/ADH1A/ADH1B/CYP26A1/RARRES2/CYP26C1/ALDH1A2/HSPG2/ALDH1A1/GPIHBP1/TTR/APOM/CYP2S1/DGAT2/RBP4/RDH12/AWAT2/CYP3A4/AKR1B1/OPN1SW/GPC5/RPE65/ADH4/CYP2W1/CYP2C18/CLPS/AKR1C4/CYP2D6/APOA2/RLBP1/LRP2/CRABP1	49	YES
GO:0099565	chemical synaptic transmission, postsynaptic	49/4885	112/18866	3.02531e-05	0.000527491	0.000375896	ADORA1/GABRB3/P2RX5/CHRNB4/P2RX6/CHRNA10/NLGN4X/WNT7A/NTSR1/P2RX2/CUX2/CHRNA2/CHRNA1/MEF2C/SLC8A3/ADRB2/NLGN3/SHANK3/ADORA2A/MAPK8IP2/SLC8A2/NRXN1/CBLN1/TMEM108/GRIN2C/NPAS4/RIMS2/SEZ6/CELF4/STX1A/DRD2/CHRNB2/MPP2/GLRB/GLRA2/INSYN2A/CHRNA9/GRID2/SLC29A1/APP/NPY2R/RELN/CHRNE/GHRL/STX1B/GRIK2/GRIN2A/GRIK5/NLGN1	49	YES
GO:0007009	plasma membrane organization	49/4885	113/18866	4.01037e-05	0.000663111	0.00047254	ANO4/CLU/ANO7/PRX/PLSCR1/PTPRC/EPB41L3/BIN2/CXCR4/BIN1/S100A9/NDRG1/ANO3/CLN3/FER1L5/TRIM72/ABCD2/CAV2/CAV1/PLSCR4/DYSF/SYPL2/TMEFF2/ANK2/GSN/CAVIN2/FAT4/RAB3A/DEGS1/XKR6/SYT7/SYTL4/XKR4/XKR7/MTSS1/PACSIN1/XKR9/FA2H/DMKN/OTOF/SYT11/SH3TC2/PLSCR3/PLSCR2/XKR5/BAIAP2L2/TGFB2/SERP1/CRB1	49	YES
GO:0006805	xenobiotic metabolic process	49/4885	118/18866	0.000149172	0.00189772	0.00135234	UGT2B11/CYP2C9/UGT2B15/GSTA3/DPEP1/PTGS1/S100A12/HNF4A/GSTM1/CYP1B1/GSTM4/ABCC2/ACAA1/GGT1/UGT2B28/ACSL1/ACSM1/CES3/CBR3/CYP2A13/AADAC/AOC3/SULT1A2/CYP26A1/FMO3/GLYAT/CYP2U1/CYP46A1/NQO2/AKR7A3/AKR7L/CYP2J2/CYP2S1/ARNT2/N6AMT1/STAR/MGST3/CYP3A4/CYP2B6/CYP2F1/MTARC1/CYP2W1/CYP2C18/NR1I2/FMO2/CYP2D6/CYP2D7/ACSM2B/PON3	49	YES
GO:0071466	cellular response to xenobiotic stimulus	49/4885	123/18866	0.000479414	0.00473421	0.00337365	UGT2B11/CYP2C9/UGT2B15/GSTA3/DPEP1/PTGS1/S100A12/HNF4A/GSTM1/CYP1B1/GSTM4/ABCC2/ACAA1/GGT1/UGT2B28/ACSL1/ACSM1/CES3/CBR3/CYP2A13/AADAC/AOC3/SULT1A2/CYP26A1/FMO3/GLYAT/CYP2U1/CYP46A1/NQO2/AKR7A3/AKR7L/CYP2J2/CYP2S1/ARNT2/N6AMT1/STAR/MGST3/CYP3A4/CYP2B6/CYP2F1/MTARC1/CYP2W1/CYP2C18/NR1I2/FMO2/CYP2D6/CYP2D7/ACSM2B/PON3	49	YES
GO:0072089	stem cell proliferation	49/4885	128/18866	0.00135266	0.010686	0.00761499	ARTN/EIF2AK2/PTPRC/AKNA/TAFA1/FERMT1/DMRTA2/HHIP/WNT3A/WNT7B/SHH/SOX18/DCT/MECOM/ABCB1/PTN/KCNA1/NES/SOX17/LTBP3/CX3CR1/CD34/ZFP36L1/ZNRF3/DRD2/ASCL1/SIX2/VEGFA/SOX5/GJA1/MIR221/PAFAH1B1/GLI3/CCNE1/NANOG/WNT1/CX3CL1/ARHGEF2/YJEFN3/EPCAM/SMO/SIX3/KDF1/TAFA3/YTHDF2/PAX6/ID4/FZD9/FGF2	49	YES
GO:0046887	positive regulation of hormone secretion	49/4885	131/18866	0.00238141	0.0166179	0.0118421	RPH3AL/NMU/TRH/IRS2/DOC2B/RFX6/BLK/EGFR/HCAR2/CFTR/MCU/INHBB/FOXL2/AACS/ITSN1/GPR68/INHBA/APLN/EDN3/GALR1/P2RY1/SCT/DRD2/FFAR1/PPP3CB/MPC2/SLC30A8/SYBU/GJA1/PRKCE/LEP/GAL/CYP19A1/RBP4/C1QTNF1/RASL10B/GCK/CLTRN/TCF7L2/GHRL/NMB/BMP6/GHRHR/TM7SF3/RETN/SERP1/C1QTNF12/GHRH/ADCY8	49	NO
GO:0001101	response to acid chemical	49/4885	132/18866	0.00285015	0.0190377	0.0135665	SH3BP4/CAPN2/SESN3/SOCS1/SIPA1/EGFR/CEBPB/KRT8/PPP1R9B/MAPK10/PCK1/PTN/KLF2/PDGFRA/ZEB1/AVPR1A/PDGFD/PKD2L1/HPCA/NTRK1/TH/GLRB/GLRA2/VEGFA/CDO1/NTRK2/CASTOR2/RRAGB/NEURL1/SIX1/BCL2L2/CPEB1/F7/LRP11/FYN/AKR1B1/PPARGC1A/SPAAR/BCL11A/AQP2/AMIGO1/CASTOR3/ASNS/ICAM1/ASS1/MEAK7/TNF/CD9/GCLC	49	YES
GO:0030183	B cell differentiation	49/4885	137/18866	0.00657554	0.0355079	0.0253033	CD79B/POU2F2/PTPRC/MFNG/CD40LG/LYL1/JAK3/PTPN6/AICDA/ITGA4/CR2/CD27/ZFP36L2/PLCL2/MS4A1/FCRL3/SYK/INPP5D/GPR183/CD19/CARD11/RAG1/PIK3R1/ADA/IKZF3/INHBA/ITM2A/DOCK11/ZFP36L1/DLL1/FLT3/CLCF1/NHEJ1/C17orf99/NTRK1/TPD52/ZBTB7A/HDAC5/PPP2R3C/RBPJ/HDAC4/ADGRG3/IFNE/SFRP1/CMTM7/BCL6/MIR17HG/FZD9/NOTCH2	49	YES
GO:0007266	Rho protein signal transduction	49/4885	140/18866	0.0103606	0.048928	0.0348667	RTN4R/F2RL1/WAS/P2RY10/ARHGAP4/RIPOR2/GPR18/GPR174/CDC42SE2/P2RY8/ARHGEF18/EPS8L3/RASGRF1/PLEKHG7/ADRA1A/NGFR/NRP1/RHOJ/STARD8/LPAR6/GPR17/ADRA2A/F2RL2/DLC1/HEG1/GPR4/F2R/GPR20/PECAM1/PRAG1/NTN1/PDPN/SYNPO2L/ARHGEF28/HACD3/AGTR1/LPAR4/ARHGAP6/KANK1/ROPN1B/ARHGEF2/KALRN/RASIP1/CAVIN4/BCR/RHOV/BCL6/ARHGDIG/CDC42EP1	49	YES
GO:0070098	chemokine-mediated signaling pathway	48/4885	88/18866	9.88798e-09	7.35734e-07	5.24293e-07	CXCR1/CCR10/CCL22/CCR2/CXCR4/CCR7/CCL25/CCL21/CXCL9/XCL1/XCL2/CXCR5/CCR5/CXCR6/CCL19/XCR1/CCR8/CCR4/CXCR3/CCL4/CCL4L1/CXCR2/CXCL2/CXCL3/PPBP/CXCL1/ACKR2/CXCL8/CCRL2/CXCL6/CIB1/CCL13/GPR17/SLIT2/CX3CR1/CCL16/CCL14/CCL15/CCL3L1/CCL3L3/CCL26/CCL17/CX3CL1/MPL/CCL20/TFF2/PADI2/CCR9	48	YES
GO:0002027	regulation of heart rate	48/4885	104/18866	6.31243e-06	0.000151854	0.000108213	NMU/AGT/BIN1/MYH6/KCNJ2/PKP2/ADM/ADA/ADRA1A/SPX/KCNE3/CACNA1G/CAV1/EPAS1/CASQ2/EDN3/KCNA5/HRC/ANK2/SCN2B/CACNA1C/AVPR1A/SCN3B/SCN4B/PLN/KCNE1B/KCNE4/SPTBN4/ADRA1B/ADRA1D/KCNH2/DRD2/KCNJ3/KCNH6/TNNI3K/KCNE1/KCNE5/GJA5/PDE4D/KCNE2/OXT/CALM2/RYR2/DMD/HEY2/SCN5A/BVES/CACNB2	48	YES
GO:0007200	phospholipase C-activating G protein-coupled receptor signaling pathway	48/4885	104/18866	6.31243e-06	0.000151854	0.000108213	CHRM1/AGT/PLCE1/F2RL1/P2RY10/GPR18/GPR174/P2RY12/P2RY8/GPR157/CXCR2/GNA15/LPAR3/P2RY6/ADRA1A/PTGER3/HTR2B/EDNRB/LPAR6/GPR17/ADRA2A/CCKAR/F2RL2/CX3CR1/P2RY1/S1PR1/GPR4/F2R/GPR20/ADRA1B/ADRA1D/NTSR2/DRD2/OPRD1/GNA14/NMUR2/GNG13/AGTR1/HCRTR2/LPAR4/CALCA/ACTN2/BICD1/F2/NMUR1/OPRK1/HTR2A/NMBR	48	YES
GO:0043266	regulation of potassium ion transport	48/4885	107/18866	1.62972e-05	0.000317944	0.000226571	ADORA1/KCNAB2/BIN1/ATP1B3/DPP6/PRNP/KCNJ2/KCNIP2/KCNE3/FHL1/CAV1/KCNA1/CASQ2/EDN3/KCNA5/ANK2/ADRA2A/KCNS2/NOS3/KCNIP1/LRRC55/KCNE1B/KCNC1/KCNE4/KCNC2/KCNH2/DRD2/KCNN2/DPP10/NEDD4L/VAMP2/KCNE1/KCNRG/GAL/KCNE5/KCNE2/ACTN2/GCK/ATP1B2/KCNAB1/NETO2/AMIGO1/KCNMB1/RNF207/KCNG1/NOS1/HTR2A/KEL	48	NO
GO:0032526	response to retinoic acid	48/4885	108/18866	2.20225e-05	0.000412052	0.000293633	TNC/MICB/RORB/FZD10/GJB2/GJB3/BRINP1/HSD17B2/WNT3A/WNT7B/AQP3/HOXA2/PCK1/PPARG/FZD4/CYP26A1/WNT2/WNT5B/TIE1/DUSP1/ALDH1A2/KLF4/WNT9B/IGFBP7/LTK/GDAP1/DKK1/EPHA3/ASCL1/RXRG/BRINP3/RET/GJA1/LEP/WNT6/RBP4/TESC/PTK7/WNT8B/OXT/NTRK3/OSR1/FZD7/PTCH1/AQP1/BMP6/TRIML2/GDAP2	48	YES
GO:0006939	smooth muscle contraction	48/4885	109/18866	2.95452e-05	0.000519395	0.000370127	NMU/AGT/PLCE1/ADORA1/TIFAB/CHRNB4/GDNF/ADA/P2RX2/ADRA1A/SPX/TBXA2R/PTGER3/CALCRL/CAV1/EDN3/MYH11/HTR2B/EDNRB/MYOCD/HTR7/ADRA2A/ADRB2/F2R/ITGA2/SSTR2/DRD2/CHRNB2/ATP1A2/NMUR2/NPNT/PTGS2/CALCA/PDE4D/KCNB2/MYLK/CNN1/SMTN/NPY2R/OXT/GHRL/SPHK1/SRF/GUCY1A1/ADORA2B/NMUR1/HTR2A/RGS2	48	YES
GO:0050868	negative regulation of T cell activation	48/4885	118/18866	0.00030942	0.00343747	0.00244958	LGALS3/LGALS9B/LGALS9C/DUSP3/IFNL1/CD74/FOXP3/TBX21/PAG1/JAK3/VSIR/IL2/CRTAM/PTPN6/RIPOR2/PLA2G2D/LAX1/IRF1/FGL2/XCL1/CTLA4/TIGIT/SOCS1/SPN/ZC3H12A/PRNP/CEBPB/IL20RB/LGALS7B/ERBB2/BMP4/SHH/DTX1/TNFSF4/HLX/ADORA2A/MDK/SOCS6/GLI3/FOXJ1/PLA2G2F/CLEC4G/CEACAM1/GNRH1/DUSP22/BCL6/HLA-G/VTCN1	48	YES
GO:0051588	regulation of neurotransmitter transport	48/4885	120/18866	0.000488386	0.00481538	0.0034315	STXBP5L/PRKCB/GRIN3A/KCNC4/CHRNB4/SNCAIP/WNT7A/GDNF/SYT12/KMO/ADRA1A/MEF2C/VPS18/P2RY1/MCTP1/RAB3A/ADORA2A/SYN1/SYT7/CPLX2/SYT4/RIMS2/SYP/STX1A/UNC13A/DRD2/CHRNB2/STXBP1/ADCY1/ATP1A2/CPLX1/CNR1/NAPB/PRKCG/PREPL/SYT11/MCTP2/GPM6B/ASIC1/RIMS3/STX1B/ADORA2B/NOS1/HTR2A/GRIK5/CACNB2/NLGN1/APBA1	48	NO
GO:0016079	synaptic vesicle exocytosis	48/4885	121/18866	0.000608622	0.00566072	0.00403389	STXBP5L/DOC2B/ERC2/STX11/PRKCB/GRIN3A/WNT7A/SYT12/STX19/ADRA1A/VPS18/P2RY1/RAB3A/ADORA2A/SYN1/SYT7/SNAP25/CPLX2/SYT10/SYT4/RIMS2/SYP/STX1A/UNC13A/DRD2/CHRNB2/STXBP1/SV2A/SNPH/ADCY1/CPLX1/CNR1/NAPB/PRKCG/PREPL/VAMP2/OTOF/SYT8/SYT2/RIMS3/STX1B/ADORA2B/HTR2A/GRIK5/CACNB2/NLGN1/APBA1/SYT6	48	NO
GO:0045471	response to ethanol	48/4885	122/18866	0.000754493	0.00674302	0.00480515	TNC/IL2/DBH/CD27/GRIN3A/S100A8/CD14/CLDN3/AACS/G6PD/MSTN/CA3/ADIPOQ/SLC2A4/TBXA2R/ADCYAP1R1/CAT/CRHBP/GSN/HAMP/NPPC/UNC79/KCNC2/DRD2/CHRNB2/TH/GLRA2/CDO1/HPGD/CNR1/ITPR2/PRKCE/LEP/STAR/RBP4/FYN/CLDN18/GNRH1/ADCY7/NTRK3/BGLAP/ICAM1/KCNMB1/CLDN1/GRIN2A/RGS2/CYTB/ND4	48	YES
GO:0002576	platelet degranulation	48/4885	129/18866	0.00295918	0.0194813	0.0138826	ECM1/SERPINA1/CLU/LGALS3BP/BLK/SYK/CTSW/TMSB4X/TUBA4A/PPBP/ORM2/ORM1/VCL/CD109/PCDH7/SELENOP/APLP2/ABCC4/EGF/VEGFD/TIMP3/RARRES2/FN1/F13A1/THBS1/GAS6/IGF1/HGF/TIMP1/VWF/TGFB3/MMRN1/ITIH3/SELP/PROS1/F8/PECAM1/SYTL4/STXBP1/ENDOD1/VEGFA/SCG3/ALB/IGF2/APP/ACTN2/CD9/TGFB2	48	YES
GO:0006766	vitamin metabolic process	48/4885	131/18866	0.00419696	0.0253362	0.0180548	CYP24A1/PDZD11/VNN2/CYP4F12/VNN3/RBP1/SLC2A1/RDH10/CBR1/CYP4F11/SLC52A3/CYP4F2/ACP3/AKR1A1/TPK1/TCN1/SLC19A3/ALDH1L1/CYP26A1/CYP26C1/SLC2A3/CUBN/ALDH1A2/AOX1/FOLR2/CYP27B1/CYP4F3/CYB5A/MTHFD2L/SLC5A6/CYP3A4/MTHFD1L/CYP11A1/RPE65/TCN2/CYP2W1/PSAT1/ALDH1L2/PDXK/TNF/CYP27A1/CLYBL/RLBP1/GCLC/LRP2/RGN/CRABP1/FOLR1	48	YES
GO:0032368	regulation of lipid transport	48/4885	135/18866	0.00803221	0.0407922	0.029069	ATP8A1/AGT/IRS2/NR1H3/CETP/SYK/ACSL5/LIPG/PCSK9/NTSR1/CYP4F2/LPCAT3/SCP2/EGF/DBI/SHH/CYP4A11/OSBPL6/PPARG/ADIPOQ/THBS1/CAV1/EEPD1/GALR1/ENPP7/PON1/DISP3/AGTR1/LEP/GAL/POMC/CYP19A1/ABCG5/TTC39B/C1QTNF1/ZDHHC8/MAP2K6/YJEFN3/OXT/GHRL/ERFE/PTCH1/CRHR1/BMP6/APOA2/ANXA2/TSPO/RETN	48	NO
GO:0070542	response to fatty acid	47/4885	90/18866	8.46695e-08	4.57859e-06	3.26276e-06	TNC/CCR7/CCL21/PTGER4/CCL19/TLR2/ZC3H12A/AACS/PPP1R9B/AKR1C2/ACSL1/P2RY6/APOB/PPARG/LPL/ADIPOQ/TNFSF4/PDK4/CAT/FOXO1/PID1/OR51E2/IRS1/NME2/PON1/SCD/CPT1A/FFAR2/FFAR1/PTGER2/PDK3/PTGDR/NFATC4/PRKCE/DGAT2/GLDC/PTGS2/PPARGC1A/ID3/TGFBR3/SFRP1/GNRH1/OXT/AANAT/ASS1/CLDN1/UCP1	47	YES
GO:0003073	regulation of systemic arterial blood pressure	47/4885	95/18866	6.79922e-07	2.68569e-05	1.91385e-05	NMU/AGT/ADORA1/F2RL1/GPR37L1/CYP4F12/AOPEP/ACE2/SLC2A5/ADM/NTSR1/CYP4F2/P2RX2/KLK3/KLK2/CYP4A11/ADRA1A/SPX/PRCP/GAS6/CMA1/PCSK5/CTSG/CORO2B/EDN3/AVPR2/CPA3/NOS3/AVPR1A/OR51E2/ADRB2/F2R/ADRB3/ECE1/ADRA1B/ADRA1D/DRD2/GJA1/AGTR1/GJA5/CALCA/PDE4D/KLK1/RASL10B/NCALD/NAV2/MME	47	YES
GO:0048704	embryonic skeletal system morphogenesis	47/4885	97/18866	1.4545e-06	4.92453e-05	3.50928e-05	GSC/PAX5/RDH10/HOXA11/HOXB2/BMP4/HOXA9/HOXA2/HOXA5/HOXA6/HOXA7/COL11A1/MEF2C/TBX15/TGFB3/HOXD3/HOXD9/HOXD10/PDGFRA/ZEB1/MMP16/WNT9B/TGFBR2/HOXB7/HOXB4/DSCAML1/OSR2/SIX2/SIX1/GLI3/FGF8/MTHFD1L/NODAL/HOXB9/ALX4/SHOX2/MEGF8/HOXA1/HOXA3/OSR1/ALX3/HOXD4/FOXC2/HOXA4/MDFI/DLX2/NOG	47	YES
GO:0001657	ureteric bud development	47/4885	98/18866	2.09708e-06	6.64318e-05	4.73401e-05	MAGED1/AGT/WNT4/TACSTD2/HOXA11/HOXD11/GDNF/SDC1/GREM1/BMP4/SHH/FGF1/TCF21/CAT/SLIT2/WNT9B/SPRY1/BMPER/FAT4/HOXB7/RET/SIX2/GREB1L/PBX1/VEGFA/NPNT/BASP1/SIX1/GLI3/FOXJ1/FGF8/WNT6/CRLF1/WNT1/SFRP1/SIM1/EPCAM/SMO/OSR1/PTCH1/RARB/FOXC2/SOX8/BMP2/FGF2/NOG/WT1	47	YES
GO:0072163	mesonephric epithelium development	47/4885	99/18866	2.99592e-06	8.52041e-05	6.07174e-05	MAGED1/AGT/WNT4/TACSTD2/HOXA11/HOXD11/GDNF/SDC1/GREM1/BMP4/SHH/FGF1/TCF21/CAT/SLIT2/WNT9B/SPRY1/BMPER/FAT4/HOXB7/RET/SIX2/GREB1L/PBX1/VEGFA/NPNT/BASP1/SIX1/GLI3/FOXJ1/FGF8/WNT6/CRLF1/WNT1/SFRP1/SIM1/EPCAM/SMO/OSR1/PTCH1/RARB/FOXC2/SOX8/BMP2/FGF2/NOG/WT1	47	NO
GO:0072164	mesonephric tubule development	47/4885	99/18866	2.99592e-06	8.52041e-05	6.07174e-05	MAGED1/AGT/WNT4/TACSTD2/HOXA11/HOXD11/GDNF/SDC1/GREM1/BMP4/SHH/FGF1/TCF21/CAT/SLIT2/WNT9B/SPRY1/BMPER/FAT4/HOXB7/RET/SIX2/GREB1L/PBX1/VEGFA/NPNT/BASP1/SIX1/GLI3/FOXJ1/FGF8/WNT6/CRLF1/WNT1/SFRP1/SIM1/EPCAM/SMO/OSR1/PTCH1/RARB/FOXC2/SOX8/BMP2/FGF2/NOG/WT1	47	NO
GO:0007631	feeding behavior	47/4885	105/18866	2.13079e-05	0.00040369	0.000287674	NMU/GDF15/AGT/TRH/PMCH/MCHR1/ACE2/SGIP1/APLN/LEPR/NR4A3/P2RY1/FOS/ADORA2A/NEGR1/CNTFR/DMBX1/DRD2/CHRNB2/CPT1A/OPRD1/TH/NMUR2/NTRK2/NPY1R/NPY5R/CNR1/NPB/HCRTR2/LEP/GAL/TCF15/FYN/CALCA/APP/MC4R/NPY2R/OXT/POU4F1/GHRL/ADM2/RETN/GLS/TBR1/UCHL1/CCK/MRAP2	47	YES
GO:0046632	alpha-beta T cell differentiation	47/4885	106/18866	2.87454e-05	0.000508127	0.000362097	RSAD2/FOXP3/PRDM1/TBX21/TCF7/IL12RB1/JAK3/TNFSF8/IL2/CD83/ITK/IL12B/ZAP70/IL18R1/PLA2G2D/SASH3/LY9/GPR18/IRF1/BCL11B/IL18/NLRP3/SLAMF6/EOMES/SYK/GPR183/PTGER4/CCL19/FUT7/SOCS1/SPN/ZC3H12A/ADA/SHH/TNFSF4/ZBTB16/HLX/TGFBR2/ZFPM1/GLI3/IRF4/IL23A/ITPKB/SATB1/SEMA4A/RIPK2/BCL6	47	YES
GO:0098693	regulation of synaptic vesicle cycle	47/4885	114/18866	0.000246101	0.00283891	0.00202304	STXBP5L/PRKCB/GRIN3A/WNT7A/RAPGEF4/ADRA1A/SLC2A4/VPS18/PCDH17/P2RY1/NLGN3/DNM3/RAB3A/ADORA2A/SYN1/SYT7/CPLX2/NRXN1/DNM1/SYT4/RIMS2/SYP/STX1A/DRD2/CHRNB2/BSN/STXBP1/PPP3CB/ADCY1/BRSK2/CPLX1/MAGI2/CNR1/NAPB/PRKCG/PREPL/PLD1/SYT11/RIMS3/STX1B/ADORA2B/HTR2A/FGF14/GRIK5/CACNB2/NLGN1/APBA1	47	NO
GO:0002698	negative regulation of immune effector process	47/4885	124/18866	0.00212036	0.015211	0.0108395	LGALS3/MICB/DHX58/IFNL1/CD22/FOXP3/TBX21/PTPRC/JAK3/IL2/PTPN6/CCR2/FGL2/XCL1/CD96/FCRL3/IL7R/SERPINB9/CR1/ZC3H12A/IL20RB/SPINK5/ENPP3/TNFSF4/CD55/RNF125/FOXF1/TGFB3/HLX/IL33/PPP3CB/SUSD4/PGLYRP2/CLEC12B/FOXJ1/RPS19/C4BPA/C4BPB/CLEC4G/CEACAM1/DUSP22/BCR/BCL6/APOA2/HLA-G/TNF/TGFB2	47	NO
GO:0001952	regulation of cell-matrix adhesion	47/4885	125/18866	0.00255774	0.0175423	0.0125009	CEACAM6/PLEKHA2/CCL28/WNT4/DUSP3/CCR7/CCL25/CCL21/CD3E/FERMT1/PIK3R1/VCL/LIMCH1/APOD/MMP12/GREM1/LIMS1/CIB1/HOXA7/PLAU/THBS1/NRP1/JAG1/TEK/KDR/ACVRL1/UTRN/DLC1/PEAK1/AJAP1/EPHA3/VEGFA/ARHGAP6/CX3CL1/GPM6B/SFRP1/ONECUT2/CDKN2A/PPM1F/DUSP22/ITGB1BP1/CDK6/BCL6/FUT1/S100A10/FAM107A/SKAP1	47	YES
GO:0001704	formation of primary germ layer	47/4885	127/18866	0.00367099	0.0228731	0.0162996	ITGA4/CRB2/DUSP2/EOMES/EPHA2/HOXA11/WLS/WNT3A/COL7A1/BMP4/MESP2/COL11A1/FN1/INHBA/COL8A1/ITGA8/FOXF1/NR4A3/DUSP1/KLF4/TAL1/SOX17/ATOH8/SOX7/ITGA2/SCX/VTN/DKK1/TBX20/SIX2/TXNRD1/TLX2/GJA1/MIXL1/NANOG/NODAL/ETS2/TBX19/POU5F1/ITGB4/ITGA7/FZD7/SRF/FOXC2/ELF5/POFUT2/NOG	47	YES
GO:0003206	cardiac chamber morphogenesis	47/4885	131/18866	0.00717723	0.0370081	0.0263724	MYH6/DHRS3/PKP2/BMP4/COL11A1/WNT2/MEF2C/NRP1/CCM2L/JAG1/FOXF1/ENG/TEK/TBX2/DLL4/SLIT2/TGFBR2/NOS3/HEG1/TBX20/NPY5R/ZFPM1/RBPJ/HEY1/FGF8/RBP4/GJA5/TGFBR3/ADGRG6/SHOX2/NPY2R/FGFRL1/SMO/MYBPC3/SAV1/POU4F1/FOXH1/RYR2/RARB/SRF/HEY2/FOXC2/MIR17HG/TGFB2/LRP2/NOG/NOTCH2	47	NO
GO:0045667	regulation of osteoblast differentiation	47/4885	131/18866	0.00717723	0.0370081	0.0263724	NOCT/WNT4/IFITM1/RORB/RASSF2/HEMGN/SEMA4D/TP63/ID1/CEBPB/FBN2/GREM1/WNT7B/RANBP3L/BMP4/GDPD2/HOXA2/IGF1/HGF/MEF2C/JAG1/GLI1/TNN/AXIN2/TMEM119/TWIST2/NPPC/AREG/NPNT/BMPR1B/NELL1/GLI3/CEBPA/HDAC4/ID3/FAM20C/SMOC1/SFRP1/DDR2/IL6R/PTCH1/CDK6/BMP6/TNF/BMP2/OSTN/NOG	47	YES
GO:0045445	myoblast differentiation	46/4885	86/18866	4.46101e-08	2.54875e-06	1.81627e-06	FLT3LG/RIPOR2/TNFSF14/CXCL9/IL18/SOSTDC1/IGFBP3/SDC1/GREM1/RANBP3L/BMP4/SHH/MSTN/IGF1/NMRK2/MEF2C/JAG1/EPAS1/TBX2/MYOCD/GDF3/ZFP36L1/DLL1/CDON/BTG1/ANKRD2/CXCL14/MAPK12/AKIRIN1/RBM24/MEGF10/RBPJ/EID2B/CCL17/IFRD1/ID3/MBNL3/CAPN3/SMYD1/BOC/TCF7L2/CMTM5/KCNAB1/SRF/TNF/SOX8	46	YES
GO:0061326	renal tubule development	46/4885	95/18866	1.91891e-06	6.29696e-05	4.48729e-05	MAGED1/AGT/WNT4/TACSTD2/HOXA11/HOXD11/GDNF/GREM1/WNT7B/BMP4/SHH/FGF1/LGR5/MEF2C/JAG1/TCF21/WNT9B/FAT4/DLL1/HES5/HOXB7/SIX2/MTSS1/AHI1/GREB1L/PBX1/VEGFA/NPNT/SIX1/GLI3/FGF8/WNT6/WNT1/IRX1/POU3F3/SMO/OSR1/PTCH1/WWTR1/SOX8/BMP2/UMOD/FGF2/NOG/WT1/NOTCH2	46	NO
GO:0046634	regulation of alpha-beta T cell activation	46/4885	97/18866	3.94687e-06	0.000105234	7.49906e-05	LGALS9B/LGALS9C/FOXP3/PRDM1/PRKCQ/TBX21/PTPRC/IL12RB1/RASAL3/EBI3/JAK3/VSIR/IL2/CRTAM/CD83/IL12B/ZAP70/CD160/CCR2/SASH3/IRF1/XCL1/IL18/NLRP3/SYK/CCL19/CD28/SOCS1/CD3E/ZC3H12A/LGALS7B/ADA/SHH/TNFSF4/CD55/ZBTB16/HLX/TGFBR2/ADORA2A/MAPK8IP1/GLI3/IRF4/IL23A/ITPKB/RIPK2/BCL6	46	NO
GO:0098659	inorganic cation import across plasma membrane	46/4885	97/18866	3.94687e-06	0.000105234	7.49906e-05	SLC9A2/KCNJ10/SLC9A9/ATP1B3/PRNP/SLC9A6/ATP12A/KCNJ2/TRPV6/CNGA3/SLC6A1/KCNJ15/ABCC9/SLC8A3/KCNJ8/SLC39A6/SLC8A2/SLC12A5/KCNH2/HCN2/ATP1A3/FAM155B/SLC39A4/KCNJ3/KCNK9/ATP1A2/SLC9A3/RAMP3/KCNJ6/FAM155A/FYN/SLC12A1/KCNE2/ATP1B2/ATP4B/KCNJ9/TRPV3/SLC12A8/TRPV4/FXYD2/KCNJ1/TRPV5/SLC5A1/SLC39A12/KCNJ16/ATP1A1	46	YES
GO:0099587	inorganic ion import across plasma membrane	46/4885	97/18866	3.94687e-06	0.000105234	7.49906e-05	SLC9A2/KCNJ10/SLC9A9/ATP1B3/PRNP/SLC9A6/ATP12A/KCNJ2/TRPV6/CNGA3/SLC6A1/KCNJ15/ABCC9/SLC8A3/KCNJ8/SLC39A6/SLC8A2/SLC12A5/KCNH2/HCN2/ATP1A3/FAM155B/SLC39A4/KCNJ3/KCNK9/ATP1A2/SLC9A3/RAMP3/KCNJ6/FAM155A/FYN/SLC12A1/KCNE2/ATP1B2/ATP4B/KCNJ9/TRPV3/SLC12A8/TRPV4/FXYD2/KCNJ1/TRPV5/SLC5A1/SLC39A12/KCNJ16/ATP1A1	46	NO
GO:0060079	excitatory postsynaptic potential	46/4885	103/18866	2.78533e-05	0.000496472	0.000353791	ADORA1/P2RX5/CHRNB4/P2RX6/CHRNA10/NLGN4X/WNT7A/P2RX2/CUX2/CHRNA2/CHRNA1/MEF2C/SLC8A3/ADRB2/NLGN3/SHANK3/ADORA2A/MAPK8IP2/SLC8A2/NRXN1/CBLN1/TMEM108/GRIN2C/NPAS4/RIMS2/SEZ6/CELF4/STX1A/DRD2/CHRNB2/MPP2/GLRB/GLRA2/CHRNA9/GRID2/SLC29A1/APP/NPY2R/RELN/CHRNE/GHRL/STX1B/GRIK2/GRIN2A/GRIK5/NLGN1	46	YES
GO:0051963	regulation of synapse assembly	46/4885	107/18866	8.77032e-05	0.00121475	0.000865642	SEMA4D/NECTIN1/EPHB2/TLR2/LINGO2/WNT7A/WNT3A/CUX2/FLRT3/MEF2C/LRRC4B/ADGRB3/LRRN3/FLRT2/SLITRK2/NLGN3/LRFN5/LHFPL4/NRXN1/SLIT1/CBLN1/DKK1/SLITRK1/NTRK1/CHRNB2/AMIGO2/PDLIM5/NTN1/NTRK2/SIX1/CBLN2/AMIGO3/CLSTN3/LRTM2/GRID2/LRFN4/APP/EPHB1/SLITRK4/EPHB3/OXT/NTRK3/GHRL/AMIGO1/SEMA4A/NLGN1	46	NO
GO:1903510	mucopolysaccharide metabolic process	46/4885	113/18866	0.00040037	0.00418623	0.00298315	FMOD/CSGALNACT1/B3GNT3/HEXB/HYAL3/SPOCK2/GUSB/XYLT2/EGF/CEMIP/HGF/HYAL2/OGN/ITIH5/LYVE1/STAB2/KERA/CHST7/ITIH3/EGFLAM/SMPD3/ST3GAL1/CHST1/B3GALT6/ST3GAL3/GLCE/B4GALT1/UST/IL15/HAS3/XYLT1/NCAN/CHPF2/ANGPT1/ST3GAL6/B3GNT7/ACAN/CHST2/ITIH1/ST3GAL4/CHST3/CSPG4/CHST6/PRELP/FGF2/NDNF	46	NO
GO:0032411	positive regulation of transporter activity	46/4885	114/18866	0.000504729	0.00495362	0.00353001	CNKSR3/CCR2/TMSB4X/ATP1B3/EPHB2/NIPSNAP2/HAP1/CFTR/JPH2/NTSR1/P2RY6/KCNIP2/KCNE3/ABCB1/KCNA1/TRPC6/ANK2/PINK1/ADRB2/LRRC55/NLGN3/SHANK3/KCNC1/KCNC2/PON1/RGS9/GAL/SGK2/TESC/SGK1/SYNGR3/STAC2/KCNE2/RELN/PIRT/ACTN2/ATP1B2/CALM2/AMIGO1/RYR2/DMD/RNF207/S100A1/FGF14/RGN/CACNB2	46	NO
GO:0030282	bone mineralization	46/4885	117/18866	0.000977589	0.00831861	0.00592793	ECM1/WNT4/IFITM5/ISG15/FGR/ASGR2/FGFR3/FBN2/GREM1/RFLNA/ZNF664-RFLNA/BMP4/BMP2K/ANKH/IGF1/MEF2C/GATA1/PTN/TGFB3/LTBP3/AXIN2/ADRB2/S1PR1/TMEM119/CYP27B1/RFLNB/SMPD3/OSR2/ALOX15/PKDCC/BMPR1B/NELL1/LEP/PTGS2/FAM20C/GPM6B/DDR2/OSR1/BGLAP/BMP6/KLF10/IBSP/MGP/BMP2/PHOSPHO1/FZD9	46	YES
GO:0042471	ear morphogenesis	46/4885	123/18866	0.00318595	0.0205933	0.014675	FGF10/GSC/ATP6V1B1/RIPOR2/TIFAB/GJB6/EPHB2/GRHL3/CHRNA10/TMIE/USH1G/WNT3A/LRIG3/TCAP/ALDH1A3/GBX2/HOXA2/STOX1/COL11A1/NKX3-2/GLI2/ITGA8/FGF9/NR4A3/SPRY2/ZEB1/LHFPL5/POU4F3/OSR2/SIX2/NTN1/FZD6/SIX1/CHRNA9/FGF8/USH1C/WNT1/PTK7/HOXA1/SOBP/KCNQ4/OSR1/BCR/PDZD7/NOG/FRZB	46	NO
GO:0070252	actin-mediated cell contraction	46/4885	123/18866	0.00318595	0.0205933	0.014675	ACTN3/ADORA1/TNNT1/BIN1/MYH6/KCNJ2/PKP2/LIMCH1/TCAP/FRMD6/KCNE3/CACNA1G/CAV1/KCNJ8/KCNA5/ANK2/SCN2B/CACNA1C/SCN3B/SCN4B/GJC1/PLN/KCNE1B/FGF12/KCNE4/KCNH2/KCNN2/KCNJ3/NEDD4L/ATP1A2/GJA1/PDPN/KCNE1/KCNE5/GJA5/PDE4D/KCNE2/ACTN2/TNNI2/MYBPC3/RYR2/DMD/RNF207/SCN5A/CACNB2/ATP1A1	46	NO
GO:0035270	endocrine system development	46/4885	125/18866	0.00454608	0.0269106	0.0191768	FGF10/WNT4/RFX6/ETS1/HNF4A/BMP4/SHH/RFX3/HOXA5/DKK3/GLI2/GLI1/HOXD3/ALDH1A2/PDGFRA/FOXO1/DLL1/MDK/DRD2/ASCL1/INSM1/POU3F2/INSR/PBX1/SIX1/RBPJ/FGF8/ONECUT2/TBX19/HOXA3/SMO/MNX1/SIX3/IL6R/PAX6/CDK6/SRF/SRD5A1/BMP6/TSPO/GHRHR/BMP2/NR5A1/GHRH/NOG/WT1	46	NO
GO:0030326	embryonic limb morphogenesis	46/4885	127/18866	0.00637278	0.0345588	0.024627	TP63/RDH10/SP9/HOXA11/FBN2/WNT7A/GREM1/BMP4/SHH/HOXA9/HOXA10/GLI2/FGF9/ZBTB16/TBX2/HOXD9/HOXD10/ALDH1A2/LRP4/CACNA1C/DYNC2H1/ECE1/TBX4/DKK1/OSR2/HOXC10/PBX1/FREM2/FZD6/TMEM231/AFF3/GLI3/FGF8/GJA5/ALX4/SHOX2/MEGF8/OSR1/PTCH1/RARB/HOXD13/ALX3/LRP6/TGFB2/NOG/NOTCH2	46	YES
GO:0035113	embryonic appendage morphogenesis	46/4885	127/18866	0.00637278	0.0345588	0.024627	TP63/RDH10/SP9/HOXA11/FBN2/WNT7A/GREM1/BMP4/SHH/HOXA9/HOXA10/GLI2/FGF9/ZBTB16/TBX2/HOXD9/HOXD10/ALDH1A2/LRP4/CACNA1C/DYNC2H1/ECE1/TBX4/DKK1/OSR2/HOXC10/PBX1/FREM2/FZD6/TMEM231/AFF3/GLI3/FGF8/GJA5/ALX4/SHOX2/MEGF8/OSR1/PTCH1/RARB/HOXD13/ALX3/LRP6/TGFB2/NOG/NOTCH2	46	NO
GO:0072080	nephron tubule development	45/4885	93/18866	2.5319e-06	7.50076e-05	5.34512e-05	MAGED1/AGT/WNT4/TACSTD2/HOXA11/HOXD11/GDNF/GREM1/WNT7B/BMP4/SHH/FGF1/MEF2C/JAG1/TCF21/WNT9B/FAT4/DLL1/HES5/HOXB7/SIX2/MTSS1/AHI1/GREB1L/PBX1/VEGFA/NPNT/SIX1/GLI3/FGF8/WNT6/WNT1/IRX1/POU3F3/SMO/OSR1/PTCH1/WWTR1/SOX8/BMP2/UMOD/FGF2/NOG/WT1/NOTCH2	45	NO
GO:0070167	regulation of biomineral tissue development	45/4885	95/18866	5.20002e-06	0.00013049	9.29887e-05	ECM1/WNT4/IFITM5/ISG15/CEBPB/ENAM/FBN2/GREM1/RFLNA/ZNF664-RFLNA/BMP4/BMP2K/ANKH/ODAPH/GAS6/MEF2C/GATA1/PTN/TGFB3/NOS3/LTBP3/ADRB2/S1PR1/TMEM119/CYP27B1/RFLNB/OSR2/PKDCC/BMPR1B/NELL1/HEY1/WNT6/FAM20C/GPM6B/DDR2/OSR1/BGLAP/HEY2/BMP6/MGP/BMP2/DMP1/PHOSPHO1/AMTN/FZD9	45	NO
GO:0110149	regulation of biomineralization	45/4885	95/18866	5.20002e-06	0.00013049	9.29887e-05	ECM1/WNT4/IFITM5/ISG15/CEBPB/ENAM/FBN2/GREM1/RFLNA/ZNF664-RFLNA/BMP4/BMP2K/ANKH/ODAPH/GAS6/MEF2C/GATA1/PTN/TGFB3/NOS3/LTBP3/ADRB2/S1PR1/TMEM119/CYP27B1/RFLNB/OSR2/PKDCC/BMPR1B/NELL1/HEY1/WNT6/FAM20C/GPM6B/DDR2/OSR1/BGLAP/HEY2/BMP6/MGP/BMP2/DMP1/PHOSPHO1/AMTN/FZD9	45	NO
GO:0001708	cell fate specification	45/4885	101/18866	3.64015e-05	0.000612981	0.000436817	GSC/TBX21/EOMES/MIAT/HOXA11/DMRTA2/WNT3A/SHH/TBX10/SOX18/GLI2/TBX15/NRP1/TBX2/HOXD10/DHH/SOX17/DLL1/CDON/TBX4/DKK1/ASCL1/TBX20/SIX2/HOXC10/POU3F2/SIX1/RBPJ/GLI3/NANOG/NODAL/PTCH2/TBX19/POU5F1/SMO/MNX1/NTRK3/POU4F1/FZD7/PTCH1/PAX6/DMRT3/TBR1/LMO4/FGF2	45	YES
GO:0002062	chondrocyte differentiation	45/4885	108/18866	0.00024835	0.00283891	0.00202304	ECM1/FGFR3/HOXA11/EFEMP1/WNT7A/TGFBI/GREM1/RFLNA/ZNF664-RFLNA/BMP4/COL11A1/NKX3-2/WNT5B/ADAMTS7/GLI2/MEF2C/FGF9/ZBTB16/CCN3/ACVRL1/TGFBR2/LTBP3/AXIN2/CYTL1/NPPC/SCX/RFLNB/SMPD3/MDK/GDF6/OSR2/SIX2/SOX5/PKDCC/BMPR1B/GLI3/MUSTN1/CHADL/NFIB/SHOX2/OSR1/RARB/BMP6/ACAN/BMP2	45	YES
GO:0006821	chloride transport	45/4885	111/18866	0.000511923	0.00500025	0.00356323	SLC26A2/GABRG3/CA2/ANO4/ANO7/GABRB3/CLIC5/CLIC2/CLCA4/GABRE/CLCA2/CLCA3P/PRNP/CFTR/SLC26A4/CLIC3/ANO3/SLC26A3/CLCN1/SLC26A6/P2RY6/FXYD1/PRKG2/GABRB2/SLC6A1/ABCB1/GABRG1/SLC12A5/GLRB/GLRA2/NMUR2/SLC4A10/GABRB1/CLCNKB/SLC12A1/SLC26A8/SLC26A7/CLCN2/SLC26A5/CLCN5/GABRP/NMUR1/SLC12A8/TSPO/CLCN4	45	YES
GO:0042303	molting cycle	45/4885	111/18866	0.000511923	0.00500025	0.00356323	FGF10/KRT27/WNT10A/TP63/FERMT1/EGFR/SOSTDC1/SPINK5/CD109/EPS8L3/NSUN2/SHH/SOX18/INHBA/LGR5/FGF7/DSG4/NGFR/GLI2/LRP4/LDB2/LHX2/DKK1/TGM3/FZD6/RBPJ/GAL/FA2H/KRT16/PTGS2/TNFRSF19/KRT17/FOXQ1/PER1/ALX4/PTCH2/SMO/EDAR/SAV1/TMEM79/TRPV3/TNF/TGFB2/KRT83/DKK4	45	NO
GO:0042633	hair cycle	45/4885	111/18866	0.000511923	0.00500025	0.00356323	FGF10/KRT27/WNT10A/TP63/FERMT1/EGFR/SOSTDC1/SPINK5/CD109/EPS8L3/NSUN2/SHH/SOX18/INHBA/LGR5/FGF7/DSG4/NGFR/GLI2/LRP4/LDB2/LHX2/DKK1/TGM3/FZD6/RBPJ/GAL/FA2H/KRT16/PTGS2/TNFRSF19/KRT17/FOXQ1/PER1/ALX4/PTCH2/SMO/EDAR/SAV1/TMEM79/TRPV3/TNF/TGFB2/KRT83/DKK4	45	YES
GO:0009063	cellular amino acid catabolic process	45/4885	124/18866	0.00664778	0.0357472	0.0254739	PRODH/ACMSD/MAT1A/IDO2/TDO2/HAL/AADAT/HPD/FAH/BLMH/KYNU/IVD/ALDH4A1/HAAO/ALDH7A1/AFMID/HIBCH/KMO/NOS2/OTC/ASPA/NOS3/SDS/AHCY/GPT/PIPOX/PCBD1/CDO1/AMDHD1/AMT/GLUD2/PAH/ACADSB/HOGA1/CARNS1/GLDC/CTH/CBS/GPT2/HIBADH/FTCD/NOS1/GLS/HDC/TAT	45	NO
GO:0048593	camera-type eye morphogenesis	45/4885	125/18866	0.00782999	0.0398285	0.0283822	AQP5/TSPAN12/RORB/NECTIN1/EPHB2/EPHA2/VSX1/TSKU/ALDH1A3/DIO3/BMP4/WNT2/COL8A1/JAG1/PTN/TBX2/MEIS1/ZEB1/NECTIN3/DLL1/CDON/DSCAM/FOXE3/RP1/TH/AHI1/VEGFA/NTRK2/TENM3/WNT16/GLI3/FOXN4/RBP4/USH1C/RPE65/EPHB1/RS1/SIX3/PAX6/TRPM1/SOX8/LRP6/LCTL/CRB1/NOTCH2	45	YES
GO:0051952	regulation of amine transport	44/4885	91/18866	3.34115e-06	9.25543e-05	6.59552e-05	AGT/TRH/ADORA1/P2RY12/ACE2/GDNF/SYT12/NTSR1/SLC43A1/KMO/SLC6A1/ADRA2A/PINK1/AVPR1A/P2RY1/KCNA2/RAB3A/ADORA2A/SYT7/SYT13/SYT10/SYT4/STX1A/DRD2/CHRNB2/STXBP1/SV2A/SLC38A3/ATP1A2/NPY5R/HRH3/CNR1/LEP/SYT11/SYT8/SYT2/KCNB1/NPY2R/OXT/CLTRN/HTR2A/CCK/RGS2/SYT6	44	NO
GO:0031341	regulation of cell killing	44/4885	92/18866	4.80785e-06	0.000122571	8.73457e-05	F2RL1/RASGRP1/STAP1/PTPRC/IL12RB1/FCER2/CRTAM/IL12B/IL18RAP/CD160/VAV1/XCL1/CD226/CD1D/CD1C/CD1B/CD1E/SLAMF6/DNASE1L3/SYK/B2M/IL7R/SERPINB9/PRF1/SH2D1A/NCR1/NCR3/KLRK1/KLRC4-KLRK1/KRT6A/CXCL6/NOS2/CADM1/CD55/CFH/PPP3CB/LEP/CLEC12B/CEACAM1/IL23A/PVR/ICAM1/HLA-G/CD1A	44	NO
GO:0071674	mononuclear cell migration	44/4885	97/18866	2.57947e-05	0.000470258	0.000335111	LGALS3/S100A14/CCL22/CCR2/CCL25/CCL21/XCL1/XCL2/PLA2G7/JAML/CCL19/CCL4/CCL4L1/S100A7/S100A12/GREM1/CXCL17/MSTN/RARRES2/THBS1/CCL13/FLT1/DUSP1/CCN3/SLIT2/PDGFD/PECAM1/CCL16/CCL14/CCL15/MDK/AKIRIN1/CCL3L1/CCL3L3/CCL26/CCL17/RPS19/CALCA/CX3CL1/IL6R/CCL20/TNF/TRPV4/IL34	44	YES
GO:0060191	regulation of lipase activity	44/4885	101/18866	8.49862e-05	0.00118481	0.000844307	AGT/NTF3/PPT1/SELE/NR1H3/TXK/ITK/S1PR4/P2RY12/FGFR3/EGFR/NTF4/ANXA8/GNA15/PHB/P2RY6/ADRA1A/ANGPTL8/LPL/ADCYAP1R1/PCSK5/FLT1/PDGFRA/HTR2B/AVPR1A/RASGRP4/GPIHBP1/LPAR2/HPCA/PLIN5/NMUR2/NTRK2/AGTR1/ARHGAP6/ANGPTL4/PLCG1/NTRK3/BICD1/APOA2/NMUR1/HTR2A/FGF2/FURIN/RGS2	44	NO
GO:0006637	acyl-CoA metabolic process	44/4885	104/18866	0.000192105	0.00230202	0.00164045	MPC1/PPT1/PPT2/ACSL5/TDO2/AADAT/HACD2/MVK/KYNU/ACSL3/HMGCS2/CBR4/ACSL1/ACSS1/DBI/ELOVL7/ACSM1/ACSF2/ACACB/GPAM/ACSM5/FASN/PDK4/GLYAT/SCD/PIPOX/MPC2/ELOVL5/PDK3/PDPR/MCEE/ACOT12/DGAT2/FAR2/ACSBG1/ELOVL4/ACSS2/PDHA1/ACOT11/ACSM3/PDK1/THEM5/ACSM2B/ACSM2A	44	YES
GO:0035383	thioester metabolic process	44/4885	104/18866	0.000192105	0.00230202	0.00164045	MPC1/PPT1/PPT2/ACSL5/TDO2/AADAT/HACD2/MVK/KYNU/ACSL3/HMGCS2/CBR4/ACSL1/ACSS1/DBI/ELOVL7/ACSM1/ACSF2/ACACB/GPAM/ACSM5/FASN/PDK4/GLYAT/SCD/PIPOX/MPC2/ELOVL5/PDK3/PDPR/MCEE/ACOT12/DGAT2/FAR2/ACSBG1/ELOVL4/ACSS2/PDHA1/ACOT11/ACSM3/PDK1/THEM5/ACSM2B/ACSM2A	44	NO
GO:0045621	positive regulation of lymphocyte differentiation	44/4885	105/18866	0.000248635	0.00283891	0.00202304	RASGRP1/CD74/FOXP3/PTPRC/FLT3LG/IL12RB1/VSIR/IL2/CD83/IL12B/ZAP70/SASH3/TESPA1/CD27/IL18/NLRP3/SYK/IL7R/INPP5D/CCL19/SOCS1/TNFSF9/RAG1/IL1A/ADA/SHH/RHOH/PCK1/TNFSF4/GAS6/GLI2/ZBTB16/HLX/TGFBR2/MDK/PPP2R3C/EGR3/GLI3/IL15/IL23A/ITPKB/RIPK2/BCL6/HLA-G	44	YES
GO:0002708	positive regulation of lymphocyte mediated immunity	44/4885	106/18866	0.000319667	0.00350786	0.00249974	CD40/RASGRP1/RSAD2/FOXP3/TBX21/PTPRC/IL12RB1/FCER2/IL2/CRTAM/IL12B/IL18R1/IL18RAP/CD160/SASH3/C3/VAV1/XCL1/CD226/IL18/CD1D/CD1C/CD1B/CD1E/NLRP3/SLAMF6/B2M/CD28/SH2D1A/NCR3/KLRK1/KLRC4-KLRK1/LTA/RAET1G/CLNK/TNFSF4/CADM1/CLCF1/C17orf99/IL23A/PVR/HLA-G/TNF/CD1A	44	NO
GO:0046928	regulation of neurotransmitter secretion	44/4885	106/18866	0.000319667	0.00350786	0.00249974	STXBP5L/PRKCB/GRIN3A/KCNC4/CHRNB4/SNCAIP/WNT7A/SYT12/KMO/ADRA1A/MEF2C/VPS18/P2RY1/MCTP1/RAB3A/ADORA2A/SYN1/SYT7/CPLX2/SYT4/RIMS2/SYP/STX1A/UNC13A/DRD2/CHRNB2/STXBP1/ADCY1/CPLX1/CNR1/NAPB/PRKCG/PREPL/SYT11/MCTP2/ASIC1/RIMS3/STX1B/ADORA2B/HTR2A/GRIK5/CACNB2/NLGN1/APBA1	44	YES
GO:0050905	neuromuscular process	44/4885	107/18866	0.000408341	0.00422557	0.00301119	HEXB/CSMD1/KCNH1/NPAS1/TMEM150C/KCNAB2/GRIN3A/TIFAB/GM2A/SLURP1/FABP7/USH1G/ALDH1A3/CLN3/CHRNA1/JPH4/CNTNAP1/KCNA1/NR4A3/HOXD10/ADORA2A/PCDH15/BLOC1S4/FGF12/TNR/NRXN1/POU4F3/GRIN2C/DRD2/ADCY5/HOXC10/GLRB/PAFAH1B1/TCF15/USH1C/GRID2/RBFOX2/APP/HOXA1/POU4F1/GBX1/BCR/UCHL1/GRIN2A	44	NO
GO:0031623	receptor internalization	44/4885	115/18866	0.00233696	0.0163434	0.0116465	CALY/NTF3/CXCR1/MX1/MX2/SELE/SYK/PCSK9/CXCR2/ACHE/ADM/CXCL8/WNT3A/GREM1/EGF/SDCBP/APLN/CALCRL/CAV1/SFRP4/HTR2B/DNM3/SNAP25/GTF2H2/DNM1/DKK1/HPCA/DRD2/SAG/AHI1/INSR/VEGFA/RAMP3/EFNB2/GRIA1/RAB31/GSG1L/MAGI2/RAMP1/CEACAM1/CACNG8/ANGPT1/CD9/RSPO1	44	YES
GO:0060419	heart growth	44/4885	115/18866	0.00233696	0.0163434	0.0116465	PAK1/AGT/MYH6/CXADR/G6PD/DUSP6/ACACB/ADRA1A/WNT2/IGF1/MEF2C/CCM2L/FGF9/GLI1/TBX2/MEIS1/TGFBR2/S1PR1/HEG1/HAMP/TP73/TBX20/NDRG4/PDLIM5/MAP2K4/GJA1/BASP1/RBPJ/RBP4/DUSP9/JARID2/TGFBR3/VGLL4/SORBS2/SAV1/HEY2/FOXC2/MIR17HG/TGFB2/DIPK2A/FGF2/NOG/WT1/RGS2	44	NO
GO:0051928	positive regulation of calcium ion transport	44/4885	122/18866	0.0081765	0.041492	0.0295677	LGALS3/P2RX5/CXCL9/XCL1/CD19/CCL4/NIPSNAP2/HAP1/MCHR1/JPH2/LPAR3/NTSR1/P2RX2/G6PD/P2RY6/CEMIP/KCNE3/ADCYAP1R1/CAV1/APLNR/TRPC6/ANK2/F2R/GJC2/LILRA2/FFAR1/RAMP3/TRPC3/STAC2/CX3CL1/MYLK/CAPN3/KCNE2/PLCG1/CALM2/F2/RYR2/TRPV3/TSPO/S100A1/FGF14/RGN/LACRT/CACNB2	44	YES
GO:0001656	metanephros development	43/4885	91/18866	9.02829e-06	0.000200597	0.000142948	FGF10/WNT4/RDH10/CXCR2/HOXA11/GDNF/GREM1/WNT7B/BMP4/SHH/ADIPOQ/ITGA8/TCF21/EGR1/PDGFRA/WNT9B/SPRY1/SOX17/CD34/FAT4/HES5/OSR2/RET/SIX2/GREB1L/BASP1/SIX1/GLI3/FOXJ1/FGF8/AKR1B1/ID3/IRX1/POU3F3/SMO/OSR1/AQP2/PTCH1/WWTR1/FOXC2/SOX8/UMOD/WT1	43	YES
GO:0035249	synaptic transmission, glutamatergic	43/4885	96/18866	4.60221e-05	0.000730758	0.000520746	ADORA1/CCR2/GRIK1/EGFR/CDH8/SHC3/CLN3/KMO/GRM8/MEF2C/GRID1/NLGN3/SHANK3/ADORA2A/MAPK8IP2/TNR/GRM4/NRXN1/DKK1/GRIK4/GRIK3/GRM2/NTRK1/UNC13A/DRD2/STXBP1/ATP1A2/GRIA2/CNR1/NAPB/CLSTN3/PTGS2/GRID2/SERPINE2/CACNG8/NPY2R/RELN/TNF/HTR2A/TPRG1L/GRIK2/GRIK5/NLGN1	43	YES
GO:0010522	regulation of calcium ion transport into cytosol	43/4885	101/18866	0.000190976	0.00230142	0.00164002	P2RX5/CORO1A/PTPN6/CXCL9/XCL1/CLIC2/CD19/PRNP/HAP1/EPO/JPH2/NTSR1/P2RX2/METTL21C/P2RY6/CEMIP/ADCYAP1R1/JPH4/CAV1/CASQ2/HRC/APLNR/ANK2/CACNA1C/SELENON/F2R/PLN/ATP1A2/RAMP3/PRKCE/FYN/TMEM38A/PDE4D/TRPC3/CX3CL1/CAPN3/PLCG1/CALM2/F2/RYR2/DMD/NOS1/LACRT	43	NO
GO:1901570	fatty acid derivative biosynthetic process	43/4885	103/18866	0.000320582	0.00350786	0.00249974	CYP2C9/PPT1/PPT2/CD74/PTGDS/SYK/ACSL5/GGTA1/PTGS1/FABP5/CBR1/HACD2/AACS/GGT1/ACSS3/ACSL3/HMGCS2/CBR4/ACSL1/ELOVL7/PLA2G4F/ALOX15B/CYP4A22/CYP4A11/FASN/PTGIS/HPGDS/AVPR1A/SCD/ALOX15/ELOVL5/HPGD/FAR2/ACSBG1/ELOVL4/MGST3/AWAT2/GGT6/AWAT1/PTGS2/PLA2G4A/GGT2/GGT3P	43	YES
GO:0002456	T cell mediated immunity	43/4885	104/18866	0.000411148	0.00422557	0.00301119	RFTN1/RSAD2/WAS/TNFRSF1B/FOXP3/TBX21/PTPRC/IL12RB1/BTN3A3/IL12B/IL18R1/IL18RAP/CCR2/SASH3/MYO1G/XCL1/IL18/CD8A/CD1D/CD1C/CD1B/CD1E/AIRE/NLRP3/B2M/IL7R/FUT7/PRF1/GZMM/CD70/IL20RB/TNFSF4/CD55/JAG1/PPP3CB/CLEC4G/CEACAM1/IL23A/DUSP22/PVR/ICAM1/HLA-G/CD1A	43	YES
GO:1901606	alpha-amino acid catabolic process	43/4885	104/18866	0.000411148	0.00422557	0.00301119	PRODH/ACMSD/MAT1A/IDO2/TDO2/HAL/AADAT/HPD/FAH/BLMH/KYNU/IVD/ALDH4A1/HAAO/ALDH7A1/AFMID/HIBCH/KMO/NOS2/OTC/ASPA/NOS3/SDS/AHCY/GPT/PIPOX/PCBD1/CDO1/AMDHD1/AMT/GLUD2/PAH/HOGA1/CARNS1/GLDC/CBS/GPT2/HIBADH/FTCD/NOS1/GLS/HDC/TAT	43	NO
GO:0044070	regulation of anion transport	43/4885	105/18866	0.00052386	0.00505608	0.00360302	ATP8A1/CA2/AGT/TRH/IRS2/ADORA1/CETP/SYK/ACSL5/GABRE/PRNP/CEBPB/CFTR/ACE2/NTSR1/CYP4F2/SLC43A1/DBI/KMO/CYP4A11/THBS1/PRKG2/SLC6A1/ABCB1/SFRP4/AVPR1A/ADORA2A/SYT4/STXBP1/SV2A/SLC38A3/ATP1A2/NPY5R/HRH3/LEP/MAP2K6/OXT/OSR1/CLTRN/TCAF2/ERFE/CCK/RGS2	43	YES
GO:0001570	vasculogenesis	42/4885	83/18866	1.22544e-06	4.29672e-05	3.06189e-05	MYO18B/EGFL7/EPHA2/XDH/ADM/WNT7A/WNT7B/AMOT/SHH/SOX18/FZD4/TIE1/FOXF1/CAV1/ENG/KDR/APLNR/MYOCD/TGFBR2/SOX17/SPRED1/JUNB/HEG1/CD34/GJC1/ZFP36L1/TGFBR3L/TBX20/VEGFA/NTRK2/HEY1/TGFBR3/CEACAM1/TMEM100/ASB4/RASIP1/ITGB8/SMO/FBXW7/HEY2/WARS2/WT1	42	YES
GO:0014068	positive regulation of phosphatidylinositol 3-kinase signaling	42/4885	88/18866	8.36395e-06	0.000190466	0.000135728	AGT/NTF3/IRS2/F2RL1/FGR/PIK3CG/PTPN6/HCST/PIK3R5/IL18/PIK3CD/CD28/HCLS1/SEMA4D/PIK3R1/EPO/IGF1/HGF/FLT1/TEK/CAT/KDR/PDGFRA/PDGFD/SELP/F2R/ROR1/FLT3/NTRK1/INSR/NTRK2/WNT16/LEP/FYN/RELN/GH1/NTRK3/F2/OSM/ANGPT1/TNF/TGFB2	42	YES
GO:0050818	regulation of coagulation	42/4885	88/18866	8.36395e-06	0.000190466	0.000135728	TSPAN8/TFPI/F2RL1/PRKCQ/TXK/BLK/SYK/GP1BA/EPHB2/KRT1/PRKCA/ENPP4/CPB2/PLAUR/PLAU/THBS1/TBXA2R/PROCR/CAV1/F3/PDGFRA/TLR4/NOS3/CD34/SELP/F2R/PROS1/VTN/ADAMTS18/F12/PDPN/KLKB1/F7/ADTRP/PLA2G4A/C1QTNF1/CEACAM1/SERPINE2/F2/ANXA2/SERPINB2/CD9	42	NO
GO:0045682	regulation of epidermis development	42/4885	91/18866	2.33864e-05	0.000430027	0.000306442	SULT2B1/PRKCH/PLAAT4/ZBED2/TP63/FERMT1/SFN/KRT10/SERPINB13/SPINK5/CD109/CDSN/AQP3/ALOX15B/BMP4/HOXA7/NGFR/SFRP4/KLF7/SGPP1/GDF3/ZFP36L1/DLL1/CYP27B1/KRT36/HES5/NME2/GAL/ERRFI1/KRT17/PTCH2/MAFF/SMO/GRHL1/TMEM79/KDF1/PTCH1/HEY2/TNF/CTSV/TGFB2/DKK4	42	YES
GO:0060993	kidney morphogenesis	42/4885	94/18866	6.02142e-05	0.000906614	0.000646063	MAGED1/FGF10/AGT/WNT4/TACSTD2/HOXA11/HOXD11/GDNF/GREM1/WNT7B/BMP4/SHH/FGF1/TCF21/WNT9B/FAT4/HES5/HOXB7/SIX2/AHI1/GREB1L/PBX1/VEGFA/NPNT/BASP1/GCNT4/SIX1/GLI3/FOXJ1/FGF8/WNT6/WNT1/IRX1/SMO/OSR1/PTCH1/WWTR1/SOX8/BMP2/FGF2/NOG/WT1	42	YES
GO:0006835	dicarboxylic acid transport	42/4885	98/18866	0.000189277	0.00228957	0.00163157	SLC26A2/TRH/ADORA1/KCNJ10/SLC26A4/SLC1A7/NTSR1/ABCC2/SLC26A3/SLC25A18/SLC26A6/KMO/FOLR2/AVPR1A/RAB3A/ADORA2A/SNAP25/SYT4/GRM2/STX1A/STXBP1/ATP1A2/NTRK2/GJA1/NPY5R/CPLX1/HRH3/VAMP2/SLC13A5/SLC1A6/TSPOAP1/SLC26A8/SLC26A7/LRRC8C/SLC26A5/LRRC8D/GLS/CCK/LRP2/APBA1/FOLR1/SLC13A3	42	NO
GO:0050848	regulation of calcium-mediated signaling	42/4885	100/18866	0.000320703	0.00350786	0.00249974	ACTN3/CHP2/NEUROD2/CD22/P2RX5/SLA2/ZAP70/CLIC2/TRAT1/SYK/TBC1D10C/CD3E/CCL4/PRNP/HAP1/JPH2/ADA/P2RX2/MYOZ2/P2RY6/CIB1/IGF1/JPH4/CASQ2/HRC/SELENON/RCAN2/PLN/SLC8A2/HINT1/EFHB/PDE4D/HOMER2/TMEM100/CALM2/RCAN1/DMD/MYOZ1/TNF/NOS1/RGN/LACRT	42	YES
GO:0015908	fatty acid transport	42/4885	101/18866	0.00041305	0.00422898	0.00301362	IRS2/PLA2G2D/SYK/ACSL5/SLC2A1/FABP5/PLIN2/NTSR1/CYP4F2/ABCC2/SLC25A17/ACSL3/ABCC4/ACSL1/PLA2G4F/CYP4A11/ACACB/PPARG/SPX/FABP4/ABCD2/NOS2/THBS1/SLCO2A1/SLC27A2/DRD2/CPT1A/NMUR2/LCN12/LEP/THRSP/PLA2G2F/SLC27A6/PLA2G4A/PLA2G2A/MAP2K6/OXT/ERFE/NMB/SLCO3A1/PLA2G2C/SLC5A8	42	YES
GO:0022600	digestive system process	42/4885	102/18866	0.000528382	0.00506914	0.00361233	NPC1L1/TFF3/AQP5/CHRM1/FGF10/NMU/MUC4/MUC13/NR1H3/TIFAB/INAVA/PBLD/SLC2A5/LPCAT3/SLC26A6/CEL/MUC6/ACO1/PTGER3/TLR4/ADRA2A/CHRM5/SCT/HAMP/ENPP7/LEP/ABCG5/RBP4/MOGAT2/SGK1/SLC26A7/OXT/KCNN4/HIP1R/GHRL/EPB41/PTGER1/AQP1/APOA2/TFF2/OPRK1/SLC5A1	42	NO
GO:0034766	negative regulation of ion transmembrane transport	42/4885	103/18866	0.000671458	0.00617336	0.00439921	IRS2/SLC6A9/BIN1/CLIC2/EPHB2/PCSK9/EPO/NTSR1/SLC43A1/THBS1/KCNE3/GNB5/CAV1/CASQ2/DYSF/HECW2/ADRA2A/GEM/PLN/KCNE1B/HAMP/FGF12/KCNE4/KCNH2/DRD2/HECW1/NEDD4L/ATP1A2/PRKCE/KCNE1/KCNRG/KCNE5/KCNE2/ACTN2/OSR1/CALM2/KCNAB1/TCAF2/SLC26A5/CRHR1/KEL/RGS2	42	YES
GO:0032414	positive regulation of ion transmembrane transporter activity	42/4885	106/18866	0.0013266	0.0104931	0.0074775	CNKSR3/CCR2/TMSB4X/ATP1B3/EPHB2/NIPSNAP2/HAP1/CFTR/JPH2/NTSR1/P2RY6/KCNIP2/KCNE3/ABCB1/KCNA1/TRPC6/ANK2/PINK1/ADRB2/LRRC55/NLGN3/SHANK3/KCNC1/KCNC2/RGS9/GAL/TESC/STAC2/KCNE2/RELN/PIRT/ACTN2/ATP1B2/CALM2/AMIGO1/RYR2/DMD/RNF207/S100A1/FGF14/RGN/CACNB2	42	YES
GO:0006023	aminoglycan biosynthetic process	42/4885	115/18866	0.00753608	0.0385244	0.0274529	FMOD/CSGALNACT1/HS6ST2/B3GNT3/EXT1/SDC1/XYLT2/EGF/CEMIP/HS3ST3A1/OGN/KERA/HSPG2/CHST7/HS3ST2/SMPD3/ST3GAL1/CHST1/B3GALNT1/B3GALT6/ST3GAL3/GLCE/B3GNT8/B4GALT1/UST/GPC5/HAS3/XYLT1/NCAN/CHPF2/ANGPT1/ST3GAL6/B3GNT7/ACAN/CHST2/HS3ST1/ST3GAL4/CHST3/B3GALT1/CSPG4/CHST6/PRELP	42	NO
GO:0032640	tumor necrosis factor production	42/4885	116/18866	0.00891166	0.044378	0.0316243	CLU/RASGRP1/FOXP3/PTPRC/VSIR/PTPN6/IL12B/CD2/SLAMF1/TNFAIP3/SASH3/GPR18/NLRC3/CCL19/LILRA4/TLR2/ZC3H12A/PIK3R1/CD14/CARD9/ORM1/LBP/CIDEA/ADIPOQ/ZG16/GAS6/IGF1/TLR4/CD34/TIRAP/NFATC4/LEP/POMC/NOD1/CX3CL1/IL23A/ARHGEF2/APP/RIPK2/ANGPT1/TSPO/BPI	42	YES
GO:0030193	regulation of blood coagulation	41/4885	82/18866	2.43151e-06	7.33926e-05	5.23004e-05	TSPAN8/TFPI/F2RL1/PRKCQ/TXK/BLK/SYK/GP1BA/EPHB2/KRT1/PRKCA/ENPP4/CPB2/PLAUR/PLAU/THBS1/TBXA2R/CAV1/F3/PDGFRA/TLR4/NOS3/CD34/SELP/F2R/PROS1/VTN/ADAMTS18/F12/PDPN/KLKB1/F7/ADTRP/PLA2G4A/C1QTNF1/CEACAM1/SERPINE2/F2/ANXA2/SERPINB2/CD9	41	YES
GO:1900046	regulation of hemostasis	41/4885	83/18866	3.60886e-06	9.78521e-05	6.97305e-05	TSPAN8/TFPI/F2RL1/PRKCQ/TXK/BLK/SYK/GP1BA/EPHB2/KRT1/PRKCA/ENPP4/CPB2/PLAUR/PLAU/THBS1/TBXA2R/CAV1/F3/PDGFRA/TLR4/NOS3/CD34/SELP/F2R/PROS1/VTN/ADAMTS18/F12/PDPN/KLKB1/F7/ADTRP/PLA2G4A/C1QTNF1/CEACAM1/SERPINE2/F2/ANXA2/SERPINB2/CD9	41	NO
GO:0035710	CD4-positive, alpha-beta T cell activation	41/4885	97/18866	0.000319955	0.00350786	0.00249974	LGALS9B/LGALS9C/RSAD2/FOXP3/PRKCQ/TBX21/IL12RB1/JAK3/VSIR/IL2/CD83/IL12B/IL18R1/PLA2G2D/CD160/SASH3/LY9/XCL1/IL18/NLRP3/SLAMF6/GPR183/PTGER4/CCL19/FUT7/SOCS1/SPN/ZC3H12A/LGALS7B/TNFSF4/CD55/HLX/TGFBR2/CDH26/ZFPM1/IRF4/IL23A/SATB1/SEMA4A/RIPK2/BCL6	41	NO
GO:0060840	artery development	41/4885	102/18866	0.00108261	0.00897359	0.00639468	SLC2A10/PRDM1/PLXND1/BMP4/SHH/APOB/NGFR/ADGRF5/NRP1/JAG1/FOXF1/ENG/TBX2/DLL4/ACVRL1/MYOCD/ADAMTS9/PDE2A/NOTCH3/MDK/VEGFA/EFNB2/HPGD/HECTD1/SIX1/RBPJ/LEP/GLI3/HEY1/FGF8/GJA5/MYLK/HOXA1/FOXH1/SRF/HEY2/FOXC2/TGFB2/LRP2/NOG/FOLR1	41	YES
GO:0030148	sphingolipid biosynthetic process	41/4885	107/18866	0.00312558	0.0203052	0.0144697	ACER3/ST3GAL5/ASAH1/CERKL/CERS3/CYP4F22/SGMS1/HACD2/ALDH3B2/ELOVL7/ORMDL3/PLPP1/SGPP1/PLPP3/ST6GALNAC3/DEGS1/ENPP7/SMPD3/ALDH3B1/CERS4/SAMD8/PPM1L/ASAH2B/ELOVL5/ALDH3A2/HACD4/HACD3/TLCD3B/ALOXE3/ALOX12B/FA2H/ELOVL4/GAL3ST1/ACER1/UGT8/SPHK1/A3GALT2/CERS1/TNF/B3GALT1/ST6GALNAC5	41	NO
GO:0018958	phenol-containing compound metabolic process	41/4885	109/18866	0.00458983	0.0270694	0.01929	IYD/SLC16A2/MAOA/DBH/DUOXA1/SNCAIP/COMT/FAH/DDC/PNMT/DIO3/DIO2/DIO1/NPR1/SULT1A2/DCT/EPAS1/PDE1B/SLCO1C1/ZEB2/SNCB/DRD2/CHRNB2/SLC45A2/INSM1/TH/GCNT4/PAH/STAR/AKR1B1/CPQ/CGA/SLC16A10/TYRP1/DUOXA2/DUOX2/SRD5A1/MOXD1/TGFB2/GRIN2A/HDC	41	YES
GO:0002821	positive regulation of adaptive immune response	41/4885	110/18866	0.00551784	0.0307835	0.0219367	CD40/RSAD2/FOXP3/PRKCQ/TBX21/PTPRC/IL12RB1/FCER2/IL2/IL12B/IL18R1/CCR2/SASH3/C3/XCL1/CD226/IL18/CD1D/CD1C/CD1B/CD1E/TNFRSF13C/NLRP3/B2M/CCL19/CD28/LTA/ADA/TNFSF4/NLRP10/HLX/CLCF1/C17orf99/PLA2G4A/IL23A/PVR/RIPK2/HLA-G/TNF/CD1A/SKAP1	41	YES
GO:0030104	water homeostasis	40/4885	79/18866	2.13917e-06	6.71009e-05	4.78168e-05	ATP6V1B1/CYP4F12/TP63/GRHL3/KRT1/SFN/CFTR/FLG/CYP4F2/AQP3/CLN3/CYP4A11/SCTR/HYAL2/AVPR2/ADCY4/SCT/SCNN1G/SCNN1B/ADCY5/NEDD4L/ADCY1/PRKACB/ALOXE3/ALOX12B/FA2H/ACER1/KRT16/AKR1B1/ADCY7/GRHL1/TMEM79/AQP2/KDF1/AQP1/SRF/CLDN1/GHRHR/TRPV4/ADCY8	40	YES
GO:0110110	positive regulation of animal organ morphogenesis	40/4885	85/18866	2.06669e-05	0.000393594	0.000280479	MAGED1/FGF10/AGT/WNT4/TNFAIP3/ENAM/HOXA11/GDNF/WNT3A/GREM1/BMP4/STOX1/WNT2/FGF1/FGF7/ODAPH/NGFR/JAG1/PTN/ENG/TGFBR2/SPRY1/CD34/HOXB7/DKK1/MDK/VEGFA/BASP1/SIX1/RBPJ/FGF8/WNT6/FOXP2/SMO/SOX8/TGFB2/BMP2/AMTN/NOG/WT1	40	NO
GO:1901379	regulation of potassium ion transmembrane transport	40/4885	91/18866	0.000138259	0.00178199	0.00126987	KCNAB2/BIN1/ATP1B3/DPP6/PRNP/KCNJ2/KCNIP2/KCNE3/FHL1/CAV1/KCNA1/CASQ2/EDN3/ANK2/KCNS2/KCNIP1/LRRC55/KCNE1B/KCNC1/KCNE4/KCNC2/KCNH2/KCNN2/DPP10/NEDD4L/VAMP2/KCNE1/KCNRG/GAL/KCNE5/KCNE2/ACTN2/ATP1B2/KCNAB1/NETO2/AMIGO1/KCNMB1/RNF207/KCNG1/KEL	40	NO
GO:0009953	dorsal/ventral pattern formation	40/4885	92/18866	0.000184022	0.00223445	0.00159229	GSC/SOSTDC1/HOXA11/HOXD11/WNT7A/HHIP/WNT3A/GREM1/HOXB2/BMP4/SHH/HOXA2/GLI2/GLI1/DLL4/LRP4/ACVRL1/GREM2/DYNC2H1/LHX2/DSCAML1/ASCL1/TBX20/PRKACB/BMPR1B/GLI3/FOXN4/FGF8/RFX4/GPR161/SFRP1/VAX2/WNT8B/SMO/SIX3/PTCH1/PAX6/MDFI/DMRT3/NOG	40	YES
GO:1905954	positive regulation of lipid localization	40/4885	94/18866	0.000318266	0.00350786	0.00249974	ATP8A1/NR1H3/CETP/C3/ACSL5/LIPG/ZC3H12A/HILPDA/PLIN2/NTSR1/VSTM2A/CYP4F2/LPCAT3/SCP2/DBI/CYP4A11/ACACB/APOB/LPL/CIDEA/ADIPOQ/CAV1/EEPD1/GALR1/ENPP7/PON1/PLIN5/GAL/CYP19A1/C1QTNF1/ZDHHC8/MAP2K6/OXT/GHRL/ERFE/PTCH1/BMP6/ANXA2/IKBKE/RETN	40	YES
GO:0002690	positive regulation of leukocyte chemotaxis	40/4885	96/18866	0.00053393	0.00508113	0.00362087	S100A14/F2RL1/CD74/RIPOR2/CCR2/TNFSF14/CCR7/RAC2/CCL21/XCL1/XCL2/PLA2G7/CCL19/GPSM3/CCL4/S100A7/CXCR2/LBP/MCU/CXCL8/CXCL17/MSTN/VEGFD/RARRES2/THBS1/GAS6/PTN/EDN3/DYSF/TIRAP/CXCL14/MDK/AKIRIN1/VEGFA/F7/IL23A/DAPK2/IL6R/TRPV4/IL34	40	YES
GO:0010771	negative regulation of cell morphogenesis involved in differentiation	40/4885	98/18866	0.000870389	0.00757772	0.00539997	MCF2/RTN4R/SEMA6A/MAG/DAB1/SEMA3B/ARHGAP4/SEMA4D/ID1/EPHB2/TACSTD2/WNT3A/SEMA4B/NGFR/NRP1/LRP4/TRPC6/SLIT2/NLGN3/DNM3/TNR/DCC/FSTL4/KIAA0319/SEMA6B/SEMA3G/NTN1/TLX2/SEMA6D/NFATC4/EFNB3/IFRD1/KANK1/MELTF/NGEF/ITGB1BP1/SEMA6C/SEMA4A/SEMA5B/NLGN1	40	NO
GO:0045807	positive regulation of endocytosis	40/4885	100/18866	0.00138095	0.0108559	0.00773601	CALY/NTF3/CLU/F2RL1/PPT1/SELE/STAP1/C3/CCL21/SYK/B2M/CCL19/PCSK9/CD14/WNT3A/GREM1/EGF/CLN3/PPARG/ITSN1/SGIP1/APLN/SFRP4/DAB2/DLL1/ITGA2/VTN/DNM1/DRD2/NEDD4L/AHI1/INSR/VEGFA/RAB31/MAGI2/HIP1R/BICD1/ANGPT1/ANXA2/NLGN1	40	YES
GO:0002824	positive regulation of adaptive immune response based on somatic recombination of immune receptors built from immunoglobulin superfamily domains	40/4885	105/18866	0.00392624	0.0241113	0.017182	CD40/RSAD2/FOXP3/PRKCQ/TBX21/PTPRC/IL12RB1/FCER2/IL2/IL12B/IL18R1/CCR2/SASH3/C3/XCL1/CD226/IL18/CD1D/CD1C/CD1B/CD1E/TNFRSF13C/NLRP3/B2M/CCL19/CD28/LTA/ADA/TNFSF4/NLRP10/HLX/CLCF1/C17orf99/PLA2G4A/IL23A/PVR/RIPK2/HLA-G/TNF/CD1A	40	NO
GO:0032680	regulation of tumor necrosis factor production	40/4885	110/18866	0.00970523	0.0460369	0.0328064	CLU/RASGRP1/FOXP3/PTPRC/VSIR/PTPN6/IL12B/CD2/SLAMF1/TNFAIP3/SASH3/GPR18/NLRC3/CCL19/LILRA4/TLR2/ZC3H12A/PIK3R1/CD14/CARD9/ORM1/LBP/CIDEA/ADIPOQ/GAS6/IGF1/TLR4/CD34/TIRAP/NFATC4/LEP/POMC/NOD1/CX3CL1/IL23A/ARHGEF2/RIPK2/ANGPT1/TSPO/BPI	40	NO
GO:0061333	renal tubule morphogenesis	39/4885	77/18866	2.82719e-06	8.14917e-05	5.80719e-05	MAGED1/AGT/WNT4/TACSTD2/HOXA11/HOXD11/GDNF/GREM1/BMP4/SHH/FGF1/LGR5/MEF2C/TCF21/WNT9B/FAT4/HES5/HOXB7/SIX2/MTSS1/AHI1/GREB1L/PBX1/VEGFA/NPNT/SIX1/GLI3/FGF8/WNT6/WNT1/IRX1/SMO/OSR1/PTCH1/SOX8/BMP2/FGF2/NOG/WT1	39	NO
GO:0007193	adenylate cyclase-inhibiting G protein-coupled receptor signaling pathway	39/4885	86/18866	7.31189e-05	0.00105618	0.000752646	CHRM1/ADORA1/PTGDR2/GPR37L1/P2RY12/INSL3/GNAI3/MCHR1/AKAP5/OXER1/GNAI1/GRM8/PALM/ADCY4/AKAP12/ADRA2A/P2RY1/S1PR1/CHRM5/PDE2A/GRM4/GNAT1/GRIK3/GRM2/SSTR2/CHRM4/DRD2/OPRD1/ADCY5/HRH4/ADCY1/NPY1R/HTR1F/HRH3/NPY2R/ADCY7/OPRK1/ADCY8/RGS2	39	YES
GO:0098773	skin epidermis development	39/4885	90/18866	0.000239574	0.00278733	0.00198628	FGF10/KRT27/WNT10A/TP63/FERMT1/EGFR/SOSTDC1/SPINK5/CD109/NSUN2/SHH/SOX18/INHBA/LGR5/FGF7/DSG4/NGFR/GLI2/LRP4/LDB2/DLL1/LHX2/DKK1/TGM3/FZD6/RBPJ/GAL/TNFRSF19/KRT17/FOXQ1/ALX4/SMO/EDAR/SAV1/TMEM79/KDF1/TNF/TGFB2/DKK4	39	YES
GO:0060333	interferon-gamma-mediated signaling pathway	39/4885	91/18866	0.00031556	0.0034996	0.00249385	SP100/OAS1/OAS3/OAS2/TRIM21/OASL/PARP9/PARP14/IRF7/IRF9/NR1H3/TXK/IRF1/IRF8/GBP2/B2M/HLA-DQB1/CIITA/SOCS1/HLA-DQA1/HLA-DRA/HLA-DPB1/HLA-DPA1/HLA-DQB2/HLA-DQA2/IRGM/IRF5/CAMK2G/IFNGR1/MT2A/TRIM68/PPARG/NCAM1/CAMK2B/IRF4/TRIM31/ICAM1/HLA-G/MID1	39	YES
GO:0045582	positive regulation of T cell differentiation	39/4885	92/18866	0.000412352	0.00422859	0.00301334	RASGRP1/CD74/FOXP3/PTPRC/IL12RB1/VSIR/IL2/CD83/IL12B/ZAP70/SASH3/TESPA1/CD27/IL18/NLRP3/SYK/IL7R/CCL19/SOCS1/TNFSF9/RAG1/IL1A/ADA/SHH/RHOH/PCK1/TNFSF4/GLI2/ZBTB16/HLX/TGFBR2/MDK/EGR3/GLI3/IL23A/ITPKB/RIPK2/BCL6/HLA-G	39	YES
GO:1903035	negative regulation of response to wounding	39/4885	93/18866	0.000534691	0.00508113	0.00362087	TSPAN8/RTN4R/TFPI/WNT4/GP1BA/EPHA4/KRT1/CD109/CLDN3/CPB2/PLAUR/PLAU/THBS1/PDGFRA/NOS3/CD34/PROS1/VTN/TNR/AJAP1/MDK/ADAMTS18/F12/KIAA0319/GJA1/KLKB1/ADTRP/C1QTNF1/CEACAM1/WFDC1/SERPINE2/CLDN19/F2/ANXA2/SERPINB2/TNF/KLK8/CD9/FGF2	39	YES
GO:0051591	response to cAMP	39/4885	94/18866	0.000688157	0.00624072	0.00444721	PIK3CG/RAPGEF1/CFTR/SDC1/SLC26A3/PFKFB1/SLC26A6/CNGA3/PCK1/GPD1/ADIPOQ/PKLR/NOX4/SLC8A3/DUSP1/TEK/CRHBP/FOS/ZFP36L1/PDE2A/PTPRN/AREG/HCN2/VGF/AQP8/CDO1/ITPR2/STAR/KCNE1/PER1/APP/OXT/AQP1/AANAT/ASS1/DUOX2/SRD5A1/FOSL1/WT1	39	YES
GO:1901655	cellular response to ketone	39/4885	97/18866	0.00140565	0.0110361	0.00786442	TNC/PTGER4/EGFR/GJB2/CFTR/DDIT4/ABCC2/AACS/PCK2/METTL21C/AKR1C2/UGT3A2/P2RY6/MSTN/PCK1/GNAI1/PPARG/TNFSF4/NR3C1/KLF2/KLF4/FOXO1/DCPS/NPAS4/ADCY5/PTGER2/ADCY1/PTGDR/PRKCE/STAR/AKR1B1/ERRFI1/SFRP1/FBXO32/AQP1/ICAM1/ASS1/SRD5A1/ADCY8	39	NO
GO:0048709	oligodendrocyte differentiation	39/4885	103/18866	0.00492386	0.0287742	0.0205049	SLC45A3/MAG/DLX1/CLU/TNFRSF1B/CSK/CXCR4/PRDM8/KCNJ10/PTPRZ1/TLR2/ERBB2/SHH/PPARG/ZNF365/SLC8A3/PTN/ASPA/CNTNAP1/GPR17/GSN/NLGN3/HES5/VTN/DAAM2/TP73/MDK/ASCL1/NTRK2/GLI3/FA2H/ZNF488/OLIG1/PAX6/SOX8/CD9/IL34/ID4/DLX2	39	YES
GO:0021549	cerebellum development	39/4885	105/18866	0.00713636	0.0368568	0.0262646	PAK1/SPTBN2/DAB1/NEUROD2/CD3E/SSTR3/HAP1/NLGN4X/WNT7A/UQCRQ/GBX2/FZD4/ZNF365/GLI2/PTN/GLI1/SSTR1/DLL1/KCNC1/CBLN1/MDK/SSTR2/SEZ6/CDK5R2/SEZ6L/PPARGC1A/WNT1/FOXP2/GRID2/CEND1/SERPINE2/SMO/GBX1/TRNP1/SCN5A/LRP6/CLP1/COX1/ND4	39	YES
GO:0007218	neuropeptide signaling pathway	39/4885	106/18866	0.00852228	0.042839	0.0305276	NMU/PTGDR2/NTS/PMCH/SSTR3/UTS2R/TENM1/MCHR1/NTSR1/NXPH4/PROKR1/PNOC/SSTR1/GALR1/NXPH2/NTSR2/SSTR2/OPRD1/GLRB/GLRA2/NMUR2/NPY1R/NPY5R/NPY6R/NPB/HCRTR2/GAL/POMC/PCSK1N/CALCA/CYSLTR2/ECEL1/NPY2R/NMB/TYRO3/NMUR1/OPRK1/GPR83/NXPH3	39	YES
GO:2000379	positive regulation of reactive oxygen species metabolic process	39/4885	106/18866	0.00852228	0.042839	0.0305276	AGT/CLU/F2RL1/SYK/KLRK1/KLRC4-KLRK1/DUOXA1/EGFR/XDH/ZC3H12A/GNAI3/ACE2/SLC5A3/CD177/NOX4/THBS1/KLF2/KLF4/TLR4/PID1/TGFBR2/GADD45A/NQO2/INSR/NNT/AGTR1/LEP/CDKN1A/HDAC4/PTGS2/PTX3/F2/ICAM1/ASS1/DUOXA2/TNF/TSPO/RGN/COX2	39	YES
GO:0001910	regulation of leukocyte mediated cytotoxicity	38/4885	75/18866	3.7373e-06	0.000100907	7.19075e-05	F2RL1/RASGRP1/STAP1/PTPRC/IL12RB1/CRTAM/IL12B/IL18RAP/CD160/VAV1/XCL1/CD226/CD1D/CD1C/CD1B/CD1E/SLAMF6/DNASE1L3/B2M/IL7R/SERPINB9/SH2D1A/NCR1/NCR3/KLRK1/KLRC4-KLRK1/CXCL6/NOS2/CADM1/PPP3CB/LEP/CLEC12B/CEACAM1/IL23A/PVR/ICAM1/HLA-G/CD1A	38	NO
GO:0033555	multicellular organismal response to stress	38/4885	76/18866	5.61736e-06	0.000140412	0.000100059	CAPN2/NEUROD2/DBH/RAG1/NPAS2/BRINP1/P2RX2/COMT/THBS1/ADCYAP1R1/MEF2C/EDNRB/GJA4/CACNA1B/LYPD1/MAPK8IP2/MDK/NTRK1/KIAA0319/RET/ATP1A2/MORC1/NMUR2/GJA1/TRPA1/PRKCG/LRP11/CALCA/NPY2R/RELN/PIRT/ASIC1/SLC6A2/ASIC4/TSPO/NOS1/GRIK2/CCK	38	YES
GO:0015844	monoamine transport	38/4885	84/18866	9.59552e-05	0.00130921	0.000932955	AGT/SYK/P2RY12/ACTB/GDNF/SYT12/ADRA2A/PINK1/SLC18A2/P2RY1/KCNA2/CHRM5/RAB3A/ADORA2A/SYT7/SYT13/SYT10/SYT4/STX1A/DRD2/CHRNB2/SLC18A1/HRH3/CNR1/SLC29A4/SLC22A2/SYT11/SLC22A3/SYT8/GPM6B/SYT2/KCNB1/NPY2R/OXT/SLC6A2/NOS1/HTR2A/SYT6	38	NO
GO:0006970	response to osmotic stress	38/4885	85/18866	0.000130579	0.00170424	0.00121446	AQP5/RCSD1/SLC2A1/EGFR/EFHD1/EPO/MAPK10/SORD/CLN3/KMO/SLC2A4/ABCB1/DYSF/ZFP36L1/ITGA2/SLC12A5/TH/MICU1/TSC22D2/PTGS2/AKR1B1/PAPPA2/ERRFI1/MAP7/MYLK/CAPN3/ARHGEF2/LRRC8C/MLC1/OXT/LRRC8D/AQP1/SCN2A/CLDN1/TNF/TSPO/TRPV4/CYTB	38	YES
GO:0060291	long-term synaptic potentiation	38/4885	87/18866	0.0002353	0.0027426	0.00195441	ADORA1/EPHA4/EPHB2/PRNP/SYT12/SHISA7/AKAP5/PLK2/CRHR2/SLC8A3/PTN/CX3CR1/NLGN3/SHANK3/ADORA2A/TNR/SLC8A2/SNAP25/GRIN2C/DRD2/CYP46A1/MPP2/ADCY1/NTRK2/SCGN/NFATC4/VAMP2/SERPINE2/APP/RELN/NSG1/MME/CALB2/FAM107A/GRIN2A/ADCY8/NLGN1/S100B	38	YES
GO:0014033	neural crest cell differentiation	38/4885	89/18866	0.000409643	0.00422557	0.00301119	SEMA6A/GSC/SEMA3B/WNT10A/KBTBD8/SEMA4D/RDH10/GDNF/BMP4/SHH/GBX2/SEMA4B/FN1/CYP26C1/MEF2C/EFNB1/NRP1/JAG1/EDN3/ALDH1A2/HTR2B/EDNRB/ZEB2/RET/SEMA6B/SEMA3G/SEMA6D/SFRP1/SMO/SEMA6C/NRTN/SEMA4A/SEMA5B/FOXC2/SOX8/LRP6/FOLR1/FRZB	38	YES
GO:0042475	odontogenesis of dentin-containing tooth	38/4885	91/18866	0.000690487	0.00624072	0.00444721	TNC/FGF10/CA2/DLX1/WDR72/BCL11B/WNT10A/SLC24A4/TP63/NECTIN1/PERP/SOSTDC1/ENAM/ADM/BMP4/SHH/ODAPH/NGFR/GLI2/LRP4/PDGFRA/FOXO1/SMPD3/GLI3/FGF8/WNT6/FAM20C/ITGA6/SMO/EDAR/KLK5/SCN5A/DMRT3/LRP6/BMP2/DMP1/AMTN/DLX2	38	YES
GO:0051899	membrane depolarization	38/4885	91/18866	0.000690487	0.00624072	0.00444721	IFI6/KCNJ2/SCN11A/CACNB4/NTSR1/SCN4A/CACNA1G/FHL1/CAV1/KDR/SCN7A/ANK2/SCN2B/CACNA1C/SCN3A/SCN3B/SCN4B/ADORA2A/CACNA1B/FGF12/KCNH2/HCN2/CHRNB2/MLLT11/NEDD4L/HSH2D/CACNA1E/ATP1A2/PPP2R3C/GJA5/SCN2A/CACNA1A/SCN5A/TSPO/CCK/FZD9/GCLC/CACNB2	38	YES
GO:1904063	negative regulation of cation transmembrane transport	38/4885	91/18866	0.000690487	0.00624072	0.00444721	SLC6A9/BIN1/CLIC2/EPHB2/PCSK9/EPO/NTSR1/SLC43A1/KCNE3/GNB5/CAV1/CASQ2/DYSF/HECW2/ADRA2A/GEM/PLN/KCNE1B/HAMP/FGF12/KCNE4/KCNH2/DRD2/HECW1/NEDD4L/ATP1A2/PRKCE/KCNE1/KCNRG/KCNE5/KCNE2/ACTN2/OSR1/CALM2/KCNAB1/CRHR1/KEL/RGS2	38	YES
GO:2000177	regulation of neural precursor cell proliferation	38/4885	91/18866	0.000690487	0.00624072	0.00444721	SLC16A2/GPR37L1/RAPGEF1/TAFA1/PTPRZ1/DMRTA2/WNT3A/EGF/SHH/LIMS2/GLI2/DCT/PTN/GLI1/DLL4/NES/FOXO1/CX3CR1/GJC2/CDON/LHX2/MDK/DISP3/DRD2/ASCL1/INSM1/VEGFA/GLI3/CIP2A/CEND1/CX3CL1/SMO/SIX3/TAFA3/PAX6/FZD9/LRP2/RASSF10	38	NO
GO:0003333	amino acid transmembrane transport	38/4885	92/18866	0.000886212	0.00768411	0.00547578	AGT/SLC16A2/SLC6A9/KCNJ10/ACE2/SLC1A7/NTSR1/SLC7A13/SLC43A1/SLC38A4/SLC25A18/SLC7A10/SLC7A3/SLC7A2/SLC6A7/SLC38A3/ATP1A2/SLC47A1/PDPN/SLC7A14/SLC1A6/SLC36A2/SLC7A5/SLC22A2/SLC6A14/SLC6A12/SLC16A10/LRRC8C/CLTRN/LRRC8D/SLC7A1/SLC3A2/SLC7A5P1/SLC6A15/SLC3A1/SLC6A20/SLC7A4/RGS2	38	NO
GO:0060349	bone morphogenesis	38/4885	94/18866	0.00142828	0.0111594	0.00795233	CSGALNACT1/SP5/IFITM5/TIFAB/FGFR3/DHRS3/HOXA11/RIPPLY2/BMP4/FOXN3/MEF2C/SFRP4/TGFB3/TEK/MMP16/TGFBR2/FREM1/LTBP3/AXIN2/TMEM119/NPPC/SCX/SMPD3/OSR2/BMPR1B/GLI3/PAPPA2/SHOX2/MEGF8/THBS3/RARB/RAB23/CDX1/BMP6/ALPL/LRP6/TRPV4/PHOSPHO1	38	YES
GO:0042100	B cell proliferation	38/4885	97/18866	0.00277573	0.0187208	0.0133406	IRS2/CD40/RASGRP1/MZB1/CD22/CD74/PTPRC/NFATC2/CD40LG/IL2/CR2/SASH3/BLK/PLCL2/MS4A1/TNFRSF13C/FCRL3/CTLA4/IL7R/INPP5D/GPR183/GAPT/CD19/TNFRSF4/CARD11/TNFRSF13B/CD70/ADA/WNT3A/IKZF3/MEF2C/TLR4/TIRAP/CLCF1/CHRNB2/CDKN1A/IFNE/BCL6	38	YES
GO:0007044	cell-substrate junction assembly	38/4885	99/18866	0.00418634	0.0253362	0.0180548	ACTN3/WNT4/DUSP3/KRT5/VCL/LIMCH1/APOD/GREM1/LIMS1/SORBS1/FN1/THBS1/TNS1/NRP1/CORO2B/TEK/KDR/ACVRL1/DLC1/PEAK1/ITGA2/EPHA3/TESK2/VEGFA/ARHGAP6/GPM6B/ITGA6/SFRP1/DST/PTPRK/ACTN2/PPM1F/DUSP22/ITGB1BP1/ITGB4/BCR/S100A10/FAM107A	38	YES
GO:0006672	ceramide metabolic process	38/4885	100/18866	0.00509474	0.0295837	0.0210817	ACER3/ST3GAL5/HEXB/ASAH1/NEU1/GLA/FUT7/CERS3/GM2A/CYP4F22/SGMS1/GBA3/GALC/FUT3/ORMDL3/FUT6/PLPP1/PLPP3/ST6GALNAC3/DEGS1/ENPP7/SMPD3/CERS4/SAMD8/ASAH2B/TLCD3B/ALOXE3/ALOX12B/FA2H/GAL3ST1/ACER1/UGT8/ITGB8/SPHK1/CERS1/TNF/B3GALT1/ST6GALNAC5	38	YES
GO:0035282	segmentation	38/4885	100/18866	0.00509474	0.0295837	0.0210817	NKD1/CRB2/TIFAB/WNT3A/TCAP/RIPPLY2/BMP4/MESP2/HOXA2/DMRT2/MEOX1/NRP1/FOXF1/MEOX2/EGR2/ALDH1A2/AXIN2/ZEB2/GDF3/DLL1/NLE1/HES5/DKK1/BASP1/HOXD8/RBPJ/PLD6/TCF15/IRX1/SFRP1/COBL/TBX19/WDR77/OSR1/CDX1/FOXC2/LRP6/WT1	38	NO
GO:0055024	regulation of cardiac muscle tissue development	38/4885	102/18866	0.00741603	0.038025	0.027097	PAK1/CXADR/JPH2/WNT3A/GREM1/G6PD/BMP4/WNT2/IGF1/MEF2C/FGF9/GLI1/TBX2/MYOCD/MEIS1/TGFBR2/DLL1/HAMP/TP73/DKK1/TBX20/EFNB2/GJA1/RBPJ/FGF8/RBP4/JARID2/TGFBR3/VGLL4/MIR499A/SAV1/FZD7/HEY2/MIR17HG/BMP2/FGF2/NOG/RGS2	38	NO
GO:0150115	cell-substrate junction organization	38/4885	102/18866	0.00741603	0.038025	0.027097	ACTN3/WNT4/DUSP3/KRT5/VCL/LIMCH1/APOD/GREM1/LIMS1/SORBS1/FN1/THBS1/TNS1/NRP1/CORO2B/TEK/KDR/ACVRL1/DLC1/PEAK1/ITGA2/EPHA3/TESK2/VEGFA/ARHGAP6/GPM6B/ITGA6/SFRP1/DST/PTPRK/ACTN2/PPM1F/DUSP22/ITGB1BP1/ITGB4/BCR/S100A10/FAM107A	38	NO
GO:0035335	peptidyl-tyrosine dephosphorylation	38/4885	103/18866	0.00887299	0.0442198	0.0315115	PTPRN2/CDC14A/DUSP3/PTPRC/PTPN6/PTPN7/DUSP2/PTPRZ1/DUSP7/HACD2/DUSP6/PTPRH/PTPN21/PTPN5/TNS2/DUSP1/PTPRB/PTPRG/PTPRN/DUSP26/CDC25B/DUSP13/PTP4A2/PTPN13/DUSP28/PTPN1/PTPRU/PTP4A1/EYA4/DUSP9/PTPRK/MTMR7/DUSP22/DNAJC6/ACP4/DUSP11/PTPN14/TPTE2	38	YES
GO:0042472	inner ear morphogenesis	38/4885	103/18866	0.00887299	0.0442198	0.0315115	FGF10/ATP6V1B1/RIPOR2/TIFAB/EPHB2/GRHL3/CHRNA10/TMIE/USH1G/WNT3A/LRIG3/TCAP/ALDH1A3/GBX2/STOX1/COL11A1/GLI2/ITGA8/FGF9/NR4A3/SPRY2/ZEB1/LHFPL5/POU4F3/NTN1/FZD6/SIX1/CHRNA9/FGF8/USH1C/WNT1/PTK7/HOXA1/SOBP/KCNQ4/BCR/PDZD7/FRZB	38	YES
GO:0002367	cytokine production involved in immune response	38/4885	104/18866	0.0105594	0.0494651	0.0352494	F2RL1/DDX58/RSAD2/CD74/TNFRSF1B/FOXP3/TBX21/JAK3/IL12B/IL18R1/IL18RAP/CD160/CCR2/SASH3/XCL1/CD226/IL18/CD96/SCIMP/NLRP3/B2M/TLR2/INAVA/RAET1G/CLNK/TNFSF4/GAS6/CD55/NR4A3/TGFB3/TLR4/FFAR2/SLC7A5/BCL6/APOA2/HLA-G/TNF/TGFB2	38	YES
GO:0045123	cellular extravasation	37/4885	67/18866	3.14133e-07	1.37681e-05	9.81128e-06	PRTN3/CCL28/ITGAL/SELE/PIK3CG/SELPLG/RIPOR2/ITGA4/CCR2/CCL25/CCL21/ITGB7/JAML/PTGER4/PIK3CD/FUT7/SELL/SPN/CD177/XG/PLVAP/JAM2/CX3CR1/PDGFD/SELP/ELANE/PECAM1/MADCAM1/MDK/AZU1/LEP/CX3CL1/ADD2/PODXL2/BCR/ICAM1/TNF	37	YES
GO:0042446	hormone biosynthetic process	37/4885	68/18866	5.17616e-07	2.15079e-05	1.53268e-05	HSD17B14/HSD17B1/WNT4/CYP21A2/HSD17B2/SRD5A2/SRD5A3/ADM/AKR1B15/STARD3/DIO3/HSD17B11/DIO2/DIO1/HSD17B6/DKK3/EGR1/CYP17A1/STC2/HSD17B3/STAR/CYP19A1/HSD3B1/AKR1B1/PPARGC1A/CYP11A1/TSPOAP1/LHB/CLCN2/AANAT/DUOX2/SRD5A1/BMP6/TSPO/BMP2/HSD3B2/ATP1A1	37	YES
GO:0021536	diencephalon development	37/4885	74/18866	7.42947e-06	0.000172877	0.000123194	FGF10/WNT4/ETS1/HAP1/UQCRQ/BMP4/SHH/GBX2/GLI2/NRP1/PTN/GLI1/ALDH1A2/ZEB2/ARX/KCNC1/KCNC2/DRD2/CHRNB2/POU3F2/RBPJ/CNTNAP2/TAL2/FGF8/WNT1/TBX19/SMO/SIX3/POU4F1/PAX6/SRD5A1/GHRHR/LRP6/BMP2/PTCHD1/GHRH/NOG	37	NO
GO:0033077	T cell differentiation in thymus	37/4885	76/18866	1.61543e-05	0.00031612	0.000225271	RASGRP1/WNT4/CD74/FOXP3/PTPRC/ZAP70/CCR7/BCL11B/DOCK2/TESPA1/ZFP36L2/AIRE/CD3G/B2M/CD3D/IL7R/CD28/CARD11/CD3E/RAG1/IL1A/ADA/ERBB2/BMP4/SHH/GLI2/ZEB1/ZFP36L1/EGR3/GLI3/FOXJ1/WNT1/CAMK4/ITPKB/FZD7/CDK6/SRF	37	YES
GO:0071260	cellular response to mechanical stimulus	37/4885	79/18866	4.73497e-05	0.000748126	0.000533123	TNFRSF10B/MAG/AGT/CD40/TMEM150C/MAP3K14/TLR8/RIPOR2/TNFRSF8/IRF1/TNFSF14/PTGER4/SLC2A1/CASP5/EGFR/KCNJ2/ANKRD1/ENG/TLR4/PDE2A/ITGA2/SCX/GADD45A/TLR5/ATP1A2/MAP2K4/BAG3/GJA1/PIEZO2/HDAC4/PTGS2/AQP1/BMP6/LTBR/MMP7/GCLC/ATP1A1	37	YES
GO:0071277	cellular response to calcium ion	37/4885	83/18866	0.000171009	0.00210845	0.0015025	CPNE4/CHP2/KCNH1/NEUROD2/DPEP1/RASGRP2/SYT12/MEF2C/CRHBP/FOS/JUNB/RYR1/SYT7/SYT13/SYT10/HPCA/SYT4/ALOX15/ADCY1/RASA4/RASA4B/ACER1/SYT11/SYT8/CAPN3/ITPKB/SYT2/CPNE9/RYR3/GUCA1A/LOC118142757/SCN5A/CPNE6/CPNE5/ADCY8/NLGN1/SYT6	37	YES
GO:0008652	cellular amino acid biosynthetic process	37/4885	84/18866	0.000230093	0.0026868	0.00191464	PSPH/ASPG/ILVBL/PLOD2/GGT1/ADI1/CLN3/CBSL/NAALAD2/OTC/ASPA/BHMT2/SDS/SERINC3/GPT/RIMKLA/CDO1/GLUD2/SRR/MTHFD2L/PAH/PLOD3/CTH/CBS/GPT2/FOLH1/MTAP/FOLH1B/NAT8L/ALDH18A1/ASNS/UPB1/ASS1/PSAT1/GLS/BHMT/PHGDH	37	YES
GO:0034109	homotypic cell-cell adhesion	37/4885	86/18866	0.00040552	0.00422557	0.00301119	CEACAM5/TSPAN32/PRKCQ/PIK3CG/PTPN6/BLK/SYK/P2RY12/GP1BA/CXADR/VCL/PKP2/ACTB/PRKCA/WNT3A/HSPB1/PLAUR/FN1/XG/CCM2L/GATA1/PDGFRA/PLPP3/PEAR1/BLOC1S4/ADAMTS18/STXBP1/MEGF10/PDPN/PTPRU/C1QTNF1/CEACAM1/MPL/SERPINE2/CSRP1/TYRO3/CD9	37	NO
GO:2000106	regulation of leukocyte apoptotic process	37/4885	86/18866	0.00040552	0.00422557	0.00301119	LGALS3/IRS2/IRF7/CD74/PRKCQ/JAK3/DOCK8/IL2/CCR7/BLK/CCL21/CD27/CD3G/CCR5/IL7R/PIK3CD/PTCRA/CCL19/HCLS1/PDCD1/RAG1/CXCR2/HCAR2/ADA/BMP4/GPAM/GAS6/MEF2C/NR4A3/GIMAP8/BIRC7/HSH2D/ITPKB/CDKN2A/BCL6/MIR17HG/PIP	37	NO
GO:0001942	hair follicle development	37/4885	87/18866	0.000531482	0.00508113	0.00362087	FGF10/KRT27/WNT10A/TP63/FERMT1/EGFR/SOSTDC1/SPINK5/CD109/NSUN2/SHH/SOX18/INHBA/LGR5/FGF7/DSG4/NGFR/GLI2/LRP4/LDB2/LHX2/DKK1/TGM3/FZD6/RBPJ/GAL/TNFRSF19/KRT17/FOXQ1/ALX4/SMO/EDAR/SAV1/TMEM79/TNF/TGFB2/DKK4	37	YES
GO:0022404	molting cycle process	37/4885	89/18866	0.000891002	0.00770476	0.0054905	FGF10/KRT27/WNT10A/TP63/FERMT1/EGFR/SOSTDC1/SPINK5/CD109/NSUN2/SHH/SOX18/INHBA/LGR5/FGF7/DSG4/NGFR/GLI2/LRP4/LDB2/LHX2/DKK1/TGM3/FZD6/RBPJ/GAL/TNFRSF19/KRT17/FOXQ1/ALX4/SMO/EDAR/SAV1/TMEM79/TNF/TGFB2/DKK4	37	NO
GO:0022405	hair cycle process	37/4885	89/18866	0.000891002	0.00770476	0.0054905	FGF10/KRT27/WNT10A/TP63/FERMT1/EGFR/SOSTDC1/SPINK5/CD109/NSUN2/SHH/SOX18/INHBA/LGR5/FGF7/DSG4/NGFR/GLI2/LRP4/LDB2/LHX2/DKK1/TGM3/FZD6/RBPJ/GAL/TNFRSF19/KRT17/FOXQ1/ALX4/SMO/EDAR/SAV1/TMEM79/TNF/TGFB2/DKK4	37	YES
GO:0061097	regulation of protein tyrosine kinase activity	37/4885	93/18866	0.00228767	0.0162473	0.011578	AGT/RAP2C/ADORA1/STAP1/PTPRC/CASS4/EPHA4/PRNP/WNT3A/GREM1/EGF/ADRA1A/NOX4/GAS6/HYAL2/CAV1/HBEGF/ADRA2A/TAL1/AFAP1L2/AREG/NTRK2/ZFYVE28/DOCK3/NEURL1/SNX6/PTPN1/FYN/ERRFI1/EPGN/APP/RELN/DUSP22/GHRL/FBXW7/TGFA/IL34	37	NO
GO:0120162	positive regulation of cold-induced thermogenesis	37/4885	97/18866	0.00526755	0.0300967	0.0214473	CCR2/CXCR4/DBH/PLAC8/IL18/SYK/TSHR/FABP5/CEBPB/ACHE/ACADL/ACSL1/DIO2/G0S2/FABP4/ADIPOQ/CAV1/EPAS1/LEPR/ADRB2/ADRB3/EBF2/SCD/ADIPOR2/VEGFA/GJA1/LEP/UCP2/PPARGC1A/IRF4/OXT/GHRL/GPR3/GRB10/TRPM8/UCP1/LCN2	37	YES
GO:1902476	chloride transmembrane transport	37/4885	97/18866	0.00526755	0.0300967	0.0214473	SLC26A2/GABRG3/ANO4/ANO7/GABRB3/CLIC5/CLIC2/CLCA4/GABRE/CLCA2/CLCA3P/CFTR/SLC26A4/CLIC3/ANO3/SLC26A3/CLCN1/SLC26A6/FXYD1/GABRB2/SLC6A1/GABRG1/SLC12A5/GLRB/GLRA2/NMUR2/GABRB1/CLCNKB/SLC12A1/SLC26A8/SLC26A7/CLCN2/SLC26A5/CLCN5/GABRP/SLC12A8/CLCN4	37	YES
GO:0006942	regulation of striated muscle contraction	37/4885	98/18866	0.00638858	0.0346152	0.0246672	ACTN3/ADORA1/PIK3CG/BIN1/CLIC2/ZC3H12A/KCNJ2/PKP2/ACE2/ASB3/SCN4A/ADRA1A/KCNE3/SLC8A3/CAV1/CASQ2/HRC/ANK2/CACNA1C/PLN/ADRA1B/TNNI3K/ATP1A2/GJA5/HDAC4/TMEM38A/PDE4D/MYBPC3/CALM2/RYR2/DMD/RNF207/SCN5A/MYBPH/NOS1/RGS2/ATP1A1	37	NO
GO:0034340	response to type I interferon	37/4885	99/18866	0.00770281	0.0392751	0.0279879	IFITM1/SP100/IFI35/OAS1/OAS3/OAS2/IFIT3/IFIT2/IFI6/SHFL/XAF1/RSAD2/OASL/IFITM3/MX1/ADAR/IFI27/MX2/IRF7/IFIT1/ISG15/PSMB8/IRF9/PTPN6/IRF1/IRF8/GBP2/ISG20/IRF5/MMP12/EGR1/PTPN1/IRF4/STAT2/YTHDF2/HLA-G/IKBKE	37	YES
GO:0072078	nephron tubule morphogenesis	36/4885	73/18866	1.45838e-05	0.000294391	0.000209787	MAGED1/AGT/WNT4/TACSTD2/HOXA11/HOXD11/GDNF/GREM1/BMP4/SHH/FGF1/TCF21/WNT9B/FAT4/HES5/HOXB7/SIX2/AHI1/GREB1L/PBX1/VEGFA/NPNT/SIX1/GLI3/FGF8/WNT6/WNT1/IRX1/SMO/OSR1/PTCH1/SOX8/BMP2/FGF2/NOG/WT1	36	NO
GO:1903779	regulation of cardiac conduction	36/4885	73/18866	1.45838e-05	0.000294391	0.000209787	ATP2A3/AGT/FXYD7/ATP1B3/CXADR/ACE2/ASPH/NPR1/FXYD1/ABCC9/SLC8A3/CAV1/CASQ2/HRC/ANK2/NPPC/RYR1/SLC8A2/ATP1A3/TNNI3K/ATP2B2/ATP1A2/ITPR2/GJA5/PDE4D/FXYD4/ATP1B2/CALM2/NPR2/RYR2/RYR3/RNF207/NOS1/FXYD6/FXYD2/ATP1A1	36	YES
GO:0072088	nephron epithelium morphogenesis	36/4885	75/18866	3.09037e-05	0.000534467	0.000380867	MAGED1/AGT/WNT4/TACSTD2/HOXA11/HOXD11/GDNF/GREM1/BMP4/SHH/FGF1/TCF21/WNT9B/FAT4/HES5/HOXB7/SIX2/AHI1/GREB1L/PBX1/VEGFA/NPNT/SIX1/GLI3/FGF8/WNT6/WNT1/IRX1/SMO/OSR1/PTCH1/SOX8/BMP2/FGF2/NOG/WT1	36	NO
GO:0086001	cardiac muscle cell action potential	36/4885	75/18866	3.09037e-05	0.000534467	0.000380867	BIN1/CXADR/KCNJ2/PKP2/KCNIP2/KCNE3/CACNA1G/CAV1/KCNJ8/KCNA5/ANK2/SCN2B/CACNA1C/SCN3B/SCN4B/GJC1/KCNE1B/FGF12/KCNE4/KCNH2/HCN2/KCNN2/KCNJ3/NEDD4L/ATP1A2/GJA1/KCNE1/KCNE5/GJA5/KCNE2/RYR2/DMD/RNF207/SCN5A/CACNB2/ATP1A1	36	NO
GO:1903524	positive regulation of blood circulation	36/4885	76/18866	4.41782e-05	0.000715687	0.000510007	NMU/F2RL1/DBH/EGFR/ACE2/ADM/ADA/ADRA1A/APLN/TBXA2R/CAV1/EDN3/AVPR2/HRC/AVPR1A/SCN3B/OR51E2/F2R/ADRA1B/ADRA1D/PTGER2/ATP1A2/GJA1/SMTNL2/GJA5/PTGS2/PDE4D/GHRL/RYR2/ICAM1/HEY2/RNF207/TGFB2/HTR2A/RGS2/ATP1A1	36	YES
GO:0072028	nephron morphogenesis	36/4885	77/18866	6.24346e-05	0.000935379	0.000666562	MAGED1/AGT/WNT4/TACSTD2/HOXA11/HOXD11/GDNF/GREM1/BMP4/SHH/FGF1/TCF21/WNT9B/FAT4/HES5/HOXB7/SIX2/AHI1/GREB1L/PBX1/VEGFA/NPNT/SIX1/GLI3/FGF8/WNT6/WNT1/IRX1/SMO/OSR1/PTCH1/SOX8/BMP2/FGF2/NOG/WT1	36	NO
GO:0050886	endocrine process	36/4885	84/18866	0.000527216	0.00506907	0.00361228	AGT/F2RL1/AOPEP/HCAR2/ACE2/INHBB/FOXL2/FZD4/INHBA/APLN/CMA1/PCSK5/CTSG/EDN3/AVPR2/CRHBP/CPA3/NOS3/AVPR1A/GALR1/OR51E2/F2R/ECE1/GJA1/AGTR1/LEP/GAL/POMC/GJA5/C1QTNF1/RASL10B/GHRL/CRHR1/BMP6/MME/RETN	36	NO
GO:0002028	regulation of sodium ion transport	36/4885	88/18866	0.00146584	0.0113642	0.00809825	CNKSR3/FXYD7/ATP1B3/FGF11/PCSK9/PKP2/FXYD1/HECW2/SCN2B/UTRN/NOS3/SCN3B/ADRB2/SCN4B/FGF12/SPTBN4/DRD2/HECW1/NEDD4L/ATP1A2/PRKCE/TESC/SIK1/FXYD4/PER1/SERPINE2/ATP1B2/OSR1/NETO2/DMD/SCN5A/NOS1/FXYD6/FXYD2/FGF14/ATP1A1	36	YES
GO:0033273	response to vitamin	36/4885	91/18866	0.00291304	0.019374	0.0138061	CYP24A1/TNC/CD40/EGFR/EPO/ADA/AQP3/KYNU/PPARG/CYP26A1/GAS6/OTC/PTN/CAT/ALDH1A2/GSN/FOLR2/HAMP/CYP27B1/ITGA2/GDAP1/ASCL1/STC2/NNT/LEP/F7/PTGS2/IL15/SFRP1/FES/TSHB/BGLAP/ALPL/TSPO/FOLR1/CYTB	36	NO
GO:1904894	positive regulation of receptor signaling pathway via STAT	36/4885	93/18866	0.00444741	0.0263998	0.0188128	AGT/CD40/PARP9/PARP14/IFNL1/IL2/IL10RA/IL12B/IL18/IL7R/HCLS1/SOCS1/FGFR3/EPO/CYP1B1/GHR/IGF1/F2R/PECAM1/FLT3/CLCF1/HES5/MIR221/LEP/CRLF1/FYN/AKR1B1/IL15/IL23A/GH1/IL6R/F2/OSM/CRLF2/TNF/TSLP	36	YES
GO:0045778	positive regulation of ossification	36/4885	94/18866	0.00544168	0.030545	0.0217667	WNT4/IFITM1/ISG15/TP63/CEBPB/FBN2/WNT7B/BMP4/GDPD2/IGF1/HGF/MEF2C/JAG1/PTN/ZBTB16/TGFB3/ADRB2/TMEM119/NPPC/OSR2/PKDCC/NPNT/BMPR1B/NELL1/GLI3/CEBPA/FAM20C/GPM6B/DDR2/OXT/OSR1/IL6R/BMP6/TGFB2/BMP2/FZD9	36	YES
GO:0060337	type I interferon signaling pathway	36/4885	95/18866	0.00661659	0.0356094	0.0253756	IFITM1/SP100/IFI35/OAS1/OAS3/OAS2/IFIT3/IFIT2/IFI6/XAF1/RSAD2/OASL/IFITM3/MX1/ADAR/IFI27/MX2/IRF7/IFIT1/ISG15/PSMB8/IRF9/PTPN6/IRF1/IRF8/GBP2/ISG20/IRF5/MMP12/EGR1/PTPN1/IRF4/STAT2/YTHDF2/HLA-G/IKBKE	36	YES
GO:0071357	cellular response to type I interferon	36/4885	95/18866	0.00661659	0.0356094	0.0253756	IFITM1/SP100/IFI35/OAS1/OAS3/OAS2/IFIT3/IFIT2/IFI6/XAF1/RSAD2/OASL/IFITM3/MX1/ADAR/IFI27/MX2/IRF7/IFIT1/ISG15/PSMB8/IRF9/PTPN6/IRF1/IRF8/GBP2/ISG20/IRF5/MMP12/EGR1/PTPN1/IRF4/STAT2/YTHDF2/HLA-G/IKBKE	36	NO
GO:0043648	dicarboxylic acid metabolic process	36/4885	97/18866	0.00960672	0.0457516	0.0326031	PRODH/ACMSD/HAL/AADAT/ME1/GGT1/QPRT/KYNU/IDH1/ALDH4A1/HAAO/KMO/IDH2/PCK1/ALDH1L1/ASPA/FOLR2/ATCAY/TH/AMDHD1/ME3/GLUD2/L2HGDH/MTHFD2L/HOGA1/STAR/MTHFD1L/GPT2/FTCD/ALDH18A1/ASS1/ALDH1L2/GLS/GCLC/TAT/FOLR1	36	NO
GO:0050891	multicellular organismal water homeostasis	35/4885	71/18866	1.92978e-05	0.000373071	0.000265855	ATP6V1B1/CYP4F12/TP63/GRHL3/KRT1/SFN/CFTR/FLG/CYP4F2/AQP3/CYP4A11/HYAL2/AVPR2/ADCY4/SCNN1G/SCNN1B/ADCY5/ADCY1/PRKACB/ALOXE3/ALOX12B/FA2H/ACER1/KRT16/AKR1B1/ADCY7/GRHL1/TMEM79/AQP2/KDF1/AQP1/SRF/CLDN1/TRPV4/ADCY8	35	YES
GO:0019226	transmission of nerve impulse	35/4885	72/18866	2.8255e-05	0.000500842	0.000356906	MAG/AGT/KCND2/CHRNB4/SCN11A/CLCN1/KCNMB2/SCN4A/CHRNA1/CACNA1G/CNTNAP1/KCNA1/SCN7A/SCN3A/AVPR1A/S1PR1/KCNA2/CHRM5/OTOA/ITGA2/FGF12/TNR/SPTBN4/NTRK2/KCNMB3/PAFAH1B1/CNTNAP2/CACNG8/NTRK3/GHRL/CLDN19/SCN2A/SCN5A/DMRT3/GRIK2	35	YES
GO:0010517	regulation of phospholipase activity	35/4885	73/18866	4.08469e-05	0.000670835	0.000478045	AGT/NTF3/PPT1/SELE/TXK/ITK/S1PR4/P2RY12/FGFR3/EGFR/NTF4/ANXA8/GNA15/PHB/P2RY6/ADRA1A/ADCYAP1R1/FLT1/PDGFRA/HTR2B/AVPR1A/RASGRP4/LPAR2/HPCA/NMUR2/NTRK2/AGTR1/ARHGAP6/PLCG1/NTRK3/BICD1/NMUR1/HTR2A/FGF2/RGS2	35	NO
GO:0086003	cardiac muscle cell contraction	35/4885	74/18866	5.83336e-05	0.000884543	0.000630335	ADORA1/BIN1/KCNJ2/PKP2/KCNE3/CACNA1G/CAV1/KCNJ8/KCNA5/ANK2/SCN2B/CACNA1C/SCN3B/SCN4B/GJC1/PLN/KCNE1B/FGF12/KCNE4/KCNH2/KCNN2/KCNJ3/NEDD4L/ATP1A2/GJA1/KCNE1/KCNE5/GJA5/PDE4D/KCNE2/RYR2/RNF207/SCN5A/CACNB2/ATP1A1	35	YES
GO:1901616	organic hydroxy compound catabolic process	35/4885	76/18866	0.000114908	0.00152551	0.00108709	INPP5A/CYP24A1/MAOA/DBH/CYP4F12/SRD5A3/CYP4F11/AKR1B10/NTSR1/CYP4F2/AKR1D1/COMT/FAH/SULT1E1/ALDH3B2/SORD/DIO3/SULT1C4/DIO2/CEL/CYP4A11/SULT1A2/SCARF1/CYP7A1/CYP27B1/CYP4F3/ALDH3B1/CYP46A1/LDHD/ALDH2/ADH4/MTMR7/MIOX/CYP27A1/MOXD1	35	NO
GO:0030500	regulation of bone mineralization	35/4885	77/18866	0.000158635	0.00199824	0.00142397	ECM1/WNT4/IFITM5/ISG15/FBN2/GREM1/RFLNA/ZNF664-RFLNA/BMP4/BMP2K/ANKH/MEF2C/GATA1/PTN/TGFB3/LTBP3/ADRB2/S1PR1/TMEM119/CYP27B1/RFLNB/OSR2/PKDCC/BMPR1B/NELL1/FAM20C/GPM6B/DDR2/OSR1/BGLAP/BMP6/MGP/BMP2/PHOSPHO1/FZD9	35	YES
GO:0021675	nerve development	35/4885	79/18866	0.000293121	0.00326773	0.00232862	NTF3/GABRB3/ITGA4/TIFAB/EPHB2/NTF4/ATOH7/HOXB2/PLXNA4/GABRB2/NGFR/NRP1/EGR2/HOXD3/NGF/KCNA2/COL25A1/POU4F3/NPTX1/NTRK1/UNC13A/CHRNB2/RET/PRKCG/SIX1/GLI3/SERPINE2/EPHB1/PHOX2A/NAV2/HOXA1/HOXA3/POU4F1/NRTN/CTSV	35	NO
GO:0099601	regulation of neurotransmitter receptor activity	35/4885	79/18866	0.000293121	0.00326773	0.00232862	BEGAIN/SLC6A9/DLGAP2/CCR2/SHISA8/EPHB2/NPTX2/SLURP1/SHISA7/RASGRF1/MEF2C/CRHBP/PINK1/ADRB2/NLGN3/SHANK3/MAPK8IP2/DLGAP3/NPTX1/DLGAP1/RGS9/GRIA3/GRIA1/GSG1L/GRIA2/SHISA9/DLG2/PPARGC1A/APP/CACNG8/RELN/ACTN2/NETO2/GRIN2A/NLGN1	35	NO
GO:0046889	positive regulation of lipid biosynthetic process	35/4885	88/18866	0.00297761	0.0195623	0.0139403	SLC45A3/CAPN2/WNT4/CD74/NR1H3/AGAP2/RDH10/ADM/ACSL3/ABHD6/SORBS1/HSD17B13/ABCD2/MLXIPL/FGF1/ADGRF5/HTR2B/CCDC3/AVPR1A/CYP7A1/LPGAT1/ENPP7/SMPD3/PLIN5/ELOVL5/STAR/DGAT2/RAB38/PTGS2/PPARGC1A/CGA/BMP6/TNF/HTR2A/RGN	35	YES
GO:0061053	somite development	35/4885	89/18866	0.00370438	0.0230327	0.0164134	NKD1/WNT4/CRB2/PPP2R3A/WNT3A/TCAP/RIPPLY2/SHH/MESP2/DMRT2/MEOX1/FOXF1/MEOX2/ALDH1A2/AXIN2/ZEB2/GDF3/DLL1/NLE1/SCX/DKK1/SIX1/RBPJ/TCF15/WNT1/SFRP1/COBL/TBX19/SMO/PTCH1/CDX1/FOXC2/LRP6/NOG/FRZB	35	YES
GO:0140115	export across plasma membrane	34/4885	62/18866	1.16829e-06	4.13034e-05	2.94333e-05	ATP1B3/ATP12A/ABCG2/ABCC2/ABCC4/SLC15A2/KCNIP2/FXYD1/KCNE3/ABCB1/SLC8A3/KCNA5/SLC40A1/KCNA2/KCNE1B/SLC8A2/KCNE4/KCNH2/ATP1A3/ATP1A2/RGS9/GJA1/SLC4A4/KCNE1/SLC29A4/KCNE5/SLC22A2/RALBP1/KCNE2/ATP1B2/ATP4B/FXYD2/SLC35G1/ATP1A1	34	YES
GO:0032729	positive regulation of interferon-gamma production	34/4885	65/18866	4.82785e-06	0.000122593	8.73611e-05	RASGRP1/IFNL1/TXK/IL12RB1/TLR8/EBI3/IL2/CRTAM/IL12B/IL18R1/CD2/CCR2/SASH3/CD244/IRF8/CD226/IL18/SLAMF6/CD3E/KLRK1/KLRC4-KLRK1/HLA-DPB1/LTA/HLA-DPA1/CD14/TNFSF4/TLR4/HMHB1/ZFPM1/SLC7A5/PDE4D/IL23A/RIPK2/TNF	34	YES
GO:0033627	cell adhesion mediated by integrin	34/4885	71/18866	5.40022e-05	0.000824726	0.000587709	PIK3CG/LPXN/PTPN6/ITGA4/CCL21/ITGB7/SYK/P2RY12/CD3E/FERMT1/EPHA2/CYP1B1/ADA/ITGB6/CIB1/PDE3B/PLAU/ITGA11/CCN3/PLPP3/ITGA2/FYB2/VTN/PODXL/RET/NPNT/TESC/ITGB8/ITGB1BP1/ITGB4/ICAM1/FOXC2/TGFB2/SKAP1	34	NO
GO:0051937	catecholamine transport	34/4885	72/18866	7.70391e-05	0.00110781	0.000789435	AGT/P2RY12/ACTB/GDNF/SYT12/ADRA2A/PINK1/SLC18A2/P2RY1/KCNA2/CHRM5/RAB3A/ADORA2A/SYT7/SYT13/SYT10/SYT4/STX1A/DRD2/CHRNB2/HRH3/CNR1/SLC29A4/SLC22A2/SYT11/SLC22A3/SYT8/SYT2/KCNB1/NPY2R/OXT/SLC6A2/HTR2A/SYT6	34	NO
GO:0051966	regulation of synaptic transmission, glutamatergic	34/4885	73/18866	0.000108591	0.00145676	0.00103811	ADORA1/CCR2/GRIK1/EGFR/CLN3/KMO/GRM8/MEF2C/NLGN3/SHANK3/ADORA2A/MAPK8IP2/TNR/GRM4/NRXN1/DKK1/GRIK3/GRM2/NTRK1/UNC13A/DRD2/STXBP1/ATP1A2/CNR1/PTGS2/SERPINE2/CACNG8/NPY2R/RELN/TNF/HTR2A/TPRG1L/GRIK2/NLGN1	34	YES
GO:0060193	positive regulation of lipase activity	34/4885	76/18866	0.000284283	0.00320269	0.00228227	AGT/NTF3/SELE/NR1H3/TXK/ITK/S1PR4/P2RY12/FGFR3/EGFR/NTF4/GNA15/PHB/P2RY6/ADRA1A/ADCYAP1R1/FLT1/PDGFRA/HTR2B/AVPR1A/RASGRP4/GPIHBP1/LPAR2/HPCA/PLIN5/NMUR2/NTRK2/AGTR1/ARHGAP6/PLCG1/NTRK3/NMUR1/HTR2A/FGF2	34	YES
GO:0007422	peripheral nervous system development	34/4885	77/18866	0.000383632	0.00405093	0.00288674	NTF3/ARTN/PRX/HAPLN2/NTF4/NDRG1/GDNF/SLC5A3/ERBB2/PLXNA4/SERPINI1/ETV1/CNTNAP1/EGR2/HOXD9/HOXD10/NGF/EDNRB/LGI4/LAMA2/POU3F2/ALDH3A2/NTRK2/EGR3/FA2H/UGT8/ADGRG6/ONECUT2/NTRK3/GFRA3/POU4F1/SH3TC2/CLDN1/SOX8	34	YES
GO:0051057	positive regulation of small GTPase mediated signal transduction	34/4885	78/18866	0.000512606	0.00500025	0.00356323	RTN4R/FGF10/IRS2/F2RL1/RASGRP1/P2RY10/RAPGEF1/GPR18/VAV1/GPR174/P2RY8/EPO/RASGRF1/LRRC59/IGF1/ADCYAP1R1/NGF/LPAR6/GPR17/F2RL2/RASGRP4/GPR4/F2R/GPR20/PRAG1/CDON/NTRK1/AUTS2/SYNPO2L/LPAR4/ITPKB/RELN/RASGEF1A/NOTCH2	34	YES
GO:0051279	regulation of release of sequestered calcium ion into cytosol	34/4885	81/18866	0.00115644	0.00943884	0.00672623	CORO1A/PTPN6/CXCL9/XCL1/CLIC2/CD19/HAP1/JPH2/NTSR1/METTL21C/P2RY6/CEMIP/JPH4/CASQ2/HRC/APLNR/ANK2/CACNA1C/SELENON/F2R/PLN/ATP1A2/PRKCE/TMEM38A/PDE4D/CX3CL1/CAPN3/PLCG1/CALM2/F2/RYR2/DMD/NOS1/LACRT	34	NO
GO:0048864	stem cell development	34/4885	84/18866	0.00241507	0.0168161	0.0119834	SEMA6A/SEMA3B/PTPRC/KBTBD8/SEMA4D/RDH10/WNT7A/GDNF/BMP4/SHH/GBX2/SEMA4B/FN1/CYP26C1/EFNB1/NRP1/JAG1/EDN3/ALDH1A2/HTR2B/EDNRB/ZEB2/RET/SEMA6B/SEMA3G/SEMA6D/SMO/SEMA6C/NRTN/SEMA4A/SEMA5B/FOXC2/SOX8/FOLR1	34	YES
GO:0001776	leukocyte homeostasis	34/4885	86/18866	0.00379431	0.0234814	0.0167331	SPNS2/CD74/FOXP3/CORO1A/JAK3/IL2/TNFAIP3/CCR2/TNFSF14/SIT1/GPR174/TNFRSF13C/GPR183/PIK3CD/GAPT/LAT/TNFRSF13B/RAG1/CXCR2/HCAR2/ADA/CXCL6/GPAM/MEF2C/SLC40A1/DOCK11/FLT3/PPP3CB/SKIL/PPP2R3C/LMO1/MPL/ITPKB/MIR17HG	34	YES
GO:1903901	negative regulation of viral life cycle	34/4885	86/18866	0.00379431	0.0234814	0.0167331	IFITM1/EIF2AK2/OAS1/OAS3/OAS2/SHFL/TRIM21/RSAD2/OASL/IFITM3/IFIT5/MX1/IFIT1/ISG15/PLSCR1/FCN1/APOBEC3H/AICDA/ISG20/APOBEC3G/APOBEC3D/APOBEC3C/ZC3H12A/GSN/MID2/MIR221/SRPK2/RESF1/PTX3/TRIM31/TNF/FCN3/APOBEC3B/SLPI	34	YES
GO:0009798	axis specification	34/4885	88/18866	0.0057909	0.0320276	0.0228233	FGF10/TIFAB/WLS/WNT7A/RIPPLY2/BMP4/SHH/MESP2/GDF3/DLL1/SIX2/AHI1/BASP1/HOXD8/PLD6/WNT6/WNT1/NODAL/ETS2/SFRP1/COBL/VAX2/WDR77/SMO/SIX3/PTCH1/PAX6/SRF/CDX1/HEY2/MDFI/LRP6/WT1/NOTCH2	34	YES
GO:0032410	negative regulation of transporter activity	34/4885	88/18866	0.0057909	0.0320276	0.0228233	SLC6A9/CLIC2/EPHB2/PCSK9/EPO/KCNE3/GNB5/CAV1/CASQ2/DYSF/HECW2/ADRA2A/GEM/PLN/KCNE1B/FGF12/KCNE4/DRD2/HECW1/NEDD4L/ATP1A2/PRKCE/KCNE1/KCNRG/KCNE5/KCNE2/ACTN2/CTTNBP2NL/OSR1/CALM2/KCNAB1/TCAF2/CRHR1/APOA2	34	YES
GO:0032755	positive regulation of interleukin-6 production	34/4885	88/18866	0.0057909	0.0320276	0.0228233	F2RL1/DDX58/CD74/POU2F2/TLR8/SCIMP/SYK/IL16/TLR2/INAVA/RAB7B/IL1A/SIGLEC16/CARD9/LBP/LPL/TNFSF4/NLRP10/HYAL2/TLR4/IL33/IL17D/F2R/TIRAP/LILRA2/NOD1/ARHGEF2/APP/IL6R/RIPK2/ADORA2B/TNF/TSLP/C1QTNF4	34	YES
GO:0046427	positive regulation of receptor signaling pathway via JAK-STAT	34/4885	90/18866	0.00860109	0.0431674	0.0307616	AGT/CD40/PARP9/PARP14/IFNL1/IL2/IL10RA/IL12B/IL18/HCLS1/SOCS1/FGFR3/EPO/CYP1B1/GHR/IGF1/F2R/PECAM1/FLT3/CLCF1/HES5/MIR221/LEP/CRLF1/FYN/AKR1B1/IL15/IL23A/GH1/IL6R/F2/OSM/TNF/TSLP	34	YES
GO:0046849	bone remodeling	34/4885	91/18866	0.0103814	0.0489902	0.034911	CA2/RASSF2/CSK/TNFAIP3/RAC2/SYK/INPP5D/EPHA2/EGFR/PRKCA/GREM1/NOX4/PDK4/PTN/LEPR/TGFB3/LTBP3/ADRB2/S1PR1/TMEM119/SYT7/MDK/IL20RA/GJA1/WNT16/LEP/CLDN18/CALCA/SFRP1/MC4R/BGLAP/LRRK1/LRP6/NOTCH2	34	YES
GO:0032835	glomerulus development	33/4885	64/18866	9.90648e-06	0.000217094	0.000154704	PLCE1/COL4A4/COL4A3/BMP4/KLF15/ADIPOQ/MEF2C/JAG1/TCF21/TEK/EGR1/PDGFRA/PDGFD/CD34/GPR4/PECAM1/NOTCH3/PODXL/RET/MTSS1/BASP1/MAGI2/FOXJ1/OSR1/KIRREL3/IL6R/WWTR1/ANGPT1/SERPINB7/FOXC2/NOG/WT1/NOTCH2	33	YES
GO:0007588	excretion	33/4885	65/18866	1.51438e-05	0.000300016	0.000213795	AGT/ATP6V1B1/ADORA1/CHRNB4/ABCG2/SLC26A3/COMT/CLN3/ADRA1A/SPX/NPR1/AVPR2/EDNRB/AVPR1A/KIRREL1/ADORA2A/MDK/DRD2/CHRNB2/SCNN1G/SCNN1B/NEDD4L/AGTR1/ABCG5/CLCNKB/POU3F3/AQP6/OXT/CLCN5/CLDN16/ADORA2B/KCNJ1/UMOD	33	YES
GO:0048247	lymphocyte chemotaxis	33/4885	65/18866	1.51438e-05	0.000300016	0.000213795	CCL22/PIK3CG/CCR2/TNFSF14/CCL25/CCL21/XCL1/XCL2/GPR183/PIK3CD/CCL19/CXCR3/KLRK1/KLRC4-KLRK1/CCL4/CCL4L1/S100A7/CCL13/GAS6/CH25H/CCL16/CCL14/CCL15/CXCL14/CCL3L1/CCL3L3/CCL26/CCL17/CX3CL1/CCL20/CXCL16/PADI2/SAA1	33	YES
GO:0072171	mesonephric tubule morphogenesis	33/4885	66/18866	2.27975e-05	0.000422915	0.000301374	MAGED1/AGT/WNT4/TACSTD2/HOXA11/HOXD11/GDNF/GREM1/BMP4/SHH/FGF1/TCF21/WNT9B/FAT4/HOXB7/SIX2/GREB1L/PBX1/VEGFA/NPNT/SIX1/GLI3/FGF8/WNT6/WNT1/SMO/OSR1/PTCH1/SOX8/BMP2/FGF2/NOG/WT1	33	NO
GO:0002548	monocyte chemotaxis	33/4885	67/18866	3.38203e-05	0.000575349	0.00041	LGALS3/S100A14/CCL22/CCR2/CCL25/CCL21/XCL1/XCL2/PLA2G7/CCL19/CCL4/CCL4L1/S100A7/S100A12/GREM1/CXCL17/CCL13/FLT1/DUSP1/CCN3/SLIT2/CCL16/CCL14/CCL15/CCL3L1/CCL3L3/CCL26/CCL17/RPS19/CALCA/CX3CL1/IL6R/CCL20	33	YES
GO:0050795	regulation of behavior	33/4885	70/18866	0.000101763	0.00138235	0.000985082	NMU/ADORA1/PTGDS/RAG1/NPAS2/ADA/SGIP1/MEF2C/LEPR/NR4A3/HTR2B/KCNA2/ADORA2A/NRXN1/MDK/DRD2/CHRNB2/AHI1/GJA1/CNR1/HCRTR2/HDAC4/ARRDC3/MC4R/NPY2R/RELN/HOXA1/GHRL/GHRHR/RETN/CCK/GHRH/NLGN1	33	YES
GO:0061515	myeloid cell development	33/4885	72/18866	0.000199255	0.00236555	0.00168572	PTPN6/PIP4K2A/FLI1/NRROS/EVI2B/TLR2/RHEX/BPGM/EPO/G6PD/EPB42/GPR68/ADGRF5/GATA1/KLF2/MEIS1/TAL1/TRIM58/ZBTB7A/ZFPM1/PAFAH1B1/CLDN18/FAM20C/APP/WASF2/SLC11A2/ALAS2/FBXW7/SRF/BCL6/LRRK1/ANXA2/NOTCH2	33	NO
GO:0048844	artery morphogenesis	33/4885	75/18866	0.000501967	0.00493408	0.00351608	PRDM1/BMP4/APOB/ADGRF5/NRP1/JAG1/FOXF1/ENG/TBX2/DLL4/ACVRL1/MYOCD/ADAMTS9/NOTCH3/MDK/VEGFA/EFNB2/HPGD/SIX1/RBPJ/HEY1/FGF8/GJA5/MYLK/HOXA1/FOXH1/SRF/HEY2/FOXC2/TGFB2/LRP2/NOG/FOLR1	33	YES
GO:0014015	positive regulation of gliogenesis	33/4885	77/18866	0.000883072	0.00766727	0.00546378	MAG/PRKCH/TNFRSF1B/CCR2/CXCR4/BIN1/P2RY12/LTA/PTPRZ1/TLR2/SHH/PPARG/ZNF365/PTN/ASPA/EGR2/CX3CR1/GJC2/CLCF1/TP73/MDK/MIR221/CX3CL1/SERPINE2/ETV5/ZNF488/PLAG1/TNF/SOX8/TSPO/BMP2/IL34/LRP2	33	YES
GO:0043900	regulation of multi-organism process	33/4885	78/18866	0.00115475	0.00943707	0.00672496	OVGP1/PRDX4/CCDC87/NOX5/PTGDR2/HYAL3/PLB1/INHBB/SPINK1/ADA/CIB1/ACVR1C/ZG16/PAEP/INHBA/IGF1/TIMP1/EDNRB/HPGDS/P2RY1/NPPC/STXBP1/VEGFA/GJA1/CNR1/HDAC4/B4GALT1/NODAL/PDE3A/OXT/NPR2/YTHDF2/BNC1	33	NO
GO:0061045	negative regulation of wound healing	33/4885	78/18866	0.00115475	0.00943707	0.00672496	TSPAN8/TFPI/WNT4/GP1BA/KRT1/CD109/CLDN3/CPB2/PLAUR/PLAU/THBS1/PDGFRA/NOS3/CD34/PROS1/VTN/AJAP1/ADAMTS18/F12/GJA1/KLKB1/ADTRP/C1QTNF1/CEACAM1/WFDC1/SERPINE2/CLDN19/F2/ANXA2/SERPINB2/TNF/CD9/FGF2	33	YES
GO:0003151	outflow tract morphogenesis	33/4885	80/18866	0.00192246	0.0140012	0.00997738	DHRS3/PLXND1/BMP4/SOX18/MEF2C/NRP1/JAG1/ENG/TBX2/TGFBR2/SOX17/CLDN5/RYR1/TBX20/VEGFA/NPY1R/NPY5R/ZFPM1/SIX1/RBPJ/FGF8/GJA5/TGFBR3/NPY2R/FOXH1/RARB/HEY2/FOXC2/MIR17HG/TGFB2/LRP2/NOG/FOLR1	33	YES
GO:2000300	regulation of synaptic vesicle exocytosis	33/4885	80/18866	0.00192246	0.0140012	0.00997738	STXBP5L/PRKCB/GRIN3A/WNT7A/ADRA1A/VPS18/P2RY1/RAB3A/ADORA2A/SYN1/SYT7/CPLX2/SYT4/RIMS2/SYP/STX1A/DRD2/CHRNB2/STXBP1/ADCY1/CPLX1/CNR1/NAPB/PRKCG/PREPL/RIMS3/STX1B/ADORA2B/HTR2A/GRIK5/CACNB2/NLGN1/APBA1	33	YES
GO:0048708	astrocyte differentiation	33/4885	83/18866	0.00388023	0.023975	0.0170849	MAG/DAB1/GPR37L1/BIN1/EPHA4/S100A8/EGFR/S100A9/IFNGR1/SHH/TLR4/TAL1/ROR1/DLL1/ADORA2A/CLCF1/HES5/POU3F2/BACE2/SERPINE2/APP/SMO/NTRK3/F2/PAX6/CDK6/TNF/SOX8/BMP2/ID4/GCM1/NOG/S100B	33	YES
GO:0014031	mesenchymal cell development	33/4885	84/18866	0.00482828	0.0282415	0.0201252	SEMA6A/SEMA3B/KBTBD8/SEMA4D/RDH10/GDNF/BMP4/SHH/GBX2/SEMA4B/FN1/CYP26C1/EFNB1/NRP1/JAG1/EDN3/ALDH1A2/HTR2B/EDNRB/ZEB2/RET/SEMA6B/SEMA3G/SEMA6D/SMO/SEMA6C/NRTN/SEMA4A/SEMA5B/HEY2/FOXC2/SOX8/FOLR1	33	YES
GO:0030279	negative regulation of ossification	33/4885	84/18866	0.00482828	0.0282415	0.0201252	ECM1/NOCT/RORB/SEMA4D/ID1/GREM1/RFLNA/ZNF664-RFLNA/RANBP3L/KREMEN2/HOXA2/SOST/MEF2C/GATA1/TNN/LRP4/LTBP3/AXIN2/TWIST2/RFLNB/DKK1/AREG/MDK/RBPJ/HDAC4/CALCA/ID3/SFRP1/PTCH1/CDK6/TNF/OSTN/NOG	33	YES
GO:0035023	regulation of Rho protein signal transduction	33/4885	86/18866	0.00731513	0.0376282	0.0268143	RTN4R/F2RL1/P2RY10/RIPOR2/GPR18/GPR174/CDC42SE2/P2RY8/ARHGEF18/EPS8L3/RASGRF1/ADRA1A/NRP1/STARD8/LPAR6/GPR17/F2RL2/DLC1/HEG1/GPR4/F2R/GPR20/PRAG1/SYNPO2L/ARHGEF28/LPAR4/KANK1/ARHGEF2/KALRN/RASIP1/CAVIN4/BCR/BCL6	33	YES
GO:0097756	negative regulation of blood vessel diameter	33/4885	86/18866	0.00731513	0.0376282	0.0268143	AGT/ADORA1/DBH/EGFR/ACE2/ADM/KCNMB2/ADRA1A/APLN/TBXA2R/CAV1/EDN3/AVPR2/KCNA5/HTR2B/EDNRB/HTR7/ADRA2A/AVPR1A/F2R/ECE1/ADRA1B/ADRA1D/ATP1A2/GJA1/AGTR1/LEP/SMTNL2/GJA5/PTGS2/ICAM1/HTR2A/KEL	33	NO
GO:0045661	regulation of myoblast differentiation	32/4885	53/18866	1.19804e-07	6.28384e-06	4.47794e-06	FLT3LG/RIPOR2/TNFSF14/CXCL9/IL18/SOSTDC1/IGFBP3/RANBP3L/BMP4/MSTN/NMRK2/MEF2C/MYOCD/GDF3/ZFP36L1/DLL1/CDON/BTG1/ANKRD2/CXCL14/AKIRIN1/RBM24/EID2B/CCL17/ID3/MBNL3/CAPN3/SMYD1/BOC/CMTM5/TNF/SOX8	32	NO
GO:0031295	T cell costimulation	32/4885	56/18866	6.97579e-07	2.73853e-05	1.95151e-05	PAK1/GRAP2/CD40LG/CSK/CD5/PTPN6/CD160/TNFSF14/CCR7/CCL21/VAV1/TNFRSF13C/CTLA4/TMIGD2/CCL19/CD28/LCK/BTLA/PDCD1/CARD11/CD3E/KLRK1/KLRC4-KLRK1/PIK3R1/TNFSF4/EFNB1/CAV1/EFNB2/EFNB3/FYN/MAP3K8/PAK3	32	YES
GO:0031294	lymphocyte costimulation	32/4885	58/18866	2.00748e-06	6.47584e-05	4.61476e-05	PAK1/GRAP2/CD40LG/CSK/CD5/PTPN6/CD160/TNFSF14/CCR7/CCL21/VAV1/TNFRSF13C/CTLA4/TMIGD2/CCL19/CD28/LCK/BTLA/PDCD1/CARD11/CD3E/KLRK1/KLRC4-KLRK1/PIK3R1/TNFSF4/EFNB1/CAV1/EFNB2/EFNB3/FYN/MAP3K8/PAK3	32	YES
GO:0001658	branching involved in ureteric bud morphogenesis	32/4885	59/18866	3.30043e-06	9.22246e-05	6.57203e-05	MAGED1/AGT/WNT4/TACSTD2/HOXA11/HOXD11/GDNF/GREM1/BMP4/SHH/FGF1/TCF21/WNT9B/FAT4/HOXB7/SIX2/GREB1L/PBX1/VEGFA/NPNT/SIX1/GLI3/FGF8/WNT6/WNT1/SMO/PTCH1/SOX8/BMP2/FGF2/NOG/WT1	32	YES
GO:1900449	regulation of glutamate receptor signaling pathway	32/4885	64/18866	3.01975e-05	0.000527491	0.000375896	SLC6A9/CCR2/SHISA8/EPHB2/PRNP/SHISA7/RASGRF1/MEF2C/CRHBP/PINK1/ADRB2/NLGN3/SHANK3/MAPK8IP2/UNC13A/RGS9/GRIA3/GRIA1/GSG1L/GRIA2/SHISA9/DLG2/FYN/PPARGC1A/CX3CL1/APP/CACNG8/RELN/ACTN2/NETO2/GRIN2A/NLGN1	32	NO
GO:0060675	ureteric bud morphogenesis	32/4885	65/18866	4.4795e-05	0.000718405	0.000511943	MAGED1/AGT/WNT4/TACSTD2/HOXA11/HOXD11/GDNF/GREM1/BMP4/SHH/FGF1/TCF21/WNT9B/FAT4/HOXB7/SIX2/GREB1L/PBX1/VEGFA/NPNT/SIX1/GLI3/FGF8/WNT6/WNT1/SMO/PTCH1/SOX8/BMP2/FGF2/NOG/WT1	32	YES
GO:0051965	positive regulation of synapse assembly	32/4885	67/18866	9.44616e-05	0.00129435	0.000922366	SEMA4D/EPHB2/LINGO2/WNT7A/CUX2/FLRT3/LRRC4B/ADGRB3/LRRN3/FLRT2/SLITRK2/NLGN3/NRXN1/CBLN1/SLITRK1/NTRK1/AMIGO2/NTRK2/CBLN2/AMIGO3/CLSTN3/LRTM2/GRID2/EPHB1/SLITRK4/EPHB3/OXT/NTRK3/GHRL/AMIGO1/SEMA4A/NLGN1	32	YES
GO:2001259	positive regulation of cation channel activity	32/4885	74/18866	0.000872834	0.00758867	0.00540777	CCR2/TMSB4X/EPHB2/NIPSNAP2/HAP1/JPH2/NTSR1/P2RY6/KCNIP2/KCNE3/KCNA1/ANK2/PINK1/ADRB2/LRRC55/NLGN3/SHANK3/KCNC1/KCNC2/RGS9/GAL/STAC2/KCNE2/RELN/PIRT/ACTN2/CALM2/AMIGO1/RNF207/S100A1/FGF14/CACNB2	32	NO
GO:0045685	regulation of glial cell differentiation	32/4885	75/18866	0.00114883	0.00943707	0.00672496	SLC45A3/MAG/DLX1/DAB1/GPR37L1/TNFRSF1B/CXCR4/BIN1/PTPRZ1/EPHA4/TLR2/SHH/PPARG/ZNF365/PTN/ASPA/EGR2/CLCF1/HES5/DAAM2/TP73/MDK/LIN28A/SERPINE2/ZNF488/NTRK3/F2/BMP2/IL34/ID4/DLX2/NOG	32	NO
GO:0032413	negative regulation of ion transmembrane transporter activity	32/4885	77/18866	0.0019349	0.0140527	0.0100141	SLC6A9/CLIC2/EPHB2/PCSK9/EPO/KCNE3/GNB5/CAV1/CASQ2/DYSF/HECW2/ADRA2A/GEM/PLN/KCNE1B/FGF12/KCNE4/DRD2/HECW1/NEDD4L/ATP1A2/PRKCE/KCNE1/KCNRG/KCNE5/KCNE2/ACTN2/OSR1/CALM2/KCNAB1/TCAF2/CRHR1	32	YES
GO:0042310	vasoconstriction	32/4885	78/18866	0.00247761	0.0171027	0.0121876	AGT/DBH/EGFR/ACE2/ADM/KCNMB2/ADRA1A/APLN/TBXA2R/CAV1/EDN3/AVPR2/KCNA5/HTR2B/EDNRB/HTR7/ADRA2A/AVPR1A/F2R/ECE1/ADRA1B/ADRA1D/ATP1A2/GJA1/AGTR1/LEP/SMTNL2/GJA5/PTGS2/ICAM1/HTR2A/KEL	32	YES
GO:0042246	tissue regeneration	32/4885	79/18866	0.00314563	0.020394	0.014533	EYS/FGF10/TXK/KLK6/WNT7A/APOD/MSTN/IGF1/PTN/SGCA/DYSF/CCN3/GSN/TGFBR2/MDK/AKIRIN1/MYMX/IGFBP1/CDKN1A/MUSTN1/IFRD1/CPQ/SPAAR/CAPN3/LGR6/FZD7/KLF5/TM4SF4/MYOZ1/CD9/GJD4/FZD9	32	YES
GO:0014032	neural crest cell development	32/4885	80/18866	0.00396108	0.0242555	0.0172847	SEMA6A/SEMA3B/KBTBD8/SEMA4D/RDH10/GDNF/BMP4/SHH/GBX2/SEMA4B/FN1/CYP26C1/EFNB1/NRP1/JAG1/EDN3/ALDH1A2/HTR2B/EDNRB/ZEB2/RET/SEMA6B/SEMA3G/SEMA6D/SMO/SEMA6C/NRTN/SEMA4A/SEMA5B/FOXC2/SOX8/FOLR1	32	YES
GO:0002718	regulation of cytokine production involved in immune response	32/4885	83/18866	0.00754955	0.0385244	0.0274529	F2RL1/DDX58/RSAD2/CD74/TNFRSF1B/FOXP3/TBX21/JAK3/IL18R1/CD160/CCR2/SASH3/XCL1/CD226/IL18/CD96/SCIMP/NLRP3/B2M/RAET1G/CLNK/TNFSF4/NR4A3/TGFB3/TLR4/FFAR2/SLC7A5/BCL6/APOA2/HLA-G/TNF/TGFB2	32	YES
GO:0014855	striated muscle cell proliferation	32/4885	83/18866	0.00754955	0.0385244	0.0274529	CXADR/SHH/MSTN/WNT2/MEF2C/FGF9/GLI1/TBX2/MEIS1/TGFBR2/TP73/TBX20/NDRG4/AKIRIN1/MEGF10/GJA1/SIX1/RBPJ/RBP4/JARID2/TGFBR3/VGLL4/EPHB1/SAV1/HEY2/ANGPT1/FOXC2/MIR17HG/TGFB2/DIPK2A/FGF2/NOG	32	NO
GO:0048041	focal adhesion assembly	32/4885	83/18866	0.00754955	0.0385244	0.0274529	ACTN3/WNT4/DUSP3/VCL/LIMCH1/APOD/GREM1/LIMS1/SORBS1/THBS1/NRP1/CORO2B/TEK/KDR/ACVRL1/DLC1/PEAK1/ITGA2/EPHA3/TESK2/VEGFA/ARHGAP6/GPM6B/SFRP1/PTPRK/ACTN2/PPM1F/DUSP22/ITGB1BP1/BCR/S100A10/FAM107A	32	YES
GO:0055117	regulation of cardiac muscle contraction	32/4885	83/18866	0.00754955	0.0385244	0.0274529	ADORA1/PIK3CG/BIN1/CLIC2/ZC3H12A/KCNJ2/PKP2/ACE2/ASB3/ADRA1A/KCNE3/CAV1/CASQ2/HRC/ANK2/CACNA1C/PLN/ADRA1B/TNNI3K/ATP1A2/GJA5/HDAC4/TMEM38A/PDE4D/CALM2/RYR2/DMD/RNF207/SCN5A/NOS1/RGS2/ATP1A1	32	YES
GO:0055078	sodium ion homeostasis	31/4885	52/18866	2.82749e-07	1.26611e-05	9.02242e-06	AGT/ATP6V1B1/ADORA1/CYP4F12/ATP1B3/ATP12A/UPK3A/CYP4F2/COMT/CYP4A11/SPX/NPR1/C7/AVPR2/EDNRB/SCN7A/AVPR1A/ADORA2A/ATP1A3/DRD2/SCNN1G/SCNN1B/NEDD4L/ATP1A2/AGTR1/TMPRSS3/SLC12A1/OXT/ATP1B2/ATP4B/ATP1A1	31	YES
GO:0086002	cardiac muscle cell action potential involved in contraction	31/4885	56/18866	2.63009e-06	7.68492e-05	5.47636e-05	BIN1/KCNJ2/PKP2/KCNE3/CACNA1G/CAV1/KCNJ8/KCNA5/ANK2/SCN2B/CACNA1C/SCN3B/SCN4B/GJC1/KCNE1B/FGF12/KCNE4/KCNH2/KCNN2/KCNJ3/NEDD4L/GJA1/KCNE1/KCNE5/GJA5/KCNE2/RYR2/RNF207/SCN5A/CACNB2/ATP1A1	31	NO
GO:0031343	positive regulation of cell killing	31/4885	61/18866	2.65601e-05	0.000476777	0.000339757	F2RL1/RASGRP1/STAP1/PTPRC/IL12RB1/FCER2/CRTAM/IL12B/IL18RAP/CD160/VAV1/XCL1/CD226/CD1D/CD1C/CD1B/CD1E/SLAMF6/SYK/B2M/PRF1/SH2D1A/NCR3/KLRK1/KLRC4-KLRK1/NOS2/CADM1/IL23A/PVR/HLA-G/CD1A	31	YES
GO:0010518	positive regulation of phospholipase activity	31/4885	62/18866	4.00143e-05	0.000663111	0.00047254	AGT/NTF3/SELE/TXK/ITK/S1PR4/P2RY12/FGFR3/EGFR/NTF4/GNA15/PHB/P2RY6/ADRA1A/ADCYAP1R1/FLT1/PDGFRA/HTR2B/AVPR1A/RASGRP4/LPAR2/HPCA/NMUR2/NTRK2/AGTR1/ARHGAP6/PLCG1/NTRK3/NMUR1/HTR2A/FGF2	31	YES
GO:0046635	positive regulation of alpha-beta T cell activation	31/4885	63/18866	5.93528e-05	0.000895751	0.000638323	FOXP3/PRKCQ/PTPRC/IL12RB1/RASAL3/EBI3/CD83/IL12B/ZAP70/CD160/CCR2/SASH3/XCL1/IL18/NLRP3/SYK/CCL19/CD28/SOCS1/CD3E/ADA/SHH/TNFSF4/CD55/ZBTB16/HLX/TGFBR2/GLI3/IL23A/ITPKB/RIPK2	31	NO
GO:0045604	regulation of epidermal cell differentiation	31/4885	65/18866	0.000124986	0.00163891	0.0011679	SULT2B1/PRKCH/PLAAT4/ZBED2/TP63/SFN/SERPINB13/CD109/CDSN/AQP3/ALOX15B/BMP4/HOXA7/SFRP4/KLF7/SGPP1/GDF3/ZFP36L1/DLL1/CYP27B1/KRT36/HES5/NME2/ERRFI1/PTCH2/MAFF/GRHL1/KDF1/PTCH1/HEY2/CTSV	31	NO
GO:0048645	animal organ formation	31/4885	65/18866	0.000124986	0.00163891	0.0011679	FGF10/TP63/RDH10/NTF4/HOXA11/GDNF/WNT3A/BMP4/SHH/WNT2/NKX3-2/FGF1/GLI2/MEF2C/TGFBR2/SPRY1/SOX17/AXIN2/DKK1/SIX1/RBPJ/GLI3/FGF8/HOXA3/FOXH1/BMP2/TBR1/LRP2/NOG/WT1/FOLR1	31	YES
GO:0002228	natural killer cell mediated immunity	31/4885	66/18866	0.000177675	0.00216974	0.00154618	RASGRP1/SLAMF7/CORO1A/CRTAM/PTPN6/IL12B/IL18RAP/CD160/KLRD1/VAV1/CD226/IL18/CD96/SLAMF6/SERPINB9/SH2D1A/NCR1/NCR3/KLRK1/KLRC4-KLRK1/RAET1G/CLNK/ULBP2/CADM1/ULBP1/KLRC2/LEP/CLEC12B/CEACAM1/PVR/HLA-G	31	YES
GO:0032890	regulation of organic acid transport	31/4885	67/18866	0.000249331	0.00283891	0.00202304	AGT/TRH/IRS2/ADORA1/SYK/ACSL5/ACE2/NTSR1/CYP4F2/SLC43A1/KMO/CYP4A11/THBS1/SLC6A1/AVPR1A/ADORA2A/SYT4/STXBP1/SV2A/SLC38A3/ATP1A2/NPY5R/HRH3/LEP/MAP2K6/OXT/OSR1/CLTRN/ERFE/CCK/RGS2	31	NO
GO:0050918	positive chemotaxis	31/4885	67/18866	0.000249331	0.00283891	0.00202304	LGALS3/FGF10/NTF3/ARTN/F2RL1/CORO1A/IL16/CCR4/GDNF/CXCL8/BMP4/VEGFD/FGF7/HGF/NRP1/F3/KDR/S1PR1/SCG2/CCL16/ITGA2/CCL15/AZU1/VEGFA/F7/FGF8/CX3CL1/NTRK3/ANGPT1/ROBO3/FGF2	31	YES
GO:0072678	T cell migration	31/4885	67/18866	0.000249331	0.00283891	0.00202304	ECM1/ITGAL/PIK3CG/DOCK8/RIPOR2/ZAP70/ITGA4/CCR2/TNFSF14/MYO1G/CCL21/ITGB7/XCL1/XCL2/GPR15/AIRE/CD200R1/GPR183/PIK3CD/CXCR3/SPN/S100A7/APOD/XG/CD200/S1PR1/CCL26/APP/ICAM1/CCL20/CXCL16	31	YES
GO:0050854	regulation of antigen receptor-mediated signaling pathway	31/4885	69/18866	0.000473347	0.00468153	0.00333611	LGALS3/DUSP3/CD22/PRKCH/STAP1/PTPRC/SLA2/LPXN/PTPN6/CD160/CCR7/TESPA1/BLK/CD226/PLCL2/UBASH3A/FCRL3/TRAT1/PRKCB/CD19/LCK/SH2D1A/PAX5/CARD11/PRNP/ADA/GCSAML/RPS3/CEACAM1/KCNN4/DUSP22	31	NO
GO:0046579	positive regulation of Ras protein signal transduction	31/4885	71/18866	0.000858671	0.00748588	0.00533452	RTN4R/FGF10/IRS2/F2RL1/RASGRP1/P2RY10/RAPGEF1/GPR18/VAV1/GPR174/P2RY8/EPO/RASGRF1/LRRC59/IGF1/NGF/LPAR6/GPR17/F2RL2/RASGRP4/GPR4/F2R/GPR20/PRAG1/NTRK1/AUTS2/SYNPO2L/LPAR4/ITPKB/RASGEF1A/NOTCH2	31	YES
GO:0050663	cytokine secretion	31/4885	72/18866	0.00113824	0.00937399	0.00668001	AGT/NOX5/FGR/LCP2/FOXP3/TLR8/CRTAM/NLRP3/SYK/PTGER4/TLR10/SOCS1/TNFRSF4/CLEC9A/TLR2/IL1A/S100A12/CD14/GPAM/CIDEA/CADM1/CLEC5A/DYSF/HTR2B/CD34/DRD2/SCAMP5/TLR5/SYT11/TNF/SAA1	31	NO
GO:0061035	regulation of cartilage development	31/4885	72/18866	0.00113824	0.00937399	0.00668001	HOXA11/EFEMP1/GREM1/RFLNA/ZNF664-RFLNA/BMP4/NKX3-2/ADAMTS7/GLI2/ZBTB16/ACVRL1/LTBP3/AXIN2/SCX/RFLNB/SMPD3/MDK/GDF6/SIX2/SOX5/PKDCC/BMPR1B/LEP/GLI3/CHADL/SHOX2/RARB/BMP6/BMP2/NOG/FRZB	31	YES
GO:0002709	regulation of T cell mediated immunity	31/4885	73/18866	0.00149372	0.0115438	0.00822627	RSAD2/WAS/TNFRSF1B/FOXP3/TBX21/PTPRC/IL12RB1/IL12B/IL18R1/CCR2/SASH3/XCL1/IL18/CD1D/CD1C/CD1B/CD1E/NLRP3/B2M/IL7R/FUT7/IL20RB/TNFSF4/PPP3CB/CLEC4G/CEACAM1/IL23A/DUSP22/PVR/HLA-G/CD1A	31	YES
GO:1903036	positive regulation of response to wounding	31/4885	74/18866	0.00194133	0.0140527	0.0100141	CXCR4/INSL3/CLDN3/ENPP4/CPB2/THBS1/TBXA2R/SCARF1/PTN/HBEGF/F3/TLR4/ADRA2A/PLPP3/SELP/F2R/VTN/MDK/F12/PDPN/MIR221/PRKCE/F7/PLA2G4A/MYLK/KANK1/NTRK3/F2/DUOX2/CLDN1/FOXC2	31	NO
GO:0043627	response to estrogen	31/4885	75/18866	0.00249968	0.017218	0.0122697	CA2/SERPINB9/EPO/WNT7A/ABCC2/COMT/MSTN/PPARG/CAV1/TGFB3/TEK/DHH/CRHBP/TGFBR2/ZNF366/CYP27B1/PTPRN/F7/GLI3/STAR/GAL/SFRP1/ARID5A/TSHB/GHRL/CITED4/BGLAP/SRD5A1/SLC34A2/APOA2/GHRHR	31	YES
GO:0050805	negative regulation of synaptic transmission	31/4885	75/18866	0.00249968	0.017218	0.0122697	ADORA1/CNR2/ACHE/NLGN4X/ABHD6/PLK2/GNAI1/ADIPOQ/SLC6A1/PCDH17/NLGN3/SHANK3/TNR/CBLN1/SYT4/GRIK3/CELF4/DRD2/STXBP1/GRIA1/NPY5R/PTGS2/SYT11/GRID2/KCNB1/NPY2R/ASIC1/SRF/HTR2A/GRIK2/ADCY8	31	YES
GO:0043367	CD4-positive, alpha-beta T cell differentiation	31/4885	78/18866	0.00506328	0.0294545	0.0209896	RSAD2/FOXP3/TBX21/IL12RB1/JAK3/IL2/CD83/IL12B/IL18R1/PLA2G2D/SASH3/LY9/IL18/NLRP3/SLAMF6/GPR183/PTGER4/CCL19/FUT7/SOCS1/SPN/ZC3H12A/TNFSF4/HLX/ZFPM1/IRF4/IL23A/SATB1/SEMA4A/RIPK2/BCL6	31	NO
GO:0045058	T cell selection	30/4885	49/18866	1.91807e-07	8.894e-06	6.33796e-06	CD74/FOXP3/TBX21/PTPRC/IL12RB1/IL12B/ZAP70/LY9/CCR7/BCL11B/DOCK2/CD1D/AIRE/CD3G/SLAMF6/SYK/CD3D/THEMIS/CD28/SPN/CARD11/CD3E/SHH/ZFPM1/GLI3/IRF4/IL15/IL23A/ITPKB/SRF	30	YES
GO:0120178	steroid hormone biosynthetic process	30/4885	49/18866	1.91807e-07	8.894e-06	6.33796e-06	HSD17B14/HSD17B1/WNT4/CYP21A2/HSD17B2/SRD5A2/SRD5A3/ADM/AKR1B15/STARD3/HSD17B11/HSD17B6/DKK3/EGR1/CYP17A1/HSD17B3/STAR/CYP19A1/HSD3B1/AKR1B1/PPARGC1A/CYP11A1/TSPOAP1/LHB/CLCN2/SRD5A1/BMP6/TSPO/BMP2/HSD3B2	30	NO
GO:0006968	cellular defense response	30/4885	54/18866	3.44438e-06	9.37896e-05	6.68356e-05	DCDC2/LGALS3BP/ITK/CCR2/LSP1/CXCL9/KLRG1/CCR5/FCMR/TRAT1/PRF1/SH2D1A/NCR1/SPN/KIR3DL2/CXCR2/LBP/CLEC5A/IL33/CX3CR1/ADORA2A/KLRC2/KLRC3/PNLIPRP2/RAB23/ADORA2B/HLA-G/FOSL1/UMOD/CCR9	30	YES
GO:0061005	cell differentiation involved in kidney development	30/4885	57/18866	1.47134e-05	0.000295691	0.000210713	WNT4/GDNF/GREM1/BMP4/SHH/KLF15/ADIPOQ/MEF2C/JAG1/TCF21/WNT9B/CD34/GPR4/FAT4/PODXL/SIX2/MTSS1/BASP1/MAGI2/GLI3/FOXJ1/POU3F3/SMO/OSR1/PTCH1/WWTR1/FOXC2/AMER1/WT1/NOTCH2	30	NO
GO:0019369	arachidonic acid metabolic process	30/4885	58/18866	2.29592e-05	0.00042408	0.000302205	CYP2C9/PTGDS/CYP4F12/PTGS1/CYP1B1/CBR1/CYP4F11/CYP4F2/ALOX15B/CYP2A13/CYP4A22/CYP4A11/MGLL/PTGIS/CYP2U1/HPGDS/CYP4F3/CYP2J2/ALOX15/CYP2S1/ALOXE3/ALOX12B/CYP2B6/CYP2F1/AWAT1/PTGS2/PLA2G4A/CYP2C18/CYP2D6/CYP2D7	30	YES
GO:0006940	regulation of smooth muscle contraction	30/4885	65/18866	0.000329024	0.00355046	0.0025301	NMU/PLCE1/ADORA1/CHRNB4/ADA/ADRA1A/SPX/TBXA2R/CALCRL/CAV1/MYOCD/ADRA2A/ADRB2/F2R/ITGA2/ATP1A2/NMUR2/NPNT/PTGS2/CALCA/KCNB2/CNN1/NPY2R/OXT/GHRL/SPHK1/SRF/GUCY1A1/ADORA2B/RGS2	30	YES
GO:0017156	calcium-ion regulated exocytosis	30/4885	65/18866	0.000329024	0.00355046	0.0025301	RPH3AL/DOC2B/HYAL3/SYT12/TRPV6/RAPGEF4/CACNA1G/ADRA2A/RAB3A/SYT7/SYT13/SYT10/SYT4/RIMS2/STX1A/UNC13A/SCAMP5/STXBP1/CDK5R2/PPP3CB/VAMP2/SYT11/SYT8/SYT2/KCNB1/RIMS3/CLTRN/SYN2/STX1B/SYT6	30	NO
GO:0015800	acidic amino acid transport	30/4885	71/18866	0.00194095	0.0140527	0.0100141	TRH/ADORA1/KCNJ10/SLC1A7/NTSR1/SLC25A18/KMO/SLC6A1/AVPR1A/RAB3A/ADORA2A/SNAP25/SYT4/GRM2/STX1A/STXBP1/ATP1A2/NTRK2/GJA1/NPY5R/CPLX1/HRH3/VAMP2/SLC1A6/TSPOAP1/LRRC8C/LRRC8D/GLS/CCK/APBA1	30	NO
GO:0008344	adult locomotory behavior	30/4885	75/18866	0.00517108	0.0298914	0.0213009	DAB1/PPT1/KCNJ10/EPHA4/CSTB/NTF4/GDNF/NTSR1/PREX2/HOXD9/HOXD10/LGI4/FGF12/SPTBN4/DMBX1/SEZ6/DRD2/OPRD1/GLRB/ATP1A2/PBX3/PAFAH1B1/SEZ6L/EFNB3/CEND1/APP/KALRN/GBX1/DMRT3/UCHL1	30	YES
GO:0071229	cellular response to acid chemical	30/4885	76/18866	0.00646316	0.0349601	0.024913	SH3BP4/CAPN2/SESN3/SOCS1/SIPA1/EGFR/CEBPB/KLF2/PDGFRA/ZEB1/AVPR1A/PDGFD/GLRA2/VEGFA/NTRK2/CASTOR2/RRAGB/NEURL1/SIX1/BCL2L2/CPEB1/FYN/SPAAR/BCL11A/AQP2/AMIGO1/CASTOR3/ASS1/TNF/GCLC	30	YES
GO:0060395	SMAD protein signal transduction	30/4885	78/18866	0.00985599	0.0467174	0.0332914	SLC2A10/GDF15/BTBD11/HNF4A/PBLD/INHBB/BMP4/MSTN/BMP3/INHBA/TGFB3/CCN3/CILP/DAB2/ATOH8/FOS/GDF3/INHBE/GDF6/KIAA0319/MAGI2/AFP/GDF7/NODAL/VEPH1/SMAD9/WWTR1/BMP6/TGFB2/BMP2	30	YES
GO:0007157	heterophilic cell-cell adhesion via plasma membrane cell adhesion molecules	29/4885	47/18866	2.41426e-07	1.09566e-05	7.8078e-06	CEACAM6/CEACAM5/ITGAL/SELE/CD6/CRTAM/CRB2/JAML/NECTIN1/CXADR/LGALS7B/TENM1/ALCAM/CADM1/SELP/NECTIN3/FAT4/CBLN1/AMIGO2/TENM3/AMIGO3/GRID2/CEACAM8/AMIGO1/PVR/ICAM1/UMOD/CRB1/NLGN1	29	YES
GO:0001885	endothelial cell development	29/4885	64/18866	0.000599476	0.00558376	0.00397905	RAP2C/F2RL1/HAPLN2/PPP1R16B/RAPGEF1/ID1/VCL/WNT7A/CLDN3/WNT7B/SOX18/TNMD/FASN/ENG/ROBO4/HEG1/CDH5/CLDN5/PDE2A/COL15A1/NOTCH4/PECAM1/AFDN/VEGFA/PLOD3/PDE4D/ICAM1/CLDN1/TNF	29	YES
GO:0071300	cellular response to retinoic acid	29/4885	67/18866	0.00146692	0.0113642	0.00809825	TNC/RORB/FZD10/GJB3/BRINP1/WNT3A/WNT7B/HOXA2/PCK1/PPARG/FZD4/WNT2/WNT5B/ALDH1A2/KLF4/WNT9B/LTK/EPHA3/BRINP3/RET/LEP/WNT6/TESC/PTK7/WNT8B/NTRK3/OSR1/FZD7/AQP1	29	YES
GO:0042698	ovulation cycle	29/4885	69/18866	0.0025204	0.0173048	0.0123316	ETS1/EGFR/MSTN/FZD4/INHBA/PTN/TGFB3/EGR1/PDGFRA/SLIT2/NOS3/PTPRN/AMH/MDK/NRIP1/PAM/NPY5R/GABRB1/AFP/BMPR1B/LEP/MAP2K6/GNRH1/PTX3/TYRO3/TGFB2/RETN/NR5A1/MMP7	29	YES
GO:0032370	positive regulation of lipid transport	29/4885	70/18866	0.00325371	0.0208622	0.0148667	ATP8A1/NR1H3/CETP/ACSL5/LIPG/NTSR1/CYP4F2/LPCAT3/SCP2/DBI/CYP4A11/ADIPOQ/CAV1/EEPD1/GALR1/ENPP7/PON1/GAL/CYP19A1/C1QTNF1/ZDHHC8/MAP2K6/OXT/GHRL/ERFE/PTCH1/BMP6/ANXA2/RETN	29	YES
GO:1904427	positive regulation of calcium ion transmembrane transport	29/4885	72/18866	0.00527012	0.0300967	0.0214473	CXCL9/XCL1/CD19/NIPSNAP2/HAP1/JPH2/NTSR1/G6PD/P2RY6/CEMIP/KCNE3/APLNR/ANK2/F2R/GJC2/RAMP3/STAC2/CX3CL1/CAPN3/KCNE2/PLCG1/CALM2/F2/RYR2/S100A1/FGF14/RGN/LACRT/CACNB2	29	NO
GO:0036465	synaptic vesicle recycling	29/4885	74/18866	0.00823769	0.0417694	0.0297653	MX1/MX2/ACTB/NLGN4X/WNT7A/WNT3A/CEL/SLC2A4/ITSN1/NLGN3/DNM3/RAB3A/SYT7/SNCB/DNM1/SYP/STX1A/PPP3CB/PACSIN1/GAK/VAMP2/SYT11/SYT8/SNAP91/SYT2/DNAJC6/STX1B/FGF14/NLGN1	29	NO
GO:0001707	mesoderm formation	29/4885	75/18866	0.010171	0.0481035	0.0342791	CRB2/EOMES/EPHA2/HOXA11/WLS/WNT3A/BMP4/MESP2/INHBA/ITGA8/FOXF1/NR4A3/KLF4/TAL1/ITGA2/SCX/DKK1/TBX20/SIX2/TXNRD1/TLX2/GJA1/NODAL/TBX19/ITGB4/SRF/FOXC2/POFUT2/NOG	29	YES
GO:0015909	long-chain fatty acid transport	29/4885	75/18866	0.010171	0.0481035	0.0342791	IRS2/PLA2G2D/SYK/ACSL5/SLC2A1/FABP5/PLIN2/NTSR1/ACSL3/ACSL1/PLA2G4F/ACACB/PPARG/SPX/FABP4/ABCD2/THBS1/SLC27A2/DRD2/CPT1A/NMUR2/LCN12/THRSP/PLA2G2F/SLC27A6/PLA2G4A/PLA2G2A/NMB/PLA2G2C	29	NO
GO:0032602	chemokine production	29/4885	75/18866	0.010171	0.0481035	0.0342791	F2RL1/EIF2AK2/CD74/IL18/MCOLN2/AIRE/SYK/TLR2/EPHA2/S100A8/S100A9/LBP/APOD/CXCL6/LPL/ADIPOQ/TNFSF4/KLF4/TLR4/TIRAP/FFAR2/AZU1/ZFPM1/IL6R/RIPK2/ADORA2B/TNF/TRPV4/TSLP	29	NO
GO:1900274	regulation of phospholipase C activity	28/4885	48/18866	1.96006e-06	6.36672e-05	4.537e-05	AGT/NTF3/SELE/TXK/ITK/S1PR4/P2RY12/EGFR/NTF4/GNA15/PHB/P2RY6/ADRA1A/ADCYAP1R1/FLT1/PDGFRA/HTR2B/AVPR1A/RASGRP4/LPAR2/NTRK2/ARHGAP6/PLCG1/NTRK3/BICD1/NMUR1/HTR2A/FGF2	28	NO
GO:0001912	positive regulation of leukocyte mediated cytotoxicity	28/4885	52/18866	1.60932e-05	0.000315891	0.000225108	F2RL1/RASGRP1/STAP1/PTPRC/IL12RB1/CRTAM/IL12B/IL18RAP/CD160/VAV1/XCL1/CD226/CD1D/CD1C/CD1B/CD1E/SLAMF6/B2M/SH2D1A/NCR3/KLRK1/KLRC4-KLRK1/NOS2/CADM1/IL23A/PVR/HLA-G/CD1A	28	YES
GO:2000179	positive regulation of neural precursor cell proliferation	28/4885	54/18866	4.02736e-05	0.000664202	0.000473318	GPR37L1/DMRTA2/WNT3A/EGF/SHH/GLI2/DCT/GLI1/DLL4/NES/CX3CR1/GJC2/CDON/LHX2/MDK/DISP3/DRD2/ASCL1/INSM1/VEGFA/GLI3/CIP2A/CX3CL1/SMO/PAX6/FZD9/LRP2/RASSF10	28	YES
GO:0086065	cell communication involved in cardiac conduction	28/4885	56/18866	9.33333e-05	0.00128439	0.000915268	CXADR/PKP2/CACNA1G/CAV1/CASQ2/KCNA5/HRC/ANK2/CACNA1C/SCN3B/SCN4B/GJC1/ATP1A3/KCNN2/KCNJ3/TNNI3K/ATP1A2/GJA1/KCNE5/GJA5/PDE4D/ATP1B2/CALM2/RYR2/RNF207/SCN5A/CACNB2/ATP1A1	28	NO
GO:0090183	regulation of kidney development	28/4885	56/18866	9.33333e-05	0.00128439	0.000915268	MAGED1/AGT/WNT4/TACSTD2/GDNF/GREM1/BMP4/SHH/ADIPOQ/EGR1/WNT9B/PDGFD/FAT4/HOXB7/LIN28A/RET/SIX2/VEGFA/BASP1/SIX1/SMO/OSR1/IL6R/WWTR1/SERPINB7/SOX8/NOG/WT1	28	NO
GO:0071398	cellular response to fatty acid	28/4885	57/18866	0.000138405	0.00178199	0.00126987	TNC/PTGER4/ZC3H12A/AKR1C2/P2RY6/APOB/PPARG/LPL/TNFSF4/PDK4/PID1/OR51E2/IRS1/NME2/CPT1A/FFAR2/PTGER2/PDK3/PTGDR/NFATC4/PRKCE/DGAT2/PPARGC1A/ID3/SFRP1/ASS1/CLDN1/UCP1	28	YES
GO:0019229	regulation of vasoconstriction	28/4885	60/18866	0.000410646	0.00422557	0.00301119	AGT/DBH/EGFR/ACE2/ADM/KCNMB2/ADRA1A/APLN/TBXA2R/CAV1/EDN3/AVPR2/KCNA5/ADRA2A/AVPR1A/F2R/ECE1/ADRA1B/ADRA1D/ATP1A2/GJA1/AGTR1/LEP/SMTNL2/GJA5/PTGS2/ICAM1/HTR2A	28	YES
GO:0061098	positive regulation of protein tyrosine kinase activity	28/4885	60/18866	0.000410646	0.00422557	0.00301119	AGT/ADORA1/STAP1/CASS4/EPHA4/PRNP/WNT3A/GREM1/EGF/ADRA1A/NOX4/GAS6/HBEGF/ADRA2A/TAL1/AFAP1L2/AREG/NTRK2/DOCK3/NEURL1/PTPN1/FYN/EPGN/RELN/GHRL/FBXW7/TGFA/IL34	28	YES
GO:0045576	mast cell activation	28/4885	61/18866	0.000573236	0.00536511	0.00382324	GAB2/RASGRP1/PLSCR1/FGR/LCP2/PIK3CG/RAC2/BLK/CD226/SYK/PIK3CD/CNR2/LAT/S100A12/HAVCR1/NDRG1/ENPP3/RHOH/FOXF1/NR4A3/MRGPRX2/CPLX2/STXBP1/CNR1/FES/ADORA2B/CRLF2/TSLP	28	YES
GO:0030888	regulation of B cell proliferation	28/4885	62/18866	0.0007896	0.00696917	0.00496631	IRS2/CD40/MZB1/CD22/CD74/PTPRC/NFATC2/IL2/SASH3/BLK/TNFRSF13C/FCRL3/CTLA4/INPP5D/GPR183/TNFRSF4/CARD11/TNFRSF13B/ADA/WNT3A/IKZF3/MEF2C/TLR4/TIRAP/CLCF1/CHRNB2/CDKN1A/BCL6	28	YES
GO:0070527	platelet aggregation	28/4885	62/18866	0.0007896	0.00696917	0.00496631	TSPAN32/PRKCQ/PIK3CG/PTPN6/BLK/SYK/P2RY12/GP1BA/VCL/ACTB/PRKCA/WNT3A/HSPB1/FN1/GATA1/PDGFRA/PEAR1/BLOC1S4/ADAMTS18/STXBP1/PDPN/C1QTNF1/CEACAM1/MPL/SERPINE2/CSRP1/TYRO3/CD9	28	YES
GO:2000514	regulation of CD4-positive, alpha-beta T cell activation	28/4885	63/18866	0.00107387	0.00894198	0.00637216	LGALS9B/LGALS9C/FOXP3/PRKCQ/TBX21/IL12RB1/JAK3/VSIR/IL2/CD83/IL12B/CD160/SASH3/XCL1/IL18/NLRP3/CCL19/SOCS1/ZC3H12A/LGALS7B/TNFSF4/CD55/HLX/TGFBR2/IRF4/IL23A/RIPK2/BCL6	28	NO
GO:0046637	regulation of alpha-beta T cell differentiation	28/4885	64/18866	0.00144285	0.0112185	0.00799442	FOXP3/PRDM1/TBX21/IL12RB1/JAK3/IL2/CD83/IL12B/ZAP70/SASH3/IL18/NLRP3/SYK/CCL19/SOCS1/ZC3H12A/ADA/SHH/TNFSF4/ZBTB16/HLX/TGFBR2/GLI3/IRF4/IL23A/ITPKB/RIPK2/BCL6	28	NO
GO:1901016	regulation of potassium ion transmembrane transporter activity	28/4885	66/18866	0.00251673	0.0173003	0.0123284	ATP1B3/KCNIP2/KCNE3/FHL1/CAV1/KCNA1/CASQ2/ANK2/KCNS2/LRRC55/KCNE1B/KCNC1/KCNE4/KCNC2/NEDD4L/VAMP2/KCNE1/KCNRG/GAL/KCNE5/KCNE2/ACTN2/ATP1B2/KCNAB1/NETO2/AMIGO1/RNF207/KCNG1	28	NO
GO:0006026	aminoglycan catabolic process	28/4885	67/18866	0.00327045	0.0209276	0.0149132	OVGP1/FMOD/HEXB/HYAL3/CHIT1/CHI3L2/PGLYRP4/SDC1/GUSB/CTBS/CEMIP/HYAL2/OGN/LYVE1/STAB2/KERA/HSPG2/PGLYRP2/GPC5/NCAN/LYG2/LYG1/HPSE2/CHI3L1/ACAN/CSPG4/PRELP/FGF2	28	NO
GO:1904888	cranial skeletal system development	28/4885	68/18866	0.00420674	0.0253713	0.0180799	PAX5/TIFAB/TP63/RDH10/BMP4/HOXA2/FOXN3/MEF2C/TBX15/TGFB3/PDGFRA/MMP16/WNT9B/TGFBR2/FREM1/SIX2/SIX1/GLI3/FGF8/MTHFD1L/NODAL/MEGF8/HOXA1/RAB23/ALX3/FOXC2/TGFB2/DLX2	28	YES
GO:0050771	negative regulation of axonogenesis	28/4885	70/18866	0.0067615	0.0363281	0.0258878	MCF2/RTN4R/SEMA6A/MAG/DAB1/SEMA3B/ARHGAP4/SEMA4D/EPHB2/WNT3A/SEMA4B/NGFR/NRP1/LRP4/SLIT2/TNR/DCC/FSTL4/KIAA0319/SEMA6B/SEMA3G/NTN1/SEMA6D/EFNB3/IFRD1/SEMA6C/SEMA4A/SEMA5B	28	YES
GO:0002292	T cell differentiation involved in immune response	28/4885	71/18866	0.0084554	0.0427541	0.0304671	IFNL1/FOXP3/TBX21/IL12RB1/JAK3/IL2/IL12B/IL18R1/LY9/FGL2/IL18/NLRP3/SLAMF6/EOMES/GPR183/PTGER4/CCL19/SPN/ZC3H12A/PCK1/TNFSF4/HLX/ZFPM1/IRF4/IL23A/SEMA4A/RIPK2/BCL6	28	NO
GO:0009119	ribonucleoside metabolic process	28/4885	72/18866	0.0104824	0.0493212	0.0351468	ADA2/APOBEC3H/AICDA/GIMAP7/CARD11/APOBEC3G/APOBEC3D/APOBEC3C/CDA/UPP1/GNAI3/ADA/ENPP4/ACP3/GNMT/NT5E/NME2/AHCY/PTGDR/DLG2/AMD1/UPP2/MTAP/NT5C1B/NT5C2/IMPDH1/RAB23/APOBEC3B	28	NO
GO:0045600	positive regulation of fat cell differentiation	28/4885	72/18866	0.0104824	0.0493212	0.0351468	AAMDC/NOCT/FNDC5/ZC3H12A/CEBPB/CCDC71L/VSTM2A/SULT1E1/LMO3/PPARG/LPL/RARRES2/WNT5B/MEDAG/ZBTB16/CCDC3/GDF3/ZFP36L1/SIX1/CEBPA/PTGS2/SFRP1/SAV1/KLF5/HTR2A/BMP2/WIF1/FRZB	28	YES
GO:0010863	positive regulation of phospholipase C activity	27/4885	46/18866	2.52784e-06	7.50076e-05	5.34512e-05	AGT/NTF3/SELE/TXK/ITK/S1PR4/P2RY12/EGFR/NTF4/GNA15/PHB/P2RY6/ADRA1A/ADCYAP1R1/FLT1/PDGFRA/HTR2B/AVPR1A/RASGRP4/LPAR2/NTRK2/ARHGAP6/PLCG1/NTRK3/NMUR1/HTR2A/FGF2	27	YES
GO:0042572	retinol metabolic process	27/4885	47/18866	4.47643e-06	0.000115503	8.23086e-05	SDR16C5/DHRS9/RDH10/DHRS3/PLB1/CYP1B1/AKR1B10/AKR1B15/RETSAT/ALDH1A3/ADH1C/LIPE/RDH5/ADH1A/ADH1B/ALDH1A2/ALDH1A1/TTR/DGAT2/RBP4/RDH12/AWAT2/CYP3A4/AKR1B1/RPE65/ADH4/CYP2D6	27	YES
GO:0048260	positive regulation of receptor-mediated endocytosis	27/4885	52/18866	5.33696e-05	0.000819446	0.000583947	NTF3/CLU/PPT1/SELE/C3/CCL21/SYK/B2M/CCL19/PCSK9/WNT3A/GREM1/EGF/SGIP1/APLN/SFRP4/DAB2/VTN/DRD2/AHI1/INSR/VEGFA/MAGI2/HIP1R/BICD1/ANGPT1/ANXA2	27	YES
GO:0050433	regulation of catecholamine secretion	27/4885	55/18866	0.000183707	0.00223445	0.00159229	AGT/P2RY12/GDNF/SYT12/ADRA2A/PINK1/P2RY1/KCNA2/RAB3A/ADORA2A/SYT7/SYT13/SYT10/SYT4/STX1A/DRD2/CHRNB2/HRH3/CNR1/SYT11/SYT8/SYT2/KCNB1/NPY2R/OXT/HTR2A/SYT6	27	NO
GO:0050432	catecholamine secretion	27/4885	57/18866	0.000384347	0.00405179	0.00288735	AGT/P2RY12/GDNF/SYT12/ADRA2A/PINK1/P2RY1/KCNA2/RAB3A/ADORA2A/SYT7/SYT13/SYT10/SYT4/STX1A/DRD2/CHRNB2/HRH3/CNR1/SYT11/SYT8/SYT2/KCNB1/NPY2R/OXT/HTR2A/SYT6	27	NO
GO:0042267	natural killer cell mediated cytotoxicity	27/4885	61/18866	0.00141077	0.0110361	0.00786442	RASGRP1/SLAMF7/CORO1A/CRTAM/PTPN6/IL12B/IL18RAP/CD160/VAV1/CD226/IL18/SLAMF6/SERPINB9/SH2D1A/NCR1/NCR3/KLRK1/KLRC4-KLRK1/RAET1G/ULBP2/CADM1/ULBP1/LEP/CLEC12B/CEACAM1/PVR/HLA-G	27	YES
GO:0045071	negative regulation of viral genome replication	27/4885	61/18866	0.00141077	0.0110361	0.00786442	IFITM1/EIF2AK2/OAS1/OAS3/OAS2/SHFL/RSAD2/OASL/IFITM3/IFIT5/MX1/IFIT1/ISG15/PLSCR1/APOBEC3H/AICDA/ISG20/APOBEC3G/APOBEC3D/APOBEC3C/ZC3H12A/MIR221/SRPK2/RESF1/TNF/APOBEC3B/SLPI	27	YES
GO:0090303	positive regulation of wound healing	27/4885	61/18866	0.00141077	0.0110361	0.00786442	CXCR4/INSL3/CLDN3/ENPP4/CPB2/THBS1/TBXA2R/HBEGF/F3/TLR4/ADRA2A/PLPP3/SELP/F2R/VTN/F12/PDPN/MIR221/PRKCE/F7/PLA2G4A/MYLK/KANK1/F2/DUOX2/CLDN1/FOXC2	27	YES
GO:2000401	regulation of lymphocyte migration	27/4885	64/18866	0.00327491	0.0209331	0.0149172	ECM1/STK10/DOCK8/RIPOR2/ITGA4/CCR2/TNFSF14/CCL21/XCL1/XCL2/AIRE/CD200R1/SPN/KLRK1/KLRC4-KLRK1/CCL4/S100A7/APOD/CD200/JAM2/MADCAM1/CXCL14/GCSAML/ADTRP/APP/CCL20/PADI2	27	NO
GO:1902305	regulation of sodium ion transmembrane transport	27/4885	65/18866	0.0042403	0.0255496	0.0182069	CNKSR3/FXYD7/ATP1B3/FGF11/PCSK9/FXYD1/HECW2/SCN2B/UTRN/SCN3B/SCN4B/FGF12/HECW1/NEDD4L/ATP1A2/PRKCE/TESC/FXYD4/ATP1B2/OSR1/NETO2/DMD/SCN5A/NOS1/FXYD6/FXYD2/FGF14	27	NO
GO:0048663	neuron fate commitment	27/4885	67/18866	0.00689361	0.0368216	0.0262395	DLX1/BCL11B/DMRTA2/BMP4/SHH/GLI2/HOXD10/DLL4/DLL1/NOTCH3/ASCL1/HOXC10/POU3F2/SIX1/RBPJ/GLI3/FOXN4/WNT1/MNX1/NTRK3/POU4F1/GBX1/OLIG1/PAX6/DMRT3/TBR1/DLX2	27	YES
GO:0008207	C21-steroid hormone metabolic process	26/4885	40/18866	2.27487e-07	1.03978e-05	7.40959e-06	WNT4/DHRS9/ADM/AKR1D1/STARD3/AKR1C2/DKK3/EGR1/CYP46A1/CYP17A1/DHRS2/AFP/STAR/HSD3B1/AKR1B1/PPARGC1A/CYP11A1/TSPOAP1/LHB/CLCN2/AKR1C4/SRD5A1/BMP6/TSPO/BMP2/HSD3B2	26	YES
GO:0017144	drug metabolic process	26/4885	46/18866	1.00752e-05	0.000220038	0.000156801	CYP2C9/CYP4B1/DPEP1/CYP4F12/CBR1/CYP4F2/ABCC2/NUDT15/FMO4/CYP2A13/ADH1A/AOX1/CYP2U1/CYP2J2/CYP2S1/CYP3A4/CYP2B6/CYP2F1/CYP2W1/CYP2C18/NR1I2/NT5C2/FMO2/CYP2D6/CYP2D7/NOS1	26	YES
GO:0002820	negative regulation of adaptive immune response	26/4885	48/18866	2.79922e-05	0.000497561	0.000354567	FOXP3/TBX21/PTPRC/JAK3/IL2/PTPN6/CD160/XCL1/IL7R/CR1/ZC3H12A/IL20RB/TNFSF4/IL1RL1/IL33/PPP3CB/SUSD4/ALOX15/FOXJ1/C4BPA/C4BPB/CLEC4G/CEACAM1/DUSP22/BCL6/HLA-G	26	NO
GO:2000107	negative regulation of leukocyte apoptotic process	26/4885	49/18866	4.49982e-05	0.000719858	0.000512979	IRS2/IRF7/CD74/PRKCQ/JAK3/DOCK8/IL2/CCR7/CCL21/CD27/CCR5/IL7R/PTCRA/CCL19/HCLS1/RAG1/CXCR2/ADA/BMP4/GPAM/GAS6/HSH2D/ITPKB/BCL6/MIR17HG/PIP	26	NO
GO:0003044	regulation of systemic arterial blood pressure mediated by a chemical signal	26/4885	50/18866	7.07531e-05	0.00103367	0.000736608	AGT/F2RL1/AOPEP/ACE2/SLC2A5/ADRA1A/CMA1/PCSK5/CTSG/EDN3/AVPR2/CPA3/NOS3/AVPR1A/OR51E2/ADRB2/F2R/ADRB3/ECE1/ADRA1B/ADRA1D/AGTR1/GJA5/PDE4D/RASL10B/MME	26	YES
GO:0060425	lung morphogenesis	26/4885	52/18866	0.000164553	0.00205659	0.00146555	TNC/FGF10/RDH10/ID1/HHIP/WNT7B/BMP4/SHH/HOXA5/WNT2/FGF7/FOXF1/TCF21/SPRY2/TGFBR2/SPRY1/FGF8/PLOD3/FOXP2/NODAL/NFIB/LAMA1/STK40/SRF/TNF/NOG	26	YES
GO:0071622	regulation of granulocyte chemotaxis	26/4885	52/18866	0.000164553	0.00205659	0.00146555	S100A14/CD74/RIPOR2/CCR7/RAC2/CCL21/XCL1/CCL19/S100A7/CXCR2/LBP/MCU/CXCL8/CXCL17/MSTN/RARRES2/THBS1/DYSF/SLIT2/TIRAP/MDK/AKIRIN1/IL23A/DAPK2/TRPV4/IL34	26	NO
GO:0048168	regulation of neuronal synaptic plasticity	26/4885	53/18866	0.000243967	0.00282304	0.00201173	AGT/KCNJ10/SHISA8/EPHB2/SHISA7/RASGRF1/CLN3/EGR2/SYNPO/MCTP1/SHANK3/RAB3A/SLC8A2/CAMK2B/SYT4/SYP/UNC13A/DRD2/SLC4A10/NEURL1/SHISA9/STAR/APP/ACP4/GRIK2/S100B	26	NO
GO:0032757	positive regulation of interleukin-8 production	26/4885	54/18866	0.000355462	0.00377482	0.00268998	F2RL1/DDX58/CD74/FCN1/TLR8/CD2/CD244/SYK/TLR2/CD14/LBP/ADIPOQ/NLRP10/HYAL2/F3/TLR4/IL17D/F2R/ELANE/TIRAP/AFAP1L2/FFAR2/TLR5/APOA2/TNF/CD58	26	YES
GO:0001755	neural crest cell migration	26/4885	56/18866	0.000718836	0.00646952	0.00461025	SEMA6A/SEMA3B/SEMA4D/GDNF/BMP4/SHH/GBX2/SEMA4B/FN1/EFNB1/NRP1/EDN3/HTR2B/EDNRB/ZEB2/RET/SEMA6B/SEMA3G/SEMA6D/SMO/SEMA6C/NRTN/SEMA4A/SEMA5B/SOX8/FOLR1	26	YES
GO:2000242	negative regulation of reproductive process	26/4885	60/18866	0.00247483	0.0171027	0.0121876	OVGP1/PRDX4/PTGDR2/HYAL3/WNT4/ADA/BMP4/EAF2/ACVR1C/PAEP/IGF1/TIMP1/DUSP1/HPGDS/NPPC/AMH/GJA1/PRKACB/EPPIN/NODAL/WDR77/NPR2/HORMAD1/NR5A1/RGN/WT1	26	NO
GO:0016266	O-glycan processing	26/4885	61/18866	0.00326528	0.0209154	0.0149046	B3GNT3/MUC5AC/GALNT4/MUC4/MUC13/ST6GAL1/MUC3A/B3GNT5/MUC19/GALNT14/MUC6/MUCL1/GALNT15/ST3GAL1/ST3GAL3/GCNT4/MUC12/MUC15/B3GNT8/C1GALT1/C1GALT1C1/GALNT13/C1GALT1C1L/B3GNT7/MUC16/ST3GAL4	26	NO
GO:0006081	cellular aldehyde metabolic process	26/4885	63/18866	0.00549291	0.0307715	0.0219281	SDR16C5/WNT4/RDH10/CYP1B1/AKR1A1/IDH1/ALDH4A1/ALDH7A1/ALDH1A3/IDH2/GLYCTK/DKK3/ALDH1A2/ALDH1A1/ALDH3B1/AKR7A3/TKT/ALDH3A2/HOGA1/RPE65/ADH4/CLCN2/BMP6/PDXK/BMP2/ALDOB	26	NO
GO:0002437	inflammatory response to antigenic stimulus	26/4885	64/18866	0.0070105	0.0368568	0.0262646	RASGRP1/CD6/IL12B/PLA2G2D/C3/CCR7/CD28/FUT7/LTA/IL1RN/IL20RB/CXCR2/IL36RN/GPR17/ELANE/IL25/NLRP6/AHCY/NPY5R/CNR1/RBPJ/IL5RA/ICAM1/TNF/IL37/NOTCH2	26	YES
GO:1901862	negative regulation of muscle tissue development	26/4885	64/18866	0.0070105	0.0368568	0.0262646	PAK1/CXADR/G6PD/BMP4/SHH/MSTN/MYOCD/MEIS1/TGFBR2/DLL1/TP73/DKK1/AKIRIN1/GJA1/FGF8/RBP4/JARID2/VGLL4/EPHB1/SAV1/FZD7/MIR17HG/BMP2/NOG/RGS2/S100B	26	YES
GO:0060389	pathway-restricted SMAD protein phosphorylation	26/4885	65/18866	0.0088573	0.0442105	0.0315049	GDF15/PBLD/INHBB/GREM1/BMP4/SDCBP/MSTN/BMP3/INHBA/ENG/TGFB3/ACVRL1/DAB2/TGFBR2/BMPER/GDF3/INHBE/DKK1/GDF6/GDF7/NODAL/TGFBR3/BMP6/TGFB2/BMP2/NOG	26	YES
GO:1990573	potassium ion import across plasma membrane	25/4885	48/18866	9.38397e-05	0.00128858	0.00091826	KCNJ10/ATP1B3/ATP12A/KCNJ2/KCNJ15/ABCC9/KCNJ8/SLC12A5/KCNH2/HCN2/ATP1A3/KCNJ3/KCNK9/ATP1A2/KCNJ6/SLC12A1/KCNE2/ATP1B2/ATP4B/KCNJ9/SLC12A8/FXYD2/KCNJ1/KCNJ16/ATP1A1	25	YES
GO:0002686	negative regulation of leukocyte migration	25/4885	49/18866	0.000144716	0.00184838	0.00131718	ADORA1/CCL28/STAP1/RIPOR2/GPR18/CCL25/CCL21/CD200R1/PTGER4/KLRK1/KLRC4-KLRK1/APOD/ADA/GREM1/HOXA7/CD200/DUSP1/CCN3/IL33/SLIT2/MMP28/ADTRP/CYP19A1/BCR/PADI2	25	YES
GO:0086009	membrane repolarization	25/4885	49/18866	0.000144716	0.00184838	0.00131718	ATP1B3/KCNJ2/KCNIP2/KCNE3/CAV1/CASQ2/KCNJ8/KCNA5/ANK2/SCN4B/KCNE1B/KCNE4/KCNH2/KCNN2/KCNJ3/NEDD4L/ATP1A2/KCNE1/KCNE5/GJA5/KCNE2/ATP1B2/RNF207/SCN5A/ATP1A1	25	NO
GO:0007622	rhythmic behavior	25/4885	50/18866	0.00021868	0.00256758	0.00182969	NMU/ADORA1/KCND2/PTGDS/GPR157/ADA/EGR1/EGR2/KCNA2/ADORA2A/AHCY/DRD2/CHRNB2/TH/HCRTR2/STAR/USP2/NPY2R/C3orf70/SIX3/GHRL/SRD5A1/GHRHR/GHRH/NLGN1	25	NO
GO:0050873	brown fat cell differentiation	25/4885	50/18866	0.00021868	0.00256758	0.00182969	FNDC5/PLAC8/CEBPB/ERO1A/MB/VSTM2A/DIO2/PEX11A/FABP4/ADIPOQ/SLC2A4/ARL4A/ADRB2/EBF2/LRG1/SIX1/LEP/CEBPA/PTGS2/PPARGC1A/ITGA6/TRPV4/UCP1/FTO/RGS2	25	YES
GO:0002704	negative regulation of leukocyte mediated immunity	25/4885	52/18866	0.000471979	0.00467523	0.00333162	FOXP3/TBX21/PTPRC/JAK3/PTPN6/CCR2/XCL1/CD96/IL7R/SERPINB9/CR1/IL20RB/FOXF1/PPP3CB/SUSD4/CLEC12B/FOXJ1/C4BPA/C4BPB/CLEC4G/CEACAM1/DUSP22/BCR/BCL6/HLA-G	25	NO
GO:0032330	regulation of chondrocyte differentiation	25/4885	52/18866	0.000471979	0.00467523	0.00333162	HOXA11/EFEMP1/GREM1/RFLNA/ZNF664-RFLNA/BMP4/NKX3-2/ADAMTS7/GLI2/ZBTB16/ACVRL1/LTBP3/AXIN2/RFLNB/MDK/GDF6/SIX2/SOX5/PKDCC/BMPR1B/GLI3/CHADL/SHOX2/RARB/BMP6	25	YES
GO:0061756	leukocyte adhesion to vascular endothelial cell	25/4885	53/18866	0.000675562	0.0061933	0.00441342	CCL28/SELE/SELPLG/ITGA4/CCR2/CCL25/ETS1/CCL21/ITGB7/FUT7/SELL/SPN/KLF4/JAM2/CX3CR1/SELP/ELANE/MADCAM1/MDK/MIR221/LEP/ADD2/PODXL2/ICAM1/TNF	25	YES
GO:0050819	negative regulation of coagulation	25/4885	55/18866	0.0013199	0.0104623	0.00745556	TSPAN8/TFPI/GP1BA/KRT1/CPB2/PLAUR/PLAU/THBS1/PROCR/PDGFRA/NOS3/CD34/PROS1/VTN/ADAMTS18/F12/KLKB1/ADTRP/C1QTNF1/CEACAM1/SERPINE2/F2/ANXA2/SERPINB2/CD9	25	NO
GO:0060688	regulation of morphogenesis of a branching structure	25/4885	56/18866	0.00180462	0.0132886	0.0094696	MAGED1/FGF10/AGT/TACSTD2/GDNF/GREM1/BMP4/SHH/WNT2/FGF7/HGF/HOXB7/MDK/SIX2/VEGFA/SIX1/SFRP1/SHOX2/ETV5/BCL11A/SMO/HOXD13/TNF/SOX8/NOG	25	YES
GO:0032615	interleukin-12 production	25/4885	57/18866	0.00243373	0.0169092	0.0120497	CD40/TLR8/CD40LG/JAK3/IL12B/SLAMF1/CCR7/IRF8/SCIMP/SYK/IL16/CCL19/TIGIT/LTB/IRF5/TLR2/TNFSF4/THBS1/TLR4/TIRAP/MDK/LEP/IL23A/RIPK2/HLA-G	25	NO
GO:1903793	positive regulation of anion transport	25/4885	58/18866	0.00323958	0.0207953	0.0148189	ATP8A1/AGT/TRH/CETP/ACSL5/CEBPB/CFTR/ACE2/NTSR1/CYP4F2/DBI/KMO/CYP4A11/SLC6A1/ABCB1/AVPR1A/ADORA2A/SYT4/STXBP1/SLC38A3/MAP2K6/OXT/CLTRN/ERFE/CCK	25	NO
GO:0050707	regulation of cytokine secretion	25/4885	59/18866	0.00425906	0.0256144	0.0182531	FGR/FOXP3/TLR8/CRTAM/SYK/PTGER4/TLR10/SOCS1/TNFRSF4/CLEC9A/TLR2/IL1A/CD14/GPAM/CIDEA/CADM1/CLEC5A/HTR2B/CD34/DRD2/SCAMP5/TLR5/SYT11/TNF/SAA1	25	YES
GO:0071385	cellular response to glucocorticoid stimulus	25/4885	59/18866	0.00425906	0.0256144	0.0182531	ZFP36L2/SSTR3/EGFR/GJB2/DDIT4/ABCC2/PCK2/METTL21C/MSTN/PCK1/NR3C1/FOXO1/ZFP36L1/FLT3/NPAS4/SSTR2/STAR/ERRFI1/FBXO32/AQP1/ICAM1/ASS1/SRD5A1/FAM107A/ND3	25	YES
GO:0045843	negative regulation of striated muscle tissue development	25/4885	61/18866	0.00710867	0.0368568	0.0262646	PAK1/CXADR/G6PD/BMP4/MSTN/MYOCD/MEIS1/TGFBR2/DLL1/TP73/DKK1/AKIRIN1/GJA1/FGF8/RBP4/JARID2/VGLL4/EPHB1/SAV1/FZD7/MIR17HG/BMP2/NOG/RGS2/S100B	25	YES
GO:0002260	lymphocyte homeostasis	25/4885	62/18866	0.00903441	0.0447455	0.0318862	SPNS2/CD74/FOXP3/CORO1A/JAK3/IL2/TNFAIP3/TNFSF14/SIT1/GPR174/TNFRSF13C/GAPT/LAT/TNFRSF13B/RAG1/ADA/GPAM/MEF2C/SLC40A1/DOCK11/PPP3CB/SKIL/PPP2R3C/LMO1/MIR17HG	25	YES
GO:0007405	neuroblast proliferation	25/4885	62/18866	0.00903441	0.0447455	0.0318862	ARTN/AKNA/TAFA1/DMRTA2/HHIP/WNT3A/SHH/DCT/PTN/KCNA1/CX3CR1/DRD2/ASCL1/VEGFA/SOX5/PAFAH1B1/GLI3/CX3CL1/ARHGEF2/SMO/SIX3/TAFA3/PAX6/ID4/FZD9	25	YES
GO:0034113	heterotypic cell-cell adhesion	25/4885	62/18866	0.00903441	0.0447455	0.0318862	CEACAM6/PTPRC/ITGA4/CD2/ITGB7/ITGAD/CD1D/CD200R1/LCK/PERP/IL1RN/CXADR/PKP2/ADIPOQ/CD200/KLF4/MADCAM1/ALOX15/MIR221/GLDN/ITGA7/TNF/IZUMO1/SKAP1/CD58	25	YES
GO:0048635	negative regulation of muscle organ development	25/4885	62/18866	0.00903441	0.0447455	0.0318862	PAK1/CXADR/G6PD/BMP4/MSTN/MYOCD/MEIS1/TGFBR2/DLL1/TP73/DKK1/AKIRIN1/GJA1/FGF8/RBP4/JARID2/VGLL4/EPHB1/SAV1/FZD7/MIR17HG/BMP2/NOG/RGS2/S100B	25	YES
GO:0071384	cellular response to corticosteroid stimulus	25/4885	62/18866	0.00903441	0.0447455	0.0318862	ZFP36L2/SSTR3/EGFR/GJB2/DDIT4/ABCC2/PCK2/METTL21C/MSTN/PCK1/NR3C1/FOXO1/ZFP36L1/FLT3/NPAS4/SSTR2/STAR/ERRFI1/FBXO32/AQP1/ICAM1/ASS1/SRD5A1/FAM107A/ND3	25	NO
GO:0009954	proximal/distal pattern formation	24/4885	33/18866	2.36988e-08	1.50147e-06	1.06997e-06	FGF10/DLX1/TP63/HOXA11/GREM1/HOXA9/HOXA10/GLI2/GLI1/HOXD9/HOXD10/ALDH1A2/LRP4/DLL1/HES5/HOXC10/PBX1/GLI3/NODAL/IRX1/HOXB9/SIX3/OSR1/DLX2	24	YES
GO:0046633	alpha-beta T cell proliferation	24/4885	36/18866	3.29258e-07	1.43328e-05	1.02137e-05	LGALS9B/LGALS9C/PTPRC/RASAL3/EBI3/VSIR/IL12B/ZAP70/CCR2/IRF1/DOCK2/XCL1/IL18/SYK/CD28/CD3E/LGALS7B/TNFSF4/CD55/TGFBR2/MAPK8IP1/IL15/IL23A/RIPK2	24	NO
GO:0002823	negative regulation of adaptive immune response based on somatic recombination of immune receptors built from immunoglobulin superfamily domains	24/4885	43/18866	2.93049e-05	0.000516589	0.000368127	FOXP3/TBX21/PTPRC/JAK3/IL2/PTPN6/XCL1/IL7R/CR1/ZC3H12A/IL20RB/TNFSF4/IL1RL1/IL33/PPP3CB/SUSD4/FOXJ1/C4BPA/C4BPB/CLEC4G/CEACAM1/DUSP22/BCL6/HLA-G	24	NO
GO:0014047	glutamate secretion	24/4885	45/18866	7.88137e-05	0.00112983	0.000805133	TRH/ADORA1/SLC1A7/NTSR1/KMO/AVPR1A/RAB3A/ADORA2A/SNAP25/SYT4/GRM2/STX1A/STXBP1/NTRK2/GJA1/NPY5R/CPLX1/HRH3/VAMP2/SLC1A6/TSPOAP1/GLS/CCK/APBA1	24	YES
GO:0070169	positive regulation of biomineral tissue development	24/4885	48/18866	0.000290794	0.00326455	0.00232635	WNT4/ISG15/CEBPB/ENAM/FBN2/BMP4/ODAPH/MEF2C/PTN/TGFB3/ADRB2/TMEM119/OSR2/PKDCC/BMPR1B/NELL1/WNT6/FAM20C/GPM6B/OSR1/BMP6/BMP2/AMTN/FZD9	24	YES
GO:0110151	positive regulation of biomineralization	24/4885	48/18866	0.000290794	0.00326455	0.00232635	WNT4/ISG15/CEBPB/ENAM/FBN2/BMP4/ODAPH/MEF2C/PTN/TGFB3/ADRB2/TMEM119/OSR2/PKDCC/BMPR1B/NELL1/WNT6/FAM20C/GPM6B/OSR1/BMP6/BMP2/AMTN/FZD9	24	NO
GO:0002673	regulation of acute inflammatory response	24/4885	49/18866	0.000431029	0.00437109	0.00311489	ADORA1/CREB3L3/PIK3CG/PLA2G2D/C3/CCR7/NLRP3/DNASE1L3/FUT7/IL20RB/C2CD4A/C2CD4B/PPARG/PTGER3/EDNRB/FFAR2/F12/NPY5R/KLKB1/CNR1/PTGS2/OSMR/OSM/TNF	24	NO
GO:0015872	dopamine transport	24/4885	49/18866	0.000431029	0.00437109	0.00311489	GDNF/SYT12/PINK1/SLC18A2/KCNA2/CHRM5/RAB3A/SYT7/SYT13/SYT10/SYT4/DRD2/CHRNB2/CNR1/SLC29A4/SLC22A2/SYT11/SLC22A3/SYT8/SYT2/NPY2R/SLC6A2/HTR2A/SYT6	24	NO
GO:0048512	circadian behavior	24/4885	49/18866	0.000431029	0.00437109	0.00311489	NMU/ADORA1/KCND2/PTGDS/GPR157/ADA/EGR1/KCNA2/ADORA2A/AHCY/DRD2/CHRNB2/TH/HCRTR2/STAR/USP2/NPY2R/C3orf70/SIX3/GHRL/SRD5A1/GHRHR/GHRH/NLGN1	24	YES
GO:0030195	negative regulation of blood coagulation	24/4885	50/18866	0.000627044	0.00581515	0.00414394	TSPAN8/TFPI/GP1BA/KRT1/CPB2/PLAUR/PLAU/THBS1/PDGFRA/NOS3/CD34/PROS1/VTN/ADAMTS18/F12/KLKB1/ADTRP/C1QTNF1/CEACAM1/SERPINE2/F2/ANXA2/SERPINB2/CD9	24	NO
GO:0099054	presynapse assembly	24/4885	50/18866	0.000627044	0.00581515	0.00414394	NLGN4X/WNT7A/WNT3A/CEL/PCDH17/LRRC4B/LRP4/SLITRK2/NLGN3/LRFN5/NRXN1/CBLN1/DKK1/SLITRK1/BSN/EFNB2/CBLN2/CLSTN3/LRFN4/APP/CNTN5/SLITRK4/NTRK3/NLGN1	24	YES
GO:0046460	neutral lipid biosynthetic process	24/4885	51/18866	0.000896258	0.00771892	0.00550059	PLCE1/NR1H3/C3/AGMO/PCK2/ACSL1/GPAM/MOGAT1/PCK1/LPL/LPIN2/PLIN5/DGAT2/AWAT2/THRSP/MOGAT2/DGAT2L6/PLA2G4A/GPAT3/SIK1/LPIN3/GPAT2/FBXW7/RGN	24	YES
GO:0046463	acylglycerol biosynthetic process	24/4885	51/18866	0.000896258	0.00771892	0.00550059	PLCE1/NR1H3/C3/AGMO/PCK2/ACSL1/GPAM/MOGAT1/PCK1/LPL/LPIN2/PLIN5/DGAT2/AWAT2/THRSP/MOGAT2/DGAT2L6/PLA2G4A/GPAT3/SIK1/LPIN3/GPAT2/FBXW7/RGN	24	NO
GO:1900047	negative regulation of hemostasis	24/4885	51/18866	0.000896258	0.00771892	0.00550059	TSPAN8/TFPI/GP1BA/KRT1/CPB2/PLAUR/PLAU/THBS1/PDGFRA/NOS3/CD34/PROS1/VTN/ADAMTS18/F12/KLKB1/ADTRP/C1QTNF1/CEACAM1/SERPINE2/F2/ANXA2/SERPINB2/CD9	24	YES
GO:0043949	regulation of cAMP-mediated signaling	24/4885	53/18866	0.00174354	0.0129228	0.0092089	PRKCA/GPR62/SCTR/GNAI1/PDE3B/MRAP/ADCYAP1R1/APLNR/OR51E2/PDE2A/SCT/APLP1/RNF157/PEX5L/PDE10A/PDE4D/PDE3A/ARRDC3/NPY2R/GPR61/RASD2/NOS1/RGS2/MRAP2	24	YES
GO:0071320	cellular response to cAMP	24/4885	53/18866	0.00174354	0.0129228	0.0092089	PIK3CG/RAPGEF1/CFTR/SLC26A3/SLC26A6/PCK1/GPD1/ADIPOQ/NOX4/SLC8A3/CRHBP/ZFP36L1/PDE2A/HCN2/AQP8/ITPR2/STAR/KCNE1/APP/AQP1/AANAT/ASS1/SRD5A1/WT1	24	YES
GO:0099172	presynapse organization	24/4885	53/18866	0.00174354	0.0129228	0.0092089	NLGN4X/WNT7A/WNT3A/CEL/PCDH17/LRRC4B/LRP4/SLITRK2/NLGN3/LRFN5/NRXN1/CBLN1/DKK1/SLITRK1/BSN/EFNB2/CBLN2/CLSTN3/LRFN4/APP/CNTN5/SLITRK4/NTRK3/NLGN1	24	NO
GO:0001954	positive regulation of cell-matrix adhesion	24/4885	55/18866	0.00319568	0.0205933	0.014675	CEACAM6/PLEKHA2/CCL28/WNT4/CCR7/CCL25/CCL21/CD3E/FERMT1/LIMS1/CIB1/NRP1/TEK/KDR/UTRN/VEGFA/CX3CL1/SFRP1/PPM1F/ITGB1BP1/CDK6/FUT1/S100A10/SKAP1	24	YES
GO:0008347	glial cell migration	24/4885	55/18866	0.00319568	0.0205933	0.014675	HEXB/DAB1/STAP1/CCR2/P2RY12/GPR183/EPHA4/IDH2/CX3CR1/P2RY1/CDK5R2/SRGAP2C/AZU1/MIR221/PAFAH1B1/GLI3/CX3CL1/SUN2/RELN/ATP1B2/TSPO/CD9/TGFB2/CSPG4	24	YES
GO:0032655	regulation of interleukin-12 production	24/4885	55/18866	0.00319568	0.0205933	0.014675	CD40/TLR8/CD40LG/JAK3/IL12B/SLAMF1/CCR7/IRF8/SCIMP/SYK/IL16/CCL19/TIGIT/LTB/IRF5/TLR2/TNFSF4/THBS1/TLR4/TIRAP/MDK/IL23A/RIPK2/HLA-G	24	NO
GO:0045620	negative regulation of lymphocyte differentiation	24/4885	55/18866	0.00319568	0.0205933	0.014675	IFNL1/CD74/FOXP3/TBX21/JAK3/IL2/IRF1/FGL2/CTLA4/SOCS1/ZC3H12A/ERBB2/BMP4/SHH/DTX1/TNFSF4/INHBA/HLX/MDK/PGLYRP2/GLI3/FOXJ1/SFRP1/BCL6	24	NO
GO:0006576	cellular biogenic amine metabolic process	24/4885	57/18866	0.00555189	0.0308658	0.0219953	TRH/ACMSD/MAOA/SAT2/DBH/IDO2/TDO2/AADAT/KYNU/DDC/NAAA/HAAO/ALDH7A1/AFMID/KMO/DMGDH/GDPD1/SLC29A4/SLC22A3/AMD1/AANAT/MOXD1/BHMT/HDC	24	YES
GO:0019748	secondary metabolic process	24/4885	57/18866	0.00555189	0.0308658	0.0219953	ACMSD/CYP1B1/AKR1B10/ABCC2/AKR1A1/DDC/CBR4/AKR1C2/CYP2A13/DCT/ZEB2/AKR7A3/SLC45A2/TH/PAM/N6AMT1/STAR/AKR1B1/CYP2W1/TYRP1/AKR1C4/FMO2/CYP2D6/PON3	24	NO
GO:0048016	inositol phosphate-mediated signaling	24/4885	57/18866	0.00555189	0.0308658	0.0219953	INPP5A/ACTN3/PLCE1/CHP2/NFATC2/TBC1D10C/PRNP/MYOZ2/GPR62/CIB1/IGF1/EDN3/RCAN2/PPP3CB/NMUR2/NFATC4/ITPR2/EFHB/HOMER2/RCAN1/NMUR1/MYOZ1/TNF/LACRT	24	NO
GO:1905517	macrophage migration	24/4885	57/18866	0.00555189	0.0308658	0.0219953	LGALS3/STAP1/CCR2/MCOLN2/CD200R1/P2RY12/CXCL17/MSTN/RARRES2/THBS1/CD200/EDNRB/CX3CR1/MMP28/MDK/AZU1/AKIRIN1/MST1L/CYP19A1/CX3CL1/CD9/TRPV4/IL34/SAA1	24	YES
GO:0006636	unsaturated fatty acid biosynthetic process	24/4885	59/18866	0.00918985	0.0452669	0.0322577	CD74/PTGDS/PTGS1/FABP5/GSTM1/CBR1/ELOVL7/PLA2G4F/ALOX15B/ABCD2/PTGIS/HPGDS/AVPR1A/DEGS1/SCD/ALOX15/ELOVL5/HPGD/ALOXE3/ALOX12B/ELOVL4/PTGS2/PLA2G4A/FADS3	24	YES
GO:0046456	icosanoid biosynthetic process	24/4885	59/18866	0.00918985	0.0452669	0.0322577	CYP2C9/CD74/PTGDS/SYK/GGTA1/PTGS1/FABP5/CBR1/GGT1/PLA2G4F/ALOX15B/CYP4A22/CYP4A11/PTGIS/HPGDS/AVPR1A/ALOX15/HPGD/MGST3/GGT6/PTGS2/PLA2G4A/GGT2/GGT3P	24	YES
GO:0086091	regulation of heart rate by cardiac conduction	23/4885	39/18866	1.25699e-05	0.000262003	0.000186706	BIN1/KCNJ2/PKP2/KCNE3/CACNA1G/CAV1/KCNA5/ANK2/SCN2B/CACNA1C/SCN3B/SCN4B/KCNE1B/KCNE4/KCNH2/KCNJ3/KCNH6/KCNE1/KCNE5/GJA5/KCNE2/SCN5A/CACNB2	23	YES
GO:0071470	cellular response to osmotic stress	23/4885	42/18866	6.4209e-05	0.000953303	0.000679334	AQP5/RCSD1/SLC2A1/EFHD1/EPO/MAPK10/CLN3/SLC2A4/DYSF/ZFP36L1/MICU1/PTGS2/AKR1B1/ERRFI1/MYLK/CAPN3/ARHGEF2/LRRC8C/LRRC8D/AQP1/SCN2A/TSPO/TRPV4	23	YES
GO:0002715	regulation of natural killer cell mediated immunity	23/4885	45/18866	0.000255737	0.0028964	0.002064	RASGRP1/CRTAM/IL12B/IL18RAP/CD160/VAV1/CD226/CD96/SLAMF6/SERPINB9/SH2D1A/NCR1/NCR3/KLRK1/KLRC4-KLRK1/RAET1G/CLNK/CADM1/LEP/CLEC12B/CEACAM1/PVR/HLA-G	23	NO
GO:0050982	detection of mechanical stimulus	23/4885	46/18866	0.000386957	0.0040659	0.00289741	CXCR4/CHRNA10/ANO3/TMC2/TCAP/TMC1/COL11A1/KCNA1/PKD2L1/ITGA2/LHFPL5/NTRK1/PKD2L2/PIEZO2/PKD1L3/TRPA1/CHRNA9/FYN/PKDREJ/SERPINE2/PDZD7/PHF24/HTR2A	23	NO
GO:0006953	acute-phase response	23/4885	47/18866	0.000573486	0.00536511	0.00382324	SERPINA1/PLSCR1/APOL2/SAA4/CEBPB/IL1A/ORM2/ORM1/LBP/EPO/FN1/PTGER3/EDNRB/F8/HAMP/CNR1/PTGS2/IL6R/F2/ASS1/TNF/SAA2/SAA1	23	YES
GO:0035850	epithelial cell differentiation involved in kidney development	23/4885	47/18866	0.000573486	0.00536511	0.00382324	GDNF/GREM1/BMP4/KLF15/ADIPOQ/MEF2C/JAG1/WNT9B/CD34/GPR4/FAT4/PODXL/SIX2/MTSS1/BASP1/MAGI2/FOXJ1/SMO/OSR1/WWTR1/FOXC2/WT1/NOTCH2	23	NO
GO:0051932	synaptic transmission, GABAergic	23/4885	48/18866	0.000833563	0.00728395	0.00519062	GABRG3/SYN3/CA2/ADORA1/PLCL2/CNR2/GABRE/HAP1/CLN3/ADRA1A/GABRB2/SLC6A1/GABRG1/ADORA2A/NPAS4/DRD2/STXBP1/NPY5R/CNR1/PRKCE/CLSTN3/PHF24/NLGN1	23	YES
GO:0034656	nucleobase-containing small molecule catabolic process	23/4885	49/18866	0.00118965	0.0096729	0.00689302	ENTPD3/ADA2/APOBEC3H/AICDA/APOBEC3G/APOBEC3D/APOBEC3C/CDA/UPP1/ADA/ENPP4/NUDT15/NUDT9/NT5E/ENTPD1/AHCY/ENTPD8/GALT/UPP2/UPB1/APOBEC3B/ENTPD2/DPYS	23	YES
GO:0061383	trabecula morphogenesis	23/4885	49/18866	0.00118965	0.0096729	0.00689302	CHAD/SEMA4D/FBN2/GREM1/CCM2L/ENG/TEK/DLL4/SLC40A1/S1PR1/HEG1/RBPJ/HEY1/RBP4/TGFBR3/SFRP1/ADGRG6/FOXH1/THBS3/SRF/HEY2/TGFB2/NOG	23	NO
GO:0045981	positive regulation of nucleotide metabolic process	23/4885	50/18866	0.00166891	0.0125197	0.0089217	TMSB4X/PFKFB4/PFKFB1/GPD1/PFKFB3/MLXIPL/NOS2/IGF1/RCVRN/PID1/PINK1/NOS3/INSR/SLC4A4/ENO1/PPARGC1A/APP/GUCA1A/LOC118142757/ADORA2B/NOS1/HTR2A/COX2	23	NO
GO:0048546	digestive tract morphogenesis	23/4885	50/18866	0.00166891	0.0125197	0.0089217	AGR2/FGF10/TCF7/TP63/EGFR/SFRP5/BMP4/SHH/GLI2/FOXF1/GLI1/TCF21/PDGFRA/HLX/SOX17/SIX2/AHI1/GLI3/NODAL/SFRP1/SHOX2/EPHB3/HOXD13	23	YES
GO:1900544	positive regulation of purine nucleotide metabolic process	23/4885	50/18866	0.00166891	0.0125197	0.0089217	TMSB4X/PFKFB4/PFKFB1/GPD1/PFKFB3/MLXIPL/NOS2/IGF1/RCVRN/PID1/PINK1/NOS3/INSR/SLC4A4/ENO1/PPARGC1A/APP/GUCA1A/LOC118142757/ADORA2B/NOS1/HTR2A/COX2	23	NO
GO:0035272	exocrine system development	23/4885	51/18866	0.00230358	0.0162973	0.0116136	FGF10/EGFR/WLS/PLXND1/SHH/FGF7/HGF/NRP1/TGFB3/INSR/SRP54/FGF8/IGF2/TFCP2L1/NFIB/LAMA1/CLCN2/EDAR/PAX6/PLXNA1/TNF/TGFB2/IGSF3	23	NO
GO:0051339	regulation of lyase activity	23/4885	52/18866	0.00313131	0.0203218	0.0144815	CCR2/P2RY13/GPR87/GNAI3/AKAP5/NOS2/PALM/RCVRN/EDNRB/CACNA1C/NOS3/GALR1/RD3/HPCA/GRM2/DRD2/GUCA1A/LOC118142757/CRHR1/ADORA2B/GABBR2/NOS1/FTMT	23	NO
GO:0035384	thioester biosynthetic process	23/4885	53/18866	0.00419527	0.0253362	0.0180548	MPC1/PPT1/PPT2/ACSL5/HACD2/ACSL3/CBR4/ACSL1/ACSS1/ELOVL7/ACACB/FASN/PDK4/SCD/MPC2/ELOVL5/PDK3/PDPR/ACSBG1/ELOVL4/ACSS2/PDHA1/PDK1	23	NO
GO:0071616	acyl-CoA biosynthetic process	23/4885	53/18866	0.00419527	0.0253362	0.0180548	MPC1/PPT1/PPT2/ACSL5/HACD2/ACSL3/CBR4/ACSL1/ACSS1/ELOVL7/ACACB/FASN/PDK4/SCD/MPC2/ELOVL5/PDK3/PDPR/ACSBG1/ELOVL4/ACSS2/PDHA1/PDK1	23	NO
GO:2000649	regulation of sodium ion transmembrane transporter activity	23/4885	55/18866	0.00723217	0.0372614	0.0265529	CNKSR3/FXYD7/FGF11/PCSK9/FXYD1/HECW2/SCN2B/UTRN/SCN3B/SCN4B/FGF12/HECW1/NEDD4L/ATP1A2/PRKCE/TESC/FXYD4/OSR1/NETO2/DMD/FXYD6/FXYD2/FGF14	23	NO
GO:0043113	receptor clustering	23/4885	56/18866	0.00931834	0.0453445	0.032313	ITGAL/ITGA4/ITGB7/SHISA7/PTN/NRXN2/LRP4/GSN/SHANK3/MADCAM1/LHFPL4/NRXN1/GLRB/MAGI2/DLG2/RELN/ETV5/ITGB1BP1/SAV1/GRIK2/FZD9/GRIK5/NLGN1	23	YES
GO:0070228	regulation of lymphocyte apoptotic process	23/4885	56/18866	0.00931834	0.0453445	0.032313	LGALS3/IRS2/CD74/PRKCQ/JAK3/DOCK8/IL2/BLK/CD27/CD3G/IL7R/PTCRA/PDCD1/RAG1/ADA/BMP4/GPAM/GIMAP8/BIRC7/HSH2D/BCL6/MIR17HG/PIP	23	NO
GO:0046640	regulation of alpha-beta T cell proliferation	22/4885	33/18866	1.02838e-06	3.77226e-05	2.68816e-05	LGALS9B/LGALS9C/PTPRC/RASAL3/EBI3/VSIR/IL12B/ZAP70/CCR2/IRF1/XCL1/IL18/SYK/CD28/CD3E/LGALS7B/TNFSF4/CD55/TGFBR2/MAPK8IP1/IL23A/RIPK2	22	NO
GO:0007202	activation of phospholipase C activity	22/4885	34/18866	2.1997e-06	6.73487e-05	4.79935e-05	AGT/SELE/TXK/ITK/S1PR4/P2RY12/EGFR/NTF4/GNA15/PHB/P2RY6/ADRA1A/ADCYAP1R1/HTR2B/AVPR1A/RASGRP4/LPAR2/NTRK2/ARHGAP6/PLCG1/NMUR1/HTR2A	22	YES
GO:0030431	sleep	22/4885	34/18866	2.1997e-06	6.73487e-05	4.79935e-05	NMU/ADORA1/PTGDS/IL18/ADA/FOS/KCNA2/MRGPRX2/ADORA2A/DRD2/CHRNB2/PTGDR/STAR/SLC29A1/NPY2R/OXT/GHRL/SRD5A1/GHRHR/HTR2A/GRIN2A/GHRH	22	YES
GO:0048566	embryonic digestive tract development	22/4885	34/18866	2.1997e-06	6.73487e-05	4.79935e-05	FGF10/TCF7/CXCL8/ADA/SHH/RARRES2/GLI2/PCSK5/FGF9/FOXF1/TCF21/ALDH1A2/PDGFRA/HLX/SCT/SIX2/PKDCC/GLI3/SHOX2/RARB/TNF/TGFB2	22	YES
GO:0043368	positive T cell selection	22/4885	36/18866	8.68592e-06	0.000195708	0.000139464	CD74/FOXP3/TBX21/PTPRC/IL12RB1/IL12B/ZAP70/LY9/BCL11B/DOCK2/CD3G/SLAMF6/CD3D/THEMIS/SPN/CD3E/SHH/ZFPM1/IRF4/IL23A/ITPKB/SRF	22	NO
GO:0009072	aromatic amino acid family metabolic process	22/4885	40/18866	8.46683e-05	0.00118295	0.000842986	IYD/ACMSD/IDO2/TDO2/HAL/AADAT/HPD/FAH/KYNU/HAAO/AFMID/KMO/DCT/TH/PCBD1/AMDHD1/MTHFD2L/PAH/CARNS1/FTCD/HDC/TAT	22	NO
GO:0009187	cyclic nucleotide metabolic process	22/4885	40/18866	8.46683e-05	0.00118295	0.000842986	GUCY2D/EPHA2/NPR1/PDE1A/ADCY4/PDE2A/NPPC/ADCY5/ADCY10/ADCY1/PDE8B/PDE10A/PDE4D/PDE7B/AMPD2/ADCY7/NPR2/PDE9A/GUCY1B1/GUCY1A1/PDE7A/ADCY8	22	NO
GO:0090184	positive regulation of kidney development	22/4885	40/18866	8.46683e-05	0.00118295	0.000842986	MAGED1/AGT/WNT4/GDNF/GREM1/BMP4/SHH/ADIPOQ/EGR1/PDGFD/HOXB7/LIN28A/RET/VEGFA/BASP1/SIX1/SMO/IL6R/SERPINB7/SOX8/NOG/WT1	22	YES
GO:0015701	bicarbonate transport	22/4885	43/18866	0.000340308	0.00365988	0.00260807	SLC26A2/CA2/CFTR/SLC26A4/SLC26A3/SLC26A6/CA3/CA4/CYB5RL/SLC4A10/SLC4A4/HBA1/CA1/CA14/SLC26A8/SLC26A7/CA9/CA6/SLC26A5/AQP1/CYB5R2/CA5B	22	YES
GO:0044060	regulation of endocrine process	22/4885	44/18866	0.000515305	0.00501893	0.00357655	AGT/F2RL1/HCAR2/INHBB/FOXL2/INHBA/APLN/CRHBP/GALR1/OR51E2/F2R/GJA1/AGTR1/LEP/GAL/POMC/GJA5/C1QTNF1/GHRL/CRHR1/BMP6/RETN	22	NO
GO:0061028	establishment of endothelial barrier	22/4885	46/18866	0.00110883	0.00917907	0.00654111	RAP2C/F2RL1/PPP1R16B/RAPGEF1/VCL/WNT7A/CLDN3/WNT7B/SOX18/FASN/ENG/ROBO4/CDH5/CLDN5/PDE2A/PECAM1/AFDN/VEGFA/PDE4D/ICAM1/CLDN1/TNF	22	YES
GO:0048483	autonomic nervous system development	22/4885	47/18866	0.00157994	0.0120501	0.00858703	TP63/GDNF/HOXB2/GBX2/PLXNA4/FN1/NRP1/EGR2/EDNRB/HLX/ARX/NTRK1/ASCL1/RET/INSM1/TLX2/SIX1/RHOXF1/PHOX2A/NAV2/GFRA3/SOX8	22	NO
GO:1900271	regulation of long-term synaptic potentiation	22/4885	48/18866	0.00221149	0.0157237	0.0112049	ADORA1/EPHA4/EPHB2/PRNP/SHISA7/AKAP5/PTN/CX3CR1/NLGN3/SHANK3/ADORA2A/DRD2/CYP46A1/ADCY1/SCGN/APP/RELN/NSG1/MME/CALB2/FAM107A/ADCY8	22	YES
GO:0031279	regulation of cyclase activity	22/4885	49/18866	0.0030441	0.0199786	0.014237	CCR2/P2RY13/GPR87/GNAI3/AKAP5/NOS2/PALM/RCVRN/EDNRB/CACNA1C/NOS3/GALR1/RD3/HPCA/GRM2/DRD2/GUCA1A/LOC118142757/CRHR1/ADORA2B/GABBR2/NOS1	22	NO
GO:0008038	neuron recognition	22/4885	50/18866	0.0041246	0.0249937	0.0178108	CNTN4/CXCR4/EPHA4/EPHB2/MYPN/NTM/NRP1/PCDH12/TNN/ROBO4/DSCAM/DSCAML1/EPHA3/EFNB3/CNR1/CNTNAP2/CRTAC1/APP/EPHB3/MEGF8/AMIGO1/ROBO3	22	YES
GO:0046850	regulation of bone remodeling	22/4885	50/18866	0.0041246	0.0249937	0.0178108	CA2/CSK/TNFAIP3/SYK/INPP5D/EGFR/PRKCA/GREM1/PDK4/LEPR/LTBP3/S1PR1/TMEM119/SYT7/MDK/IL20RA/LEP/CLDN18/CALCA/SFRP1/MC4R/BGLAP	22	YES
GO:0043277	apoptotic cell clearance	22/4885	51/18866	0.00550607	0.0307715	0.0219281	RHOBTB2/TXNDC5/NR1H3/FCN1/CCR2/C3/RAC2/FCN2/RHOH/THBS1/GAS6/PEAR1/XKR6/XKR4/XKR7/ALOX15/MEGF10/XKR9/MFGE8/TYRO3/XKR5/FCN3	22	YES
GO:0050885	neuromuscular process controlling balance	22/4885	51/18866	0.00550607	0.0307715	0.0219281	HEXB/TIFAB/GM2A/USH1G/ALDH1A3/CLN3/JPH4/CNTNAP1/NR4A3/PCDH15/BLOC1S4/TNR/NRXN1/POU4F3/GRIN2C/ADCY5/PAFAH1B1/USH1C/RBFOX2/APP/POU4F1/BCR	22	YES
GO:0072523	purine-containing compound catabolic process	22/4885	51/18866	0.00550607	0.0307715	0.0219281	ADA2/XDH/ADA/ENPP4/NUDT15/NUDT9/NT5E/PDE1A/AOX1/PDE2A/AHCY/HINT1/NUDT4/PDE8B/PDE10A/PDE4D/PDE7B/PDE9A/NT5C1B/NUDT11/NT5C2/PDE7A	22	NO
GO:1902893	regulation of pri-miRNA transcription by RNA polymerase II	22/4885	51/18866	0.00550607	0.0307715	0.0219281	ETS1/BMP4/PPARG/APLN/NGFR/NR3C1/EGR1/KLF4/ATOH8/FOS/NFATC4/HDAC4/NFIB/POU5F1/KLF5/SRF/TNF/FOSL1/TGFB2/BMP2/FGF2/WT1	22	NO
GO:0061614	pri-miRNA transcription by RNA polymerase II	22/4885	53/18866	0.0094137	0.0453649	0.0323275	ETS1/BMP4/PPARG/APLN/NGFR/NR3C1/EGR1/KLF4/ATOH8/FOS/NFATC4/HDAC4/NFIB/POU5F1/KLF5/SRF/TNF/FOSL1/TGFB2/BMP2/FGF2/WT1	22	NO
GO:0051955	regulation of amino acid transport	21/4885	36/18866	3.77262e-05	0.000631963	0.000450344	AGT/TRH/ADORA1/ACE2/NTSR1/SLC43A1/KMO/SLC6A1/AVPR1A/ADORA2A/SYT4/STXBP1/SV2A/SLC38A3/ATP1A2/NPY5R/HRH3/LEP/CLTRN/CCK/RGS2	21	NO
GO:0051954	positive regulation of amine transport	21/4885	38/18866	0.00011163	0.00149127	0.0010627	AGT/TRH/ACE2/GDNF/NTSR1/KMO/SLC6A1/PINK1/AVPR1A/ADORA2A/SYT4/STX1A/DRD2/CHRNB2/STXBP1/SLC38A3/KCNB1/NPY2R/OXT/CLTRN/CCK	21	NO
GO:0001941	postsynaptic membrane organization	21/4885	41/18866	0.000453188	0.00455893	0.00324875	EPHB2/NLGN4X/GDNF/SHISA7/LRRC4/CEL/PTN/NRXN2/LRP4/NLGN3/SHANK3/LHFPL4/NRXN1/GLRB/MAGI2/RELN/ETV5/CRIPT/RAPSN/FZD9/NLGN1	21	NO
GO:0030890	positive regulation of B cell proliferation	21/4885	41/18866	0.000453188	0.00455893	0.00324875	IRS2/CD40/CD74/PTPRC/NFATC2/IL2/SASH3/TNFRSF13C/FCRL3/GPR183/TNFRSF4/CARD11/ADA/WNT3A/MEF2C/TLR4/TIRAP/CLCF1/CHRNB2/CDKN1A/BCL6	21	YES
GO:0001709	cell fate determination	21/4885	42/18866	0.000686791	0.00624072	0.00444721	NTF4/WNT7A/BMP4/HOXA2/MEF2C/JAG1/TBX2/KLF4/SOX17/DLL1/NOTCH4/EBF2/DSCAML1/ASCL1/IFRD1/WNT1/PTCH2/PTCH1/PAX6/MCL1/NOTCH2	21	YES
GO:0002707	negative regulation of lymphocyte mediated immunity	21/4885	42/18866	0.000686791	0.00624072	0.00444721	FOXP3/TBX21/PTPRC/PTPN6/XCL1/CD96/IL7R/SERPINB9/CR1/IL20RB/PPP3CB/SUSD4/CLEC12B/FOXJ1/C4BPA/C4BPB/CLEC4G/CEACAM1/DUSP22/BCL6/HLA-G	21	NO
GO:0044058	regulation of digestive system process	21/4885	42/18866	0.000686791	0.00624072	0.00444721	FGF10/NMU/NR1H3/TIFAB/LPCAT3/PTGER3/SCT/HAMP/ENPP7/LEP/ABCG5/SGK1/OXT/HIP1R/GHRL/EPB41/PTGER1/AQP1/APOA2/TFF2/OPRK1	21	NO
GO:0017158	regulation of calcium ion-dependent exocytosis	21/4885	43/18866	0.00101752	0.00855603	0.00609713	RPH3AL/DOC2B/HYAL3/SYT12/TRPV6/CACNA1G/ADRA2A/SYT7/SYT13/SYT10/SYT4/STX1A/SCAMP5/STXBP1/CDK5R2/SYT11/SYT8/SYT2/KCNB1/CLTRN/SYT6	21	NO
GO:0042088	T-helper 1 type immune response	21/4885	44/18866	0.00147607	0.0114213	0.00813893	IL12RB1/EBI3/JAK3/IL12B/IL18R1/IL18RAP/CCR2/XCL1/IL18/CCL19/SPN/TNFSF4/NLRP10/IL1RL1/HLX/TLR4/IL33/PLA2G4A/IL23A/SEMA4A/RIPK2	21	YES
GO:0006775	fat-soluble vitamin metabolic process	21/4885	45/18866	0.0020995	0.0150782	0.0107449	CYP24A1/CYP4F12/RBP1/CBR1/CYP4F11/CYP4F2/CYP26A1/CYP26C1/CUBN/ALDH1A2/CYP27B1/CYP4F3/CYP3A4/CYP11A1/RPE65/CYP2W1/TNF/CYP27A1/RLBP1/LRP2/CRABP1	21	NO
GO:0043090	amino acid import	21/4885	45/18866	0.0020995	0.0150782	0.0107449	AGT/SLC16A2/SLC6A9/KCNJ10/ACE2/NTSR1/SLC43A1/SLC6A1/SLC7A3/SLC7A2/ATP1A2/SLC47A1/SLC1A6/SLC7A5/SLC22A2/SLC6A14/CLTRN/SLC7A1/SLC3A2/SLC6A20/RGS2	21	YES
GO:0043114	regulation of vascular permeability	21/4885	45/18866	0.0020995	0.0150782	0.0107449	CXCR2/ADM/C2CD4A/C2CD4B/NPR1/TEK/AKAP12/SLIT2/GPR4/CDH5/CLDN5/PDE2A/ADORA2A/AZU1/VEGFA/PDE3A/CEACAM1/BCR/BMP6/ANGPT1/TRPV4	21	YES
GO:0045581	negative regulation of T cell differentiation	21/4885	46/18866	0.00293166	0.019374	0.0138061	IFNL1/CD74/FOXP3/TBX21/JAK3/IL2/IRF1/FGL2/CTLA4/SOCS1/ZC3H12A/ERBB2/BMP4/SHH/DTX1/TNFSF4/HLX/MDK/GLI3/FOXJ1/BCL6	21	YES
GO:0014075	response to amine	21/4885	47/18866	0.00402343	0.0245667	0.0175065	DBH/CNR2/RGS17/PPP1R9B/PDE1B/SLC18A2/ADORA2A/ITGA2/KCNC1/KCNC2/DRD2/TH/RGS9/GLDC/OXT/ASIC1/ICAM1/ASS1/TRDMT1/GRIN2A/RGS2	21	YES
GO:0043268	positive regulation of potassium ion transport	21/4885	47/18866	0.00402343	0.0245667	0.0175065	ADORA1/ATP1B3/KCNJ2/KCNIP2/FHL1/KCNA1/EDN3/ANK2/ADRA2A/LRRC55/KCNC1/KCNC2/KCNH2/KCNE1/GAL/KCNE5/ACTN2/ATP1B2/AMIGO1/KCNMB1/RNF207	21	YES
GO:0046638	positive regulation of alpha-beta T cell differentiation	21/4885	47/18866	0.00402343	0.0245667	0.0175065	FOXP3/IL12RB1/CD83/IL12B/ZAP70/SASH3/IL18/NLRP3/SYK/CCL19/SOCS1/ADA/SHH/TNFSF4/ZBTB16/HLX/TGFBR2/GLI3/IL23A/ITPKB/RIPK2	21	NO
GO:0009409	response to cold	21/4885	48/18866	0.00543271	0.0305214	0.0217499	PLAC8/CDH8/ADM/PPARG/LPL/CIDEA/FOXO1/ADRB2/FOS/VGF/TRPA1/LRP11/ACOT11/UCP2/PCSK1N/PPARGC1A/SLC25A27/UCP3/TRPM8/UCP1/COX2	21	YES
GO:0033628	regulation of cell adhesion mediated by integrin	21/4885	48/18866	0.00543271	0.0305214	0.0217499	PIK3CG/LPXN/PTPN6/CCL21/SYK/P2RY12/CD3E/FERMT1/EPHA2/CYP1B1/ADA/CIB1/PDE3B/PLAU/PODXL/RET/TESC/ITGB1BP1/FOXC2/TGFB2/SKAP1	21	YES
GO:0048701	embryonic cranial skeleton morphogenesis	21/4885	48/18866	0.00543271	0.0305214	0.0217499	PAX5/RDH10/BMP4/HOXA2/MEF2C/TBX15/TGFB3/PDGFRA/MMP16/WNT9B/TGFBR2/SIX2/SIX1/GLI3/FGF8/MTHFD1L/NODAL/HOXA1/ALX3/FOXC2/DLX2	21	YES
GO:0043616	keratinocyte proliferation	21/4885	50/18866	0.00946869	0.0453649	0.0323275	SDR16C5/FGF10/BCL11B/TP63/FERMT1/SFN/TGM1/SLURP1/CD109/FGF7/TLR4/ZFP36L1/AREG/MDK/EFNB2/WNT16/PTPRK/KDF1/PTCH1/KLK8/NOTCH2	21	YES
GO:0071715	icosanoid transport	21/4885	50/18866	0.00946869	0.0453649	0.0323275	PLA2G2D/SYK/NTSR1/CYP4F2/ABCC2/ABCC4/PLA2G4F/CYP4A11/NOS2/SLCO2A1/DRD2/NMUR2/LEP/PLA2G2F/PLA2G4A/PLA2G2A/MAP2K6/OXT/NMB/SLCO3A1/PLA2G2C	21	NO
GO:1901571	fatty acid derivative transport	21/4885	50/18866	0.00946869	0.0453649	0.0323275	PLA2G2D/SYK/NTSR1/CYP4F2/ABCC2/ABCC4/PLA2G4F/CYP4A11/NOS2/SLCO2A1/DRD2/NMUR2/LEP/PLA2G2F/PLA2G4A/PLA2G2A/MAP2K6/OXT/NMB/SLCO3A1/PLA2G2C	21	NO
GO:1903727	positive regulation of phospholipid metabolic process	21/4885	50/18866	0.00946869	0.0453649	0.0323275	CAPN2/FGR/CCR7/AGAP2/CCL21/P2RY12/CCL19/CD19/FGFR3/ACSL3/ADGRF5/FLT1/TEK/PDGFRA/HTR2B/FLT3/IRS1/ENPP7/RAB38/HTR2A/FGF2	21	YES
GO:0050901	leukocyte tethering or rolling	20/4885	29/18866	1.42129e-06	4.86355e-05	3.46582e-05	CCL28/SELE/SELPLG/ITGA4/CCR2/CCL25/CCL21/ITGB7/FUT7/SELL/SPN/JAM2/CX3CR1/SELP/ELANE/MADCAM1/LEP/ADD2/PODXL2/TNF	20	YES
GO:0035590	purinergic nucleotide receptor signaling pathway	20/4885	33/18866	2.65994e-05	0.000476777	0.000339757	ADORA1/P2RY10/P2RX5/P2RY12/P2RY14/GPR171/P2RY13/P2RY8/GPR87/P2RX6/ADA/P2RX2/ACP3/P2RY6/P2RY1/GPR34/ADORA2A/GNAT1/ADCY5/ADORA2B	20	YES
GO:0098801	regulation of renal system process	20/4885	35/18866	8.63564e-05	0.00120129	0.000856054	AGT/ADORA1/F2RL1/COMT/SPX/NPR1/ADIPOQ/GAS6/CORO2B/AVPR2/EDNRB/AVPR1A/OR51E2/F2R/ADORA2A/DRD2/GJA1/AGTR1/GJA5/OXT	20	YES
GO:2000310	regulation of NMDA receptor activity	20/4885	36/18866	0.000147144	0.00187565	0.00133661	SLC6A9/CCR2/EPHB2/RASGRF1/MEF2C/CRHBP/PINK1/NLGN3/MAPK8IP2/RGS9/GRIA3/GRIA1/GRIA2/DLG2/PPARGC1A/APP/RELN/ACTN2/GRIN2A/NLGN1	20	YES
GO:2000273	positive regulation of signaling receptor activity	20/4885	37/18866	0.000242613	0.00281246	0.00200419	ADORA1/CCR2/EPHB2/GREM1/EGF/NRP1/HBEGF/ADRA2A/PINK1/TAL1/ADRB2/NLGN3/SHANK3/AREG/RGS9/NEURL1/EPGN/RELN/FBXW7/TGFA	20	YES
GO:0086005	ventricular cardiac muscle cell action potential	20/4885	38/18866	0.000388149	0.00407175	0.00290157	BIN1/PKP2/KCNE3/CAV1/KCNJ8/ANK2/CACNA1C/SCN3B/KCNE1B/KCNE4/KCNH2/KCNJ3/NEDD4L/KCNE1/KCNE5/GJA5/KCNE2/RYR2/RNF207/SCN5A	20	NO
GO:0006730	one-carbon metabolic process	20/4885	40/18866	0.000916172	0.00785417	0.00559697	CA2/MAT1A/GNMT/ALDH1L1/CA3/CA4/AHCY/CA10/CA8/CA11/AHCYL2/MTHFD2L/CA1/CA14/MTHFD1L/CA9/CA6/FTCD/ALDH1L2/CA5B	20	YES
GO:0042269	regulation of natural killer cell mediated cytotoxicity	20/4885	41/18866	0.00135711	0.0106948	0.00762121	RASGRP1/CRTAM/IL12B/IL18RAP/CD160/VAV1/CD226/SLAMF6/SERPINB9/SH2D1A/NCR1/NCR3/KLRK1/KLRC4-KLRK1/CADM1/LEP/CLEC12B/CEACAM1/PVR/HLA-G	20	YES
GO:0089718	amino acid import across plasma membrane	20/4885	41/18866	0.00135711	0.0106948	0.00762121	AGT/SLC16A2/SLC6A9/KCNJ10/ACE2/NTSR1/SLC43A1/SLC7A3/SLC7A2/ATP1A2/SLC47A1/SLC1A6/SLC7A5/SLC22A2/SLC6A14/CLTRN/SLC7A1/SLC3A2/SLC6A20/RGS2	20	NO
GO:0001504	neurotransmitter uptake	20/4885	42/18866	0.00196649	0.0141867	0.0101096	SLC6A9/KCNJ10/SLC1A7/GDNF/SLC6A1/SLC18A2/SNAP25/DRD2/SLC18A1/ATP1A2/SLC1A6/SLC29A4/SLC22A2/SYNGR3/SLC22A3/GPM6B/SLC29A1/SLC6A11/SLC6A2/NOS1	20	NO
GO:1901658	glycosyl compound catabolic process	20/4885	42/18866	0.00196649	0.0141867	0.0101096	GLA/ADA2/APOBEC3H/AICDA/APOBEC3G/APOBEC3D/APOBEC3C/CDA/UPP1/ADA/GBA3/ENPP4/GUSB/NT5E/FUCA2/AHCY/UPP2/UPB1/APOBEC3B/DPYS	20	NO
GO:1902622	regulation of neutrophil migration	20/4885	42/18866	0.00196649	0.0141867	0.0101096	CD74/RIPOR2/CCR7/RAC2/CCL21/XCL1/CCL19/FUT7/CXCR2/LBP/MCU/CXCL8/RHOH/XG/DYSF/SLIT2/TIRAP/MDK/IL23A/DAPK2	20	NO
GO:0019432	triglyceride biosynthetic process	20/4885	43/18866	0.00279168	0.0187208	0.0133406	NR1H3/C3/AGMO/PCK2/ACSL1/GPAM/MOGAT1/PCK1/LPL/LPIN2/PLIN5/DGAT2/THRSP/MOGAT2/GPAT3/SIK1/LPIN3/GPAT2/FBXW7/RGN	20	YES
GO:0030808	regulation of nucleotide biosynthetic process	20/4885	43/18866	0.00279168	0.0187208	0.0133406	ACMSD/TMSB4X/NOS2/PDK4/RCVRN/PID1/PINK1/NOS3/RD3/HPCA/PDK3/PDPR/ENO1/PPARGC1A/PDK1/GUCA1A/LOC118142757/ADORA2B/NOS1/COX2	20	NO
GO:0045823	positive regulation of heart contraction	20/4885	43/18866	0.00279168	0.0187208	0.0133406	NMU/ACE2/ADM/ADA/ADRA1A/APLN/EDN3/HRC/AVPR1A/SCN3B/ADRA1B/ADRA1D/ATP1A2/PDE4D/RYR2/HEY2/RNF207/TGFB2/RGS2/ATP1A1	20	YES
GO:0010463	mesenchymal cell proliferation	20/4885	44/18866	0.00388801	0.023975	0.0170849	IRS2/BMP4/SHH/WNT2/FGF7/FGF9/FOXF1/PTN/ZEB1/TGFBR2/FAT4/SIX2/VEGFA/SIX1/FOXP2/NFIB/SHOX2/SMO/OSR1/BMP2	20	YES
GO:0032620	interleukin-17 production	20/4885	44/18866	0.00388801	0.023975	0.0170849	RFTN1/FOXP3/PRKCQ/VSIR/IL2/IL12B/LY9/IL18/SLAMF6/PRNP/IL36RN/PHB/MIR135A1/TNFSF4/TLR4/SLC7A5/IL15/IL23A/SPHK1/OSM	20	NO
GO:0001974	blood vessel remodeling	20/4885	45/18866	0.00531883	0.0301998	0.0215207	FGF10/AGT/RSPO3/CCR2/DBH/TMBIM1/FLT4/MEF2C/JAG1/EPAS1/DLL4/ACVRL1/NOS3/RBPJ/FGF8/CEACAM1/HOXA3/BCR/FOXC2/CRB1	20	YES
GO:0022602	ovulation cycle process	20/4885	47/18866	0.00947488	0.0453649	0.0323275	MSTN/FZD4/INHBA/TGFB3/PDGFRA/SLIT2/NOS3/PTPRN/AMH/NRIP1/PAM/NPY5R/AFP/BMPR1B/LEP/MAP2K6/PTX3/TGFB2/RETN/NR5A1	20	YES
GO:0045933	positive regulation of muscle contraction	20/4885	47/18866	0.00947488	0.0453649	0.0323275	NMU/ACE2/ADA/ADRA1A/SPX/TBXA2R/MYOCD/F2R/ITGA2/NPNT/PTGS2/ENO1/NPY2R/OXT/GHRL/SPHK1/SRF/RNF207/RGS2/ATP1A1	20	YES
GO:0048806	genitalia development	20/4885	47/18866	0.00947488	0.0453649	0.0323275	FGF10/TCF7/TIFAB/TP63/SRD5A2/SHH/PDGFRA/WNT9B/GREB1L/HSD17B3/FGF8/CYP19A1/RBP4/TYRO3/HOXD13/SRD5A1/BMP6/LRP6/LRP2/WT1	20	NO
GO:0120163	negative regulation of cold-induced thermogenesis	20/4885	47/18866	0.00947488	0.0453649	0.0323275	ACTN3/NR1H3/IL18R1/PLCL2/ID1/ABHD6/CIDEA/ADIPOQ/NOVA2/TLR4/ADAMTS5/ALDH1A1/HOXC10/NOVA1/RBPJ/ACOT11/IL15/MAP2K6/ARRDC3/FOXC2	20	YES
GO:0008209	androgen metabolic process	19/4885	29/18866	8.39568e-06	0.00019051	0.00013576	WNT4/DHRS9/SRD5A2/SRD5A3/ADM/AKR1D1/UGT2B7/HSD17B11/SHH/HSD17B6/CYP17A1/HSD17B3/CYP19A1/CYP3A4/HSD3B1/PPARGC1A/AKR1C4/SRD5A1/HSD3B2	19	YES
GO:0010644	cell communication by electrical coupling	19/4885	31/18866	3.38969e-05	0.000575349	0.00041	GJB6/GJB2/PKP2/CAV1/KCNA1/CASQ2/HRC/CACNA1C/GJC1/GJC2/ATP1A3/ATP1A2/GJA1/GJA5/PDE4D/ATP1B2/CALM2/RYR2/ATP1A1	19	YES
GO:0034694	response to prostaglandin	19/4885	32/18866	6.31956e-05	0.000940439	0.000670168	TNC/CCR7/CCL21/PTGER4/CCL19/PPP1R9B/AKR1C2/P2RY6/APOB/PPARG/TNFSF4/PTGER2/PTGDR/PRKCE/TGFBR3/SFRP1/GNRH1/OXT/AANAT	19	NO
GO:0086019	cell-cell signaling involved in cardiac conduction	19/4885	32/18866	6.31956e-05	0.000940439	0.000670168	CXADR/PKP2/CACNA1G/CASQ2/KCNA5/ANK2/CACNA1C/SCN3B/SCN4B/GJC1/KCNN2/KCNJ3/GJA1/KCNE5/GJA5/RYR2/RNF207/SCN5A/CACNB2	19	NO
GO:0120255	olefinic compound biosynthetic process	19/4885	33/18866	0.000112862	0.00150146	0.00106996	WNT4/SRD5A2/GSTM1/ADM/STARD3/ALOX15B/DKK3/EGR1/ALOX15/HSD17B3/ALOXE3/ALOX12B/STAR/CYP19A1/PPARGC1A/LHB/CLCN2/BMP6/BMP2	19	NO
GO:0042908	xenobiotic transport	19/4885	34/18866	0.000193896	0.00230621	0.00164343	ABCC3/SLC2A1/ABCG2/ABCC2/ABCC4/SLC15A2/SLC47A2/ABCB1/SLC18A1/SLC47A1/SLC29A4/SLC7A5/SLC22A2/SLC22A3/RALBP1/LRRC8C/NR1I2/LRRC8D/CLDN1	19	YES
GO:0051482	positive regulation of cytosolic calcium ion concentration involved in phospholipase C-activating G protein-coupled signaling pathway	19/4885	34/18866	0.000193896	0.00230621	0.00164343	F2RL1/P2RY10/GPR18/GPR174/P2RY8/GPR157/GNA15/LPAR3/LPAR6/GPR17/F2RL2/S1PR1/GPR4/F2R/GPR20/DRD2/AGTR1/LPAR4/CALCA	19	YES
GO:0032633	interleukin-4 production	19/4885	35/18866	0.0003216	0.00350786	0.00249974	FOXP3/PRKCQ/CD40LG/CD83/ITK/SASH3/NLRP3/SYK/CD28/CLECL1/CD3E/CEBPB/IL20RB/ZG16/TNFSF4/IL33/ZFPM1/SLC7A5/IRF4	19	YES
GO:0032735	positive regulation of interleukin-12 production	19/4885	35/18866	0.0003216	0.00350786	0.00249974	CD40/CD40LG/IL12B/CCR7/IRF8/SCIMP/SYK/IL16/CCL19/LTB/IRF5/TLR2/TNFSF4/TLR4/TIRAP/MDK/IL23A/RIPK2/HLA-G	19	YES
GO:0010092	specification of animal organ identity	19/4885	36/18866	0.00051658	0.00501988	0.00357722	FGF10/HOXA11/GDNF/WNT3A/BMP4/WNT2/FGF1/MEF2C/SPRY1/AXIN2/DKK1/SIX1/RBPJ/GLI3/FGF8/FOXH1/BMP2/TBR1/LRP2	19	NO
GO:0048846	axon extension involved in axon guidance	19/4885	37/18866	0.000805767	0.00707284	0.00504019	SEMA6A/SEMA3B/SEMA4D/WNT3A/ALCAM/SEMA4B/PLXNA4/NRP1/SLIT2/DSCAM/SLIT1/SEMA6B/SEMA3G/VEGFA/SEMA6D/MEGF8/SEMA6C/SEMA4A/SEMA5B	19	YES
GO:1902284	neuron projection extension involved in neuron projection guidance	19/4885	37/18866	0.000805767	0.00707284	0.00504019	SEMA6A/SEMA3B/SEMA4D/WNT3A/ALCAM/SEMA4B/PLXNA4/NRP1/SLIT2/DSCAM/SLIT1/SEMA6B/SEMA3G/VEGFA/SEMA6D/MEGF8/SEMA6C/SEMA4A/SEMA5B	19	NO
GO:0046466	membrane lipid catabolic process	19/4885	38/18866	0.00122338	0.009886	0.00704487	ACER3/HEXB/ASAH1/PPT1/NEU1/GLA/GM2A/CYP1B1/GBA3/GALC/ENPP7/SMPD3/ASAH2B/ACER1/PNLIPRP2/SMPDL3B/PDXDC2P-NPIPB14P/SPHK1/ENPP2	19	YES
GO:0051930	regulation of sensory perception of pain	19/4885	38/18866	0.00122338	0.009886	0.00704487	NMU/ADORA1/FABP5/SCN11A/NTSR1/ACP3/COMT/SPX/MGLL/EDNRB/CCN3/OPRPN/F2R/OPRD1/NMUR2/TMEM100/NPY2R/OXT/CCK	19	YES
GO:0051931	regulation of sensory perception	19/4885	39/18866	0.00181179	0.013326	0.00949627	NMU/ADORA1/FABP5/SCN11A/NTSR1/ACP3/COMT/SPX/MGLL/EDNRB/CCN3/OPRPN/F2R/OPRD1/NMUR2/TMEM100/NPY2R/OXT/CCK	19	NO
GO:0001990	regulation of systemic arterial blood pressure by hormone	19/4885	40/18866	0.00262211	0.0178689	0.0127336	AGT/F2RL1/AOPEP/ACE2/CMA1/PCSK5/CTSG/EDN3/AVPR2/CPA3/NOS3/AVPR1A/OR51E2/F2R/ECE1/AGTR1/GJA5/RASL10B/MME	19	NO
GO:0030501	positive regulation of bone mineralization	19/4885	40/18866	0.00262211	0.0178689	0.0127336	WNT4/ISG15/FBN2/BMP4/MEF2C/PTN/TGFB3/ADRB2/TMEM119/OSR2/PKDCC/BMPR1B/NELL1/FAM20C/GPM6B/OSR1/BMP6/BMP2/FZD9	19	YES
GO:0032892	positive regulation of organic acid transport	19/4885	40/18866	0.00262211	0.0178689	0.0127336	AGT/TRH/ACSL5/ACE2/NTSR1/CYP4F2/KMO/CYP4A11/SLC6A1/AVPR1A/ADORA2A/SYT4/STXBP1/SLC38A3/MAP2K6/OXT/CLTRN/ERFE/CCK	19	NO
GO:0048713	regulation of oligodendrocyte differentiation	19/4885	40/18866	0.00262211	0.0178689	0.0127336	SLC45A3/DLX1/TNFRSF1B/CXCR4/PTPRZ1/TLR2/SHH/PPARG/ZNF365/PTN/ASPA/HES5/DAAM2/TP73/MDK/ZNF488/IL34/ID4/DLX2	19	NO
GO:0006040	amino sugar metabolic process	19/4885	41/18866	0.00371461	0.0230327	0.0164134	OVGP1/CSGALNACT1/CHIT1/CHI3L2/ST6GAL1/UAP1L1/CTBS/B4GALNT2/CHST7/ST3GAL1/CHST1/GNPDA2/EXTL2/MGAT3/CHI3L1/CHST2/CMAS/CHST3/CHST6	19	YES
GO:0038083	peptidyl-tyrosine autophosphorylation	19/4885	41/18866	0.00371461	0.0230327	0.0164134	FGR/TXK/ITK/ZAP70/BLK/SLA/SYK/LCK/EGFR/GREM1/BMX/CAV1/KDR/AATK/NTRK1/INSR/VEGFA/FYN/FES	19	YES
GO:0071548	response to dexamethasone	19/4885	41/18866	0.00371461	0.0230327	0.0164134	EGFR/GJB2/EPO/DDIT4/ABCC2/PCK2/METTL21C/MSTN/PCK1/NR3C1/FOXO1/STAR/ERRFI1/FBXO32/AQP1/ICAM1/ASS1/SRD5A1/CLDN1	19	YES
GO:0099622	cardiac muscle cell membrane repolarization	19/4885	41/18866	0.00371461	0.0230327	0.0164134	KCNJ2/KCNIP2/KCNE3/KCNJ8/KCNA5/ANK2/SCN4B/KCNE1B/KCNE4/KCNH2/KCNN2/KCNJ3/KCNE1/KCNE5/GJA5/KCNE2/RNF207/SCN5A/ATP1A1	19	NO
GO:0021983	pituitary gland development	19/4885	42/18866	0.00515871	0.0298468	0.0212692	FGF10/WNT4/ETS1/BMP4/GLI2/GLI1/ALDH1A2/DRD2/POU3F2/RBPJ/FGF8/TBX19/SIX3/PAX6/SRD5A1/GHRHR/BMP2/GHRH/NOG	19	YES
GO:1900371	regulation of purine nucleotide biosynthetic process	19/4885	42/18866	0.00515871	0.0298468	0.0212692	TMSB4X/NOS2/PDK4/RCVRN/PID1/PINK1/NOS3/RD3/HPCA/PDK3/PDPR/ENO1/PPARGC1A/PDK1/GUCA1A/LOC118142757/ADORA2B/NOS1/COX2	19	NO
GO:0030517	negative regulation of axon extension	19/4885	43/18866	0.0070326	0.0368568	0.0262646	RTN4R/SEMA6A/MAG/SEMA3B/ARHGAP4/SEMA4D/WNT3A/SEMA4B/NRP1/TNR/KIAA0319/SEMA6B/SEMA3G/NTN1/SEMA6D/IFRD1/SEMA6C/SEMA4A/SEMA5B	19	YES
GO:0050850	positive regulation of calcium-mediated signaling	19/4885	43/18866	0.0070326	0.0368568	0.0262646	CHP2/NEUROD2/P2RX5/ZAP70/TRAT1/SYK/CD3E/CCL4/HAP1/JPH2/ADA/P2RX2/P2RY6/CIB1/IGF1/HINT1/CALM2/TNF/LACRT	19	YES
GO:0050856	regulation of T cell receptor signaling pathway	19/4885	43/18866	0.0070326	0.0368568	0.0262646	LGALS3/DUSP3/SLA2/PTPN6/CD160/CCR7/TESPA1/CD226/UBASH3A/TRAT1/LCK/SH2D1A/CARD11/PRNP/ADA/RPS3/CEACAM1/KCNN4/DUSP22	19	NO
GO:0045684	positive regulation of epidermis development	19/4885	44/18866	0.00942249	0.0453649	0.0323275	SULT2B1/PRKCH/PLAAT4/ZBED2/SFN/KRT10/ALOX15B/BMP4/SFRP4/CYP27B1/NME2/GAL/KRT17/PTCH2/TMEM79/KDF1/PTCH1/TNF/TGFB2	19	NO
GO:0045687	positive regulation of glial cell differentiation	19/4885	44/18866	0.00942249	0.0453649	0.0323275	MAG/TNFRSF1B/CXCR4/BIN1/PTPRZ1/TLR2/SHH/PPARG/ZNF365/PTN/ASPA/EGR2/CLCF1/TP73/MDK/SERPINE2/ZNF488/BMP2/IL34	19	YES
GO:0097028	dendritic cell differentiation	19/4885	44/18866	0.00942249	0.0453649	0.0323275	BATF3/F2RL1/PRTN3/CCR7/BLK/CCL19/CEBPB/GAS6/GATA1/TGFBR2/FLT3/DHRS2/RBPJ/IRF4/CAMK4/HLA-G/UBD/LTBR/NOTCH2	19	YES
GO:1902667	regulation of axon guidance	19/4885	44/18866	0.00942249	0.0453649	0.0323275	SEMA6A/SEMA3B/SEMA4D/WNT3A/SEMA4B/PLXNA4/NRP1/SLIT2/DSCAM/ZSWIM5/SEMA6B/SEMA3G/VEGFA/SEMA6D/MEGF8/SEMA6C/SEMA4A/SEMA5B/TBR1	19	YES
GO:0009074	aromatic amino acid family catabolic process	18/4885	28/18866	2.15125e-05	0.00040369	0.000287674	ACMSD/IDO2/TDO2/HAL/AADAT/HPD/FAH/KYNU/HAAO/AFMID/KMO/PCBD1/AMDHD1/PAH/CARNS1/FTCD/HDC/TAT	18	NO
GO:0042745	circadian sleep/wake cycle	18/4885	28/18866	2.15125e-05	0.00040369	0.000287674	NMU/ADORA1/PTGDS/ADA/KCNA2/ADORA2A/AHCY/DRD2/CHRNB2/TH/HCRTR2/STAR/NPY2R/GHRL/SRD5A1/GHRHR/GHRH/NLGN1	18	NO
GO:0061437	renal system vasculature development	18/4885	28/18866	2.15125e-05	0.00040369	0.000287674	BMP4/NRP1/TCF21/TEK/EGR1/PDGFRA/PDGFD/CD34/GPR4/PECAM1/NOTCH3/OSR1/IL6R/ANGPT1/SERPINB7/FOXC2/WT1/NOTCH2	18	NO
GO:0061440	kidney vasculature development	18/4885	28/18866	2.15125e-05	0.00040369	0.000287674	BMP4/NRP1/TCF21/TEK/EGR1/PDGFRA/PDGFD/CD34/GPR4/PECAM1/NOTCH3/OSR1/IL6R/ANGPT1/SERPINB7/FOXC2/WT1/NOTCH2	18	NO
GO:0071624	positive regulation of granulocyte chemotaxis	18/4885	29/18866	4.29763e-05	0.00069976	0.000498657	S100A14/CD74/RIPOR2/CCR7/RAC2/CCL21/XCL1/CCL19/S100A7/CXCR2/LBP/MCU/CXCL8/DYSF/TIRAP/MDK/IL23A/DAPK2	18	NO
GO:0048265	response to pain	18/4885	30/18866	8.14452e-05	0.00114795	0.00081804	CAPN2/DBH/P2RX2/COMT/THBS1/EDNRB/GJA4/CACNA1B/NTRK1/RET/NMUR2/TRPA1/PRKCG/CALCA/RELN/PIRT/SLC6A2/TSPO	18	YES
GO:0006691	leukotriene metabolic process	18/4885	35/18866	0.001076	0.00894198	0.00637216	DPEP1/SYK/DPEP2/CYP4F12/GGTA1/TLR2/CYP4F11/CYP4F2/GGT1/CYP4A11/CPA1/CYP4F3/ALOX15/MGST3/GGT6/PLA2G4A/GGT2/GGT3P	18	YES
GO:0014046	dopamine secretion	18/4885	35/18866	0.001076	0.00894198	0.00637216	GDNF/SYT12/PINK1/KCNA2/RAB3A/SYT7/SYT13/SYT10/SYT4/DRD2/CHRNB2/CNR1/SYT11/SYT8/SYT2/NPY2R/HTR2A/SYT6	18	YES
GO:0014059	regulation of dopamine secretion	18/4885	35/18866	0.001076	0.00894198	0.00637216	GDNF/SYT12/PINK1/KCNA2/RAB3A/SYT7/SYT13/SYT10/SYT4/DRD2/CHRNB2/CNR1/SYT11/SYT8/SYT2/NPY2R/HTR2A/SYT6	18	YES
GO:0032228	regulation of synaptic transmission, GABAergic	18/4885	35/18866	0.001076	0.00894198	0.00637216	SYN3/CA2/ADORA1/PLCL2/CNR2/HAP1/CLN3/ADRA1A/SLC6A1/ADORA2A/NPAS4/DRD2/STXBP1/NPY5R/CNR1/PRKCE/PHF24/NLGN1	18	YES
GO:1905332	positive regulation of morphogenesis of an epithelium	18/4885	36/18866	0.00163542	0.0123118	0.00877355	MAGED1/AGT/WNT4/GDNF/GREM1/BMP4/STOX1/WNT2/HOXB7/MDK/AHI1/VEGFA/GJA1/MIR221/SIX1/SMO/SOX8/NOG	18	YES
GO:2000516	positive regulation of CD4-positive, alpha-beta T cell activation	18/4885	36/18866	0.00163542	0.0123118	0.00877355	FOXP3/PRKCQ/IL12RB1/CD83/IL12B/CD160/SASH3/XCL1/IL18/NLRP3/CCL19/SOCS1/TNFSF4/CD55/HLX/TGFBR2/IL23A/RIPK2	18	NO
GO:0086010	membrane depolarization during action potential	18/4885	37/18866	0.00242141	0.0168419	0.0120018	KCNJ2/SCN11A/SCN4A/CACNA1G/SCN7A/ANK2/SCN2B/CACNA1C/SCN3A/SCN3B/SCN4B/KCNH2/HCN2/ATP1A2/GJA5/SCN2A/SCN5A/CACNB2	18	NO
GO:0006084	acetyl-CoA metabolic process	18/4885	38/18866	0.00349963	0.0220849	0.015738	MPC1/TDO2/AADAT/MVK/KYNU/HMGCS2/ACSS1/ACACB/FASN/PDK4/PIPOX/MPC2/PDK3/PDPR/ACOT12/ACSS2/PDHA1/PDK1	18	YES
GO:0032689	negative regulation of interferon-gamma production	18/4885	38/18866	0.00349963	0.0220849	0.015738	LGALS9B/LGALS9C/FOXP3/VSIR/XCL1/CD96/ZC3H12A/PRNP/IL20RB/LGALS7B/IL36RN/TNFSF4/INHBA/GAS6/IL1RL1/TLR4/IL33/PGLYRP2	18	YES
GO:0032733	positive regulation of interleukin-10 production	18/4885	38/18866	0.00349963	0.0220849	0.015738	CD40LG/CD83/IL12B/SASH3/XCL1/SYK/CD28/TIGIT/TLR2/INAVA/IL20RB/TNFSF4/HGF/TLR4/CD34/IRF4/IL23A/TSLP	18	YES
GO:0045923	positive regulation of fatty acid metabolic process	18/4885	38/18866	0.00349963	0.0220849	0.015738	SLC45A3/IRS2/CD74/NR1H3/PPARG/ABCD2/ADIPOQ/MLXIPL/NR4A3/AVPR1A/LPGAT1/IRS1/CPT1A/PLIN5/ELOVL5/PTGS2/PPARGC1A/RGN	18	NO
GO:1901186	positive regulation of ERBB signaling pathway	18/4885	38/18866	0.00349963	0.0220849	0.015738	AGR2/AGT/ADORA1/FASLG/PDE6G/HAP1/EGF/PLAUR/HBEGF/ADRA2A/AFAP1L2/AREG/NEURL1/RBPJ/EPGN/HIP1R/FBXW7/TGFA	18	NO
GO:0007190	activation of adenylate cyclase activity	18/4885	39/18866	0.00494635	0.0288004	0.0205235	TSHR/RXFP1/TMIGD3/LGR5/AVPR2/ADCY4/ADRB2/ADRB3/ADCY5/ADCY1/VIPR2/CALCA/ACR/ADCY7/CRHR1/ADORA2B/GHRHR/ADCY8	18	YES
GO:0007431	salivary gland development	18/4885	39/18866	0.00494635	0.0288004	0.0205235	FGF10/EGFR/PLXND1/SHH/FGF7/HGF/NRP1/TGFB3/FGF8/TFCP2L1/NFIB/LAMA1/CLCN2/EDAR/PAX6/PLXNA1/TNF/TGFB2	18	YES
GO:0032660	regulation of interleukin-17 production	18/4885	39/18866	0.00494635	0.0288004	0.0205235	FOXP3/PRKCQ/VSIR/IL2/IL12B/LY9/IL18/SLAMF6/PRNP/IL36RN/MIR135A1/TNFSF4/TLR4/SLC7A5/IL15/IL23A/SPHK1/OSM	18	NO
GO:0038179	neurotrophin signaling pathway	18/4885	39/18866	0.00494635	0.0288004	0.0205235	AGT/NTF3/CORO1A/RAPGEF1/HAP1/SLC9A6/NTF4/DDIT4/NGFR/NGF/SPRY2/SPRY1/TMEM108/NTRK1/NTRK2/MAGI2/NTRK3/DOK5	18	YES
GO:0000096	sulfur amino acid metabolic process	18/4885	40/18866	0.006848	0.0366085	0.0260876	MAT1A/DPEP1/COMT/GGT1/BLMH/GNMT/ADI1/CBSL/NOX4/BHMT2/AHCY/CDO1/MTHFD2L/CTH/CBS/MTAP/BHMT/GCLC	18	YES
GO:0045746	negative regulation of Notch signaling pathway	18/4885	40/18866	0.006848	0.0366085	0.0260876	DLX1/EGFL7/TCIM/EGFR/EGF/DLL4/DLL1/NOTCH3/ZBTB7A/NEURL1/HEY1/YTHDF2/FBXW7/BCL6/CHAC1/HEY2/DLK2/DLX2	18	YES
GO:0072210	metanephric nephron development	18/4885	40/18866	0.006848	0.0366085	0.0260876	WNT4/GDNF/GREM1/BMP4/ADIPOQ/TCF21/EGR1/PDGFRA/WNT9B/CD34/HES5/RET/SIX2/IRX1/SMO/OSR1/SOX8/WT1	18	YES
GO:0140353	lipid export from cell	18/4885	40/18866	0.006848	0.0366085	0.0260876	AGT/ABCC4/FZD4/NOS2/INHBA/GALR1/AGTR1/LEP/GAL/POMC/CYP19A1/C1QTNF1/MAP2K6/OXT/GHRL/CRHR1/BMP6/RETN	18	NO
[truncated: 344 more rows]

## Sheet: Cellular Component
ID	Description	GeneRatio	BgRatio	P.value	P.adjust	Qvalue	GeneID	Count	Associate with BRCA in CTD
[truncated: 127 more rows]

## Sheet: Molecular Function
ID	Description	GeneRatio	BgRatio	P.value	P.adjust	Qvalue	GeneID	Count	Associate with BRCA in CTD
[truncated: 193 more rows]

## Sheet: KEGG
ID	Description	GeneRatio	BgRatio	P.value	P.adjust	Qvalue	GeneID	Count	Associate with BRCA in CTD
[truncated: 80 more rows]
