# Supplementary material for: Single-Nucleotide Polymorphisms Promote Dysregulation Activation by Essential Gene Mediated Bio-Molecular Interaction in Breast Cancer
Source: Front Oncol. 2021 Dec 2;11:791943. doi: 10.3389/fonc.2021.791943 (PMC8674201; doi:10.3389/fonc.2021.791943)
Supplement: Supplementary file 6 [file Table_5.xlsx]

## Sheet: Sheet1
Supplement table S5. Hub genes of breast cancer survival related modules.
Module	Hub id	Hub name	DEGs	Hub logrank logrank p value of 96 samples	KME	CTD database	PubMed id
brown4	ENSG00000248746	ACTN3	down	0.43481	0.973364	YES	NA
salmon2	ENSG00000019186	CYP24A1	down	0.25146	0.964192	YES	32026212/31548577/32270348
lightpink3	ENSG00000235590	GNAS-AS1	down	0.7674	0.93979	YES	32538432
plum3	ENSG00000124939	SCGB2A1	NO	0.13676	0.963775	YES	31897191
lightblue4	ENSG00000266876	STX18P1	NO	0.28712	0.95973	NO	NA
pink4	ENSG00000119917	IFIT3	NO	0.13005	0.948554	YES	NA
pink	ENSG00000185811	IKZF1	NO	0.03171	0.985258	YES	33329695
lightyellow	ENSG00000174564	IL20RB	NO	0.50273	0.97305	YES	30067438
plum	ENSG00000170465	KRT6C	NO	0.64552	0.96237	YES	25867603
salmon1	ENSG00000254176	IGHV3-75	NO	0.91043	0.927923	NO	NA
royalblue	ENSG00000184261	KCNK12	NO	0.42769	0.970297	YES	28899398
darkolivegreen2	ENSG00000225969	ABHD11-AS1	up	0.56497	0.970312	YES	NA
skyblue4	ENSG00000227404	KRT8P20	up	0.02561	0.900766	NO	NA
darkviolet	ENSG00000263257	NA	down	0.54331	0.981634	NO	NA
lightgreen	ENSG00000214782	MS4A18	up	0.9894	0.972752	YES	NA
salmon4	ENSG00000099994	SUSD2	NO	0.91797	0.965102	YES	28475599
brown2	ENSG00000213471	TTLL13P	NO	0.59918	0.97225	YES	NA
orangered1	ENSG00000198064	NPIPB13	NO	0.74225	0.949047	NO	NA
mediumpurple3	ENSG00000165269	AQP7	down	0.1477	0.976184	YES	32631905
navajowhite1	ENSG00000230628	NA	up	0.94412	0.950667	NO	NA
navajowhite2	ENSG00000124491	F13A1	NO	0.73469	0.916727	YES	23555315
magenta	ENSG00000183722	LHFPL6	down	0.55354	0.954744	YES	NA
skyblue3	ENSG00000225535	LINC01393	NO	0.74433	0.965382	NO	NA
lavenderblush3	ENSG00000129159	KCNC1	NO	0.95759	0.971096	YES	NA
bisque4	ENSG00000141431	ASXL3	down	0.72069	0.983645	YES	23736028
firebrick3	ENSG00000260903	XKR7	up	0.7126	0.976475	YES	NA
palevioletred3	ENSG00000189212	DPY19L2P1	up	0.14904	0.975995	YES	NA
darkmagenta	ENSG00000274269	NA	NO	0.75192	0.960821	NO	NA
darkturquoise	ENSG00000226306	NPY6R	NO	0.01953	0.958535	YES	NA
yellow3	ENSG00000261208	NA	NO	0.45061	0.959291	NO	NA
darkred	ENSG00000125814	NAPB	NO	0.05846	0.94739	YES	NA
thistle3	ENSG00000137252	HCRTR2	NO	0.9277	0.942268	YES	NA
coral1	ENSG00000164287	CDC20B	up	0.81141	0.957494	YES	25767377
steelblue	ENSG00000062282	DGAT2	down	0.50413	0.975217	YES	32322168
white	ENSG00000116711	PLA2G4A	down	0.1677	0.981819	YES	32021278/30328712
greenyellow	ENSG00000268601	NA	NO	0.07009	0.931822	NO	NA
red	ENSG00000185055	EFCAB10	NO	0.55538	0.96427	YES	NA
cyan	ENSG00000204632	HLA-G	NO	0.17788	0.958606	NO	NA
indianred4	ENSG00000272666	KLHDC7B-DT	up	0.24618	0.951309	NO	NA
skyblue	ENSG00000259683	NA	down	0.7425	0.968499	NO	NA
skyblue2	ENSG00000224238	WARS2-IT1	down	0.99504	0.979367	NO	NA
lightsteelblue1	ENSG00000249436	LINCR-0003	down	0.35069	0.980506	YES	NA
