# Supplementary material for: Single-Nucleotide Polymorphisms Promote Dysregulation Activation by Essential Gene Mediated Bio-Molecular Interaction in Breast Cancer
Source: Front Oncol. 2021 Dec 2;11:791943. doi: 10.3389/fonc.2021.791943 (PMC8674201; doi:10.3389/fonc.2021.791943)
Supplement: Supplementary file 7 [file Table_6.xlsx]

## Sheet: Sheet2
Supplement table S6. Parameters in risk predicting model by integrated clinical information and gene effects.
Module	HubID	Name	Diff	C.index	Age	Histological_Type	Stage	ER	PR	HER2	Clinical	RiskScores
lightgreen	ENSG00000214782	MS4A18	up	0.850114	1.4558	2.4341	0.2529	3.0368	1.8852	0.3038	9.3686	292.495
steelblue	ENSG00000062282	DGAT2	down	0.89402	0.0754	3.6789	0.6585	2.4945	2.5523	2.0256	11.4852	281.88
bisque4	ENSG00000141431	ASXL3	down	0.892506	1.4326	4.8235	0.6898	6.7029	3.2567	0.4071	17.3126	144.757
salmon2	ENSG00000019186	CYP24A1	down	0.860712	0.2146	2.6843	1.3232	2.0576	0.7617	0.727	7.7684	126.103
lavenderblush3	ENSG00000129159	NA	no	0.821347	2.0416	3.0266	0.3273	3.4585	0.7393	1.0886	10.6819	110.978
lightyellow	ENSG00000174564	NA	no	0.776684	0.4524	2.8607	0.6576	1.3325	1.8356	0.4865	7.6253	102.918
darkmagenta	ENSG00000274269	NA	no	0.870553	1.4442	2.8151	1.1418	1.2191	0.6839	2.7843	10.0884	94.6884
coral1	ENSG00000164287	CDC20B	up	0.786525	1.0324	3.7668	0.3611	4.2248	1.7755	1.2425	12.4031	87.3453
white	ENSG00000116711	PLA2G4A	down	0.830431	0.087	3.0575	0.8778	2.7951	2.6836	0.6035	10.1045	86.2029
darkolivegreen2	ENSG00000225969	ABHD11-AS1	up	0.867525	0.9048	3.5261	1.5821	5.5419	3.638	0.2737	15.4666	81.2723
royalblue	ENSG00000184261	NA	no	0.892506	1.2992	5.7932	1.233	2.6587	3.0353	2.1995	16.2189	81.0232
skyblue3	ENSG00000225535	NA	no	0.850871	0.5394	2.2562	0.5613	4.3573	1.3796	0.43	9.5238	79.3623
red	ENSG00000185055	NA	no	0.91673	0.1276	4.1451	1.6001	1.8755	2.6219	0.9713	11.3415	77.7461
darkviolet	ENSG00000263257	NA	no	0.822104	0.6844	3.2332	0.6641	2.5955	1.9392	0.4938	9.6102	70.296
plum3	ENSG00000124939	NA	no	0.850871	0.0174	4.1212	0.3944	4.02	1.5702	1.371	11.4942	63.801
plum	ENSG00000170465	NA	no	0.785768	0.6902	2.3707	0.5618	1.3429	2.0267	0.9133	7.9056	59.5381
navajowhite1	ENSG00000230628	NA	no	0.763058	1.7052	2.2762	0.7779	4.1104	1.8708	1.2799	12.0204	52.0369
orangered1	ENSG00000198064	NA	no	0.781983	0.406	3.4136	0.1874	1.9608	1.6591	0.0746	7.7015	42.0381
lightsteelblue1	ENSG00000249436	LINCR-0003	down	0.781983	0.9918	3.5979	0.5231	1.5778	2.5026	0.4815	9.6747	40.9436
lightblue4	ENSG00000266876	NA	no	0.788796	1.5312	3.1272	0.8782	4.5619	2.7389	1.7033	14.5407	34.5292
lightpink3	ENSG00000235590	GNAS-AS1	down	0.845572	1.3108	3.1406	1.7456	5.6879	2.6257	0.3955	14.9061	33.7703
skyblue	ENSG00000259683	NA	no	0.722937	1.2122	2.8205	0.9328	1.5567	2.4136	0.8025	9.7383	22.8496
salmon1	ENSG00000254176	NA	no	0.787282	1.0672	2.322	0.7952	3.7483	2.8288	1.1071	11.8686	21.8205
indianred4	ENSG00000272666	KLHDC7B-DT	up	0.74489	1.45	2.8185	0.6889	1.7957	2.7255	0.8157	10.2943	21.4568
mediumpurple3	ENSG00000165269	AQP7	down	0.778955	1.044	3.4003	0.572	2.9158	2.8889	0.1057	10.9267	20.3349
yellow3	ENSG00000261208	NA	no	0.813777	0.8758	2.5107	1.4532	3.6613	3.0359	2.1205	13.6574	10.9897
magenta	ENSG00000183722	LHFPL6	down	0.855413	0.4292	5.8484	1.0006	3.9657	2.3929	0.6361	14.2729	9.36036
pink	ENSG00000185811	NA	no	0.735049	1.9546	2.6045	0.574	3.054	2.7722	1.4346	12.3939	7.43812
firebrick3	ENSG00000260903	XKR7	up	0.769871	1.4906	1.7999	0.493	2.9689	2.3663	1.035	10.1537	5.49579
skyblue2	ENSG00000224238	WARS2-IT1	down	0.728993	1.8792	3.617	1.6407	3.06	3.449	2.1612	15.8071	4.65875
brown2	ENSG00000213471	NA	no	0.763815	1.9372	3.1697	0.8931	3.073	2.5323	1.3865	12.9918	4.51613
navajowhite2	ENSG00000124491	NA	no	0.769871	2.0126	2.5012	0.8151	3.4381	3.0894	1.6212	13.4776	4.38675
darkturquoise	ENSG00000226306	NA	no	0.721423	1.3572	1.8917	1.05	2.7313	2.4019	1.6315	11.0636	4.06017
cyan	ENSG00000204632	NA	no	0.751703	2.291	2.3358	0.7848	4.1635	2.5911	1.4307	13.5969	3.99039
pink4	ENSG00000119917	NA	no	0.724451	1.9024	1.9234	1.0303	2.8014	2.5197	1.6741	11.8513	3.81966
greenyellow	ENSG00000268601	NA	no	0.748675	2.0822	2.1844	0.8378	4.2683	2.7125	0.9243	13.0095	2.99901
palevioletred3	ENSG00000189212	DPY19L2P1	up	0.726722	1.914	2.1543	0.804	3.0242	2.6124	1.3875	11.8964	2.819
salmon4	ENSG00000099994	NA	no	0.778955	2.0416	1.7144	1.481	2.269	2.4179	0.729	10.6529	2.68526
thistle3	ENSG00000137252	NA	no	0.721423	1.3572	1.7908	1.8395	2.6286	2.5734	1.6435	11.833	2.58071
skyblue4	ENSG00000227404	KRT8P20	up	0.735806	1.856	2.1529	0.8132	2.7785	2.7832	1.6355	12.0193	1.93962
brown4	ENSG00000248746	ACTN3	down	0.716124	1.7458	2.2156	1.0301	3.2437	2.4582	1.2621	11.9555	0.828451
darkred	ENSG00000125814	NA	no	0.712339	2.0938	2.4005	1.1578	3.119	2.5348	1.5104	12.8163	0.448393
